# Supplementary material for: Identifying genetic variants associated with chromatin looping and genome function
Source: Nat Commun. 2024 Sep 18;15:8174. doi: 10.1038/s41467-024-52296-4 (PMC11408621; doi:10.1038/s41467-024-52296-4)
Supplement: Supplementary file 4 — Supplementary Data 1 [file 41467_2024_52296_MOESM4_ESM.xlsx]

## Sheet: DonorList
Supplementary Data 1: List of donors used in iQTL analysis (H3K27ac HiChIP, ChIP-seq and genotyping)
DonorID	number of HiChIP CISReads (10Kb - 3 Mb)	Sex	Ethnicity	Race	Age.group	Whether the HiChIP data for this donor was Included in the pieQTL work (Chandra*, Bhattacharyya*, et. al. Nature Genetics 2021)
56	24906675	F	Not Hispanic or Latino	More Than One Race	18-27
39	20710664	M	Not Hispanic or Latino	White	28-37
32	47020503	M	Not Hispanic or Latino	White	28-37
2	12073323	M	Not Hispanic or Latino	White	18-27	Yes
30	22429872	F	Hispanic or Latino	More Than One Race	18-27
16	33651787	M	Not Hispanic or Latino	White	18-27
72	24683738	F	Not Hispanic or Latino	White	28-37
13	10907300	M	Not Hispanic or Latino	Asian	28-37	Yes
17	22990903	M	Not Hispanic or Latino	Asian	18-27	Yes
1	14257559	M	Not Hispanic or Latino	More Than One Race	18-27	Yes
25	18506150	F	Not Hispanic or Latino	White	18-27
3	11995659	F	Not Hispanic or Latino	White	28-37
27	26818812	M	Not Hispanic or Latino	Asian	18-27	Yes
5	24239227	M	Not Hispanic or Latino	White	18-27	Yes
6	33326056	M	Not Hispanic or Latino	More Than One Race	18-27
4	14047649	M	Not Hispanic or Latino	Asian	18-27
35	17431449	M	Not Hispanic or Latino	White	18-27
40	27575275	M	Not Hispanic or Latino	More Than One Race	18-27
66	31457172	F	Not Hispanic or Latino	White	38-47
50	26831268	F	Not Hispanic or Latino	White	18-27
41	41660133	M	Hispanic or Latino	More Than One Race	18-27
42	16810339	F	Not Hispanic or Latino	Native Hawaiian or Other Pacific Islander	18-27
55	13748194	F	Not Hispanic or Latino	White	48-61
52	15054854	F	Not Hispanic or Latino	White	38-47
38	49728764	F	Not Hispanic or Latino	White	18-27
67	15168331	F	Not Hispanic or Latino	White	28-37
19	26384567	F	Not Hispanic or Latino	White	18-27
33	32734405	F	Not Hispanic or Latino	Native Hawaiian or Other Pacific Islander	18-27
49	24371605	F	Not Hispanic or Latino	White	28-37
12	58770840	M	Not Hispanic or Latino	Black or African American	18-27
