# Supplementary material for: Identifying genetic variants associated with chromatin looping and genome function
Source: Nat Commun. 2024 Sep 18;15:8174. doi: 10.1038/s41467-024-52296-4 (PMC11408621; doi:10.1038/s41467-024-52296-4)
Supplement: Supplementary file 5 — Supplementary Data 2 [file 41467_2024_52296_MOESM5_ESM.xlsx]

## Sheet: README
Supplementary Data 2: ChIP-seq peaks inferred by MACS2 on the merged ChIP alignment from all input donors.
(These peaks are used as the input to FitHiChIP for HiChIP loop calling.)
Fields
Chromosome	Target chromosome
PeakStart	Start of peak interval
PeakEnd	End of peak interval
FoldChange	log fold change with respect to backgorund
MinusLog10PValue	p-value in -log10 scale
MinusLog10QValue	q-value in -log10 scale
SummitPosition	Offset of summit with respect to the peak start

## Sheet: ChIP_Peaks
ChIP-seq peaks inferred by MACS2 on the merged ChIP alignment from all input donors.
These peaks are used as the input to FitHiChIP for HiChIP loop calling.
Chromosome	PeakStart	PeakEnd	FoldChange	MinusLog10PValue	MinusLog10QValue	SummitPosition
chr1	16198	16475	2.40414	27.1437	25.1603	145
chr1	569805	570063	4.9297	144.056	141.772	122
chr1	712979	714780	13.0053	1818.88	1815.42	1007
chr1	724130	724302	2.36771	25.987	24.0111	65
chr1	724925	725072	1.95488	14.3387	12.4776	28
chr1	725190	725435	2.6227	34.4843	32.4595	115
chr1	725802	726066	4.44401	116.981	114.74	138
chr1	754376	754732	1.69173	14.7263	12.8597	245
chr1	755142	757801	2.63399	69.3642	67.2194	1646
chr1	762055	763242	13.3379	2337.42	2333.61	747
chr1	769075	769379	1.79211	12.0223	10.2011	193
chr1	776509	777374	4.18467	456.584	454	279
chr1	778011	778833	3.22627	257.336	254.92	130
chr1	779008	780355	4.1652	453.017	450.436	472
chr1	785378	785554	1.70624	9.86183	8.09293	30
chr1	790288	791146	2.97482	47.6484	45.5685	478
chr1	791481	792208	2.71983	37.9573	35.916	131
chr1	793767	793981	2.7684	39.7401	37.691	77
chr1	794035	794411	2.78054	40.1906	38.1396	235
chr1	805321	805674	2.64698	35.3408	33.3118	128
chr1	810782	811193	1.74846	9.62689	7.86261	339
chr1	811856	812107	1.82132	11.1977	9.39375	135
chr1	812382	812599	1.83346	11.4695	9.65961	112
chr1	812782	813253	1.88203	12.5844	10.7525	272
chr1	824899	825160	2.56199	32.3782	30.3642	121
chr1	825772	826060	2.48913	29.9182	27.9178	142
chr1	839243	841103	4.26723	135.779	133.507	506
chr1	846764	847149	1.57847	6.37863	4.74388	278
chr1	847398	848250	1.77275	10.139	8.36064	685
chr1	849028	849238	1.6149	7.02375	5.35577	119
chr1	856858	857071	1.83439	13.2988	11.4549	108
chr1	858794	859069	1.59438	7.44304	5.75908	194
chr1	859443	859753	2.0377	18.4247	16.513	140
chr1	860122	860276	1.46744	5.07107	3.52468	40
chr1	865673	865846	1.79703	10.6626	8.87107	103
chr1	866926	867196	1.4692	4.61819	3.10579	102
chr1	867842	868001	1.60276	6.80556	5.14826	116
chr1	875896	876525	1.89337	13.8123	11.9596	133
chr1	876690	877125	1.87811	13.7384	11.8877	205
chr1	877585	877751	1.73071	10.0725	8.29744	95
chr1	885429	886097	1.98733	15.2621	13.3877	561
chr1	893903	896807	7.05176	1091.37	1088.37	509
chr1	901427	902809	4.82624	281.311	278.873	833
chr1	904798	905040	1.40353	6.19308	4.56939	128
chr1	911121	912009	2.1613	19.8153	17.889	661
chr1	915100	915652	1.79703	10.6626	8.87107	409
chr1	934286	937341	5.63101	797.503	794.688	1668
chr1	948124	950494	8.12228	2131.24	2127.57	1039
chr1	954598	955894	7.51406	791.795	788.983	499
chr1	962505	962844	1.94589	15.0471	13.176	245
chr1	967723	969852	3.37304	94.0319	91.8318	1133
chr1	974990	976191	3.62126	126.961	124.703	863
chr1	987573	988639	2.81697	41.5532	39.4965	376
chr1	994370	994963	2.03406	18.0815	16.1734	228
chr1	995056	995585	2.08371	20.7182	18.7838	309
chr1	1003552	1005514	8.14947	970.976	968.051	1053
chr1	1010143	1010445	1.90277	13.6925	11.8423	110
chr1	1014785	1016001	3.7255	86.615	84.4301	449
chr1	1016466	1016871	1.61701	7.54269	5.85237	70
chr1	1022031	1022284	1.69628	9.84272	8.07419	144
chr1	1026270	1026482	1.56766	6.30667	4.67902	123
chr1	1028490	1028644	1.45705	4.43924	2.94263	142
chr1	1029119	1029323	1.60276	6.80556	5.14826	132
chr1	1034076	1034418	2.79269	40.6429	38.59	158
chr1	1034750	1035205	1.85774	12.0214	10.2002	79
chr1	1035283	1035520	2.68151	37.2245	35.1866	122
chr1	1038812	1040563	2.4973	33.41	31.3907	955
chr1	1050552	1052458	9.27164	1130.22	1127.2	767
chr1	1057610	1058444	3.49135	92.6097	90.4125	277
chr1	1058875	1059661	2.07405	22.356	20.4073	396
chr1	1064812	1065039	1.64991	8.63056	6.9001	118
chr1	1071414	1073567	4.50942	276.746	274.311	1303
chr1	1078396	1080876	6.62873	1265.14	1262.03	1658
chr1	1087686	1088530	1.59264	20.3659	18.4347	727
chr1	1092865	1094176	7.63425	1607.98	1604.65	335
chr1	1101524	1101706	1.47553	5.42654	3.85299	60
chr1	1107041	1107312	1.54755	9.95398	8.18117	118
chr1	1107442	1107639	1.60504	12.022	10.2008	118
chr1	1108574	1110045	3.20935	109.185	106.957	921
chr1	1112336	1112656	1.98847	24.8943	22.9261	187
chr1	1117955	1118318	1.82134	11.8564	10.039	95
chr1	1118406	1118775	1.97316	15.2455	13.3722	230
chr1	1119302	1119454	1.61742	7.19365	5.52061	47
chr1	1120370	1120587	2.00345	15.5613	13.6829	85
chr1	1120746	1120929	1.54205	5.76229	4.16443	53
chr1	1135686	1137267	6.44826	1068.6	1065.61	881
chr1	1143528	1144490	1.50605	14.0917	12.2345	808
chr1	1148003	1149939	3.11559	182.6	180.266	927
chr1	1150809	1150990	1.43146	11.1269	9.32577	110
chr1	1158216	1158580	1.92934	20.209	18.2791	205
chr1	1166414	1168522	8.00738	2127.19	2123.53	799
chr1	1185093	1185404	1.77945	23.4054	21.4483	179
chr1	1185791	1187153	5.70479	483.984	481.38	375
chr1	1192980	1193160	1.38392	5.72273	4.13172	100
chr1	1193965	1194171	1.36941	5.18758	3.62996	110
chr1	1194401	1194855	1.50739	8.55023	6.82165	353
chr1	1195180	1196154	1.74046	15.9319	14.0487	827
chr1	1196298	1196895	1.93247	23.3102	21.3541	503
chr1	1207880	1210035	7.36781	1997.96	1994.38	991
chr1	1216562	1216767	1.51222	5.53277	3.9549	123
chr1	1217907	1218117	1.78163	11.0847	9.28434	85
chr1	1218463	1218636	1.49869	5.37958	3.80795	115
chr1	1220015	1220325	1.77275	10.139	8.36064	124
chr1	1228413	1228862	1.65133	7.69716	5.99921	302
chr1	1230670	1230873	1.70384	9.12624	7.37717	80
chr1	1232250	1232446	1.62884	7.72754	6.02878	90
chr1	1241028	1241208	1.25605	9.481	7.72191	49
chr1	1242562	1243860	3.24204	443.415	440.841	1024
chr1	1243931	1245137	4.63653	980.313	977.382	387
chr1	1259572	1261646	5.58906	1327.93	1324.79	815
chr1	1270718	1270904	1.66414	8.87277	7.13405	76
chr1	1283550	1285417	8.28078	1962.51	1958.95	1643
chr1	1293616	1295240	3.03067	85.7018	83.5189	491
chr1	1296227	1296562	1.75475	13.126	11.2854	183
chr1	1306440	1306638	1.25291	9.68158	7.91622	123
chr1	1307067	1307670	2.40619	207.956	205.592	256
chr1	1309590	1311430	5.14057	1248.21	1245.12	867
chr1	1317511	1317848	2.16504	25.5418	23.5693	146
chr1	1318195	1318464	1.67408	10.2948	8.5136	89
chr1	1318672	1319097	2.0097	20.3216	18.3908	130
chr1	1319179	1319465	1.76896	12.9028	11.0653	139
chr1	1319771	1320310	1.65167	9.902	8.13019	412
chr1	1333634	1336098	6.68181	1950.93	1947.38	875
chr1	1341670	1343614	6.99095	1820.5	1817.04	1335
chr1	1354923	1355573	2.59841	33.6358	31.6153	450
chr1	1355687	1356647	2.57204	33.0402	31.0228	142
chr1	1362603	1362883	3.78532	92.7293	90.5319	146
chr1	1363003	1363330	1.88195	13.6679	11.818	203
chr1	1370256	1371870	2.68351	42.7697	40.7082	1237
chr1	1376612	1376840	1.52991	5.56333	3.97861	98
chr1	1377458	1377618	1.55419	5.9645	4.35391	85
chr1	1379268	1379428	1.55419	5.9645	4.35391	45
chr1	1396433	1396701	1.48345	5.82281	4.22264	215
chr1	1396860	1398940	3.89878	111.663	109.43	854
chr1	1405978	1407764	7.74941	1374.52	1371.34	889
chr1	1408002	1408380	2.22174	85.6117	83.429	95
chr1	1414764	1415169	1.68775	8.39824	6.67326	58
chr1	1415258	1415475	1.66347	7.92781	6.22054	100
chr1	1430678	1431149	1.79703	10.6626	8.87107	178
chr1	1431396	1431770	1.77275	10.139	8.36064	141
chr1	1433073	1433266	1.94274	14.0397	12.1831	108
chr1	1440056	1441645	5.42407	186.035	183.697	762
chr1	1446449	1448128	9.80996	1833.72	1830.25	696
chr1	1453316	1453990	2.19772	20.8557	18.9197	200
chr1	1474823	1476812	4.96321	438.394	435.824	887
chr1	1484193	1484454	1.54545	9.46275	7.70402	130
chr1	1485586	1486613	1.67826	13.7971	11.9446	87
chr1	1490331	1490531	1.51681	8.52847	6.8004	130
chr1	1490811	1491120	1.63025	11.567	9.75567	170
chr1	1492073	1492257	1.46303	6.45965	4.82217	132
chr1	1497331	1497613	1.48484	6.24852	4.62289	209
chr1	1502360	1502777	1.86149	17.96	16.053	303
chr1	1509242	1511061	6.82057	3297.22	3292.75	1325
chr1	1518346	1519049	1.91845	13.4495	11.6024	250
chr1	1521570	1521719	1.48134	4.80051	3.27276	56
chr1	1528722	1529121	1.69611	9.52502	7.76504	114
chr1	1529175	1529668	1.89872	14.7284	12.8618	118
chr1	1529849	1530470	1.68365	10.3305	8.54865	348
chr1	1535017	1535304	1.81297	20.0373	18.1092	144
chr1	1535533	1536260	2.98701	90.753	88.5596	316
chr1	1541963	1543364	6.79231	697.858	695.108	487
chr1	1549564	1552014	9.29349	4908.64	4902.93	1450
chr1	1564104	1566727	4.65818	826.054	823.22	841
chr1	1572016	1572234	2.1613	19.8153	17.889	108
chr1	1583313	1583540	1.90631	13.1584	11.3163	118
chr1	1589844	1589995	2.39164	58.0371	55.9236	39
chr1	1590218	1591414	12.8435	1697.7	1694.32	385
chr1	1596438	1598254	2.40042	28.8547	26.8607	123
chr1	1601169	1601543	1.8539	14.0328	12.1774	246
chr1	1602470	1603437	1.96847	14.7485	12.8817	606
chr1	1603597	1604192	1.75582	10.6864	8.8945	378
chr1	1608872	1610891	5.87952	947.896	944.985	457
chr1	1615416	1615620	1.32313	4.74473	3.22636	27
chr1	1618590	1618776	1.55376	7.89038	6.1873	86
chr1	1623707	1624756	13.9535	2594.17	2590.19	577
chr1	1647754	1647947	1.80917	10.9287	9.13091	41
chr1	1648773	1649061	1.54205	5.76229	4.16443	205
chr1	1649346	1649556	1.76061	9.88149	8.11007	100
chr1	1650454	1650692	1.89417	12.8701	11.033	119
chr1	1652456	1652603	1.9411	30.6117	28.6075	129
chr1	1655098	1655319	2.74888	89.9467	87.7549	109
chr1	1655508	1656086	16.1746	2633.29	2629.28	210
chr1	1656137	1656371	2.9102	111.548	109.316	122
chr1	1656461	1656676	2.40375	66.5304	64.3931	92
chr1	1660119	1660431	1.76333	22.4171	20.468	165
chr1	1660689	1661193	1.87128	22.8837	20.9309	47
chr1	1662449	1662793	1.89634	14.1638	12.3058	82
chr1	1663933	1664241	1.65301	7.77045	6.07055	224
chr1	1670413	1670563	2.02773	16.1882	14.3016	120
chr1	1676992	1678042	15.6474	2067.25	2063.63	667
chr1	1683671	1683944	1.87612	12.9835	11.1449	75
chr1	1684331	1685202	1.82857	13.5155	11.6676	686
chr1	1685910	1686205	1.59328	7.76009	6.06046	207
chr1	1686533	1686689	1.63909	9.05136	7.30613	54
chr1	1689241	1689437	1.45688	5.94928	4.34434	82
chr1	1690588	1691175	1.56536	8.03057	6.32068	61
chr1	1695699	1696047	1.70844	10.7064	8.9141	212
chr1	1699208	1699426	1.73347	9.61234	7.85058	79
chr1	1699705	1700701	1.88203	12.5844	10.7525	694
chr1	1709314	1711625	4.40546	1037.5	1034.53	875
chr1	1711708	1712881	1.64479	60.9427	58.8206	598
chr1	1713824	1714162	1.34513	19.537	17.6135	155
chr1	1714281	1714632	1.34715	19.1115	17.1926	181
chr1	1721285	1721669	1.6352	12.0535	10.2319	238
chr1	1721903	1722070	1.50044	8.10175	6.39004	60
chr1	1724629	1725111	1.90633	23.4615	21.504	284
chr1	1725278	1725456	1.34528	4.75538	3.2365	74
chr1	1726517	1726882	1.54914	9.66011	7.89516	64
chr1	1727601	1727943	1.70705	14.1468	12.289	115
chr1	1728046	1728488	1.7824	16.8672	14.9724	323
chr1	1729584	1729740	1.51681	8.52847	6.8004	70
chr1	1729839	1730084	1.58631	10.3433	8.56121	126
chr1	1731207	1731463	1.5691	9.35375	7.59962	198
chr1	1734716	1735003	1.71075	11.5588	9.74752	52
chr1	1737681	1738051	1.48578	6.13998	4.52303	278
chr1	1738450	1738770	1.80677	13.6477	11.7981	198
chr1	1739710	1739963	1.57943	8.01114	6.30173	197
chr1	1740943	1741455	1.79067	13.3046	11.4605	236
chr1	1743869	1744486	1.82256	14.3133	12.4535	565
chr1	1746702	1746875	1.77631	12.391	10.5632	86
chr1	1747006	1747859	2.00496	18.4123	16.5007	527
chr1	1749213	1749685	1.92343	15.6103	13.7314	285
chr1	1752563	1752754	1.95063	15.3779	13.5023	123
chr1	1755333	1755624	2.03437	18.8861	16.9692	88
chr1	1756069	1756308	1.69557	9.93462	8.16219	117
chr1	1757773	1758222	2.19179	24.3297	22.3658	255
chr1	1758545	1758830	1.84107	13.4995	11.6518	185
chr1	1758938	1759222	1.64865	8.9892	7.24532	174
chr1	1764016	1764211	1.94441	18.1752	16.2657	111
chr1	1764415	1765216	2.0206	20.5878	18.6544	133
chr1	1765302	1765777	1.8111	13.9978	12.1428	181
chr1	1766593	1766786	1.47104	6.04559	4.43204	83
chr1	1771187	1771389	1.6309	12.0812	10.2591	130
chr1	1771506	1772549	3.23703	98.946	96.7364	626
chr1	1772787	1773595	2.29952	40.4474	38.3954	202
chr1	1773827	1774536	1.83958	21.3542	19.4141	244
chr1	1777916	1778340	1.86955	20.7823	18.8474	218
chr1	1778497	1779588	1.99048	24.7894	22.8222	339
chr1	1780296	1781131	1.6987	13.6667	11.8169	339
chr1	1784064	1784655	1.58005	10.918	9.12212	413
chr1	1785426	1785736	1.50991	9.79981	8.03212	30
chr1	1787574	1787721	1.39406	7.00076	5.33743	45
chr1	1788672	1789137	1.90151	31.4223	29.4136	301
chr1	1789831	1790355	2.57918	85.2308	83.0489	294
chr1	1790497	1790992	1.75441	23.5786	21.6204	230
chr1	1792993	1793334	1.65704	17.4867	15.5846	211
chr1	1794092	1794734	1.84622	24.4899	22.5246	336
chr1	1801551	1801828	1.53724	7.83425	6.13265	70
chr1	1802478	1802716	1.53426	7.99119	6.2823	69
chr1	1802817	1803329	1.92761	20.7773	18.8425	255
chr1	1803449	1803640	1.59913	10.183	8.4039	77
chr1	1803715	1804281	1.98371	23.3376	21.3813	210
chr1	1804388	1804963	1.85079	19.3923	17.4705	435
chr1	1807731	1808074	1.54195	9.52652	7.76652	241
chr1	1810341	1810490	1.41523	5.7083	4.11787	77
chr1	1812098	1813029	2.08912	25.7527	23.7786	548
chr1	1813080	1813685	2.12319	26.1299	24.1532	294
chr1	1815028	1815228	1.6048	9.54162	7.78131	87
chr1	1821359	1823931	5.58617	2622.96	2618.96	858
chr1	1830856	1831680	1.72367	11.9398	10.1212	445
chr1	1839608	1841490	8.18558	1534.15	1530.88	784
chr1	1849775	1850934	3.57532	217.854	215.48	660
chr1	1851071	1852412	4.18269	305.227	302.767	286
chr1	1860361	1861455	2.51034	32.8923	30.8756	296
chr1	1861538	1861825	1.69593	9.20703	7.45598	125
chr1	1865521	1865809	1.52133	5.83272	4.23216	186
chr1	1865880	1866077	1.83673	12.2672	10.4424	88
chr1	1869332	1870077	2.1291	21.7491	19.8056	573
chr1	1870380	1870673	1.8951	14.8763	13.008	151
chr1	1877321	1877622	1.85506	12.1142	10.2916	185
chr1	1879713	1879994	1.67561	8.16151	6.44523	84
chr1	1885883	1886030	1.55606	6.37272	4.74279	74
chr1	1886098	1886815	2.34961	27.4406	25.4554	251
chr1	1887305	1887636	1.65867	8.68242	6.94803	131
chr1	1887835	1888042	1.44941	4.8216	3.29289	181
chr1	1899831	1900014	1.47217	5.19708	3.63906	122
chr1	1902270	1902892	1.91299	15.1675	13.295	249
chr1	1908667	1908840	1.54205	5.76229	4.16443	76
chr1	1909080	1909308	1.80917	10.9287	9.13091	82
chr1	1910229	1910444	1.52991	5.56333	3.97861	194
chr1	1915993	1916281	1.67599	8.57115	6.84207	176
chr1	1919705	1920187	2.43432	30.4195	28.4163	252
chr1	1920535	1921042	2.06718	18.5898	16.676	249
chr1	1921109	1921459	1.83579	12.1829	10.3593	73
chr1	1926250	1926605	1.55419	5.9645	4.35391	232
chr1	1927805	1928115	1.77275	10.139	8.36064	31
chr1	1931699	1932158	1.89417	12.8701	11.033	343
chr1	1937392	1937708	1.71204	8.88077	7.13927	116
chr1	1944712	1944870	1.59617	7.00755	5.34401	113
chr1	1948822	1949065	1.55323	6.14147	4.52445	103
chr1	1956688	1957247	2.08442	19.8877	17.9608	344
chr1	1957532	1957836	1.96592	16.8164	14.9229	56
chr1	1967413	1967725	1.71384	10.2682	8.48753	216
chr1	1973328	1973712	1.55547	8.26307	6.54427	248
chr1	1975289	1976353	2.16446	27.6803	25.6935	283
chr1	1976484	1976743	1.57848	11.5566	9.74535	191
chr1	1980949	1982681	4.96679	430.322	427.758	1125
chr1	1992479	1992732	1.49348	4.98626	3.4436	95
chr1	1993128	1993560	1.77275	10.139	8.36064	301
chr1	1999825	2000124	1.59062	6.59049	4.94426	95
chr1	2000755	2000972	1.63457	7.44767	5.76358	121
chr1	2003544	2003735	1.66298	8.5588	6.83001	141
chr1	2004104	2004421	1.80732	11.6696	9.85661	233
chr1	2021092	2021308	1.47744	5.21068	3.65207	125
chr1	2024205	2024440	1.61736	7.76994	6.07005	118
chr1	2026627	2026872	1.49634	5.31487	3.75185	58
chr1	2033178	2033353	1.67321	9.5281	7.76806	68
chr1	2034638	2034799	1.50888	6.22428	4.59949	128
chr1	2035775	2036015	1.47885	5.72015	4.12925	105
chr1	2036329	2036742	1.76074	12.018	10.1983	140
chr1	2043741	2043945	1.49285	5.93858	4.33405	75
chr1	2045073	2045230	1.58806	7.46537	5.78077	59
chr1	2046430	2047773	2.02947	17.2798	15.3804	876
chr1	2052688	2052835	1.44491	4.26369	2.78329	40
chr1	2057569	2059258	4.86167	231.735	229.345	802
chr1	2063876	2065691	6.3979	1446.84	1443.62	551
chr1	2077465	2078549	1.69814	29.2517	27.2553	963
chr1	2079742	2081128	3.08481	230.879	228.491	902
chr1	2084013	2084548	2.6634	138.246	135.971	223
chr1	2084699	2085228	1.80221	38.0269	35.9854	148
chr1	2091550	2091838	1.44025	6.43988	4.80305	268
chr1	2092853	2093358	1.61951	10.9092	9.11341	194
chr1	2094072	2094957	1.97478	22.749	20.7971	365
chr1	2104367	2104648	1.5119	6.94581	5.28418	228
chr1	2105352	2106300	2.38298	37.8974	35.8567	749
chr1	2114156	2114454	1.51119	7.63613	5.94324	200
chr1	2120477	2121738	3.64828	529.331	526.695	796
chr1	2125324	2127273	3.5185	803.802	800.982	1114
chr1	2130013	2131252	2.55824	321.195	318.72	552
chr1	2135562	2136345	2.75408	156.844	154.543	637
chr1	2136714	2137605	3.97841	357.882	355.376	265
chr1	2143619	2145190	4.66599	317.345	314.874	765
chr1	2145317	2145543	1.39427	7.22852	5.55446	90
chr1	2152302	2152702	1.87694	15.2205	13.3475	218
chr1	2158726	2159038	2.02298	225.886	223.503	159
chr1	2159137	2159331	1.32973	30.7595	28.7542	96
chr1	2160169	2162112	2.17111	359.353	356.846	447
chr1	2162396	2163535	1.81564	221.013	218.635	468
chr1	2163713	2164379	1.52259	98.2699	96.0617	392
chr1	2165248	2166102	1.48373	80.4151	78.2438	366
chr1	2168426	2168809	1.64282	88.1063	85.9182	191
chr1	2169183	2169533	1.61783	72.1239	69.9721	141
chr1	2171554	2172623	1.73541	55.7112	53.6046	657
chr1	2177697	2178377	2.07807	68.4177	66.2753	476
chr1	2185738	2188509	3.77095	1917.66	1914.13	947
chr1	2190241	2190444	1.38945	52.4708	50.3745	86
chr1	2197568	2198138	1.69484	31.7387	29.7281	308
chr1	2198757	2200279	1.54476	23.5078	21.55	1051
chr1	2200460	2201152	1.40045	14.6332	12.7686	192
chr1	2201537	2201998	1.4099	17.078	15.1812	231
chr1	2202137	2202692	1.33545	12.8697	11.033	453
chr1	2205943	2206881	1.51435	30.4558	28.4524	549
chr1	2207207	2208322	1.8132	64.7462	62.6135	232
chr1	2209144	2211497	1.8987	63.8934	61.763	1632
chr1	2214905	2215164	1.39112	9.92431	8.15207	96
chr1	2215493	2215701	1.419	11.6873	9.87409	115
chr1	2220046	2220876	1.67791	55.3172	53.2119	153
chr1	2221152	2223023	3.60747	625.449	622.746	673
chr1	2230710	2232657	3.7151	1788.59	1785.15	1603
chr1	2232717	2234140	2.75028	834.565	831.726	522
chr1	2242528	2247380	2.92474	546.708	544.06	3619
chr1	2253126	2253365	1.5819	12.6935	10.86	142
chr1	2253758	2254177	1.51539	9.17073	7.42046	344
chr1	2269736	2270084	1.67906	11.4531	9.64509	78
chr1	2271998	2272300	1.54811	8.19275	6.47569	136
chr1	2276383	2276784	1.49205	6.52942	4.88961	265
chr1	2277135	2277420	1.7295	12.0075	10.1879	176
chr1	2283812	2284041	1.54205	7.81755	6.1164	73
chr1	2288160	2288333	1.41068	4.78143	3.26133	101
chr1	2289274	2289536	1.62412	8.6435	6.90998	152
chr1	2289912	2290067	1.4657	5.2233	3.66417	135
chr1	2303489	2303827	1.93107	14.3728	12.5113	110
chr1	2313199	2314277	3.28037	102.092	99.8762	485
chr1	2322350	2324547	6.71876	1608.6	1605.27	1155
chr1	2331560	2331721	1.47039	8.09778	6.38618	69
chr1	2332153	2332732	2.37852	49.782	47.6946	395
chr1	2332856	2333456	2.19188	39.8254	37.776	151
chr1	2333511	2333854	1.43233	7.44699	5.76292	130
chr1	2338295	2338442	1.4661	10.6478	8.85832	73
chr1	2343189	2345673	4.52961	1354.91	1351.74	559
chr1	2346997	2348365	2.21776	226.355	223.972	848
chr1	2357365	2357887	1.47777	5.58156	3.99612	233
chr1	2358816	2359163	1.74973	11.7976	9.98116	207
chr1	2359352	2359704	1.8166	13.7272	11.8766	157
chr1	2366637	2367686	3.1616	94.0498	91.8497	742
chr1	2368019	2368519	2.16256	32.3308	30.3173	119
chr1	2368602	2368804	1.44708	6.51992	4.88042	118
chr1	2369046	2369339	1.613	10.975	9.1764	110
chr1	2378662	2378936	1.56209	7.4679	5.7813	177
chr1	2380881	2381323	1.83318	14.2784	12.419	260
chr1	2392937	2393089	1.58228	6.88163	5.22197	124
chr1	2400334	2400494	1.6107	7.48797	5.79917	40
chr1	2412361	2412688	1.74237	13.3073	11.4633	190
chr1	2413012	2413246	1.67104	11.3269	9.52089	114
chr1	2413454	2413733	1.55207	8.19632	6.47918	98
chr1	2424791	2426129	2.25126	46.97	44.8925	1080
chr1	2430787	2432144	2.54667	80.3035	78.1325	685
chr1	2436998	2437916	1.76236	19.9666	18.0391	77
chr1	2440960	2441207	1.3517	4.98732	3.44462	102
chr1	2447563	2447775	1.52796	7.65564	5.96222	57
chr1	2454606	2454888	1.73126	58.7544	56.6386	83
chr1	2454949	2458294	3.45032	506.601	503.982	2460
chr1	2468429	2468648	1.88478	18.5726	16.659	76
chr1	2477864	2480144	3.55008	1196.27	1193.21	1994
chr1	2480298	2481032	4.13139	1655.05	1651.69	338
chr1	2486557	2489378	4.60645	1759.85	1756.43	1168
chr1	2495919	2496221	1.41738	10.9714	9.17288	112
chr1	2496282	2496742	1.50501	14.3094	12.4496	347
chr1	2497709	2497961	1.33549	6.2881	4.66109	64
chr1	2501890	2502153	1.55007	7.70926	6.01099	67
chr1	2508667	2509127	2.20145	162.584	160.276	233
chr1	2509194	2510698	7.9663	3018.87	3014.6	452
chr1	2515031	2515775	2.12903	303.226	300.768	466
chr1	2515939	2518181	4.16243	1685.18	1681.81	1323
chr1	2518474	2518811	1.28911	24.6472	22.6809	181
chr1	2523546	2523695	1.28805	5.93323	4.32888	12
chr1	2524061	2524976	2.706	93.3181	91.1195	177
chr1	2533552	2533783	1.5392	6.85573	5.19688	166
chr1	2533982	2534332	1.67686	9.74552	7.97889	171
chr1	2534908	2535307	1.76733	11.7906	9.97432	228
chr1	2540102	2540267	1.74404	11.9132	10.0951	115
chr1	2541117	2541423	1.6145	8.33989	6.61923	66
chr1	2541703	2541969	1.59309	7.58958	5.89797	138
chr1	2542723	2543112	1.69188	9.24338	7.49158	281
chr1	2554851	2556205	2.9624	47.5318	45.4523	340
chr1	2556292	2556455	1.48422	5.14977	3.59994	19
chr1	2559765	2559961	1.37446	4.13554	2.66945	191
chr1	2561693	2562475	1.64877	10.1764	8.39734	601
chr1	2565764	2566145	1.53111	8.95308	7.20999	269
chr1	2573213	2574881	8.99161	3094.76	3090.43	1182
chr1	2583693	2584037	2.05213	40.2113	38.1602	140
chr1	2584244	2586475	3.66052	185.799	183.461	1112
chr1	2586975	2587540	2.40674	60.8027	58.681	113
chr1	2587617	2587798	2.0401	34.8519	32.8255	128
chr1	2591316	2591559	3.35122	63.3574	61.2285	111
chr1	2614797	2615052	3.38765	64.9602	62.827	110
chr1	2615351	2616534	9.64084	477.906	475.306	182
chr1	2619522	2619953	1.78717	16.8149	14.9214	34
chr1	2620234	2620381	1.64659	11.7308	9.91692	123
chr1	2620875	2621239	2.95456	62.4215	60.2952	228
chr1	2621439	2621919	2.27524	29.9698	27.9692	337
chr1	2621985	2622314	4.11212	132.247	129.981	139
chr1	2622612	2623095	1.91444	18.297	16.3864	127
chr1	2627401	2627629	1.95846	21.4775	19.5364	116
chr1	2627975	2628389	2.20296	29.1843	27.1883	193
chr1	2628702	2629754	6.2777	297.407	294.954	548
chr1	2629843	2630070	1.53634	6.80847	5.15108	84
chr1	2630206	2631044	1.94335	17.0477	15.1512	128
chr1	2631348	2631582	1.93276	15.6485	13.7691	129
chr1	2631708	2631888	1.67695	8.88968	7.14799	139
chr1	2688031	2689629	3.73977	81.1519	78.9789	1148
chr1	2694891	2695295	1.76061	9.88149	8.11007	309
chr1	2695390	2695769	1.89417	12.8701	11.033	85
chr1	2704755	2705014	1.71204	8.88077	7.13927	112
chr1	2714073	2714486	1.67142	8.69763	6.96288	167
chr1	2717859	2718616	2.30116	30.083	28.0817	399
chr1	2727203	2727619	1.55779	6.66657	5.01788	121
chr1	2735113	2735427	1.72199	12.7285	10.8946	215
chr1	2735911	2736376	1.70009	12.7042	10.8706	335
chr1	2738262	2738699	1.68231	12.8934	11.056	262
chr1	2740257	2740433	1.49063	7.32329	5.64274	89
chr1	2740766	2740932	1.5562	8.95881	7.2156	74
chr1	2741221	2741436	1.58836	9.57138	7.81046	123
chr1	2748327	2748486	1.39498	5.33901	3.77497	134
chr1	2750077	2750761	1.75444	15.8006	13.9196	434
chr1	2756362	2757738	5.2701	309.563	307.099	920
chr1	2763862	2764138	1.67381	10.0394	8.26501	177
chr1	2764439	2764677	1.70913	11.0418	9.24214	135
chr1	2764807	2765168	1.74215	12.1034	10.281	67
chr1	2765334	2766070	2.20144	28.6087	26.6163	590
chr1	2775118	2775379	1.55725	9.92809	8.15578	99
chr1	2776075	2776642	2.42367	53.5808	51.4809	145
chr1	2779971	2780899	2.64855	72.9423	70.7885	360
chr1	2797337	2797745	1.89438	16.9184	15.0231	310
chr1	2800673	2800836	1.69672	11.3703	9.56359	90
chr1	2809976	2810281	1.4798	8.25934	6.54065	178
chr1	2810512	2811877	2.06975	31.4709	29.462	237
chr1	2812009	2812268	1.38908	5.82748	4.22712	53
chr1	2818125	2818462	1.43289	5.80096	4.20161	60
chr1	2819568	2819742	1.61738	10.0235	8.24935	83
chr1	2828448	2828660	1.39139	5.09591	3.54844	157
chr1	2832095	2833209	1.8269	17.0518	15.1553	328
chr1	2843501	2843735	1.52051	6.92763	5.26655	165
chr1	2854431	2855147	2.4526	34.1807	32.1575	515
chr1	2860921	2862189	2.30241	26.0059	24.03	674
chr1	2877129	2877537	1.62704	7.24512	5.56681	214
chr1	2878180	2878330	1.43277	4.09158	2.6278	29
chr1	2882411	2882564	1.43397	4.71611	3.19909	28
chr1	2889578	2890141	1.55293	6.5541	4.91345	86
chr1	2890490	2890764	1.6513	8.51072	6.78306	208
chr1	2890911	2891109	1.81032	12.1756	10.3522	77
chr1	2904091	2904299	1.66229	8.89027	7.14856	92
chr1	2914681	2914886	1.6149	7.02375	5.35577	104
chr1	2915142	2915480	1.6149	7.02375	5.35577	258
chr1	2916464	2916615	1.63919	7.46959	5.7813	79
chr1	2917232	2917398	1.52991	5.56333	3.97861	72
chr1	2925459	2925741	1.54335	5.85389	4.25254	224
chr1	2930124	2930379	1.44497	4.84301	3.31333	203
chr1	2932046	2932376	1.49763	6.11063	4.49473	233
chr1	2936725	2937011	1.56501	7.713	6.01463	129
chr1	2937383	2937689	1.50857	6.41968	4.78355	64
chr1	2942834	2943018	1.434	5.08583	3.53881	26
chr1	2948787	2950647	3.11608	128.324	126.065	1435
chr1	2950801	2951201	2.08757	42.8173	40.7556	117
chr1	2955627	2955964	1.46796	7.34128	5.66021	202
chr1	2956108	2956734	1.99224	23.9218	21.961	260
chr1	2960514	2960779	1.67339	8.12771	6.41534	165
chr1	2966534	2966727	1.67561	8.16151	6.44523	80
chr1	2967124	2967574	1.67561	8.16151	6.44523	237
chr1	2969897	2970064	1.39737	3.93366	2.48636	97
chr1	2976644	2977274	1.63351	8.16868	6.45222	411
chr1	2977458	2977976	1.68022	9.04585	7.30074	92
chr1	2985581	2985730	1.6999	8.63802	6.90463	105
chr1	2986217	2986738	2.28272	23.3654	21.4086	201
chr1	2994707	2995088	1.61629	7.66412	5.97047	126
chr1	2995258	2995549	1.4408	4.64926	3.1354	121
chr1	3000370	3000538	2.00636	16.9016	15.0065	82
chr1	3002474	3002755	1.91203	13.9399	12.0856	116
chr1	3019236	3019509	1.79955	12.5441	10.7141	184
chr1	3024069	3024260	1.52471	6.19685	4.57302	90
chr1	3030763	3031375	1.85325	13.3975	11.5523	471
chr1	3034505	3034896	1.8835	14.3491	12.4878	141
chr1	3045596	3046164	2.21807	27.2298	25.2458	299
chr1	3053717	3054067	1.5404	6.29046	4.66337	85
chr1	3063003	3063469	2.07432	19.6677	17.7432	345
chr1	3063570	3063986	1.81518	12.5271	10.6973	169
chr1	3076150	3076444	1.73311	10.9029	9.10724	231
chr1	3076852	3078102	2.24	25.3624	23.391	1041
chr1	3088908	3089247	1.68869	8.87884	7.13927	117
chr1	3097564	3097845	1.85092	12.8009	10.966	169
chr1	3098189	3098577	1.72134	9.63383	7.8694	254
chr1	3122897	3123142	1.60805	7.57667	5.88542	121
chr1	3131193	3131411	1.76872	10.5551	8.76726	168
chr1	3131830	3131988	1.66342	8.2713	6.55231	127
chr1	3133142	3133289	1.51449	5.59829	4.01218	115
chr1	3138163	3138551	1.90914	14.4877	12.6248	124
chr1	3145875	3146104	1.56384	6.72076	5.07033	163
chr1	3155834	3156097	1.55172	6.04439	4.43088	245
chr1	3160144	3160511	1.9295	13.8011	11.9485	113
chr1	3172800	3173024	1.50562	5.1753	3.61821	171
chr1	3186698	3187033	1.54767	6.84696	5.18838	219
chr1	3189959	3190381	1.93092	16.2304	14.3434	304
chr1	3196683	3196952	1.88098	14.0101	12.155	145
chr1	3198083	3198354	1.5419	6.34973	4.7206	135
chr1	3207439	3207632	1.55258	6.01846	4.40589	83
chr1	3209970	3210167	1.74661	10.1758	8.3968	119
chr1	3218120	3218361	1.57674	6.43517	4.79851	165
chr1	3219322	3219500	1.69895	9.04635	7.30124	140
chr1	3222627	3222791	1.42087	4.45827	2.96072	27
chr1	3227259	3227532	1.8578	14.4604	12.5978	141
chr1	3232393	3234295	5.65794	546.415	543.767	689
chr1	3252661	3253113	1.7178	10.1766	8.39756	330
chr1	3253224	3253721	1.77235	11.5859	9.77419	211
chr1	3258015	3258185	1.60576	7.19465	5.52158	85
chr1	3259012	3259387	1.67561	8.16151	6.44523	274
chr1	3282437	3282629	1.48276	5.37842	3.80684	111
chr1	3288530	3288746	1.51688	6.65952	5.01105	120
chr1	3289315	3289829	1.76658	12.852	11.0164	377
chr1	3297589	3297860	1.46954	4.80192	3.27412	79
chr1	3300324	3300611	1.734	9.56445	7.80367	214
chr1	3308027	3308289	1.60276	6.80556	5.14826	162
chr1	3317835	3318623	1.92227	15.2035	13.3307	335
chr1	3324990	3325323	1.94601	16.2366	14.3495	189
chr1	3326257	3326774	1.98248	17.3331	15.4332	144
chr1	3327596	3327759	1.66976	9.06819	7.3226	50
chr1	3334802	3335054	1.49708	5.61683	4.02999	86
chr1	3338622	3338780	1.51567	6.29841	4.67104	22
chr1	3339654	3339834	1.4007	4.30377	2.82132	138
chr1	3340076	3340415	1.53755	6.75604	5.10448	44
chr1	3343065	3343719	1.96012	17.3385	15.4385	516
chr1	3359539	3359803	1.6249	7.53036	5.84038	64
chr1	3360432	3360740	1.60276	6.80556	5.14826	213
chr1	3360952	3361197	1.67561	8.16151	6.44523	133
chr1	3369455	3369715	1.5865	9.2859	7.5332	154
chr1	3370425	3371897	2.51462	49.6101	47.5233	403
chr1	3386792	3387352	1.62684	8.28526	6.56593	241
chr1	3390441	3390898	2.36109	29.311	27.3143	251
chr1	3399628	3399819	1.56291	6.35642	4.72707	116
chr1	3400121	3400345	1.77135	10.4187	8.63336	107
chr1	3408492	3408979	1.74759	11.4658	9.65764	100
chr1	3411770	3412163	1.82514	13.9737	12.119	118
chr1	3418483	3418762	4.57035	194.685	192.337	145
chr1	3419749	3420438	1.89575	21.0635	19.1259	430
chr1	3424673	3424919	1.59417	10.7364	8.9436	131
chr1	3432488	3433695	2.0984	27.3507	25.3661	562
chr1	3446612	3449101	4.74614	638.313	635.602	1058
chr1	3454805	3455008	1.48788	8.5733	6.84417	44
chr1	3455341	3455548	1.56582	10.3273	8.54549	80
chr1	3456391	3456552	1.47101	7.11103	5.44043	61
chr1	3466800	3467027	1.84633	13.673	11.8232	100
chr1	3471332	3471480	1.41642	4.59651	3.09221	99
chr1	3472777	3472965	1.41474	4.47396	2.97563	45
chr1	3487567	3487806	1.39887	5.15682	3.60669	168
chr1	3488077	3488726	1.54468	8.60245	6.87265	264
chr1	3489051	3489403	1.8522	18.3342	16.4233	222
chr1	3489508	3489835	1.86678	18.6613	16.7469	134
chr1	3493145	3493355	1.48633	6.58525	4.94357	114
chr1	3498734	3498907	1.47017	5.85289	4.25157	65
chr1	3501530	3501958	1.88714	18.1996	16.2899	289
chr1	3502560	3502915	2.10497	27.643	25.6564	140
chr1	3505418	3506008	1.56692	9.81107	8.04316	145
chr1	3506103	3506321	1.38383	5.48389	3.90801	107
chr1	3512366	3512853	1.50392	14.6522	12.7865	105
chr1	3513324	3515230	2.58639	107.948	105.722	652
chr1	3521691	3521939	1.6408	10.4323	8.64673	111
chr1	3522145	3522292	1.63299	9.90078	8.12899	31
chr1	3527226	3528116	2.16326	28.4657	26.4741	321
chr1	3528259	3528776	2.28592	33.3781	31.359	210
chr1	3529134	3529326	1.35619	4.07167	2.61688	56
chr1	3529403	3529616	1.50967	7.1395	5.46807	85
chr1	3540393	3542510	6.05568	1374.64	1371.47	1353
chr1	3547500	3547733	1.48775	7.546	5.85559	144
chr1	3557752	3558142	1.66347	7.92781	6.22054	313
chr1	3559540	3559737	1.55419	5.9645	4.35391	161
chr1	3565669	3566732	10.9402	1132.13	1129.1	745
chr1	3580326	3580732	1.66122	8.0408	6.33064	102
chr1	3581388	3581726	1.81065	11.4062	9.59893	241
chr1	3588744	3588904	1.35159	3.62211	2.20914	121
chr1	3593324	3594201	1.82469	14.4917	12.6288	629
chr1	3608439	3608887	2.20024	22.3992	20.4503	305
chr1	3620172	3621517	2.56844	42.5487	40.4881	771
chr1	3627166	3627450	1.49065	5.49176	3.91555	113
chr1	3635549	3638328	2.47124	46.1488	44.0744	796
chr1	3644888	3645282	1.69442	9.02467	7.28002	119
chr1	3652426	3652656	1.61763	9.45549	7.69692	106
chr1	3652813	3653075	1.61214	9.38921	7.632	69
chr1	3654907	3655094	1.51014	7.5151	5.82555	99
chr1	3662070	3662268	1.40061	8.27938	6.56019	124
chr1	3662463	3664154	6.74804	679.044	676.306	1266
chr1	3688130	3689116	3.00464	149.591	147.3	389
chr1	3689178	3690440	3.64217	249.711	247.303	290
chr1	3694697	3694857	1.32949	5.37701	3.80549	53
chr1	3704919	3705208	1.50459	6.18919	4.56564	84
chr1	3705503	3705851	1.62409	8.68794	6.95341	213
chr1	3706046	3707152	1.74183	11.6967	9.8833	374
chr1	3711960	3713748	6.22503	588.87	586.192	1464
chr1	3724635	3724963	1.63919	7.46959	5.7813	108
chr1	3726897	3727134	1.67561	8.16151	6.44523	176
chr1	3727890	3728153	1.62704	7.24512	5.56681	79
chr1	3732809	3733290	1.54744	6.84327	5.1848	412
chr1	3736511	3736756	1.45843	6.08984	4.47469	91
chr1	3737622	3737817	1.36184	4.25519	2.78283	65
chr1	3738295	3738716	1.54927	8.10417	6.39239	186
chr1	3739484	3739640	1.48426	6.60989	4.96303	77
chr1	3741879	3742134	1.4684	5.82418	4.22395	136
chr1	3744627	3745012	1.65567	8.39061	6.6687	124
chr1	3748852	3749038	1.8456	11.744	9.92843	75
chr1	3751392	3751576	1.74846	9.62689	7.86261	68
chr1	3755251	3755561	1.73632	9.37522	7.61829	269
chr1	3757747	3757939	1.6149	7.02375	5.35577	134
chr1	3773002	3774927	7.01171	1132.44	1129.41	640
chr1	3782112	3782393	1.54413	7.12161	5.4507	142
chr1	3783221	3783368	1.70733	11.2199	9.41566	93
chr1	3783835	3784061	1.64796	10.018	8.24403	137
chr1	3784148	3784857	1.7474	12.9049	11.0673	146
chr1	3784938	3785311	2.25317	31.5021	29.493	256
chr1	3789153	3789305	1.52001	6.98769	5.32477	125
chr1	3791912	3792102	1.62192	8.15685	6.44374	109
chr1	3797116	3798181	2.57846	44.306	42.2386	499
chr1	3799846	3800005	1.54588	7.92742	6.22054	53
chr1	3800790	3801075	1.79778	15.0942	13.2226	181
chr1	3802417	3802948	1.73664	12.8366	11.0012	398
chr1	3803050	3803757	1.72413	12.5566	10.7263	273
chr1	3806953	3807491	1.93139	17.8671	15.961	275
chr1	3807655	3808431	2.11305	23.1329	21.178	667
chr1	3809233	3809695	1.58932	7.65179	5.95847	108
chr1	3816124	3818136	5.803	1728.94	1725.54	922
chr1	3818690	3818966	1.3898	23.2448	21.2892	99
chr1	3819150	3820732	2.31737	206.441	204.079	776
chr1	3831641	3831877	1.55357	7.16967	5.49735	168
chr1	3832048	3832260	1.41847	4.55071	3.04862	131
chr1	3834582	3834883	1.50533	6.10168	4.4861	249
chr1	3838502	3838713	1.49754	5.85046	4.24924	88
chr1	3838909	3839139	1.64154	8.72241	6.9871	61
chr1	3839316	3839463	1.49159	5.66455	4.07583	44
chr1	3840304	3840586	1.54467	6.68759	5.03822	136
chr1	3840897	3841044	1.50258	5.63112	4.04371	78
chr1	3841378	3841858	1.57903	6.58929	4.94426	337
chr1	3842316	3842719	1.9509	14.2665	12.4073	99
chr1	3844319	3845133	2.00345	15.5613	13.6829	291
chr1	3999314	3999471	1.59062	6.59049	4.94426	55
chr1	3999979	4000128	1.66347	7.92781	6.22054	93
chr1	4008664	4008826	1.50075	5.53929	3.96115	58
chr1	4013435	4013618	1.43978	4.68957	3.1738	139
chr1	4017943	4018242	1.66852	8.99721	7.25315	201
chr1	4020909	4021398	1.65946	8.59842	6.86871	160
chr1	4033402	4033625	1.47332	5.39406	3.82184	137
chr1	4034767	4035391	1.95761	17.2029	15.3042	238
chr1	4047471	4047701	1.64259	7.75518	6.05568	137
chr1	4055402	4055753	1.85131	12.4631	10.6342	138
chr1	4056947	4057332	1.65191	8.61682	6.88668	93
chr1	4062495	4062752	1.56633	6.48435	4.84604	212
chr1	4077863	4078448	1.66233	8.15606	6.44298	363
chr1	4079963	4080327	2.11782	20.907	18.9706	123
chr1	4080663	4080820	1.49106	5.43396	3.8601	70
chr1	4087141	4087340	1.60276	6.80556	5.14826	66
chr1	4087398	4088194	1.97916	14.9448	13.0748	516
chr1	4088657	4089065	1.60276	6.80556	5.14826	39
chr1	4105824	4106258	1.71299	9.16747	7.41727	181
chr1	4106574	4107384	1.88627	13.823	11.9701	583
chr1	4107575	4107743	1.71642	9.87889	8.10966	53
chr1	4108474	4108704	1.84884	13.7235	11.873	100
chr1	4116191	4116366	1.61721	7.36825	5.68642	138
chr1	4132187	4132439	1.8166	11.2489	9.44418	131
chr1	4138266	4138423	2.14388	19.8721	17.9454	40
chr1	4138561	4138797	1.93391	14.2704	12.4111	121
chr1	4141489	4141793	1.51695	5.70127	4.11112	280
chr1	4147121	4147369	1.50525	5.86859	4.26669	191
chr1	4147531	4147678	1.43258	4.61786	3.10579	19
chr1	4148341	4148488	1.48243	5.49752	3.92109	81
chr1	4151612	4151781	1.77645	11.0539	9.25398	99
chr1	4161407	4161638	1.59062	6.59049	4.94426	140
chr1	4166239	4166440	1.65133	7.69716	5.99921	140
chr1	4167459	4167622	1.54205	5.76229	4.16443	66
chr1	4172225	4172384	1.5127	5.64142	4.0536	68
chr1	4182264	4182480	1.59854	7.25547	5.57687	56
chr1	4188488	4188646	1.59141	6.72724	5.0766	111
chr1	4190052	4190367	1.47858	4.79666	3.27276	48
chr1	4191105	4191414	1.72858	9.30804	7.55487	238
chr1	4202948	4203286	1.71224	9.26386	7.51162	259
chr1	4204367	4204894	3.03935	53.4337	51.3343	248
chr1	4210016	4210334	1.84714	12.5249	10.6951	86
chr1	4213602	4213896	1.53493	6.17273	4.54975	220
chr1	4221962	4222252	1.66836	8.69679	6.96207	122
chr1	4225144	4225293	1.4012	4.07596	2.62094	126
chr1	4231330	4231621	1.48767	6.23383	4.60872	162
chr1	4234854	4235066	1.54495	8.09368	6.38218	41
chr1	4236727	4238056	2.28403	31.5916	29.5818	1123
chr1	4238560	4238707	1.40318	4.59747	3.09311	45
chr1	4238805	4238989	1.54169	7.2629	5.58409	138
chr1	4264188	4264350	1.52991	5.56333	3.97861	47
chr1	4272137	4272296	1.55676	6.03798	4.42469	86
chr1	4278150	4278408	1.70127	8.76562	7.02933	127
chr1	4315081	4315265	1.50562	5.1753	3.61821	104
chr1	4322608	4323154	2.02773	16.1882	14.3016	258
chr1	4327718	4327955	1.52869	6.04493	4.43139	118
chr1	4328207	4328427	1.78988	11.1063	9.30553	78
chr1	4331890	4332113	1.47286	4.72421	3.2068	170
chr1	4341018	4341314	1.77275	10.139	8.36064	188
chr1	4362888	4363317	3.90644	106.001	103.779	219
chr1	4367305	4367522	1.52204	6.08673	4.47169	121
chr1	4369884	4370070	1.66347	7.92781	6.22054	57
chr1	4380538	4380690	1.47908	5.23365	3.67407	139
chr1	4386619	4386828	1.48842	5.52272	3.94525	144
chr1	4387997	4388344	1.46141	4.87114	3.34017	89
chr1	4391878	4392155	1.47782	4.84835	3.31842	263
chr1	4394867	4395053	1.61151	7.10629	5.43584	104
chr1	4407979	4408153	1.46821	4.66552	3.15089	70
chr1	4413467	4413790	1.91782	14.5048	12.6418	249
chr1	4419521	4419710	1.60636	7.85218	6.15011	107
chr1	4437396	4437648	1.54959	5.97707	4.36601	216
chr1	4439923	4440166	1.91845	13.4495	11.6024	80
chr1	4449204	4449351	1.49348	4.98626	3.4436	86
chr1	4455471	4455978	1.8327	11.5236	9.71293	420
chr1	4468385	4468878	1.6149	7.02375	5.35577	171
chr1	4486991	4487364	1.85984	12.7572	10.9229	293
chr1	4487709	4488005	2.05067	18.2482	16.338	237
chr1	4490361	4490583	1.55432	6.30911	4.68137	118
chr1	4498215	4498459	1.50481	5.23131	3.67183	17
chr1	4502881	4503080	1.58097	6.82111	5.16333	76
chr1	4506229	4506387	1.53663	6.05285	4.43904	47
chr1	4509121	4509599	1.67623	8.47395	6.74717	40
chr1	4510770	4510919	1.64823	7.9842	6.27547	54
chr1	4514557	4515067	1.66347	7.92781	6.22054	166
chr1	4519381	4519536	1.61508	7.42428	5.74086	134
chr1	4528573	4528756	1.50083	5.57319	3.98807	140
chr1	4530900	4531342	2.86314	47.8905	45.8098	238
chr1	4540264	4540421	1.44491	4.26369	2.78329	29
chr1	4540987	4541142	1.56633	6.16995	4.54708	121
chr1	4556149	4556389	1.84315	13.2009	11.3582	157
chr1	4556500	4556948	2.24148	25.1754	23.2055	77
chr1	4571037	4571207	1.41202	4.14266	2.6762	140
chr1	4574685	4575016	1.60051	7.83992	6.13818	87
chr1	4592059	4592215	1.4692	4.61819	3.10579	28
chr1	4620792	4621147	1.66347	7.92781	6.22054	131
chr1	4621767	4621919	1.49348	4.98626	3.4436	51
chr1	4625545	4625872	1.59062	6.59049	4.94426	73
chr1	4631255	4631450	1.60276	6.80556	5.14826	16
chr1	4632404	4632586	1.54205	5.76229	4.16443	38
chr1	4646471	4646641	1.66347	7.92781	6.22054	90
chr1	4647485	4647642	1.6999	8.63802	6.90463	100
chr1	4651581	4651730	1.49762	5.49485	3.91852	59
chr1	4652791	4653208	1.56941	6.48975	4.85126	222
chr1	4655632	4655847	1.45197	4.60324	3.09859	18
chr1	4659652	4659945	1.52882	5.8692	4.26727	37
chr1	4662595	4662833	1.69982	9.11343	7.36686	170
chr1	4676249	4677098	1.73632	9.37522	7.61829	371
chr1	4682854	4683074	1.66347	7.92781	6.22054	99
chr1	4689492	4689678	1.7139	10.0521	8.27748	67
chr1	4692269	4692553	1.64844	8.65311	6.91938	213
chr1	4694865	4695093	1.47091	4.9997	3.45647	144
chr1	4696116	4696435	1.47123	4.7939	3.27276	236
chr1	4702253	4702587	1.82502	11.4589	9.65077	259
chr1	4708475	4708641	1.60294	7.10901	5.43848	48
chr1	4709053	4709359	1.87295	12.7116	10.8779	136
chr1	4709418	4709614	1.79512	10.9461	9.14801	109
chr1	4718641	4718861	1.63274	7.46658	5.7813	96
chr1	4719514	4719867	1.56397	6.52778	4.88803	98
chr1	4724417	4724576	1.52692	6.19535	4.57157	41
chr1	4756736	4757451	2.17992	25.4035	23.4318	219
chr1	4762213	4762571	1.48836	5.33248	3.76871	120
chr1	4768462	4768875	2.34804	58.1551	56.0411	251
chr1	4769258	4771741	2.90861	107.871	105.645	228
chr1	4796052	4796594	1.61378	8.01985	6.31022	415
chr1	4804556	4804993	1.76322	11.9488	10.1301	177
chr1	4809812	4810282	1.83195	13.8514	11.9983	349
chr1	4820117	4820515	2.18508	24.5899	22.624	193
chr1	4838789	4839076	1.48209	5.33783	3.77384	84
chr1	4839558	4839760	1.49698	5.58296	3.99746	55
chr1	4848695	4848867	1.43271	4.48779	2.9888	150
chr1	4853661	4853848	1.71975	10.5412	8.75368	85
chr1	4855217	4855802	1.74008	10.9777	9.17901	41
chr1	4861292	4861519	1.57692	7.20318	5.52986	61
chr1	4862307	4862619	1.53641	6.19459	4.57085	111
chr1	4863923	4864128	1.8456	11.744	9.92843	117
chr1	4883260	4883415	1.65335	8.16056	6.44523	44
chr1	4886494	4886754	1.73003	10.5089	8.72196	174
chr1	4888340	4888673	1.54721	6.83954	5.1812	185
chr1	4897165	4897732	1.80268	11.9687	10.1497	361
chr1	4897796	4898156	1.57165	6.72128	5.07083	284
chr1	4898208	4898498	1.56847	6.63403	4.98639	43
chr1	4911390	4911577	1.6999	8.63802	6.90463	87
chr1	4916631	4916812	1.52991	5.56333	3.97861	75
chr1	4916887	4917321	1.60276	6.80556	5.14826	91
chr1	4931330	4931913	2.19883	22.1558	20.2089	277
chr1	4933910	4934243	1.44073	4.48554	2.98665	239
chr1	4939226	4939379	1.40849	3.75774	2.32845	31
chr1	4957247	4957486	1.65405	8.36422	6.64296	137
chr1	4958966	4959324	1.62987	7.60656	5.91449	281
chr1	4975881	4976093	1.45623	4.80148	3.2737	25
chr1	4984828	4985199	1.67394	8.43765	6.71171	139
chr1	4988494	4988830	1.56025	6.70447	5.05455	221
chr1	4997192	4997419	1.66041	9.345	7.59105	149
chr1	4999493	4999773	2.13251	22.4217	20.4725	143
chr1	5006211	5006981	2.03164	17.7656	15.861	270
chr1	5016660	5016836	1.48134	4.80051	3.27276	62
chr1	5017904	5018113	1.50562	5.1753	3.61821	101
chr1	5026544	5026696	1.46937	5.33596	3.77204	87
chr1	5038592	5039094	1.82144	11.9241	10.1057	223
chr1	5039162	5039380	1.53385	6.01273	4.40037	110
chr1	5048048	5048385	1.77481	10.7206	8.92803	48
chr1	5048873	5049226	1.68771	8.44936	6.72315	243
chr1	5050095	5050284	1.62704	7.24512	5.56681	116
chr1	5068440	5069156	1.93347	15.8186	13.9374	250
chr1	5074837	5074994	1.58227	7.20776	5.5343	90
chr1	5077482	5077917	1.68625	9.04502	7.29993	223
chr1	5082391	5082565	1.6149	7.02375	5.35577	113
chr1	5087437	5087779	1.96702	14.6404	12.7749	137
chr1	5099397	5099649	1.47964	4.7791	3.25911	133
chr1	5102614	5102848	1.65133	7.69716	5.99921	130
chr1	5142596	5142891	1.69081	9.01733	7.27284	208
chr1	5170684	5171219	1.96939	15.0107	13.14	161
chr1	5171529	5172099	2.23932	22.1334	20.1867	257
chr1	5172492	5174367	2.56199	32.3782	30.3642	1400
chr1	5179510	5179841	1.83346	11.4695	9.65961	235
chr1	5181372	5181563	1.55419	5.9645	4.35391	56
chr1	5185774	5186087	1.96702	14.6404	12.7749	116
chr1	5186748	5186913	1.52991	5.56333	3.97861	66
chr1	5187557	5187827	1.62704	7.24512	5.56681	191
chr1	5192782	5192972	1.55633	6.10864	4.4928	113
chr1	5193134	5193586	1.71506	9.36458	7.61023	252
chr1	5195814	5196194	1.62093	8.14017	6.42748	238
chr1	5202355	5202658	1.55234	7.26208	5.5833	127
chr1	5211021	5211615	1.61337	7.83744	6.13576	135
chr1	5211878	5212083	1.79103	11.7517	9.93602	91
chr1	5218218	5218488	1.58722	6.99762	5.33439	182
chr1	5218904	5219169	1.68119	8.90946	7.16733	91
chr1	5224240	5224705	1.6967	9.64027	7.87571	231
chr1	5224852	5225118	1.43967	4.74207	3.22381	16
chr1	5231109	5231439	1.47467	5.44416	3.8699	56
chr1	5232051	5232369	1.83966	13.6742	11.8243	80
chr1	5233410	5233754	1.73259	10.8931	9.09765	293
chr1	5236882	5237164	1.6149	7.02375	5.35577	45
chr1	5238289	5238441	1.60276	6.80556	5.14826	70
chr1	5239448	5239671	1.74846	9.62689	7.86261	129
chr1	5246774	5246965	1.51776	5.36766	3.79653	25
chr1	5254433	5254684	1.60184	7.17812	5.50554	32
chr1	5264483	5264733	1.6999	8.63802	6.90463	148
chr1	5277339	5277788	1.55419	5.9645	4.35391	354
chr1	5277888	5278146	1.59062	6.59049	4.94426	140
chr1	5282727	5282919	1.57534	7.49792	5.80886	111
chr1	5283691	5283896	1.40782	4.18563	2.71691	62
chr1	5285459	5286076	1.97232	14.8192	12.9516	281
chr1	5295100	5295959	1.85174	13.1611	11.3189	557
chr1	5297436	5297704	1.59194	8.15394	6.44091	74
chr1	5298900	5299066	1.52239	7.02989	5.36173	75
chr1	5300883	5301517	1.89752	17.2135	15.3148	348
chr1	5303452	5303789	1.63368	8.72314	6.98781	260
chr1	5303862	5304190	1.72259	10.594	8.80556	112
chr1	5304828	5304978	1.64649	8.66705	6.933	59
chr1	5309353	5309634	1.65133	7.69716	5.99921	83
chr1	5314256	5314841	1.82132	11.1977	9.39375	311
chr1	5315045	5316103	1.8456	11.744	9.92843	289
chr1	5317484	5317688	1.55419	5.9645	4.35391	116
chr1	5326138	5326411	1.58714	7.98575	6.277	173
chr1	5326715	5327158	1.50559	6.5029	4.86397	199
chr1	5333465	5333752	1.77109	14.9927	13.1222	120
chr1	5333907	5334115	1.53556	8.16029	6.44523	94
chr1	5334930	5335097	1.58595	9.23374	7.48214	91
chr1	5348138	5348396	1.51418	7.088	5.4181	95
chr1	5352224	5352497	1.61801	9.28628	7.53357	204
chr1	5353012	5354001	1.8151	14.7989	12.9315	104
chr1	5354099	5354396	1.58143	8.65452	6.92076	182
chr1	5358157	5358416	1.53226	7.31153	5.63132	126
chr1	5359054	5359436	1.634	9.18797	7.43733	123
chr1	5365332	5365806	1.50274	6.32372	4.69548	271
chr1	5366966	5367125	1.59248	8.53853	6.81022	63
chr1	5367425	5367689	1.67265	10.7649	8.97165	101
chr1	5370232	5370452	1.54085	7.97677	6.26824	94
chr1	5370570	5370825	1.48646	6.4942	4.85557	125
chr1	5371414	5371588	1.47435	5.98136	4.37014	78
chr1	5371972	5372437	1.57563	8.02262	6.31293	292
chr1	5372559	5373190	1.75948	12.1698	10.3465	272
chr1	5388833	5388997	1.54298	16.8214	14.9278	78
chr1	5389210	5391483	5.76055	637.251	634.54	474
chr1	5397342	5398318	2.12656	28.9783	26.9837	622
chr1	5401394	5401841	1.52404	9.03489	7.29002	275
chr1	5402313	5402488	1.39233	5.58157	3.99613	152
chr1	5403281	5403724	1.51878	8.29956	6.57988	236
chr1	5404073	5404455	1.40531	5.69117	4.10141	349
chr1	5404627	5404800	1.35526	4.6925	3.17659	110
chr1	5408931	5409184	1.5645	8.47965	6.75273	96
chr1	5409423	5410826	2.15263	24.5127	22.5473	744
chr1	5411013	5411330	1.69082	9.69252	7.92694	181
chr1	5420677	5420841	1.40273	3.9535	2.5051	155
chr1	5424838	5425001	1.59292	8.96299	7.21968	50
chr1	5428533	5428692	1.44377	5.64338	4.05549	28
chr1	5434953	5435278	1.90722	18.3419	16.4309	90
chr1	5436150	5436323	1.4472	5.67354	4.08447	84
chr1	5436586	5437750	1.63818	10.0992	8.32361	467
chr1	5439718	5439900	1.50903	6.92776	5.26667	50
chr1	5447016	5447786	4.27712	247.854	245.449	344
chr1	5448515	5448963	1.78294	22.3837	20.4348	325
chr1	5449312	5450263	2.90184	104.979	102.758	171
chr1	5460364	5460658	1.45444	5.8511	4.24985	228
chr1	5462710	5462888	1.46893	5.80317	4.20374	57
chr1	5463014	5463186	1.58556	8.40842	6.68318	112
chr1	5463288	5464583	1.95761	19.4502	17.528	578
chr1	5470836	5471042	1.42831	5.64246	4.05461	63
chr1	5472402	5472628	1.54558	9.06216	7.3167	99
chr1	5473717	5474075	1.37692	4.97339	3.43777	62
chr1	5474998	5475551	1.59565	10.6472	8.85776	279
chr1	5476582	5476783	1.51983	8.25361	6.53506	33
chr1	5481621	5481946	1.47813	6.4994	4.86059	226
chr1	5482984	5483314	1.57975	8.98408	7.24031	96
chr1	5490553	5490864	1.53183	7.3748	5.69279	178
chr1	5495453	5495639	1.55427	7.48419	5.7955	56
chr1	5497038	5497207	1.5353	6.93521	5.27389	70
chr1	5502901	5503192	1.5085	6.65191	5.00368	55
chr1	5503649	5504147	1.87318	16.7045	14.812	332
chr1	5507853	5508034	1.35842	4.20276	2.73315	15
chr1	5510409	5510566	1.49529	6.71404	5.06383	51
chr1	5510889	5511226	1.45712	5.92498	4.32095	132
chr1	5515998	5516164	1.55873	7.44827	5.76415	95
chr1	5530755	5530912	1.4433	5.30994	3.74712	16
chr1	5541520	5541735	1.37682	4.78228	3.26215	154
chr1	5542063	5542679	1.52088	7.96702	6.25874	304
chr1	5545598	5546195	1.6307	10.3538	8.57154	213
chr1	5550730	5550921	1.6488	9.65604	7.89118	124
chr1	5551172	5551355	1.60983	8.60554	6.87566	90
chr1	5557887	5558343	1.90146	16.3432	14.4551	239
chr1	5558394	5558591	1.43244	5.00976	3.46607	35
chr1	5563051	5563294	1.6748	10.1587	8.37996	171
chr1	5563381	5563712	1.73173	11.6063	9.79432	260
chr1	5565199	5565514	1.49975	6.59954	4.95301	261
chr1	5568549	5568767	1.45791	5.82468	4.22442	125
chr1	5572399	5572692	1.45926	5.30279	3.74027	267
chr1	5573346	5573501	1.49786	5.88767	4.28504	120
chr1	5578379	5578541	1.56727	6.26182	4.63573	26
chr1	5582713	5583088	1.59346	6.84097	5.18257	120
chr1	5584155	5584423	1.50685	5.42548	3.85196	88
chr1	5595144	5595311	1.50507	5.40119	3.82868	99
chr1	5595646	5595916	1.59587	6.7917	5.139	200
chr1	5596245	5596412	1.50562	5.1753	3.61821	69
chr1	5611380	5611567	1.54205	5.76229	4.16443	52
chr1	5624825	5625170	1.66347	7.92781	6.22054	243
chr1	5626355	5626508	1.74846	9.62689	7.86261	50
chr1	5634716	5635102	1.86607	12.2355	10.4112	235
chr1	5635172	5635417	1.66858	8.30326	6.58348	132
chr1	5638028	5638318	1.79723	11.4881	9.678	195
chr1	5646903	5647141	1.72418	9.12651	7.37717	102
chr1	5658973	5659182	1.56239	6.42682	4.79045	78
chr1	5660782	5661029	1.65133	7.69716	5.99921	173
chr1	5678847	5679051	1.51666	5.97163	4.36078	72
chr1	5687163	5687441	1.60276	6.80556	5.14826	220
chr1	5689329	5689506	1.49348	4.98626	3.4436	55
chr1	5689604	5689814	1.49348	4.98626	3.4436	138
chr1	5692077	5692302	1.62389	7.3796	5.69745	104
chr1	5693548	5693753	1.84361	12.1194	10.2968	111
chr1	5694120	5694466	1.59845	6.99921	5.33594	215
chr1	5698248	5698440	1.66347	7.92781	6.22054	109
chr1	5700227	5700534	1.59062	6.59049	4.94426	249
chr1	5704751	5704961	1.47709	4.93083	3.39713	85
chr1	5705263	5705427	1.56187	6.41919	4.78307	77
chr1	5717490	5717788	1.65948	7.96537	6.25713	145
chr1	5717858	5718063	1.5431	5.88749	4.28487	113
chr1	5719663	5719889	1.54723	6.72823	5.07756	119
chr1	5720206	5720559	1.76125	12.0281	10.2068	106
chr1	5727256	5728736	2.10558	29.3907	27.3936	1393
chr1	5728843	5729133	1.77609	16.026	14.1418	127
chr1	5729933	5730129	1.80174	16.4564	14.5671	128
chr1	5730753	5730904	1.57393	9.06339	7.3179	38
chr1	5731590	5731894	1.97827	21.9435	19.9982	92
chr1	5732661	5733008	1.7637	13.0876	11.2476	216
chr1	5740326	5740517	1.51097	5.65077	4.0626	106
chr1	5748734	5749032	1.62725	8.83539	7.09753	69
chr1	5766196	5766359	1.60091	7.03578	5.36744	55
chr1	5766730	5766914	1.62369	7.69191	5.99749	109
chr1	5773097	5774282	2.34254	32.2677	30.2544	383
chr1	5780799	5781119	1.58984	7.61907	5.92666	159
chr1	5785528	5785682	1.51519	6.35874	4.72931	124
chr1	5787792	5788136	1.64837	8.60445	6.8746	157
chr1	5789134	5789661	1.8766	13.4226	11.577	268
chr1	5794537	5794686	1.52991	5.56333	3.97861	95
chr1	5801469	5801729	1.99151	16.8539	14.9593	83
chr1	5801896	5802110	1.4824	5.24921	3.68897	29
chr1	5802689	5802938	1.43621	4.56079	3.05822	21
chr1	5804596	5804998	2.06817	19.534	17.6105	271
chr1	5816794	5817240	1.62381	7.91899	6.21515	77
chr1	5817880	5818254	2.24929	23.6801	21.7212	206
chr1	5818370	5818719	1.78166	10.7774	8.98388	94
chr1	5828690	5828902	1.55578	6.10107	4.4855	100
chr1	5828958	5829154	1.54308	5.85016	4.24895	108
chr1	5841076	5841300	1.45918	4.49428	2.99497	25
chr1	5847855	5848306	2.11273	18.4617	16.5491	165
chr1	5854437	5854841	2.33129	24.85	22.8821	134
chr1	5868525	5869779	1.81199	11.948	10.1294	165
chr1	5872931	5873219	1.55516	6.28329	4.65644	86
chr1	5879566	5879736	1.60276	6.80556	5.14826	91
chr1	5880707	5881020	1.56633	6.16995	4.54708	265
chr1	5889484	5889631	1.51776	5.36766	3.79653	79
chr1	5899863	5900291	1.63825	7.92149	6.21759	152
chr1	5900567	5900777	1.55683	6.38406	4.74913	158
chr1	5909674	5910015	1.82144	11.9241	10.1057	128
chr1	5915824	5915999	1.48648	5.55717	3.97831	73
chr1	5916822	5917138	1.45365	5.04967	3.50423	70
chr1	5928603	5929422	1.79635	12.9219	11.0841	347
chr1	5933766	5934174	1.81287	14.5536	12.69	245
chr1	5939909	5940070	1.70436	11.1062	9.30548	78
chr1	5943718	5944160	1.58087	7.59137	5.89971	263
chr1	5956918	5957109	1.68326	8.63671	6.90463	99
chr1	5957483	5957651	1.53193	5.8416	4.24072	75
chr1	5958658	5959430	1.90973	13.5204	11.6724	260
chr1	5960305	5960633	1.66911	8.95759	7.2144	106
chr1	5973774	5974084	1.51902	6.48921	4.85074	193
chr1	5974785	5974940	1.66931	9.80465	8.03686	48
chr1	5975309	5975461	1.52171	6.6023	4.95569	52
chr1	5975630	5976039	1.80499	13.2265	11.3835	259
chr1	5977173	5977402	1.74706	11.5134	9.70284	132
chr1	5979460	5979646	1.48636	5.4927	3.91646	61
chr1	5979707	5979856	1.49057	5.52229	3.94484	12
chr1	5981970	5982139	1.49348	4.98626	3.4436	97
chr1	5983179	5983558	1.78489	10.3994	8.61433	266
chr1	5987031	5987334	1.52991	5.56333	3.97861	87
chr1	5994145	5995107	1.65133	7.69716	5.99921	490
chr1	5996722	5996922	1.73393	10.2415	8.46126	104
chr1	5997023	5998149	1.84635	13.1949	11.3523	944
chr1	6002926	6003168	1.5601	6.66358	5.01498	43
chr1	6003814	6004043	1.55737	6.62192	4.97467	108
chr1	6009467	6009641	1.54156	6.2344	4.60926	84
chr1	6011229	6011382	1.62239	7.58169	5.8903	41
chr1	6015821	6015986	1.56195	7.00163	5.33828	68
chr1	6016540	6016787	1.45502	5.1543	3.60429	226
chr1	6019866	6020371	1.70651	11.4168	9.60933	250
chr1	6020456	6020667	1.74087	12.4755	10.6464	115
chr1	6020956	6021248	1.43907	5.35086	3.78632	219
chr1	6035604	6035789	1.37646	4.86041	3.32993	128
chr1	6036717	6036865	1.32371	3.88158	2.44536	7
chr1	6036929	6037230	1.45331	6.44709	4.81002	102
chr1	6037378	6037822	1.65163	11.3765	9.56968	310
chr1	6037995	6038579	2.43236	42.1705	40.1114	160
chr1	6038707	6038899	1.66642	11.4709	9.66106	120
chr1	6039915	6040294	1.52907	7.67692	5.9829	164
chr1	6040753	6040954	1.59607	8.94166	7.19882	141
chr1	6051452	6054107	6.89882	2592	2588.02	768
chr1	6054271	6054784	1.55742	49.0321	46.9474	218
chr1	6054987	6055378	1.53152	45.24	43.169	137
chr1	6061073	6062794	1.92067	27.1188	25.1358	794
chr1	6065553	6065939	1.94885	26.8252	24.8439	254
chr1	6066883	6067175	1.57814	10.6303	8.84121	200
chr1	6069395	6069589	1.39098	5.24468	3.68463	133
chr1	6072783	6073498	1.72716	13.7885	11.9361	145
chr1	6073978	6074125	1.39312	5.10337	3.55558	58
chr1	6077089	6077243	1.38473	4.58892	3.08498	117
chr1	6078413	6078631	1.39098	4.53001	3.02894	93
chr1	6079638	6079920	1.57905	8.12522	6.41291	194
chr1	6085634	6089051	3.67424	770.814	768.015	1095
chr1	6094331	6094625	1.39532	6.87509	5.21564	29
chr1	6096654	6096810	1.49286	8.50386	6.77637	68
chr1	6096861	6097692	1.92291	24.1551	22.1923	599
chr1	6105457	6105746	1.44915	5.84437	4.24338	204
chr1	6108267	6108593	1.61093	9.19129	7.44058	222
chr1	6116835	6117630	1.66649	10.8339	9.03941	676
chr1	6117973	6118867	2.08708	25.0356	23.0665	491
chr1	6118988	6119307	2.00054	21.5404	19.5989	155
chr1	6119369	6119710	1.45205	5.8385	4.23773	78
chr1	6127373	6127653	1.52822	7.41453	5.73139	217
chr1	6128280	6129201	1.56149	8.49674	6.76942	581
chr1	6136330	6136491	1.55541	7.73193	6.03305	122
chr1	6145563	6145995	1.61056	9.40098	7.64352	318
chr1	6152667	6152840	1.38479	4.82977	3.3007	86
chr1	6154812	6155138	1.53543	8.65844	6.92458	64
chr1	6157350	6157539	1.38503	5.11668	3.5683	132
chr1	6169560	6169737	1.66347	7.92781	6.22054	62
chr1	6175605	6175783	1.42063	3.92292	2.47619	50
chr1	6181896	6182733	1.68775	8.39824	6.67326	279
chr1	6188122	6188581	2.11289	21.8668	19.9224	162
chr1	6189521	6189717	1.57611	7.35053	5.66921	118
chr1	6191324	6191471	1.52755	6.38149	4.74664	21
chr1	6198837	6199019	1.58946	7.52985	5.83989	159
chr1	6208211	6208815	1.51383	6.47255	4.83464	517
chr1	6208967	6209518	1.74282	11.7738	9.95772	95
chr1	6214152	6215140	2.26757	30.4443	28.4409	876
chr1	6215294	6215883	1.92367	17.6843	15.7805	464
chr1	6217825	6218074	1.51428	6.41219	4.77631	177
chr1	6229209	6229507	1.70038	8.9107	7.16855	197
chr1	6235788	6235935	1.66354	8.07651	6.36544	61
chr1	6243151	6243321	1.51776	5.36766	3.79653	128
chr1	6243888	6244328	1.94274	14.0397	12.1831	280
chr1	6244401	6244618	1.63919	7.46959	5.7813	103
chr1	6247851	6248043	1.6149	7.02375	5.35577	105
chr1	6248323	6248538	1.60276	6.80556	5.14826	113
chr1	6258805	6260465	10.8291	1935.27	1931.73	596
chr1	6265722	6266853	3.28236	71.0405	68.8914	618
chr1	6278688	6279077	1.72355	9.28305	7.53041	297
chr1	6284776	6285519	1.92632	13.6666	11.8168	128
chr1	6286518	6286698	1.65133	7.69716	5.99921	76
chr1	6294962	6296564	6.67576	68.7237	66.5807	724
chr1	6311208	6311383	1.57847	6.37863	4.74388	65
chr1	6314168	6314316	1.77241	10.1941	8.41476	61
chr1	6319675	6319975	1.62959	9.92207	8.14988	187
chr1	6320027	6320993	3.33972	90.5718	88.3788	716
chr1	6321261	6321521	1.69433	12.0486	10.227	139
chr1	6330684	6330879	1.55523	7.2736	5.59448	99
chr1	6338743	6338927	1.45892	5.26892	3.70784	123
chr1	6359598	6359876	1.67672	9.69259	7.92701	166
chr1	6360943	6361162	1.6869	8.7981	7.06107	113
chr1	6361372	6361676	1.63321	7.51972	5.83003	244
chr1	6362064	6362358	1.56397	6.37175	4.74185	154
chr1	6366705	6366852	1.53108	5.72224	4.13125	80
chr1	6367211	6367941	1.80561	11.19	9.38781	129
chr1	6368776	6369180	1.86247	12.5947	10.7626	127
chr1	6374664	6375052	1.55496	7.00324	5.33984	183
chr1	6380519	6380902	1.58648	7.27487	5.59572	174
chr1	6381034	6381186	1.4644	5.14594	3.59629	31
chr1	6386157	6386397	1.56227	6.89063	5.23069	51
chr1	6390077	6390493	1.66517	9.23501	7.48338	251
chr1	6396655	6396805	1.71103	9.73069	7.96435	86
chr1	6396866	6397041	1.56346	6.67606	5.02707	59
chr1	6397483	6397645	1.55153	6.45737	4.81997	140
chr1	6408076	6410379	4.21884	371.121	368.604	850
chr1	6410871	6411123	1.32708	7.95453	6.24657	76
chr1	6418241	6420559	5.15812	738.701	735.924	1167
chr1	6424512	6425471	3.03674	115.84	113.6	572
chr1	6434304	6434967	1.87335	13.0044	11.1655	394
chr1	6436979	6437203	1.55419	5.9645	4.35391	174
chr1	6437575	6437897	1.72418	9.12651	7.37717	234
chr1	6438185	6438871	1.95488	14.3387	12.4776	475
chr1	6439206	6439455	1.62704	7.24512	5.56681	159
chr1	6444717	6444962	1.56633	6.16995	4.54708	113
chr1	6445078	6445556	1.52991	5.56333	3.97861	68
chr1	6445821	6446908	2.10059	18.1295	16.2203	242
chr1	6447557	6447716	1.54676	6.79508	5.14228	134
chr1	6452686	6454599	7.97697	1555.41	1552.13	1139
chr1	6484243	6484666	1.70987	9.00902	7.26471	366
chr1	6490344	6490604	1.56592	6.51758	4.87816	69
chr1	6494346	6494937	1.94274	14.0397	12.1831	95
chr1	6495718	6495874	1.63919	7.46959	5.7813	115
chr1	6506841	6508839	2.6452	48.4709	46.3881	384
chr1	6509112	6509462	2.6563	49.7459	47.6587	177
chr1	6519633	6521597	4.41942	1672.54	1669.17	1370
chr1	6524607	6524763	1.13341	6.39164	4.75645	82
chr1	6524843	6526802	4.46898	1523.4	1520.13	1136
chr1	6535426	6535666	1.61525	8.04461	6.33436	38
chr1	6537463	6537629	1.49063	5.23691	3.67719	140
chr1	6550142	6551592	4.24993	448.293	445.715	656
chr1	6551695	6551879	1.3478	10.3897	8.6068	82
chr1	6556113	6556467	1.28682	7.33471	5.65383	120
chr1	6556644	6558477	2.97106	175.901	173.576	1124
chr1	6568693	6569066	1.66639	10.6843	8.89242	121
chr1	6569748	6570004	1.64087	10.0618	8.28696	169
chr1	6571934	6572280	1.53939	7.40429	5.72144	254
chr1	6573849	6574131	1.61179	8.5979	6.8682	67
chr1	6579237	6580712	2.29772	35.2482	33.2198	279
chr1	6581679	6581954	1.74957	15.553	13.6755	109
chr1	6583744	6584011	1.6728	13.6504	11.8008	83
chr1	6584356	6584690	1.7391	15.9502	14.0668	101
chr1	6585267	6585515	1.5724	9.42593	7.66796	102
chr1	6586255	6586841	1.73566	13.8288	11.9759	329
chr1	6588812	6589185	1.58999	9.23516	7.48353	249
chr1	6591635	6592168	1.7979	13.3323	11.4879	193
chr1	6594355	6594713	1.86015	14.2305	12.3717	82
chr1	6595324	6595616	1.50283	6.25967	4.63365	202
chr1	6596943	6597104	1.59121	7.68359	5.9894	116
chr1	6598723	6599064	1.78991	12.0426	10.2211	96
chr1	6599171	6599475	1.96837	17.7649	15.8604	101
chr1	6599741	6600086	1.73015	12.6912	10.8577	292
chr1	6604447	6605213	2.21283	56.7651	54.6553	324
chr1	6605305	6606096	2.34396	67.1762	65.0371	136
chr1	6606210	6607558	3.83906	237.627	235.232	509
chr1	6607640	6607932	1.44221	10.099	8.32339	52
chr1	6613127	6614887	9.55626	1806.16	1802.71	1138
chr1	6623187	6623491	1.68642	8.53252	6.80436	219
chr1	6623944	6624234	1.51975	5.4285	3.85486	45
chr1	6630805	6631321	1.6693	8.61306	6.88301	247
chr1	6639088	6641139	6.36775	1908.45	1904.93	1236
chr1	6646894	6648191	1.67157	23.2719	21.316	810
chr1	6650576	6650747	1.33728	7.13103	5.45985	71
chr1	6650841	6652254	2.1372	55.4188	53.3132	1110
chr1	6660782	6661107	1.28734	16.2117	14.3249	207
chr1	6661326	6662102	1.90878	128.162	125.903	517
chr1	6662306	6664540	5.0647	1576.74	1573.44	1010
chr1	6672767	6675874	4.4124	772.399	769.6	608
chr1	6684726	6686463	7.59488	1350.53	1347.37	885
chr1	6696233	6696922	1.7317	14.3472	12.4859	528
chr1	6697014	6697817	1.62649	11.2067	9.40261	242
chr1	6704988	6705146	1.56384	6.72076	5.07033	30
chr1	6708727	6709036	1.64167	7.92873	6.22144	272
chr1	6711091	6711484	1.86989	12.3015	10.4749	112
chr1	6716811	6717726	3.19694	61.6346	59.5106	532
chr1	6718104	6718359	1.96008	15.7249	13.8447	137
chr1	6718863	6719578	1.92914	14.9556	13.0855	98
chr1	6723940	6724216	1.60276	6.80556	5.14826	137
chr1	6726863	6727044	1.59062	6.59049	4.94426	58
chr1	6760860	6762295	11.0725	1948.16	1944.62	900
chr1	6767585	6767897	1.74846	9.62689	7.86261	260
chr1	6768007	6768301	1.73632	9.37522	7.61829	249
chr1	6776807	6777133	1.89417	12.8701	11.033	221
chr1	6781442	6781630	1.48876	4.95781	3.42289	21
chr1	6784722	6785379	1.74846	9.62689	7.86261	546
chr1	6785736	6785921	1.6999	8.63802	6.90463	71
chr1	6790894	6791050	1.57847	6.37863	4.74388	77
chr1	6800672	6801017	1.71204	8.88077	7.13927	260
chr1	6803539	6804012	1.86989	12.3015	10.4749	335
chr1	6809695	6809939	1.6999	8.63802	6.90463	120
chr1	6844222	6846710	6.26733	1457.04	1453.82	776
chr1	6862485	6862789	1.67561	8.16151	6.44523	274
chr1	6924725	6924875	1.55419	5.9645	4.35391	90
chr1	6925363	6925573	1.62704	7.24512	5.56681	81
chr1	6928017	6928164	1.57847	6.37863	4.74388	118
chr1	6934239	6934405	1.66347	7.92781	6.22054	88
chr1	6945590	6946174	2.08844	17.7997	15.8941	433
chr1	6959088	6959244	1.55419	5.9645	4.35391	48
chr1	6960048	6960353	1.65133	7.69716	5.99921	239
chr1	6967398	6967727	1.57847	6.37863	4.74388	238
chr1	6976791	6977053	1.73845	9.97937	8.20608	165
chr1	6978901	6979050	1.48342	5.20114	3.64294	75
chr1	6979378	6979650	1.63056	8.02868	6.31881	61
chr1	6983198	6983417	1.63093	8.12615	6.41382	63
chr1	6985861	6986316	1.76093	10.7774	8.98389	128
chr1	6988266	6988647	1.7597	10.6371	8.84789	282
chr1	6990002	6990257	1.58692	7.03439	5.36609	137
chr1	6993949	6994247	1.57873	6.54448	4.90417	175
chr1	6997210	6997469	1.61942	7.53562	5.8455	58
chr1	7000000	7000175	1.74484	10.5489	8.76126	90
chr1	7004271	7004713	1.81299	11.6419	9.82934	245
chr1	7010563	7010794	1.52435	5.77067	4.17248	172
chr1	7011797	7012000	1.56903	6.87916	5.21958	66
chr1	7022092	7022385	1.75937	19.4539	17.5316	156
chr1	7022782	7024655	3.06868	109.886	107.656	1193
chr1	7024939	7025388	1.4518	8.43489	6.70903	362
chr1	7028669	7029261	1.56327	9.68813	7.92263	258
chr1	7030720	7030873	1.52721	7.18531	5.51252	77
chr1	7036030	7036341	1.59991	7.78724	6.08689	214
chr1	7042253	7042451	1.52104	5.72423	4.13317	113
chr1	7043048	7043218	1.58809	6.92804	5.26694	81
chr1	7048756	7049009	1.49348	4.98626	3.4436	117
chr1	7060508	7060659	1.54529	6.10363	4.48798	105
chr1	7070355	7070529	1.58908	7.64784	5.95463	51
chr1	7080394	7080541	1.65869	8.97414	7.2306	94
chr1	7085876	7086045	1.40849	3.75774	2.32845	136
chr1	7088491	7088801	1.63919	7.46959	5.7813	117
chr1	7101901	7102048	1.6149	7.02375	5.35577	89
chr1	7132640	7132948	1.6149	7.02375	5.35577	55
chr1	7142838	7143036	1.61883	7.16986	5.49753	121
chr1	7145352	7145626	1.52532	6.06564	4.45137	209
chr1	7148347	7148534	1.58202	7.12233	5.4514	118
chr1	7161577	7162039	2.198	22.6699	20.7187	275
chr1	7169405	7169896	1.52791	5.74991	4.15785	96
chr1	7179874	7180190	1.59826	6.86891	5.20965	180
chr1	7185292	7185548	1.68229	8.92775	7.18523	211
chr1	7187560	7187909	1.68775	8.39824	6.67326	125
chr1	7201563	7201901	1.6024	7.10088	5.43059	62
chr1	7204428	7204576	1.4853	5.57109	3.98606	16
chr1	7206849	7207118	1.75704	11.4735	9.66355	183
chr1	7207587	7207760	1.85315	13.9485	12.0941	63
chr1	7208005	7208351	2.16868	23.4707	21.5131	208
chr1	7215780	7215968	1.50086	5.17943	3.62215	46
chr1	7216707	7216902	1.50562	5.1753	3.61821	139
chr1	7223688	7223949	1.74846	9.62689	7.86261	171
chr1	7235101	7235332	2.1613	19.8153	17.889	125
chr1	7255418	7255703	1.49828	5.08037	3.53358	38
chr1	7256178	7256428	1.55449	6.04487	4.43134	170
chr1	7281402	7281557	1.84967	11.8825	10.0648	72
chr1	7281630	7282142	1.85132	11.9109	10.0927	468
chr1	7282436	7282731	1.65277	7.81483	6.11374	90
chr1	7283308	7283592	1.73749	9.8493	8.08064	88
chr1	7285678	7285899	1.76708	10.4669	8.68064	127
chr1	7311795	7311964	1.45836	4.74374	3.22542	129
chr1	7313704	7313864	1.51688	5.76891	4.17079	52
chr1	7317297	7317487	1.60871	7.36977	5.68789	85
chr1	7321637	7321825	1.4489	4.39578	2.90868	69
chr1	7326571	7326722	1.68775	8.39824	6.67326	39
chr1	7374236	7374460	1.72418	9.12651	7.37717	101
chr1	7376067	7376311	1.57847	6.37863	4.74388	132
chr1	7377514	7377674	1.56572	6.3577	4.72829	28
chr1	7409270	7409499	1.62818	7.80819	6.10728	132
chr1	7420571	7420733	1.60668	7.64139	5.94836	47
chr1	7436546	7437172	1.71372	9.45131	7.69282	82
chr1	7450316	7450596	1.6149	7.02375	5.35577	98
chr1	7463570	7463790	1.55419	5.9645	4.35391	89
chr1	7466533	7466770	1.877	13.2147	11.3718	102
chr1	7471005	7471155	1.60276	6.80556	5.14826	95
chr1	7490257	7490469	1.60191	7.47878	5.79025	95
chr1	7502896	7503398	1.72828	10.7003	8.9081	58
chr1	7539925	7540472	2.58872	38.4302	36.3869	243
chr1	7546747	7547024	1.46783	5.13573	3.58652	190
chr1	7550157	7550335	1.62926	8.18975	6.47277	125
chr1	7558265	7558903	1.89687	14.8388	12.971	104
chr1	7567085	7567349	1.60279	7.14967	5.47794	161
chr1	7579721	7580030	1.9306	13.7432	11.8914	211
chr1	7586571	7586834	1.58309	6.77102	5.11898	141
chr1	7598257	7598414	1.53997	5.91775	4.31399	96
chr1	7599604	7599899	1.49823	5.14504	3.59542	259
chr1	7599999	7600202	1.47188	4.74199	3.22375	76
chr1	7611202	7611604	1.68542	9.59605	7.83462	267
chr1	7620635	7620858	1.48458	5.24844	3.68823	28
chr1	7635107	7635462	1.73845	9.97937	8.20608	133
chr1	7637030	7637206	1.52072	5.75446	4.16222	110
chr1	7652611	7652827	1.61547	8.00422	6.295	30
chr1	7654590	7654755	1.66347	7.92781	6.22054	98
chr1	7704815	7706011	1.86098	14.8765	13.0083	131
chr1	7715574	7715922	1.73648	11.3065	9.5008	108
chr1	7723666	7723846	1.50654	5.58813	4.00242	37
chr1	7729822	7730355	1.5859	8.16898	6.45252	118
chr1	7731771	7732079	1.60673	8.93646	7.19374	228
chr1	7733324	7733778	1.50147	6.82506	5.16716	46
chr1	7739915	7741308	4.86692	246.028	243.624	778
chr1	7750612	7750909	1.61752	8.26008	6.54137	80
chr1	7758812	7759096	1.56556	7.25498	5.5764	216
chr1	7763851	7765975	5.0777	286.556	284.113	1369
chr1	7777147	7777294	1.67561	8.16151	6.44523	107
chr1	7785365	7785712	1.76708	10.7069	8.9146	98
chr1	7785798	7786164	1.62315	7.68353	5.98933	57
chr1	7790242	7790531	1.61747	7.32775	5.64708	100
chr1	7798078	7798298	1.52991	5.56333	3.97861	135
chr1	7798391	7798538	1.76061	9.88149	8.11007	85
chr1	7804598	7805050	1.6999	8.63802	6.90463	132
chr1	7809937	7810180	1.62704	7.24512	5.56681	157
chr1	7820965	7821174	1.44491	4.26369	2.78329	163
chr1	7830888	7832462	11.2053	1793.59	1790.15	699
chr1	7843213	7844922	12.0137	3239.51	3235.08	860
chr1	7857873	7858024	1.60276	6.80556	5.14826	89
chr1	7858089	7858236	1.55419	5.9645	4.35391	81
chr1	7859978	7860148	1.55419	5.9645	4.35391	142
chr1	7887018	7888091	4.91874	147.894	145.605	341
chr1	7890131	7890329	1.95488	14.3387	12.4776	105
chr1	7916063	7916865	1.8456	11.744	9.92843	383
chr1	7920049	7920412	1.66053	8.61611	6.88599	217
chr1	7924340	7924826	1.64526	7.98509	6.27634	255
chr1	7928443	7928895	1.80742	10.8994	9.10378	223
chr1	7934343	7934652	1.65133	7.69716	5.99921	135
chr1	7951972	7952405	2.12487	18.7965	16.8803	180
chr1	7953632	7953810	1.67561	8.16151	6.44523	53
chr1	7959218	7959400	1.54205	5.76229	4.16443	67
chr1	7959763	7960200	2.37985	26.3704	24.392	206
chr1	7962656	7962937	1.82132	11.1977	9.39375	86
chr1	7966733	7966880	1.6999	8.63802	6.90463	107
chr1	7972310	7973615	3.84387	108.198	105.971	905
chr1	7990547	7990954	2.91613	45.4969	43.4249	205
chr1	7991024	7991436	2.37664	26.6782	24.698	254
chr1	7992650	7993113	2.06649	17.4688	15.5676	206
chr1	7994893	7995040	1.52991	5.56333	3.97861	134
chr1	7996919	7997079	1.80917	10.9287	9.13091	124
chr1	8002278	8003262	2.11273	18.4617	16.5491	217
chr1	8005103	8005495	1.77275	10.139	8.36064	140
chr1	8013718	8015032	11.3712	2069.52	2065.89	660
chr1	8021121	8022347	9.69981	2712.07	2708.01	814
chr1	8033199	8033379	1.73632	9.37522	7.61829	53
chr1	8035378	8035629	1.80565	12.1521	10.329	116
chr1	8037045	8037323	1.70739	10.7931	8.99935	203
chr1	8039514	8039907	1.91561	17.4181	15.5174	121
chr1	8040360	8041402	1.92623	17.7451	15.8407	137
chr1	8041453	8041605	1.49412	6.43803	4.80127	42
chr1	8046656	8046886	1.77632	13.4246	11.5791	98
chr1	8047725	8047887	1.44757	5.59716	4.0111	94
chr1	8048853	8049110	1.56404	7.88975	6.1867	33
chr1	8049244	8049612	1.7039	11.0969	9.2963	143
chr1	8049849	8050605	1.99218	19.2218	17.3015	213
chr1	8050679	8050835	1.72443	11.016	9.21671	97
chr1	8051950	8052169	1.54117	6.33868	4.70992	84
chr1	8062508	8062739	1.65133	7.69716	5.99921	95
chr1	8064176	8064653	1.71204	8.88077	7.13927	278
chr1	8064810	8065564	1.83346	11.4695	9.65961	435
chr1	8070140	8070676	1.6999	8.63802	6.90463	175
chr1	8071108	8071293	1.57847	6.37863	4.74388	88
chr1	8085519	8087238	6.71136	390.642	388.109	632
chr1	8095457	8095698	1.65133	7.69716	5.99921	168
chr1	8116832	8117163	1.76061	9.88149	8.11007	136
chr1	8117533	8117762	1.63919	7.46959	5.7813	102
chr1	8121308	8121497	1.57847	6.37863	4.74388	92
chr1	8135911	8136117	1.68775	8.39824	6.67326	105
chr1	8136432	8136602	1.70719	8.96627	7.22289	94
chr1	8137320	8137590	1.60373	6.90565	5.24525	176
chr1	8151259	8151515	1.55419	5.9645	4.35391	59
chr1	8153826	8154157	1.73632	9.37522	7.61829	153
chr1	8154310	8154716	2.02773	16.1882	14.3016	112
chr1	8173433	8173590	1.86976	12.8676	11.0318	49
chr1	8173718	8173873	1.50894	5.52118	3.94379	28
chr1	8175420	8176169	2.03659	16.5324	14.6416	142
chr1	8181131	8181783	2.13349	19.7609	17.8356	303
chr1	8182158	8182396	1.66434	8.18733	6.47041	180
chr1	8183167	8183358	1.8517	12.4011	10.5731	56
chr1	8185668	8185853	1.43151	4.10312	2.63874	64
chr1	8187328	8187567	1.6999	8.63802	6.90463	163
chr1	8195921	8196183	1.66347	7.92781	6.22054	146
chr1	8197942	8198121	1.45705	4.43924	2.94263	13
chr1	8212242	8212672	1.97503	40.6618	38.6088	284
chr1	8212794	8213681	16.0488	3064.26	3059.96	317
chr1	8222173	8222411	1.83346	11.4695	9.65961	115
chr1	8229239	8230822	9.82055	970.91	967.985	402
chr1	8236367	8236537	1.60276	6.80556	5.14826	71
chr1	8241910	8243191	4.21331	104.772	102.552	373
chr1	8243276	8243779	2.61055	34.0591	32.0364	240
chr1	8258135	8258319	1.54584	6.92865	5.26754	116
chr1	8261370	8261618	1.48944	6.16913	4.54708	102
chr1	8261698	8262013	1.49072	6.15866	4.54103	103
chr1	8262810	8263003	1.70397	10.8858	9.09042	101
chr1	8263700	8264026	1.56328	7.37228	5.69034	255
chr1	8271986	8272423	1.53164	6.51689	4.87749	406
chr1	8273165	8273403	1.69302	10.4609	8.67474	108
chr1	8277061	8277856	2.11635	21.9472	20.0018	134
chr1	8285218	8285591	1.74846	9.62689	7.86261	84
chr1	8286744	8287012	1.6999	8.63802	6.90463	128
chr1	8287249	8287411	1.54552	5.84633	4.24527	106
chr1	8290375	8290682	1.83728	11.8046	9.98805	202
chr1	8291132	8291404	1.89257	13.2095	11.3667	130
chr1	8291790	8291985	1.76872	10.5551	8.76726	95
chr1	8292060	8292218	1.56712	6.49591	4.85721	108
chr1	8292675	8292910	1.56844	6.5152	4.87586	140
chr1	8295056	8295519	1.72261	10.1526	8.37406	217
chr1	8296562	8297347	1.73172	9.80871	8.04084	267
chr1	8298429	8298826	1.57847	6.37863	4.74388	202
chr1	8301599	8301974	1.68775	8.39824	6.67326	156
chr1	8309750	8310139	2.08844	17.7997	15.8941	97
chr1	8310244	8310579	1.72418	9.12651	7.37717	230
chr1	8310884	8311104	1.79703	10.6626	8.87107	141
chr1	8312829	8312999	1.65133	7.69716	5.99921	64
chr1	8319751	8319991	1.71204	8.88077	7.13927	25
chr1	8323195	8323534	1.59062	6.59049	4.94426	250
chr1	8325483	8325736	1.8456	11.744	9.92843	76
chr1	8327870	8328133	1.61485	7.11139	5.44078	38
chr1	8329753	8330200	1.80698	10.9564	9.15812	197
chr1	8330782	8331624	1.82132	11.1977	9.39375	668
chr1	8334681	8334870	1.65073	7.78403	6.08376	145
chr1	8337055	8337284	1.8456	11.744	9.92843	88
chr1	8338954	8339176	1.85774	12.0214	10.2002	98
chr1	8342024	8342625	1.86989	12.3015	10.4749	339
chr1	8344049	8344393	1.80917	10.9287	9.13091	83
chr1	8344792	8344991	1.72418	9.12651	7.37717	29
chr1	8354692	8355657	1.90631	13.1584	11.3163	644
chr1	8364057	8364249	2.03987	16.5054	14.6149	84
chr1	8370758	8371032	1.56855	6.24018	4.61484	243
chr1	8377560	8378939	5.35927	257.325	254.91	955
chr1	8383740	8383913	1.52198	5.7723	4.17406	64
chr1	8383977	8384223	1.43702	4.30348	2.82104	11
chr1	8387329	8387643	1.95846	14.8066	12.9391	97
chr1	8389172	8389387	1.58975	6.70318	5.0533	150
chr1	8389615	8389903	1.65831	7.89884	6.19554	170
chr1	8393014	8393170	1.60276	6.80556	5.14826	99
chr1	8393821	8394175	1.57847	6.37863	4.74388	247
chr1	8397922	8398104	1.63919	7.46959	5.7813	114
chr1	8402329	8402633	1.92984	15.0468	13.1757	85
chr1	8405225	8405479	1.49835	5.8302	4.22974	57
chr1	8406661	8406894	1.52764	7.40389	5.72106	86
chr1	8410373	8410624	1.56502	9.45778	7.69916	110
chr1	8410753	8411108	1.85279	19.1066	17.1879	115
chr1	8411164	8411534	1.63561	11.7891	9.97282	136
chr1	8417217	8418086	1.98961	28.1842	26.1944	230
chr1	8424992	8425146	1.47624	8.11609	6.40402	40
chr1	8427339	8427868	1.98834	29.7213	27.7222	284
chr1	8431537	8432332	1.74059	17.8056	15.9	304
chr1	8432427	8432585	1.62414	12.8892	11.0519	83
chr1	8433855	8434332	1.78058	18.6452	16.731	206
chr1	8434522	8435107	1.98576	29.2931	27.2965	161
chr1	8438451	8438977	1.59298	13.6829	11.8329	410
chr1	8439047	8439951	1.62786	15.3237	13.4487	508
chr1	8442224	8443015	2.82715	93.1681	90.9698	558
chr1	8443158	8443875	3.58734	166.325	164.012	143
chr1	8444098	8445171	2.58906	67.2928	65.1533	180
chr1	8449710	8450520	2.74595	45.2599	43.1888	496
chr1	8451218	8451528	1.75177	14.9168	13.048	204
chr1	8455182	8456653	3.75571	156.99	154.689	740
chr1	8456788	8457851	2.72624	70.1915	68.0446	448
chr1	8458220	8458515	1.84409	21.0274	19.0902	60
chr1	8462346	8462643	1.61004	8.08778	6.37642	118
chr1	8464753	8465034	1.83972	15.9047	14.0218	163
chr1	8467597	8468771	2.22722	31.8383	29.8274	882
chr1	8468835	8469658	2.28198	34.5262	32.5012	322
chr1	8469738	8469955	1.89217	18.1096	16.2013	136
chr1	8470177	8470582	1.77319	13.7785	11.9262	56
chr1	8477983	8478193	1.70396	18.4465	16.5346	102
chr1	8482791	8484816	4.79805	1056.7	1053.72	804
chr1	8484888	8485187	1.34984	17.0081	15.112	210
chr1	8490642	8491522	3.16151	132.075	129.809	401
chr1	8491861	8492579	1.61132	14.132	12.2744	176
chr1	8499069	8499541	1.95088	14.9044	13.0358	109
chr1	8499610	8499787	2.13489	19.1916	17.2715	94
chr1	8500158	8500444	1.79703	10.6626	8.87107	108
chr1	8503885	8504110	1.55419	5.9645	4.35391	111
chr1	8507860	8508039	1.55037	6.02557	4.41275	83
chr1	8508918	8509536	3.80048	84.0661	81.8868	220
chr1	8509857	8510950	1.98172	15.1579	13.2855	574
chr1	8522372	8522907	2.67008	57.3418	55.2303	242
chr1	8523040	8524102	3.6815	122.379	120.129	823
chr1	8524256	8525372	2.2854	36.2483	34.215	113
chr1	8525879	8526061	1.38051	4.99404	3.45105	120
chr1	8532992	8533596	3.42598	70.5015	68.3538	337
chr1	8533663	8533878	1.73982	10.4023	8.61722	134
chr1	8536150	8536538	1.6021	7.18221	5.50951	291
chr1	8537218	8537641	1.96186	14.8702	13.002	110
chr1	8537732	8538345	2.20986	21.2072	19.2681	141
chr1	8538461	8538961	2.00345	15.5613	13.6829	193
chr1	8552539	8552730	1.6149	7.02375	5.35577	107
chr1	8552781	8553185	2.23415	21.9173	19.9721	141
chr1	8554921	8555226	1.70324	9.16986	7.4196	204
chr1	8556688	8557124	1.77304	10.2045	8.42492	355
chr1	8557482	8557638	1.76061	9.88149	8.11007	70
chr1	8559067	8559560	2.03987	16.5054	14.6149	414
chr1	8559845	8560002	2.05202	16.8252	14.9308	76
chr1	8569231	8571178	5.97317	639.688	636.976	570
chr1	8571592	8572003	1.72688	26.6184	24.6385	171
chr1	8576930	8577421	3.26652	97.6539	95.4468	105
chr1	8577914	8578551	2.99518	91.5064	89.3114	404
chr1	8583533	8583696	1.43697	27.8055	25.818	74
chr1	8583771	8584263	1.96513	115.265	113.026	98
chr1	8584761	8585038	3.18186	472.855	470.26	112
chr1	8585243	8586375	8.31165	3230.2	3225.78	342
chr1	8592751	8593867	5.15072	232.234	229.844	778
chr1	8599678	8599961	1.62704	7.24512	5.56681	34
chr1	8611729	8611917	1.60276	6.80556	5.14826	102
chr1	8612775	8613472	2.46485	29.1149	27.1192	257
chr1	8623024	8623204	1.94274	14.0397	12.1831	118
chr1	8623368	8623836	2.56199	32.3782	30.3642	143
chr1	8624012	8624252	1.83346	11.4695	9.65961	77
chr1	8627892	8628506	1.90631	13.1584	11.3163	239
chr1	8650010	8650172	1.60276	6.80556	5.14826	115
chr1	8650521	8650717	1.65133	7.69716	5.99921	45
chr1	8650786	8651313	2.24629	22.2759	20.3277	381
chr1	8658191	8659227	2.11301	18.5646	16.651	929
chr1	8662956	8663175	2.12813	21.6284	19.6857	129
chr1	8663327	8663530	1.97624	16.8701	14.9753	96
chr1	8663808	8664679	2.68995	40.104	38.0535	343
chr1	8668074	8668282	1.76061	9.88149	8.11007	112
chr1	8689262	8690380	2.59529	34.7507	32.7247	491
chr1	8690610	8690938	2.32315	25.8768	23.9019	93
chr1	8691910	8692075	1.59677	6.88942	5.22952	62
chr1	8693373	8694345	1.88632	12.8779	11.0406	117
chr1	8711144	8713050	2.79269	40.6429	38.59	1086
chr1	8720389	8720819	2.50747	35.0485	33.021	249
chr1	8720960	8721800	2.64433	42.6298	40.5688	283
chr1	8723829	8724734	2.08635	24.2626	22.2992	674
chr1	8724881	8725226	1.59275	9.08429	7.33835	171
chr1	8730066	8731069	2.00114	15.6889	13.8092	235
chr1	8741040	8741244	1.45705	4.43924	2.94263	171
chr1	8760849	8761398	3.9623	100.127	97.9155	377
chr1	8761615	8762105	2.74799	41.3893	39.3334	349
chr1	8762217	8762428	2.2589	24.2274	22.2641	126
chr1	8762872	8763830	4.71888	145.155	142.87	425
chr1	8778859	8779008	2.00345	15.5613	13.6829	104
chr1	8779147	8779352	1.72418	9.12651	7.37717	59
chr1	8788108	8788261	1.54205	5.76229	4.16443	114
chr1	8824154	8824307	1.55419	5.9645	4.35391	64
chr1	8840355	8840517	1.67561	8.16151	6.44523	113
chr1	8840860	8841195	1.91845	13.4495	11.6024	100
chr1	8842898	8843135	1.62704	7.24512	5.56681	151
chr1	8843881	8844040	1.62704	7.24512	5.56681	70
chr1	8871138	8871409	1.62704	7.24512	5.56681	193
chr1	8871539	8871995	1.72792	9.5771	7.81605	283
chr1	8876779	8878367	8.50273	1764.04	1760.61	592
chr1	8889459	8890203	4.15849	106.141	103.918	138
chr1	8891287	8891436	1.8097	11.7126	9.89899	54
chr1	8899761	8899933	1.59062	6.59049	4.94426	163
chr1	8900038	8900195	1.72418	9.12651	7.37717	77
chr1	8900401	8900706	1.74335	9.54475	7.78437	240
chr1	8901094	8901445	1.8556	12.1931	10.3695	239
chr1	8904698	8905046	1.80043	12.1808	10.3573	92
chr1	8905587	8905881	1.71364	9.50422	7.74466	162
chr1	8906447	8906674	1.63554	7.64738	5.95418	141
chr1	8907329	8907476	1.46575	4.8119	3.28365	129
chr1	8907734	8908171	1.5152	5.67657	4.08738	128
chr1	8908809	8908963	1.56512	6.58403	4.94239	52
chr1	8912824	8913013	1.59337	7.84529	6.1434	103
chr1	8914187	8914922	1.8203	14.5911	12.727	285
chr1	8916861	8917338	1.72602	13.65	11.8004	255
chr1	8918139	8918474	1.66618	12.3965	10.5686	76
chr1	8920803	8921013	1.40662	5.97529	4.36431	76
chr1	8922691	8923080	1.83623	19.9078	17.9807	230
chr1	8923133	8923719	1.53379	9.33352	7.57981	94
chr1	8923990	8924188	1.34419	4.48048	2.98184	71
chr1	8924826	8925101	1.39442	5.50932	3.93239	241
chr1	8931799	8932028	1.50911	9.25051	7.49855	125
chr1	8937283	8937651	1.6516	54.1457	52.044	196
chr1	8937826	8939706	8.21062	2891.94	2887.76	1299
chr1	8959125	8960686	4.01505	153.954	151.657	666
chr1	8963854	8964209	1.49801	7.82422	6.12289	119
chr1	8968593	8968794	1.76114	10.6625	8.87107	123
chr1	8969808	8969990	1.47988	4.84402	3.31429	66
chr1	8970168	8970505	1.58869	6.64635	4.99832	230
chr1	8971167	8971337	1.74846	9.62689	7.86261	85
chr1	8973588	8974075	2.14637	20.0235	18.0955	285
chr1	8974718	8975032	1.65865	8.39046	6.66856	57
chr1	8980812	8981871	2.52729	71.4561	69.3061	585
chr1	8984876	8987879	2.92177	109.359	107.131	2390
chr1	8997791	8998001	1.61444	9.2164	7.46516	91
chr1	8998123	8999369	2.66772	50.7341	48.6435	312
chr1	8999428	9000219	2.03812	25.8142	23.8397	525
chr1	9005043	9006197	1.81076	24.8987	22.9305	914
chr1	9006295	9007843	3.20296	136.849	134.577	1038
chr1	9015282	9015665	1.59758	10.2318	8.45179	105
chr1	9016502	9017424	3.27984	90.9175	88.7237	616
chr1	9018586	9019146	1.58017	11.522	9.71132	431
chr1	9022488	9023368	1.67221	22.2202	20.2729	416
chr1	9024029	9024217	1.37673	9.17501	7.42465	105
chr1	9024586	9025034	1.63583	24.7228	22.756	320
chr1	9027632	9027957	1.62707	45.4813	43.4094	110
chr1	9029756	9030283	2.76562	255.947	253.533	301
chr1	9030382	9031971	5.40905	1106.05	1103.04	599
chr1	9043688	9044213	2.15127	45.1709	43.1001	183
chr1	9045155	9047669	3.1538	135.66	133.389	1742
chr1	9047806	9048178	1.9951	36.1834	34.1506	123
chr1	9059496	9060057	1.84881	12.0741	10.2522	283
chr1	9064430	9065123	1.91955	17.054	15.1574	357
chr1	9067231	9067433	1.58288	8.11412	6.40209	117
chr1	9073489	9073733	1.46274	5.38392	3.81211	81
chr1	9079262	9079772	1.61181	7.76809	6.06825	411
chr1	9080164	9080533	1.69659	9.42835	7.67033	85
chr1	9081479	9081706	1.53077	6.11108	4.49516	90
chr1	9085763	9085946	1.60276	6.80556	5.14826	51
chr1	9086149	9086407	1.6149	7.02375	5.35577	35
chr1	9091117	9091309	1.56314	6.12588	4.50943	84
chr1	9094111	9094384	1.49031	5.16887	3.61821	99
chr1	9097789	9097943	1.69779	9.76477	7.99776	84
chr1	9100817	9101349	1.90558	14.5676	12.7038	132
chr1	9102410	9102828	2.18324	23.3937	21.4367	129
chr1	9106198	9106539	1.49023	5.1042	3.55638	95
chr1	9107496	9107643	1.63919	7.46959	5.7813	71
chr1	9116063	9116281	1.48134	4.80051	3.27276	189
chr1	9116758	9117163	1.76756	10.0543	8.27959	314
chr1	9117526	9117683	1.43361	4.26102	2.78329	144
chr1	9117862	9118709	1.81553	12.0129	10.1933	444
chr1	9120167	9120657	1.80374	12.4992	10.6698	115
chr1	9122022	9122189	1.627	8.37843	6.65682	94
chr1	9124704	9124853	1.50703	5.82854	4.22814	82
chr1	9129410	9129585	1.43237	4.50962	3.00956	38
chr1	9129693	9129986	1.54704	6.46454	4.8269	265
chr1	9133175	9133584	1.62023	7.50351	5.81427	89
chr1	9133655	9133944	1.6449	8.07389	6.36288	41
chr1	9135082	9135530	1.65639	8.16029	6.44523	127
chr1	9142357	9142625	1.82357	13.4793	11.6318	95
chr1	9143463	9143693	1.62153	8.6865	6.95201	161
chr1	9144571	9145392	1.78245	12.515	10.6854	485
chr1	9145568	9146327	1.73448	11.2674	9.46234	542
chr1	9158473	9158888	1.63356	8.39944	6.67442	200
chr1	9158949	9159558	1.65393	8.93929	7.1965	161
chr1	9159713	9160216	1.66018	9.19493	7.44415	294
chr1	9160601	9160759	1.57259	7.45152	5.76731	109
chr1	9163912	9164161	1.51171	5.99938	4.38752	104
chr1	9165377	9165536	1.63082	7.39208	5.70958	121
chr1	9165652	9166056	1.68775	8.39824	6.67326	135
chr1	9172076	9172403	1.89417	12.8701	11.033	79
chr1	9172908	9173529	2.46485	29.1149	27.1192	324
chr1	9174520	9174716	1.59799	7.16199	5.4899	56
chr1	9175113	9175260	1.76846	11.2121	9.40792	52
chr1	9177978	9178211	1.46569	5.57511	3.98992	49
chr1	9178743	9178938	1.51102	5.98896	4.37747	38
chr1	9179468	9179789	1.64199	8.16824	6.45179	220
chr1	9179862	9180894	1.93769	14.5755	12.7116	453
chr1	9181723	9182510	2.28931	24.8958	22.9276	246
chr1	9188175	9190076	7.42998	942.58	939.672	1428
chr1	9195422	9195578	1.55096	6.52413	4.88449	58
chr1	9197122	9197272	1.72235	9.26366	7.51143	84
chr1	9204950	9206371	2.29698	23.8942	21.9335	767
chr1	9206493	9206684	1.72033	9.56167	7.80095	83
chr1	9210600	9210789	1.45015	5.05522	3.50953	140
chr1	9211702	9211889	1.45558	4.87817	3.34688	158
chr1	9212684	9213507	1.60992	7.99863	6.28954	282
chr1	9214401	9214548	1.46187	5.25492	3.69443	69
chr1	9217483	9217722	1.64704	8.86596	7.1274	188
chr1	9222469	9223414	1.76976	12.5594	10.7291	116
chr1	9227917	9228135	1.42626	4.78861	3.26817	81
chr1	9234157	9234311	1.4951	5.49135	3.91517	73
chr1	9235316	9235553	1.68724	9.31937	7.56597	175
chr1	9238808	9239181	1.73377	9.61724	7.85539	277
chr1	9270894	9271139	1.67561	8.16151	6.44523	99
chr1	9275308	9275691	1.63919	7.46959	5.7813	114
chr1	9278120	9278295	1.5458	5.92468	4.32067	16
chr1	9282779	9283131	1.63919	7.46959	5.7813	108
chr1	9294160	9295651	10.3081	2556.11	2552.15	821
chr1	9304167	9305519	2.35296	39.0519	37.0059	879
chr1	9309285	9309493	1.56684	8.64283	6.90933	63
chr1	9309589	9309809	1.43119	5.5114	3.93441	121
chr1	9317635	9318210	1.76912	13.9256	12.0715	301
chr1	9320810	9321257	1.54329	7.62139	5.92891	124
chr1	9321569	9321717	1.41871	4.97841	3.44256	57
chr1	9321947	9322199	1.5311	7.21957	5.54577	72
chr1	9329118	9329286	1.50398	7.1981	5.52494	33
chr1	9329852	9330707	1.94481	20.0759	18.1475	379
chr1	9332744	9332961	1.4559	5.87585	4.27367	46
chr1	9333237	9333384	1.34937	3.87657	2.44063	21
chr1	9335345	9335527	1.51777	6.8114	5.15392	39
chr1	9335584	9336178	1.70482	11.1156	9.31465	366
chr1	9340591	9341669	1.79043	13.4238	11.5783	78
chr1	9342736	9343050	1.66255	10.0679	8.29298	168
chr1	9343389	9343815	1.69997	10.8065	9.01251	231
chr1	9352430	9354412	5.48146	550.033	547.382	862
chr1	9360615	9361142	1.68822	11.5514	9.74028	155
chr1	9362440	9362601	1.47058	6.21566	4.59118	111
chr1	9363290	9363447	1.58606	9.03147	7.28667	98
chr1	9366496	9366731	1.37217	4.62167	3.1091	163
chr1	9375192	9375866	2.06846	27.8368	25.8492	431
chr1	9376317	9376466	1.3565	4.57948	3.076	100
chr1	9378739	9378908	1.46922	7.2214	5.54755	62
chr1	9385551	9385853	1.55687	8.85969	7.12128	72
chr1	9387434	9387708	1.43613	5.8325	4.23196	233
chr1	9392403	9393022	1.77882	13.9065	12.0527	244
chr1	9397462	9397728	1.44829	5.71931	4.12844	105
chr1	9398393	9398689	1.4802	6.13956	4.52263	243
chr1	9399420	9399714	1.48581	6.26497	4.63877	88
chr1	9405473	9405798	1.55481	8.47661	6.74976	97
chr1	9406253	9406537	1.61224	10.1747	8.39573	182
chr1	9406647	9406820	1.45253	6.23737	4.61213	139
chr1	9409925	9410306	1.91801	21.2677	19.3282	140
chr1	9410481	9410762	1.5535	9.01364	7.26923	93
chr1	9410998	9411155	1.37688	4.80441	3.27649	119
chr1	9411785	9411992	1.40912	5.33341	3.7696	94
chr1	9412185	9412718	1.56979	8.89854	7.15666	136
chr1	9421870	9422844	1.95858	21.3204	19.3805	746
chr1	9423318	9423638	1.51687	7.78332	6.08308	112
chr1	9428026	9428599	1.71456	12.83	10.9947	341
chr1	9428687	9429015	1.60565	9.60206	7.84051	281
chr1	9432378	9432780	1.45022	6.16721	4.54708	244
chr1	9435129	9435343	1.46476	5.8523	4.25101	47
chr1	9436459	9436642	1.46351	5.91864	4.31485	100
chr1	9436703	9436907	1.48365	6.25925	4.63325	140
chr1	9440973	9441409	1.81441	14.5238	12.6605	179
chr1	9442161	9442386	1.40318	4.59747	3.09311	17
chr1	9442799	9443221	1.55702	7.53281	5.84276	210
chr1	9444711	9444935	1.62644	8.95603	7.21288	145
chr1	9445955	9446183	1.59127	8.30819	6.5883	85
chr1	9446355	9446573	1.54174	7.04425	5.37565	104
chr1	9451824	9452418	1.70788	10.1592	8.38053	450
chr1	9452716	9453037	1.51171	5.99938	4.38752	26
chr1	9453579	9453739	1.5189	6.4184	4.7823	141
chr1	9459557	9461297	2.95033	78.7852	76.6177	675
chr1	9466128	9466756	1.93735	20.7374	18.8028	74
chr1	9470802	9471455	7.2462	496.627	494.014	511
chr1	9473014	9473963	2.24557	38.3935	36.3505	553
chr1	9477048	9477323	1.8424	16.3751	14.4867	188
chr1	9477464	9478502	2.25019	32.0859	30.0735	191
chr1	9485987	9487416	2.77583	217.757	215.383	963
chr1	9488363	9489854	6.05253	1198.69	1195.62	1050
chr1	9498876	9499351	1.51101	5.92138	4.31749	224
chr1	9499553	9500006	1.66118	9.16405	7.41393	353
chr1	9500845	9500992	1.48332	5.51072	3.93375	123
chr1	9504259	9504426	1.50405	5.81755	4.21756	153
chr1	9509672	9510023	1.72982	11.4	9.5928	103
chr1	9510277	9510592	1.66415	9.6583	7.89339	107
chr1	9512637	9512851	1.50784	6.27449	4.64796	154
chr1	9513401	9514084	2.35148	31.2853	29.2772	246
chr1	9519639	9519879	1.52991	5.56333	3.97861	140
chr1	9519933	9520488	1.59062	6.59049	4.94426	256
chr1	9521092	9521315	1.72418	9.12651	7.37717	56
chr1	9527816	9527986	1.68775	8.39824	6.67326	68
chr1	9528430	9528687	1.57847	6.37863	4.74388	138
chr1	9537657	9538476	2.22856	25.6405	23.667	291
chr1	9543036	9543183	1.58423	7.28001	5.6007	78
chr1	9543288	9543444	1.5914	7.22829	5.55423	72
chr1	9543541	9543800	1.52561	5.96452	4.35392	99
chr1	9545492	9545767	1.58176	6.95532	5.29338	170
chr1	9548521	9548708	1.63919	7.46959	5.7813	74
chr1	9555567	9556019	1.80917	10.9287	9.13091	138
chr1	9557391	9557583	1.77275	10.139	8.36064	64
chr1	9565287	9565811	1.6522	8.09424	6.38272	247
chr1	9566487	9566735	1.54555	6.10735	4.49157	155
chr1	9567536	9567811	1.63082	7.7127	6.01434	95
chr1	9567910	9568069	1.63521	7.781	6.08081	37
chr1	9569506	9569701	1.67954	8.78049	7.04386	96
chr1	9570255	9570514	1.58175	6.71041	5.06031	60
chr1	9576385	9576735	1.74846	9.62689	7.86261	283
chr1	9579831	9580780	1.83346	11.4695	9.65961	526
chr1	9585296	9585530	1.75922	10.5695	8.78145	179
chr1	9586773	9587157	1.71553	9.5906	7.82929	57
chr1	9588885	9589052	1.70985	10.0338	8.25944	79
chr1	9589369	9589686	1.57579	7.0245	5.3565	238
chr1	9590063	9590219	1.45506	4.89954	3.36727	123
chr1	9590344	9590646	1.6705	8.93151	7.18889	108
chr1	9592816	9593233	1.68775	8.39824	6.67326	203
chr1	9593380	9593528	1.83454	12.093	10.2707	79
chr1	9598727	9600583	7.21275	1181.38	1178.33	1190
chr1	9606887	9607068	1.56633	6.16995	4.54708	90
chr1	9608826	9609162	1.62704	7.24512	5.56681	127
chr1	9618115	9619503	3.41227	136.947	134.674	784
chr1	9619690	9620613	3.11656	112.028	109.795	138
chr1	9621059	9621381	2.15086	40.7181	38.6649	202
chr1	9621701	9621865	1.86398	12.5563	10.7261	81
chr1	9621937	9622140	1.91933	28.2049	26.215	109
chr1	9627711	9628376	1.99004	17.9142	16.0077	93
chr1	9628548	9628872	1.9071	15.2721	13.3976	179
chr1	9631071	9631271	1.60843	7.79979	6.0991	57
chr1	9636258	9636761	1.86122	13.3427	11.4982	349
chr1	9637629	9637964	1.73634	10.1704	8.39153	80
chr1	9638843	9640008	2.03583	18.2072	16.2974	985
chr1	9648363	9650440	7.27868	935.691	932.788	696
chr1	9668135	9668429	1.42089	5.66293	4.07428	108
chr1	9673215	9673557	1.66353	10.3805	8.5978	210
chr1	9677995	9678432	1.75367	10.5312	8.74382	224
chr1	9678981	9679411	1.79703	10.6626	8.87107	367
chr1	9687511	9688193	1.81359	96.7315	94.5262	493
chr1	9688448	9691431	3.74798	827.062	824.228	1896
chr1	9699321	9699956	1.62487	20.2386	18.3084	100
chr1	9700798	9701029	1.26133	4.66234	3.14787	196
chr1	9701139	9701702	1.67724	22.9439	20.9907	188
chr1	9701769	9701926	1.36562	8.04248	6.33227	28
chr1	9702957	9703212	1.31521	6.38058	4.74576	115
chr1	9703282	9703450	1.7845	30.265	28.2628	71
chr1	9703698	9704370	2.1532	60.0962	57.9766	336
chr1	9705226	9705407	1.49028	13.4122	11.5668	71
chr1	9711576	9712568	3.22352	461.322	458.735	444
chr1	9712722	9714863	2.83191	349.908	347.408	360
chr1	9714936	9715343	1.43205	27.5852	25.5989	116
chr1	9717837	9718002	1.24003	7.48604	5.7973	84
chr1	9724440	9725205	1.67002	16.8736	14.9787	359
chr1	9725396	9725724	1.61982	14.3108	12.451	105
chr1	9726356	9726633	1.35624	5.79992	4.20061	227
chr1	9728804	9729022	1.60815	14.2039	12.3454	48
chr1	9731139	9732107	1.85153	24.4823	22.5171	152
chr1	9733973	9734300	1.59173	14.7528	12.8859	95
chr1	9736297	9737325	2.21359	54.2294	52.1275	675
chr1	9739446	9739701	1.31752	5.91393	4.31032	115
chr1	9740747	9741245	1.5326	15.0394	13.1683	258
chr1	9741673	9742040	1.44436	11.1807	9.37867	272
chr1	9747069	9749443	2.56409	183.155	180.821	760
chr1	9749646	9750952	2.53094	168.553	166.237	386
chr1	9759140	9759402	1.51551	10.4176	8.63226	137
chr1	9760838	9761204	1.43737	8.45677	6.73039	282
chr1	9762988	9763462	1.98406	33.0364	31.019	169
chr1	9763788	9765079	2.16666	45.077	43.0066	610
chr1	9769552	9769828	1.42986	8.96689	7.2235	57
chr1	9770129	9770390	1.40515	8.6665	6.93246	103
chr1	9770568	9770761	1.43056	10.7391	8.94624	64
chr1	9774662	9774824	1.25528	9.76858	8.00149	67
chr1	9775262	9777716	2.9779	405.746	403.201	2224
chr1	9777858	9778697	2.09488	147.128	144.841	405
chr1	9781573	9781816	1.2383	8.0059	6.29663	110
chr1	9788083	9788843	4.36883	534.6	531.961	480
chr1	9788993	9790004	4.6261	592.688	590.008	247
chr1	9796216	9796568	1.53159	9.56374	7.80297	289
chr1	9797246	9797453	1.50435	8.25248	6.53396	112
chr1	9797842	9798622	2.14233	28.8618	26.8677	589
chr1	9804372	9804745	1.57847	6.37863	4.74388	270
chr1	9809320	9809892	1.99242	17.3775	15.4772	246
chr1	9810011	9810186	1.64086	8.43033	6.70457	105
chr1	9811454	9811706	1.51914	6.25001	4.62432	213
chr1	9812259	9812730	1.97149	17.0164	15.1202	344
chr1	9813075	9813546	1.92045	15.7012	13.8213	221
chr1	9813864	9814169	1.6459	8.75137	7.0154	200
chr1	9815051	9815332	1.78484	11.6365	9.82408	218
chr1	9820047	9820206	1.57838	6.82262	5.16479	75
chr1	9820573	9821151	1.73822	9.63344	7.86903	349
chr1	9823556	9824310	1.67	9.27132	7.51893	450
chr1	9826865	9827392	1.75596	10.5715	8.78336	203
chr1	9828081	9828386	1.96412	15.8863	14.0036	109
chr1	9828554	9828978	1.52466	5.84538	4.24435	24
chr1	9829138	9829491	2.17221	20.5498	18.6167	130
chr1	9829560	9829746	1.70612	8.78818	7.05139	95
chr1	9835305	9836013	1.90631	13.1584	11.3163	568
chr1	9846644	9848441	4.27332	183.455	181.12	578
chr1	9849053	9849254	1.39442	6.13806	4.52117	37
chr1	9852310	9852524	1.44242	6.37515	4.74388	89
chr1	9852588	9853074	1.58238	9.52363	7.76367	134
chr1	9853389	9854296	1.76539	12.8267	10.9914	619
chr1	9859029	9859218	1.40924	4.78367	3.26347	129
chr1	9859675	9860006	1.96998	19.4329	17.5108	60
chr1	9860426	9860735	2.43614	39.9301	37.8803	94
chr1	9861827	9862524	1.98844	20.8883	18.952	358
chr1	9862923	9863232	1.79656	14.8763	13.008	61
chr1	9867194	9867413	1.684	11.5614	9.75016	138
chr1	9867710	9868424	1.81778	14.9255	13.0567	299
chr1	9868575	9869832	2.12129	24.4132	22.4487	649
chr1	9883004	9886130	5.24319	722.391	719.624	654
chr1	9894413	9894826	1.61547	8.00422	6.295	234
chr1	9895258	9895583	1.58774	7.54272	5.85241	129
chr1	9895913	9896126	1.56932	7.35696	5.67545	83
chr1	9896178	9896908	1.75143	11.5405	9.72953	611
chr1	9902514	9902668	1.4213	5.01874	3.47466	13
chr1	9908562	9908986	1.45534	6.20442	4.58033	94
chr1	9909793	9910170	1.78569	14.2479	12.3889	181
chr1	9910605	9911245	2.40095	35.1315	33.1037	125
chr1	9912120	9912465	1.53812	6.69266	5.04312	208
chr1	9918174	9918340	1.55817	7.17066	5.4983	91
chr1	9918461	9918975	1.70573	10.7074	8.91514	403
chr1	9919481	9919929	1.56596	7.76887	6.06901	411
chr1	9921237	9921621	1.39865	4.66926	3.15445	351
chr1	9921786	9922241	1.88747	17.2645	15.3652	256
chr1	9922556	9922746	1.47793	6.37455	4.74388	73
chr1	9929836	9930079	1.46548	5.22012	3.66112	186
chr1	9930391	9931173	1.82889	13.5885	11.7397	119
chr1	9931366	9931522	1.58202	7.57026	5.87918	76
chr1	9935263	9935446	1.54523	7.28808	5.60854	96
chr1	9936770	9937201	1.89829	15.8287	13.9475	300
chr1	9942080	9943938	2.29852	37.0252	34.9883	395
chr1	9948747	9948918	1.51098	7.29764	5.61783	28
chr1	9948976	9950403	1.73682	13.1231	11.2826	420
chr1	9950478	9951028	1.66025	10.5082	8.72119	261
chr1	9953272	9953503	1.6097	8.34269	6.62195	94
chr1	9954190	9954610	1.77286	11.4139	9.60653	121
chr1	9960178	9962319	2.934	60.845	58.7231	808
chr1	9969304	9970363	6.20463	788.222	785.413	625
chr1	9970629	9971762	6.86152	933.046	930.145	410
chr1	10002578	10004040	9.98578	2351.52	2347.7	615
chr1	10010078	10011357	4.79869	192.913	190.567	595
chr1	10020812	10020960	1.51776	5.36766	3.79653	92
chr1	10021092	10021311	1.60276	6.80556	5.14826	91
chr1	10021396	10021619	1.67561	8.16151	6.44523	100
chr1	10038546	10038796	1.63919	7.46959	5.7813	62
chr1	10049530	10049677	1.44713	4.34607	2.86147	24
chr1	10050236	10050867	1.91845	13.4495	11.6024	481
chr1	10057092	10057884	2.11273	18.4617	16.5491	304
chr1	10068262	10068443	1.66347	7.92781	6.22054	127
chr1	10074971	10075118	1.62704	7.24512	5.56681	37
chr1	10075814	10075992	1.55419	5.9645	4.35391	76
chr1	10079669	10079887	1.55419	5.9645	4.35391	39
chr1	10080187	10080481	1.94274	14.0397	12.1831	77
chr1	10092474	10092701	1.81198	37.939	35.898	144
chr1	10092861	10094055	13.7318	3170.69	3166.31	388
chr1	10105485	10105819	1.82132	11.1977	9.39375	220
chr1	10105942	10106727	1.95424	14.4875	12.6247	416
chr1	10106906	10107112	1.54019	5.88412	4.28162	128
chr1	10112524	10112680	1.67561	8.16151	6.44523	79
chr1	10118829	10118991	1.62704	7.24512	5.56681	52
chr1	10119629	10119797	1.67561	8.16151	6.44523	69
chr1	10119867	10120420	1.68775	8.39824	6.67326	331
chr1	10124091	10124287	1.82132	11.1977	9.39375	120
chr1	10125295	10125680	1.78489	10.3994	8.61433	204
chr1	10128801	10129032	1.91845	13.4495	11.6024	108
chr1	10131369	10131668	1.62704	7.24512	5.56681	271
chr1	10131727	10132291	2.01559	15.8735	13.9909	119
chr1	10134010	10134380	1.87926	12.6083	10.776	269
chr1	10134443	10134800	2.06416	17.1475	15.2493	97
chr1	10134963	10135148	1.48134	4.80051	3.27276	158
chr1	10135201	10135647	2.0763	17.4723	15.5704	176
chr1	10142274	10142521	1.51776	5.36766	3.79653	48
chr1	10143650	10144597	2.25843	22.6368	20.6857	548
chr1	10145161	10145518	1.67561	8.16151	6.44523	66
chr1	10152088	10152352	1.51776	5.36766	3.79653	43
chr1	10171143	10171652	2.0763	17.4723	15.5704	130
chr1	10173179	10173458	1.57847	6.37863	4.74388	194
chr1	10175623	10175831	1.62704	7.24512	5.56681	70
chr1	10177862	10178040	1.72418	9.12651	7.37717	74
chr1	10197243	10197423	1.88203	12.5844	10.7525	62
chr1	10203855	10204007	1.63919	7.46959	5.7813	113
chr1	10211306	10211894	1.73632	9.37522	7.61829	81
chr1	10215148	10215855	2.42842	27.9258	25.9373	481
chr1	10219957	10220265	1.78446	10.9494	9.15119	189
chr1	10220628	10221410	1.99046	15.7405	13.8601	220
chr1	10225051	10226040	1.76493	10.8486	9.05387	704
chr1	10226183	10226539	1.72472	9.41307	7.65536	209
chr1	10228097	10228312	1.45813	4.65434	3.14024	78
chr1	10229377	10229701	1.74633	10.1133	8.33744	259
chr1	10229981	10230267	1.75972	10.282	8.50101	207
chr1	10231444	10231627	1.6149	7.02375	5.35577	48
chr1	10232207	10232406	1.62704	7.24512	5.56681	88
chr1	10233681	10234007	1.4692	4.61819	3.10579	260
chr1	10237920	10238252	1.90631	13.1584	11.3163	197
chr1	10239493	10239938	1.80917	10.9287	9.13091	375
chr1	10244147	10244304	1.59062	6.59049	4.94426	114
chr1	10252396	10252642	1.60276	6.80556	5.14826	28
chr1	10253350	10253506	1.50562	5.1753	3.61821	92
chr1	10253562	10253720	1.6149	7.02375	5.35577	98
chr1	10255625	10255778	1.67561	8.16151	6.44523	59
chr1	10269885	10271710	7.49854	1035.93	1032.96	882
chr1	10285101	10285461	1.8456	11.744	9.92843	100
chr1	10302284	10302435	1.8456	11.744	9.92843	98
chr1	10313250	10313785	1.54205	5.76229	4.16443	414
chr1	10313886	10314160	1.83346	11.4695	9.65961	132
chr1	10368138	10368302	1.68775	8.39824	6.67326	99
chr1	10420974	10421164	1.59062	6.59049	4.94426	131
chr1	10421639	10421836	1.89417	12.8701	11.033	71
chr1	10433720	10433867	1.78369	11.1212	9.32021	80
chr1	10434133	10434350	1.91454	14.5172	12.654	84
chr1	10434483	10434760	1.73108	10.135	8.35874	129
chr1	10435027	10435174	1.72733	10.2925	8.51131	74
chr1	10438246	10438766	1.77359	11.3669	9.56024	278
chr1	10439243	10439406	1.43554	4.41862	2.93036	88
chr1	10440762	10440910	1.5458	6.03656	4.42335	95
chr1	10447757	10448119	1.89417	12.8701	11.033	295
[truncated: 264,433+ more rows]
