# Supplementary material for: Identifying genetic variants associated with chromatin looping and genome function
Source: Nat Commun. 2024 Sep 18;15:8174. doi: 10.1038/s41467-024-52296-4 (PMC11408621; doi:10.1038/s41467-024-52296-4)
Supplement: Supplementary file 6 — Supplementary Data 3 [file 41467_2024_52296_MOESM6_ESM.xlsx]

## Sheet: README
Supplementary Data 3: Individual HiChIP samples, number of reads and the number of FitHiChIP significant interactions.
Fields
Donor ID	ID of individual donors (samples)
Valid CIS read Pairs (HiCPro) - 10Kb - 3Mb	Number of valid paired end reads (cis) within 10Kb-3Mb distance range, as determined by HiCPro
FitHiChIP 5 Kb Loops - P2P=0 (loose) background	Number of significant HiChIP loops determined by FitHiChIP employing P2P=0 background model

## Sheet: Sheet1
Individual HiChIP samples, number of reads and the number of FitHiChIP significant interactions.
Donor ID	Valid CIS read Pairs (HiCPro) - 10Kb - 3Mb	FitHiChIP 5 Kb Loops - P2P=0 (loose) background
56	24906675	81766
39	20710664	77060
32	47020503	158323
2	12073323	14013
30	22429872	75179
16	33651787	106412
72	24683738	29373
13	10907300	15447
17	22990903	32805
1	14257559	21461
25	18506150	146870
3	15834577	60807
27	26818812	31121
5	24239227	34852
6	33326056	190769
4	20103341	65092
35	17431449	88439
40	27575275	137976
66	31457172	157440
50	26831268	87467
41	16810339	91560
42	41660133	103539
55	17179446	52302
52	15054854	97321
38	49728764	217816
67	15168331	58546
19	26384567	84649
33	32734405	163714
49	24371605	191276
12	58770840	175910
