# Supplementary material for: Identifying genetic variants associated with chromatin looping and genome function
Source: Nat Commun. 2024 Sep 18;15:8174. doi: 10.1038/s41467-024-52296-4 (PMC11408621; doi:10.1038/s41467-024-52296-4)
Supplement: Supplementary file 7 — Supplementary Data 4 [file 41467_2024_52296_MOESM7_ESM.xlsx]

## Sheet: README
Supplementary Data 4: Complete list of iQTLs and their associated statistics
All iQTLs (SNPs) and corresponding HiChIP loops, RASQUAL significance values, allele specific HiChIP reads, for individual SNP - loop pairs.
Sheet: 4A_iQTL_List
Lists all iQTLs (SNP-loop pairs) and their associated statistics.
Sheet: 4B_ORMDL3_Locus
Lists all iQTLs (SNP-loop pairs) and their associated statistics with respect to the ORMDL3 locus in chr17.
Sheet: 4C_TRAF1_Locus
Lists all iQTLs (SNP-loop pairs) and their associated statistics with respect to the TRAF1 locus in chr9.
Sheet: 4D_CD247_Locus
Lists all iQTLs (SNP-loop pairs) and their associated statistics with respect to the CD247 locus in chr1.
Sheet: 4E_MICB_Locus
Lists all iQTLs (SNP-loop pairs) and their associated statistics with respect to the MICB locus in chr6.
Sheet: 4F_RUNX3_Locus
Lists all iQTLs (SNP-loop pairs) and their associated statistics with respect to the RUNX3 locus in chr1.

## Sheet: 4A_iQTL_List
Complete iQTL List
All iQTLs (SNPs) and corresponding HiChIP loops, RASQUAL significance values, allele specific HiChIP reads, for individual SNP - loop pairs.
LoopID (chr : Bin1_Start : Bin2_End)	SNPID	rsID	SNP_position	Ref	Alt	Allele.Freq (from RASQUAL)	HWE.Chi.square (from RASQUAL)	Chi.Square.LR (from RASQUAL)	Effect.size (from RASQUAL)	Log.likelihood (from RASQUAL)	Number of donors having this HiChIP contact	Number of donors having this HiChIP contact as significant contact	Number of donors having this contact, and with reference homozygous (0|0) genotype for this SNP	Number of donors having this contact as significant, and with reference homozygous (0|0) genotype for this SNP	Number of donors having this contact, and with heterozygous (0|1 or 1|0) genotype for this SNP	Number of donors having this contact as significant, and with heterozygous (0|1 or 1|0) genotype for this SNP	Number of donors having this contact, and with alternate homozygous (1|1) genotype for this SNP	Number of donors having this contact as significant, and with alternate homozygous (1|1) genotype for this SNP	Allele-specific HiChIP reads donorwise (colon separated list) for the reference allele	Allele-specific HiChIP reads donorwise (colon separated list) for the alternate allele	Genes overlapping loop anchors	p-value for t-test of allele specific reads between reference and alternate allele (P_AS)	RASQUAL FDR Default model (FDR_Def)	RASQUAL FDR Population specific model (FDR_pop)	RASQUAL FDR Allele specific model (FDR_AS)	is this SNP a DICE eQTL for CD4 Naïve	DICE CD4 Naïve eGene (if eQTL)	Number of DICE Cell types where this SNP is an eQTL	Number of CD4 T cell types in DICE database where this SNP is an eQTL	is this SNP a ImmunexuT eQTL for CD4 Naïve	Number of ImmunexuT Cell types where this SNP is an eQTL	Number of CD4 T cell types in ImmunexuT database where this SNP is an eQTL	Whether this SNP has TF binding motif with respect to ADASTRA database	Whether the SNP Overlaps with DICE CD4 Naïve H3K27ac ChIP-seq Peaks	Whether the SNP Overlaps with CD4 Naïve H3K27ac HiChIP Peaks	TF / Histone in CD4 Tcell from ChIP ATLAS whose peaks overlap with this SNP	Whether the SNP overlaps to the CD4+ T cell peaks in REMAP database	AME Allele-specific TF binding (CISBP)	AME Allele-specific TF binding (HOCOMOCO)	AME Allele-specific TF binding (JASPAR)	FIMO TF binding (CISBP)	FIMO TF binding (HOCOMOCO)	FIMO TF binding (JASPAR)	Whether belongs to the Soskic et al. Nat Genetics 2022 paper specific list of Dynamic QTLs in T-naïve	Whether belongs to the Soskic et al. Nat Genetics 2022 paper specific list of Colocalized QTLs	Whether belongs to the Nathan et al. Nature 2022 paper specific list of scRNA-seq eQTLs in memory T cells	Whether belongs to the Yazar et al. Science 2022 paper specific list of scRNA-seq eQTLs in CD4 T cells	Whether belongs to the Mouri et al. Nat Genetics 2022 paper specific list of emVAR (functionally validated variants) provided in the Suppl Table 3 of that paper	Whether belongs to the Mouri et al. Nat Genetics 2022 paper specific list of PICS fine-mapped GWAS SNPs for 5 immune diseases, provided in the Suppl Table 9 of that paper
chr1:100500000-100945000	rs12406605	rs12406605	100502690	T	C	0.416667	0.353633	5.99775	0.366729	2.36445	29	8	11	6	13	2	6	0	0:0:0:0:0:0:0:0:0:0:0:0:0	0:0:0:0:0:0:0:0:0:0:0:0:0	SLC35A3;HIAT1;CDC14A	0.5	0.0301902	0.0301902	0.999999	0	NA	0	0	0	0	0	0	0	0	H3K4me2	0	-	-	-	NA	IRF4	NA	0	0	0	0	0	0
chr1:101360000-101540000	rs2893468:101355549:A:G	rs2893468	101355549	A	G	0.633333	0.660012	7.1554	0.342328	2.90227	27	3	3	1	16	2	11	0	0:0:0:0:0:0:0:0:0:0:0:0:0:0:0:0	0:0:0:0:0:0:0:0:0:0:0:0:0:0:0:0	EXTL2;SLC30A7	0.5	0.027537	0.0440906	0.973688	0	NA	2	1	1	7	4	0	0	0	NA	0	-	-	-	NA	NA	NA	0	0	0	0	0	0
chr1:101360000-101540000	rs12740435:101357822:C:A	rs12740435	101357822	C	A	0.633333	0.660012	7.1554	0.342328	2.90227	27	3	3	1	16	2	11	0	0:0:0:0:0:0:0:0:0:0:0:0:0:0:0:0	0:0:0:0:0:0:0:0:0:0:0:0:0:0:0:0	EXTL2;SLC30A7	0.5	0.027537	0.0440906	0.973688	0	NA	2	1	1	5	3	0	0	0	NA	0	-	SMAD3	-	NA	NFIC	NA	0	0	0	0	0	0
chr1:101360000-101540000	rs3806163:101360684:G:C	rs3806163	101360684	G	C	0.633333	0.660012	7.14673	0.342363	2.89681	27	3	3	1	16	2	11	0	0:0:0:0:0:0:0:0:0:0:1:1:0:0:0:2	0:0:0:0:0:0:0:0:1:0:0:1:0:0:0:1	EXTL2;SLC30A7	0.290235	0.027537	0.0440906	0.973688	0	NA	2	1	1	7	4	1	1	1	ATAC/H3K4me3/H3K27ac/H3K4me1	1	MLL	-	-	NA	OSR2	NA	0	0	0	0	0	0
chr1:110090000-110190000	rs12745189:110186563:C:T	rs12745189	110186563	C	T	0.433333	0.074323	5.58834	0.405789	1.83671	30	17	10	8	14	8	6	1	0:1:0:0:0:0:0:0:3:1:2:3:0:0	0:4:0:0:0:0:0:0:0:0:0:0:0:3	GNAI3;AMPD2;GSTM4	0.328286	0.0482145	0.0307584	0.996118	1	GSTM4	14	7	1	28	8	0	1	1	H3K27ac/H3K4me1	0	-	-	-	NA	NA	NA	0	0	0	0	0	0
chr1:110090000-110190000	rs12130690:110191384:T:C	rs12130690	110191384	T	C	0.5	0.133333	6.71113	0.395174	2.36704	30	17	7	6	16	10	7	1	0:0:0:0:0:0:0:0:0:0:0:0:2:0:0:0	0:0:0:0:2:0:0:0:0:0:0:1:0:0:0:0	GNAI3;AMPD2;GSTM4	0.375252	0.0333415	0.0189383	0.996118	1	GSTM4	14	7	0	0	0	0	0	0	NA	0	NR2E1/RARG/NR2F6/RXRA/PPARA/MLL	-	-	NA	PAX5/RARA	NA	0	0	0	0	0	0
chr1:110090000-110190000	rs841106:110191392:T:G	rs841106	110191392	T	G	0.483333	3.7e-05	6.68466	0.395342	2.35239	30	17	8	6	15	10	7	1	0:0:0:0:0:0:0:0:0:0:0:0:2:0:0	0:0:0:0:2:0:0:0:0:0:0:1:0:0:0	GNAI3;AMPD2;GSTM4	0.375649	0.0333415	0.0189383	0.996118	1	GSTM4	14	7	1	28	8	0	0	0	NA	0	-	-	RHOXF1/ZNF354C	NA	ZNF770/RARA/SP2	NA	0	0	0	0	0	0
chr1:110090000-110190000	rs12133213:110191395:G:A	rs12133213	110191395	G	A	0.483333	3.7e-05	6.68775	0.395341	2.35401	30	17	8	6	15	10	7	1	0:0:0:0:0:0:0:0:0:0:0:0:2:0:0	0:0:0:0:2:0:0:0:0:0:0:1:0:0:0	GNAI3;AMPD2;GSTM4	0.375649	0.0333415	0.0189383	0.996118	0	NA	0	0	1	28	8	0	0	0	NA	0	MLL	-	RHOXF1/ZNF354C	ZNF219	ZNF770/ZNF263/RARA/SP2	NA	0	0	0	0	0	0
chr1:110090000-110190000	rs542338:110192766:A:G	rs542338	110192766	A	G	0.5	0.133333	6.71423	0.395172	2.36865	30	17	7	6	16	10	7	1	0:0:0:0:0:0:0:0:0:0:0:0:0:0:0:0	0:0:0:0:0:0:0:0:0:0:0:0:0:0:0:0	GNAI3;AMPD2;GSTM4	0.5	0.0333415	0.0189383	0.996118	1	GSTM4	14	7	1	28	8	0	0	0	NA	0	-	-	-	PROX1	NA	NA	0	0	0	0	0	0
chr1:110090000-110190000	rs592586:110193390:A:G	rs592586	110193390	A	G	0.483333	0.543466	6.41596	0.389017	2.31272	30	17	7	6	17	11	6	0	0:0:0:0:0:0:0:0:0:0:0:0:0:0:0:0:0	0:0:0:0:0:0:0:2:0:0:0:0:0:0:0:0:0	GNAI3;AMPD2;GSTM4	0.166097	0.0339297	0.0189383	0.996118	1	GSTM4	14	7	1	28	8	0	0	0	NA	0	-	-	-	NA	NA	NA	0	0	0	0	0	0
chr1:110090000-110190000	rs686163:110194255:A:G	rs686163	110194255	A	G	0.5	0.133333	6.74202	0.395161	2.3832	30	17	7	6	16	10	7	1	0:0:0:0:0:0:0:0:0:0:0:0:0:0:0:0	0:0:0:0:0:0:0:0:0:0:1:0:0:0:0:0	GNAI3;AMPD2;GSTM4	0.166585	0.0333415	0.0189383	0.996118	1	GSTM4	14	7	1	28	8	0	0	0	NA	0	-	-	-	NA	NA	NA	0	0	0	0	0	0
chr1:110090000-110190000	rs661417:110194909:C:T	rs661417	110194909	C	T	0.5	0.133333	6.77585	0.60485	2.40092	30	17	7	1	16	10	7	6	0:0:0:0:0:0:0:0:0:0:0:0:0:0:0:0	0:0:0:0:0:0:0:0:0:0:1:0:0:0:0:0	GNAI3;AMPD2;GSTM4	0.166585	0.0333415	0.0189383	0.996118	1	GSTM4	14	7	1	28	8	0	0	0	NA	0	HES1	-	-	HES1	NA	NA	0	0	0	0	0	0
chr1:110090000-110190000	rs660970:110194995:C:T	rs660970	110194995	C	T	0.5	0.133333	6.77585	0.60485	2.40092	30	17	7	1	16	10	7	6	0:0:0:0:0:0:0:0:0:0:0:0:2:0:0:0	0:0:0:0:0:0:0:1:0:0:0:0:0:0:0:0	GNAI3;AMPD2;GSTM4	0.334614	0.0333415	0.0189383	0.996118	1	GSTM4	14	7	1	28	8	0	0	0	NA	0	-	-	-	NA	NA	NA	0	0	0	0	0	0
chr1:110975000-110995000	rs4564141:110991324:G:A	rs4564141	110991324	G	A	0.35	1.80695	5.28382	0.612112	1.91038	24	2	11	0	17	1	2	1	0:0:0:0:0:0:0:0:0:0:0:0:0:0:0:0:0	0:1:0:0:0:2:0:0:0:0:0:0:0:0:2:0:0	NA	0.0480808	0.0303849	0.417834	0.204762	0	NA	0	0	0	10	2	0	1	0	NA	0	SMARCC1/JUNB/FOSL1	-	-	EOMES	NA	EOMES	0	0	0	0	0	0
chr1:111180000-111220000	rs2640500	rs2640500	111181086	T	C	0.45	0.003061	12.3331	0.621808	4.87489	30	29	9	8	15	15	6	6	0:0:0:0:0:0:0:0:0:2:0:0:0:0:0	3:1:0:0:0:0:0:1:1:4:3:5:0:1:0	KCNA2;KCNA3	0.00564566	0.00278122	0.00280207	0.991353	0	NA	0	0	1	12	6	0	1	0	NA	0	-	-	-	NA	NA	NA	0	0	0	0	0	0
chr1:111180000-111220000	rs2640499:111182109:A:G	rs2640499	111182109	A	G	0.45	0.003061	12.3958	0.622342	4.90228	30	29	9	8	15	15	6	6	0:0:1:3:0:0:0:0:0:0:0:0:0:0:1	0:1:0:0:0:0:0:2:0:0:0:0:0:0:1	KCNA2;KCNA3	0.403109	0.00278122	0.00280207	0.991353	0	NA	0	0	1	12	6	0	0	0	NA	0	-	TBX3	-	NA	BCL11A	PRDM1	0	0	0	0	0	0
chr1:111180000-111220000	rs2821549:111184045:G:C	rs2821549	111184045	G	C	0.333333	1.875	14.2254	0.621242	5.68727	30	29	15	14	10	10	5	5	0:0:0:0:0:0:0:0:0:0	0:0:0:0:2:0:0:0:0:0	KCNA2;KCNA3	0.171718	0.00202708	0.00280207	0.991353	0	NA	0	0	0	10	6	0	0	0	NA	0	-	-	-	NA	NA	NA	0	0	0	0	0	0
chr1:111180000-111220000	rs2640493:111187885:C:T	rs2640493	111187885	C	T	0.383333	0.208823	14.2256	0.624246	5.68211	30	29	12	11	13	13	5	5	0:0:0:0:0:0:0:0:0:5:0:0:1	0:0:1:0:0:0:0:0:0:0:2:1:1	KCNA2;KCNA3	0.432855	0.00202708	0.00280207	0.991353	0	NA	0	0	1	12	6	0	0	0	NA	0	-	-	-	NA	NA	NA	0	0	0	0	0	0
chr1:111180000-111220000	rs2821558:111222594:T:C	rs2821558	111222594	T	C	0.7	3.99849	10.1264	0.399599	3.71282	30	29	5	5	8	8	17	16	0:0:0:0:0:0:0:0	0:0:0:0:0:0:0:0	KCNA2;KCNA3	0.5	0.0321557	0.0268306	0.958331	0	NA	0	0	1	16	6	0	0	0	NA	0	-	SMAD3	-	GATA2/GATA1	GATA4/GATA6	GATA6/GATA2	0	0	0	0	0	0
chr1:111180000-111220000	rs2821561:111222863:A:G	rs2821561	111222863	A	G	0.616667	1.51122	7.36348	0.411759	2.42144	30	29	6	6	11	11	13	12	0:0:0:0:0:0:5:0:0:0:0	0:0:0:0:0:0:0:0:0:0:0	KCNA2;KCNA3	0.170447	0.0418708	0.0471065	0.958331	0	NA	0	0	1	16	6	0	0	0	NA	0	-	-	-	NA	NA	NFIC/NFIA	0	0	0	0	0	0
chr1:111210000-113165000	rs1994604:113156426:C:T	rs1994604	113156426	C	T	0.533333	0.117187	7.44888	0.350775	2.99517	26	4	7	3	14	1	9	0	0:1:0:0:0:0:0:0:0:0:0:0:0:0	0:0:0:0:0:0:0:0:0:0:0:0:0:0	KCNA3;ST7L;CAPZA1	0.167781	0.0253904	0.0474056	0.953133	0	NA	0	0	1	28	8	0	0	0	NA	0	-	-	-	NA	NA	NA	0	0	0	0	0	0
chr1:111210000-113165000	rs6700673:113157054:C:T	rs6700673	113157054	C	T	0.533333	0.117187	7.44888	0.350775	2.99517	26	4	7	3	14	1	9	0	0:0:0:0:0:0:0:0:0:0:0:0:0:0	0:0:0:0:0:0:0:0:0:0:0:0:0:0	KCNA3;ST7L;CAPZA1	0.5	0.0253904	0.0474056	0.953133	0	NA	0	0	1	28	8	0	0	0	NA	0	-	-	-	NA	NA	NA	0	0	0	0	0	0
chr1:111210000-113165000	rs9429486:113157372:T:C	rs9429486	113157372	T	C	0.566667	1.03253	7.5231	0.353435	2.99239	26	4	7	3	12	1	11	0	0:0:0:0:0:0:0:0:0:0:0:0	0:0:0:0:0:0:0:0:0:0:0:0	KCNA3;ST7L;CAPZA1	0.5	0.0253904	0.0474056	0.953133	0	NA	0	0	1	28	8	0	0	0	NA	1	-	-	-	ZIC2	NA	GLI2	0	0	0	0	0	0
chr1:111210000-113165000	rs7415820:113169449:G:A	rs7415820	113169449	G	A	0.483333	0.525649	7.45063	0.648522	2.99789	26	4	9	0	13	1	8	3	0:0:0:0:0:0:0:0:0:0:0:0:0	0:0:0:0:0:0:0:0:0:0:0:0:0	KCNA3;ST7L;CAPZA1	0.5	0.0253904	0.0474056	0.953133	0	NA	0	0	1	28	8	0	0	0	NA	0	-	-	-	NA	ZFP82	NA	0	0	0	0	0	0
chr1:112295000-113165000	rs7415988:113159730:G:T	rs7415988	113159730	G	T	0.733333	0.015496	7.96797	0.62876	3.14003	30	21	2	1	12	7	16	13	0:0:0:0:0:0:0:0:0:0:0:0	0:0:0:0:0:0:0:0:0:0:0:0	DDX20;KCND3;ST7L;CAPZA1	0.5	0.0476124	0.0189923	0.966729	0	NA	0	0	1	18	4	0	0	0	NA	0	-	-	-	NA	NA	NA	0	0	0	0	0	0
chr1:112295000-113165000	rs3795820:113163042:C:A	rs3795820	113163042	C	A	0.733333	0.015496	7.96797	0.62876	3.14003	30	21	2	1	12	7	16	13	0:0:0:0:0:0:0:0:0:0:0:0	0:0:0:0:0:0:0:0:0:0:0:0	DDX20;KCND3;ST7L;CAPZA1	0.5	0.0476124	0.0189923	0.966729	0	NA	0	0	1	18	4	1	1	0	H3K4me3	1	-	-	-	NA	NA	NA	0	0	0	0	0	0
chr1:113025000-113165000	rs1994604:113156426:C:T	rs1994604	113156426	C	T	0.533333	0.117187	7.49346	0.646409	3.07462	28	2	7	0	14	1	9	1	0:0:0:0:0:0:0:0:0:0:0:0:0:0	0:0:0:0:0:0:0:0:0:0:0:0:0:0	WNT2B;ST7L;CAPZA1	0.5	0.0412822	0.0478085	0.892223	0	NA	0	0	1	28	8	0	0	0	NA	0	-	-	-	NA	NA	NA	0	0	0	0	0	0
chr1:113025000-113165000	rs6700673:113157054:C:T	rs6700673	113157054	C	T	0.533333	0.117187	7.49346	0.646409	3.07462	28	2	7	0	14	1	9	1	0:0:0:0:0:0:0:0:0:0:0:0:0:0	0:0:0:0:0:0:0:0:0:0:0:0:0:0	WNT2B;ST7L;CAPZA1	0.5	0.0412822	0.0478085	0.892223	0	NA	0	0	1	28	8	0	0	0	NA	0	-	-	-	NA	NA	NA	0	0	0	0	0	0
chr1:113025000-113165000	rs7415820:113169449:G:A	rs7415820	113169449	G	A	0.483333	0.525649	7.75916	0.352509	3.18345	28	2	9	1	13	1	8	0	0:0:0:0:0:0:0:0:0:0:0:0:0	0:0:0:0:0:0:0:0:0:0:0:0:0	WNT2B;ST7L;CAPZA1	0.5	0.0412822	0.0478085	0.892223	0	NA	0	0	1	28	8	0	0	0	NA	0	-	-	-	NA	ZFP82	NA	0	0	0	0	0	0
chr1:113925000-114475000	rs10494162:114473083:G:A	rs10494162	114473083	G	A	0.25	1.2	7.00589	0.340832	2.93169	27	4	18	2	9	2	3	0	1:0:1:0:2:2:0:0:0	0:0:0:0:0:0:0:0:0	MAGI3;DCLRE1B;HIPK1	0.0248678	0.0339192	0.253415	0.711891	0	NA	0	0	0	2	0	0	1	1	ATAC/DNase/H3K27ac/H3K4me3/H3K4me2/H3K9ac/RNApolII	1	-	-	-	NA	NA	NA	0	0	0	0	0	0
chr1:115610000-115630000	rs747531:115614764:T:G	rs747531	115614764	T	G	0.316667	0.700068	7.60246	0.645278	3.11582	25	1	15	1	11	0	4	0	1:0:0:0:3:3:0:0:0:0:1	0:0:0:0:0:0:0:0:0:0:0	TSPAN2	0.0351669	0.0428648	0.978565	0.0529159	0	NA	0	0	0	1	1	0	1	0	NA	0	-	RORC	RORA	NR1D1	RORC	RORA/RORB/RORC	0	0	0	0	0	0
chr1:115610000-115630000	rs1286361:115614821:C:G	rs1286361	115614821	C	G	0.316667	0.700068	7.60546	0.645159	3.11795	25	1	15	1	11	0	4	0	0:0:0:0:1:1:1:0:2:0:1	0:0:0:0:0:0:0:0:0:0:0	TSPAN2	0.0125558	0.0428648	0.978565	0.0529159	0	NA	0	0	0	1	1	0	1	0	NA	0	-	-	-	KLF15/ZNF148/TFAP2B	NA	TFAP2B/TFAP2A/TFAP2C	0	0	0	0	0	0
chr1:1185000-1210000	rs4018608	rs4018608	1203938	T	C	0.216667	7.77248	6.59186	0.385679	2.50139	30	15	21	13	5	2	4	0	0:0:0:0:0	0:0:0:0:0	SDF4;UBE2J2;B3GALT6;ACAP3;SCNN1D	0.5	0.0221614	0.0221595	0.999909	0	NA	0	0	1	22	8	0	0	0	NA	0	-	-	-	NA	NA	NA	0	0	0	0	0	0
chr1:1185000-1210000	rs3737723:1209539:C:A	rs3737723	1209539	C	A	0.216667	7.77248	6.59253	0.385578	2.50145	30	15	21	13	5	2	4	0	0:2:0:0:0	0:0:0:0:0	SDF4;UBE2J2;B3GALT6;ACAP3;SCNN1D	0.18695	0.0221614	0.0221595	0.999909	0	NA	0	0	1	21	7	0	1	0	ATAC/H3K4me3/H3K27ac/H3K4me1/H3K4me2/BRD4	1	-	-	-	SP2/RREB1	SP2/E2F1/VEZF1/TFDP1/ZNF263/ZNF770/E2F4/THAP1/WT1/SP3/MAZ/PATZ1/KLF3/ZBTB17/KLF15/EGR2	SP2	0	0	0	0	0	0
chr1:1185000-1210000	rs74046660:1210435:A:G	rs74046660	1210435	A	G	0.216667	7.77248	6.59189	0.385674	2.50139	30	15	21	13	5	2	4	0	0:0:0:0:0	0:0:0:0:0	SDF4;UBE2J2;B3GALT6;ACAP3;SCNN1D	0.5	0.0221614	0.0221595	0.999909	0	NA	0	0	1	21	7	0	0	0	NA	0	MLL	-	-	EPAS1	NA	NA	0	0	0	0	0	0
chr1:1185000-1210000	rs56673092:1210848:G:A	rs56673092	1210848	G	A	0.216667	7.77248	6.59221	0.385626	2.50142	30	15	21	13	5	2	4	0	0:0:0:0:0	0:0:0:0:0	SDF4;UBE2J2;B3GALT6;ACAP3;SCNN1D	0.5	0.0221614	0.0221595	0.999909	0	NA	0	0	1	21	7	0	0	0	NA	0	-	-	-	MBD2	MBD2	NA	0	0	0	0	0	0
chr1:1185000-1210000	rs4970430:1211927:C:T	rs4970430	1211927	C	T	0.233333	5.83427	5.29124	0.397771	1.85117	30	15	20	12	6	3	4	0	0:0:0:1:0:0	0:0:0:0:0:0	SDF4;UBE2J2;B3GALT6;ACAP3;SCNN1D	0.181609	0.038103	0.0381	0.999909	0	NA	0	0	1	21	7	0	0	0	NA	0	-	-	-	NA	NA	NA	0	0	0	0	0	0
chr1:11945000-11970000	rs1474577:11947769:A:T	rs1474577	11947769	A	T	0.4	0.833333	8.99186	0.627098	3.55254	27	1	12	0	12	0	6	1	1:0:0:0:0:0:0:0:0:0:0:0	2:2:0:0:0:0:0:0:0:0:2:0	KIAA2013	0.0480068	0.00638068	0.213273	0.0355868	0	NA	2	0	0	12	0	0	0	0	NA	0	-	-	-	NA	KLF15/ZNF263/KLF6/MAZ/ZNF467/LYL1	NA	0	0	0	0	0	0
chr1:144520000-144535000	rs115684151:144520156:C:A	rs115684151	144520156	C	A	0.45	0.628847	41.8751	0.147111	19.4506	30	25	8	7	17	14	5	4	4:1:0:7:0:2:14:9:4:6:0:3:10:9:5:19:17	0:0:0:0:0:0:0:5:0:0:0:0:0:1:0:0:0	NA	0.000264738	1.84857e-09	0.397809	0.0210148	0	NA	0	0	0	0	0	0	1	1	ATAC/H3K4me3/H3K27ac/H3K4me1/BRD4/ETS1/NFKB1/BCL6/YY1/RNApolII	0	-	-	-	NA	NA	NA	0	0	0	0	0	0
chr1:144520000-144545000	rs115684151:144520156:C:A	rs115684151	144520156	C	A	0.45	0.628847	28.2424	0.151994	13.1188	29	10	8	2	17	6	5	2	2:1:0:4:5:0:10:0:2:3:1:4:8:7:1:11:13	0:0:0:0:0:0:2:9:0:0:0:0:0:0:0:0:1	NA	0.00466435	3.10392e-06	0.70301	0.185382	0	NA	0	0	0	0	0	0	1	1	ATAC/H3K4me3/H3K27ac/H3K4me1/BRD4/ETS1/NFKB1/BCL6/YY1/RNApolII	0	-	-	-	NA	NA	NA	0	0	0	0	0	0
chr1:144520000-144545000	rs72631787:144520608:A:G	rs72631787	144520608	A	G	0.683333	0.700068	9.18618	0.2478	3.89927	29	10	4	2	11	4	15	4	3:3:0:6:1:0:0:2:1:0:8	0:0:0:0:0:0:0:0:0:0:0	NA	0.0110873	0.0141433	0.656961	0.231311	0	NA	0	0	0	0	0	NA	1	1	ATAC/H3K4me3/H3K27ac/H3K4me1/BRD4/RNApolII	0	MLL	-	-	CTCFL	SP4/PATZ1/SP2/ZNF467/KLF6/KLF3/SMAD4/SP3/KLF1/SP1/WT1/CTCFL	CTCFL	0	0	0	0	0	0
chr1:144520000-144550000	rs115684151:144520156:C:A	rs115684151	144520156	C	A	0.45	0.628847	17.4926	0.243198	7.69084	28	14	8	2	17	10	5	2	2:0:0:3:5:0:9:0:2:2:1:3:2:4:1:4:2	0:0:0:0:0:0:2:4:0:0:0:0:0:0:0:0:1	NA	0.00232896	0.000645	0.947476	0.253891	0	NA	0	0	0	0	0	0	1	1	ATAC/H3K4me3/H3K27ac/H3K4me1/BRD4/ETS1/NFKB1/BCL6/YY1/RNApolII	0	-	-	-	NA	NA	NA	0	0	0	0	0	0
chr1:144520000-144575000	rs115684151:144520156:C:A	rs115684151	144520156	C	A	0.45	0.628847	22.2321	0.165323	10.7498	23	5	8	1	17	3	5	1	4:0:0:0:0:1:6:3:0:1:1:8:9:3:4:8:0	0:0:0:0:0:0:0:0:0:0:0:0:0:0:0:0:1	NA	0.00146056	8.45587e-05	0.907334	0.0205866	0	NA	0	0	0	0	0	0	1	1	ATAC/H3K4me3/H3K27ac/H3K4me1/BRD4/ETS1/NFKB1/BCL6/YY1/RNApolII	0	-	-	-	NA	NA	NA	0	0	0	0	0	0
chr1:144520000-144590000	rs115684151:144520156:C:A	rs115684151	144520156	C	A	0.45	0.628847	19.8262	0.14217	9.6733	20	1	8	0	17	1	5	0	1:0:0:2:0:0:14:0:8:3:0:0:2:2:6:6:1	0:0:0:0:0:0:4:0:0:0:0:0:0:0:0:0:0	NA	0.00314079	0.000296841	0.684579	0.766029	0	NA	0	0	0	0	0	0	1	1	ATAC/H3K4me3/H3K27ac/H3K4me1/BRD4/ETS1/NFKB1/BCL6/YY1/RNApolII	0	-	-	-	NA	NA	NA	0	0	0	0	0	0
chr1:144520000-144935000	rs115684151:144520156:C:A	rs115684151	144520156	C	A	0.45	0.628847	12.5079	0.233764	5.45309	28	17	8	3	17	12	5	2	0:0:0:1:5:0:10:0:0:0:7:4:4:14:6:9:1	0:0:0:0:0:0:0:0:0:0:0:0:0:0:0:0:0	PDE4DIP	0.00181207	0.0141835	0.989914	0.913995	0	NA	0	0	0	0	0	0	1	1	ATAC/H3K4me3/H3K27ac/H3K4me1/BRD4/ETS1/NFKB1/BCL6/YY1/RNApolII	0	-	-	-	NA	NA	NA	0	0	0	0	0	0
chr1:150240000-150570000	rs6695123:150563483:T:C	rs6695123	150563483	T	C	0.6	0.833333	4.46804	0.658142	1.9025	20	1	6	0	12	0	12	1	0:0:0:0:0:0:0:0:0:0:0:0	0:0:0:0:0:0:0:0:0:0:0:0	APH1A;C1orf54;CA14;C1orf51;MCL1;ENSA	0.5	0.0457547	0.0457547	1	1	CTSK	11	6	1	21	3	0	0	0	NA	0	-	-	HOXA5	NA	NA	NA	0	0	0	0	0	0
chr1:150240000-150570000	rs6698495:150564476:T:C	rs6698495	150564476	T	C	0.483333	4.784	4.58919	0.641733	1.79242	20	1	11	0	9	0	10	1	1:0:0:0:0:0:0:0:0	0:0:0:0:0:0:0:0:0	APH1A;C1orf54;CA14;C1orf51;MCL1;ENSA	0.173297	0.0457547	0.0457547	1	1	CTSK;ARNT	13	7	0	11	2	0	0	0	NA	0	-	-	-	PPARG	NA	PPARG	0	0	0	0	0	0
chr1:150240000-150570000	rs6697620:150570166:A:G	rs6697620	150570166	A	G	0.483333	4.784	4.58919	0.641733	1.79242	20	1	11	0	9	0	10	1	0:0:0:0:0:0:0:0:0	0:0:0:0:0:0:0:0:0	APH1A;C1orf54;CA14;C1orf51;MCL1;ENSA	0.5	0.0457547	0.0457547	1	1	CTSK;ARNT	12	7	0	11	2	0	0	0	NA	0	MLL	-	-	NA	NA	NA	0	0	0	0	0	0
chr1:150240000-150570000	rs11204675	rs11204675	150570985	T	G	0.483333	4.784	4.59267	0.641705	1.79398	20	1	11	0	9	0	10	1	0:0:0:0:0:0:0:0:0	0:0:0:0:0:0:0:0:0	APH1A;C1orf54;CA14;C1orf51;MCL1;ENSA	0.5	0.0457547	0.0457547	1	1	CTSK;ARNT	12	7	0	11	2	0	0	0	NA	0	-	-	-	NA	NA	NA	0	0	0	0	0	0
chr1:150240000-150570000	rs2048558:150571730:A:G	rs2048558	150571730	A	G	0.483333	4.784	4.59267	0.641705	1.79398	20	1	11	0	9	0	10	1	0:0:0:0:0:0:0:0:0	0:0:0:0:0:0:0:0:0	APH1A;C1orf54;CA14;C1orf51;MCL1;ENSA	0.5	0.0457547	0.0457547	1	1	CTSK;ARNT	14	7	0	10	1	0	0	0	NA	0	-	-	-	PBX2	PBX2	NA	0	0	0	0	0	0
chr1:150240000-150570000	rs11585169:150572037:T:A	rs11585169	150572037	T	A	0.5	3.33333	4.43565	0.64432	1.7726	20	1	10	0	10	0	10	1	0:0:0:0:0:0:0:0:0:0	0:0:0:0:0:2:1:0:0:0	APH1A;C1orf54;CA14;C1orf51;MCL1;ENSA	0.096711	0.0457547	0.0457547	1	1	CTSK;ARNT	14	7	0	9	0	0	0	0	NA	0	-	-	-	NR1D1	RARA/NR1D1/RORA	NR2F1/RORA	0	0	0	0	0	0
chr1:150240000-150570000	rs10888384:150574256:C:T	rs10888384	150574256	C	T	0.483333	4.784	4.58745	0.641747	1.79164	20	1	11	0	9	0	10	1	0:0:0:0:0:0:0:0:0	0:0:0:0:0:0:0:0:0	APH1A;C1orf54;CA14;C1orf51;MCL1;ENSA	0.5	0.0457547	0.0457547	1	1	CTSK;ARNT	12	7	0	10	1	0	1	0	NA	0	-	-	-	NA	ZNF770/TBX3/ZNF586	NA	0	0	0	0	0	0
chr1:150240000-150570000	rs10888385:150574302:T:C	rs10888385	150574302	T	C	0.483333	4.784	4.59267	0.641705	1.79398	20	1	11	0	9	0	10	1	0:0:0:0:0:0:0:0:0	0:0:0:0:0:0:0:0:0	APH1A;C1orf54;CA14;C1orf51;MCL1;ENSA	0.5	0.0457547	0.0457547	1	1	CTSK;ARNT	12	7	0	10	1	0	1	0	NA	0	-	-	-	ZEB1	ZEB1	NA	0	0	0	0	0	0
chr1:150240000-150570000	rs11204677:150574695:C:G	rs11204677	150574695	C	G	0.483333	4.784	4.59267	0.641705	1.79398	20	1	11	0	9	0	10	1	0:0:0:0:0:0:0:0:0	0:1:0:0:0:0:0:0:1	APH1A;C1orf54;CA14;C1orf51;MCL1;ENSA	0.0845101	0.0457547	0.0457547	1	1	CTSK;ARNT	14	7	0	10	1	0	0	0	NA	0	-	-	-	NA	NA	NA	0	0	0	0	0	0
chr1:150240000-150570000	rs11204678:150574759:T:G	rs11204678	150574759	T	G	0.483333	4.784	4.5857	0.641761	1.79086	20	1	11	0	9	0	10	1	0:0:0:0:0:0:0:0:0	0:0:0:0:0:0:0:0:0	APH1A;C1orf54;CA14;C1orf51;MCL1;ENSA	0.5	0.0457547	0.0457547	1	1	CTSK;ARNT	12	7	0	10	1	0	0	0	NA	0	FOXI1	-	-	NA	NA	ZNF384	0	0	0	0	0	0
chr1:154180000-154245000	rs1212352	rs1212352	154239283	T	A	0.383333	0.099461	7.88756	0.348371	3.30436	26	7	11	5	15	2	4	0	0:0:0:0:0:0:0:0:0:0:0:0:0:0:0	0:0:0:0:0:0:0:0:0:0:0:0:0:0:0	TPM3;UBAP2L;C1orf43;C1orf189;HAX1	0.5	0.045829	0.0372093	0.974736	0	NA	0	0	1	27	8	0	0	0	NA	0	-	-	-	NA	NA	NA	0	0	0	0	0	0
chr1:1545000-1620000	rs7544851:1610524:T:C	rs7544851	1610524	T	C	0.383333	0.099461	13.4763	0.223768	6.25342	23	1	11	0	15	1	4	0	0:3:0:0:0:0:0:0:3:0:0:0:4:2:4	0:0:0:0:0:0:0:0:0:0:0:0:0:0:0	MIB2;C1orf233;CDK11A;SLC35E2B	0.0117056	0.00869753	0.994889	0.958104	0	NA	0	0	1	26	8	0	1	1	ATAC/CTCF	1	-	-	-	CTCFL/INSM1	INSM1/CTCFL	CTCFL/INSM1/HINFP	0	0	0	0	0	0
chr1:1545000-1625000	rs7520934:1615348:A:C	rs7520934	1615348	A	C	0.616667	0.208823	6.64095	0.393057	2.29612	29	16	5	4	13	8	12	4	0:1:0:0:0:0:0:0:0:1:0:1:4	0:1:0:0:0:0:0:0:0:0:1:0:0	MIB2;C1orf233;CDK11A;SLC35E2B	0.13382	0.0277277	0.0429449	0.941785	0	NA	0	0	1	7	1	0	0	0	NA	0	-	-	-	NA	NA	NA	0	0	0	0	0	0
chr1:1545000-1625000	rs28774670:1615705:T:C	rs28774670	1615705	T	C	0.6	0.833333	8.21254	0.388871	3.00894	29	16	6	5	12	7	12	4	0:0:0:0:0:0:0:0:0:0:4:0	0:0:0:0:0:0:0:0:0:0:0:1	MIB2;C1orf233;CDK11A;SLC35E2B	0.245489	0.020569	0.0429449	0.941785	0	NA	0	0	1	7	1	0	0	0	NA	0	-	-	-	NA	NA	NA	0	0	0	0	0	0
chr1:1545000-1625000	rs28435953:1615747:G:C	rs28435953	1615747	G	C	0.6	0.833333	8.21254	0.388871	3.00894	29	16	6	5	12	7	12	4	0:0:0:0:0:0:0:0:0:0:0:0	0:0:0:0:0:0:0:0:0:0:0:1	MIB2;C1orf233;CDK11A;SLC35E2B	0.1694	0.020569	0.0429449	0.941785	0	NA	0	0	1	7	1	0	0	0	NA	0	-	-	-	NA	NA	NA	0	0	0	0	0	0
chr1:1545000-1625000	rs28464677:1616058:G:A	rs28464677	1616058	G	A	0.6	0.833333	8.20961	0.388865	3.00748	29	16	6	5	12	7	12	4	1:0:0:0:0:0:1:1:0:0:0:0	0:0:0:0:0:0:0:0:0:0:3:0	MIB2;C1orf233;CDK11A;SLC35E2B	0.5	0.020569	0.0429449	0.941785	0	NA	0	0	1	7	1	0	0	0	NA	0	-	-	-	NA	NA	NA	0	0	0	0	0	0
chr1:1545000-1625000	rs61776792:1616256:G:C	rs61776792	1616256	G	C	0.6	0.833333	8.22132	0.38889	3.01331	29	16	6	5	12	7	12	4	1:0:0:0:0:0:0:0:0:0:0:0	0:0:0:1:0:0:0:1:0:0:0:0	MIB2;C1orf233;CDK11A;SLC35E2B	0.29315	0.020569	0.0429449	0.941785	0	NA	0	0	1	7	1	0	0	0	NA	0	FOXI1	-	-	FUBP1	FOXJ3/IRF3	NA	0	0	0	0	0	0
chr1:1545000-1625000	rs28736713:1617586:T:G	rs28736713	1617586	T	G	0.6	0.833333	8.20082	0.388847	3.0031	29	16	6	5	12	7	12	4	0:0:0:0:0:0:0:0:0:0:0:0	0:0:0:0:0:0:0:0:2:0:0:1	MIB2;C1orf233;CDK11A;SLC35E2B	0.0955271	0.020569	0.0429449	0.941785	0	NA	0	0	1	8	2	0	0	0	NA	0	HES1/HES5/HES7/BHLHE40/BHLHE41/HEY1/HEY2	ARNTL	HES5/HES7/BHLHE40/HEY2/MNT	HES7/HES5/BHLHE40/HES1	CLOCK/ARNTL	HES7/HES5	0	0	0	0	0	0
chr1:1545000-1625000	rs28367203:1618321:T:C	rs28367203	1618321	T	C	0.616667	0.208823	6.54509	0.392865	2.2459	29	16	5	4	13	8	12	4	0:0:0:0:0:2:0:0:0:0:0:1:1	0:0:0:0:0:0:2:1:5:1:1:0:0	MIB2;C1orf233;CDK11A;SLC35E2B	0.175309	0.0277277	0.0429449	0.941785	0	NA	0	0	1	8	2	0	0	0	NA	0	-	-	-	NA	NA	NA	0	0	0	0	0	0
chr1:1545000-1625000	rs28463291:1618500:C:T	rs28463291	1618500	C	T	0.616667	0.208823	6.59334	0.392958	2.27114	29	16	5	4	13	8	12	4	0:0:0:0:0:2:0:0:0:0:1:1:1	0:0:0:0:1:0:0:0:0:0:0:0:0	MIB2;C1orf233;CDK11A;SLC35E2B	0.0827034	0.0277277	0.0429449	0.941785	0	NA	0	0	1	8	2	0	0	0	NA	0	HMGA1/FOXL1	-	-	HOXC6/FOXM1	FOXJ3	NA	0	0	0	0	0	0
chr1:1545000-1625000	rs28366981:1618592:A:G	rs28366981	1618592	A	G	0.616667	0.208823	6.59813	0.392967	2.27365	29	16	5	4	13	8	12	4	0:0:0:0:0:0:0:0:0:0:0:1:0	0:0:0:0:0:0:0:0:0:0:0:0:0	MIB2;C1orf233;CDK11A;SLC35E2B	0.168525	0.0277277	0.0429449	0.941785	0	NA	0	0	1	8	2	0	1	0	NA	0	-	-	-	NA	MTF1	NA	0	0	0	0	0	0
chr1:1545000-1625000	rs28561498:1618598:G:T	rs28561498	1618598	G	T	0.6	0.833333	8.17138	0.388786	2.98844	29	16	6	5	12	7	12	4	0:0:0:0:0:0:0:0:0:0:0:1	0:0:0:0:0:0:0:0:0:0:0:0	MIB2;C1orf233;CDK11A;SLC35E2B	0.1694	0.020569	0.0429449	0.941785	0	NA	0	0	1	8	2	0	1	0	NA	0	MLL	-	-	NA	NA	NA	0	0	0	0	0	0
chr1:1545000-1625000	rs7524863:1619082:G:A	rs7524863	1619082	G	A	0.616667	0.208823	6.58133	0.392934	2.26486	29	16	5	4	13	8	12	4	2:0:0:0:0:2:0:1:0:0:0:0:0	0:0:0:0:0:0:0:0:0:0:2:0:0	MIB2;C1orf233;CDK11A;SLC35E2B	0.213668	0.0277277	0.0429449	0.941785	0	NA	0	0	1	7	2	0	0	0	NA	0	-	-	-	TP73	ZNF770/BACH1/MAFF	NA	0	0	0	0	0	0
chr1:154980000-155030000	rs3820225:154986793:C:T	rs3820225	154986793	C	T	0.633333	0.577597	9.1406	0.675631	3.99646	29	1	5	0	12	0	13	1	0:0:0:0:0:0:1:0:0:1:0:0	0:0:0:0:0:0:0:0:0:0:4:0	ZBTB7B;FLAD1;DCST2;ADAM15;EFNA4	0.328779	0.01375	0.0305148	0.911188	0	NA	0	0	0	2	1	0	0	0	NA	0	-	-	-	NA	NA	NA	0	0	0	0	0	0
chr1:154980000-155030000	rs11264295	rs11264295	154987526	C	T	0.6	2.80093	10.3319	0.675436	4.49652	29	1	7	0	10	0	13	1	0:0:0:0:0:0:0:0:0:0	0:1:0:0:0:0:0:0:0:0	ZBTB7B;FLAD1;DCST2;ADAM15;EFNA4	0.171718	0.01375	0.0305148	0.911188	0	NA	0	0	0	2	0	0	0	0	NA	0	REL/MLL	-	REL	NA	NA	NA	0	0	0	0	0	0
chr1:154985000-155045000	rs12047986:155043812:A:G	rs12047986	155043812	A	G	0.616667	0.099461	5.80362	0.38688	2.07134	27	4	4	1	15	1	11	2	0:0:0:1:0:0:0:0:1:0:0:1:0:0:0	0:0:0:0:0:0:0:0:0:0:0:0:0:0:0	ZBTB7B;FLAD1;DCST2;ADAM15;EFNA4	0.0412089	0.0448739	0.124778	0.557537	0	NA	0	0	0	12	3	1	1	0	ATAC/H3K4me3/H3K27ac/H3K4me1	1	MLL	-	-	NA	RFX1	NA	0	0	0	0	0	0
chr1:155085000-155180000	rs2974935:155181843:G:T	rs2974935	155181843	G	T	0.616667	0.099461	7.65883	0.640289	3.05855	30	4	4	0	15	3	11	1	0:2:0:0:0:0:0:0:0:0:0:0:0:0:0	0:0:0:0:0:0:0:0:0:1:0:0:0:0:0	SLC50A1;EFNA1;TRIM46;THBS3;MTX1;MUC1	0.335111	0.0139026	0.0431812	0.981056	1	GBAP1	11	7	1	28	8	0	0	0	NA	0	-	-	-	NA	NA	NA	0	0	0	0	0	0
chr1:155085000-155180000	rs2075570:155182164:C:T	rs2075570	155182164	C	T	0.616667	0.099461	7.66211	0.640041	3.06158	30	4	4	0	15	3	11	1	0:0:0:0:0:0:0:0:0:0:0:0:0:0:0	0:0:0:0:0:0:0:0:0:0:0:0:0:0:0	SLC50A1;EFNA1;TRIM46;THBS3;MTX1;MUC1	0.5	0.0139026	0.0431812	0.981056	1	GBAP1	11	7	1	28	8	0	0	0	NA	0	-	-	-	PURA/EGR4	FLI1/ETV5	EGR4	0	0	0	0	0	0
chr1:155085000-155180000	rs140081212:155184975:A:G	rs140081212	155184975	A	G	0.666667	1.2	7.56289	0.657655	3.16202	30	4	2	0	16	3	12	1	0:0:0:0:0:0:0:0:0:0:0:0:0:1:0:0	0:0:0:0:0:0:0:0:0:0:0:0:0:0:0:0	SLC50A1;EFNA1;TRIM46;THBS3;MTX1;MUC1	0.166585	0.0139026	0.0431812	0.981056	1	GBAP1	12	7	0	0	0	0	0	0	H3K4me1	0	-	-	-	NA	NA	NA	1	0	0	0	0	0
chr1:155140000-155165000	rs4971101:155157635:G:A	rs4971101	155157635	G	A	0.483333	0.543466	5.87508	0.378646	2.19646	30	9	7	4	17	4	6	1	0:0:0:0:0:0:0:0:2:0:0:0:2:0:0:0:0	0:1:0:0:0:0:0:0:1:0:0:0:0:0:0:0:0	TRIM46;KRTCAP2;MUC1;THBS3;MTX1	0.215436	0.0263257	0.00819735	0.978223	0	NA	5	4	1	28	8	0	0	0	NA	1	-	-	-	NA	NA	NA	0	0	0	0	0	0
chr1:155140000-155165000	rs2070803:155157715:A:G	rs2070803	155157715	A	G	0.516667	0.543466	5.55692	0.381957	2.03006	30	9	6	4	17	4	7	1	0:0:0:0:0:0:0:0:0:0:0:0:2:0:0:0:0	0:0:0:0:0:0:0:0:0:0:0:0:1:0:0:0:0	TRIM46;KRTCAP2;MUC1;THBS3;MTX1	0.166097	0.0276117	0.00889683	0.978223	0	NA	8	7	1	28	8	1	0	0	NA	1	MLL	-	-	NA	NA	NA	0	0	0	0	0	0
chr1:155140000-155165000	rs12743084:155161168:C:G	rs12743084	155161168	C	G	0.666667	1.2	7.36379	0.363126	2.84874	30	9	2	2	16	5	12	2	0:0:0:0:0:0:0:0:0:0:0:0:0:0:0:0	0:0:0:0:0:0:0:0:0:0:0:0:0:0:0:0	TRIM46;KRTCAP2;MUC1;THBS3;MTX1	0.5	0.0206657	0.00622441	0.978223	1	GBAP1	11	7	0	0	0	0	0	0	ATAC	0	MLL	-	-	TFAP2D	SP2/SP1/THAP1/TFAP2B/KLF15/ZNF320	NA	0	0	0	0	0	0
chr1:155140000-155165000	exm-rs4072037	rs4072037	155162067	C	T	0.666667	1.2	7.36379	0.363126	2.84874	30	9	2	2	16	5	12	2	0:0:0:0:0:0:0:0:0:0:0:0:0:0:0:0	0:0:0:0:0:0:0:0:0:0:0:0:0:0:0:0	TRIM46;KRTCAP2;MUC1;THBS3;MTX1	0.5	0.0206657	0.00622441	0.978223	1	GBAP1	11	7	1	28	8	0	0	0	NA	0	-	-	-	NA	NA	NA	0	0	0	0	0	0
chr1:155140000-155165000	rs12411216:155164480:C:A	rs12411216	155164480	C	A	0.333333	1.2	7.3018	0.636362	2.81921	30	9	12	2	16	5	2	2	0:3:2:0:0:0:0:1:1:1:0:0:0:2:2:1	0:3:2:0:5:1:0:3:0:0:0:0:5:2:2:2	TRIM46;KRTCAP2;MUC1;THBS3;MTX1	0.0588501	0.0206657	0.00622441	0.978223	1	GBAP1	11	7	1	28	8	0	1	1	ATAC/H3K4me3/H3K27ac/H3K4me1/BRD4/RNApolII	1	-	SMAD3	-	NA	SP2/RUNX1	NA	0	0	0	0	0	0
chr1:155140000-155165000	rs2974937:155168849:C:T	rs2974937	155168849	C	T	0.666667	1.2	7.36017	0.36309	2.84614	30	9	2	2	16	5	12	2	1:0:0:0:0:0:0:0:0:0:0:0:0:2:1:1	0:0:0:0:0:0:0:0:0:0:0:0:2:0:0:0	TRIM46;KRTCAP2;MUC1;THBS3;MTX1	0.191403	0.0206657	0.00622441	0.978223	1	GBAP1	12	7	1	28	8	0	0	0	NA	0	-	-	-	NA	NA	ESR1	0	0	0	0	0	0
chr1:155140000-155165000	rs7366775:155168930:G:A	rs7366775	155168930	G	A	0.483333	0.543466	5.87642	0.378277	2.19546	30	9	7	4	17	4	6	1	0:0:0:0:0:0:0:0:0:0:0:0:0:3:0:1:1	0:0:0:0:0:0:0:0:0:0:0:0:0:0:1:0:0	TRIM46;KRTCAP2;MUC1;THBS3;MTX1	0.13017	0.0263257	0.00819735	0.978223	0	NA	7	6	1	28	8	0	0	0	NA	0	-	-	-	NA	ZNF770	NA	0	0	0	0	0	0
chr1:155140000-155165000	rs423144:155169355:G:T	rs423144	155169355	G	T	0.483333	0.543466	5.87642	0.378277	2.19546	30	9	7	4	17	4	6	1	0:0:0:0:0:0:0:0:0:0:0:0:2:0:0:0:0	0:0:0:0:0:0:0:0:0:0:0:0:0:0:0:1:0	TRIM46;KRTCAP2;MUC1;THBS3;MTX1	0.334176	0.0263257	0.00819735	0.978223	0	NA	7	6	1	28	8	0	0	0	NA	0	-	-	-	NA	ZNF121/PAX5	NA	0	0	0	0	0	0
chr1:155145000-155205000	rs11264343:155199666:T:C	rs11264343	155199666	T	C	0.433333	0.074323	6.14208	0.355385	2.43246	26	4	10	2	14	2	6	0	0:0:0:0:0:0:0:0:0:0:0:0:0:1	0:0:0:0:0:1:0:0:0:0:0:0:0:1	TRIM46;KRTCAP2;THBS3;MUC1;FAM189B;MTX1;GBA	0.167781	0.0306261	0.0218176	0.931228	0	NA	6	5	0	0	0	0	0	0	NA	0	-	-	-	NA	ZNF121/PAX5	NA	0	0	0	0	0	0
chr1:155145000-155205000	rs4043:155201190:G:A	rs4043	155201190	G	A	0.433333	0.074323	6.12668	0.356005	2.42569	26	4	10	2	14	2	6	0	0:0:0:0:0:0:0:0:0:0:0:0:0:0	1:0:0:0:0:0:0:0:0:0:0:0:0:0	TRIM46;KRTCAP2;THBS3;MUC1;FAM189B;MTX1;GBA	0.167781	0.0306261	0.0218176	0.931228	0	NA	6	5	0	0	0	0	0	0	NA	0	-	-	-	MAFB	NA	NA	0	0	0	0	0	0
chr1:155145000-155205000	rs1045253:155201235:G:A	rs1045253	155201235	G	A	0.433333	0.074323	6.13362	0.355949	2.42908	26	4	10	2	14	2	6	0	0:0:0:0:0:0:0:0:0:0:0:0:0:0	1:0:0:0:0:0:0:0:0:0:0:0:0:0	TRIM46;KRTCAP2;THBS3;MUC1;FAM189B;MTX1;GBA	0.167781	0.0306261	0.0218176	0.931228	0	NA	6	5	0	0	0	0	0	0	NA	0	-	-	-	NA	NA	NA	0	0	0	0	0	0
chr1:155145000-155205000	rs28595322:155201993:A:G	rs28595322	155201993	A	G	0.433333	0.074323	6.37949	0.355147	2.51326	26	4	10	2	14	2	6	0	0:0:0:0:0:2:0:2:5:0:5:0:0:0	0:0:0:0:0:0:0:0:0:0:0:0:0:1	TRIM46;KRTCAP2;THBS3;MUC1;FAM189B;MTX1;GBA	0.0452392	0.0306261	0.0218176	0.931228	0	NA	6	5	0	0	0	0	0	0	NA	0	-	-	-	TEAD3/TEAD1	TEAD1/TEAD4	TEAD2	0	0	0	0	0	0
chr1:155145000-155205000	rs10796940:155202689:A:C	rs10796940	155202689	A	C	0.433333	0.074323	6.14158	0.355794	2.43378	26	4	10	2	14	2	6	0	0:1:0:0:0:1:0:0:0:0:0:0:0:0	0:0:1:0:1:3:0:0:0:0:0:0:0:1	TRIM46;KRTCAP2;THBS3;MUC1;FAM189B;MTX1;GBA	0.0824117	0.0306261	0.0218176	0.931228	0	NA	6	5	0	0	0	0	1	0	NA	0	MLL	KLF6	-	KLF15/AR	KLF6/WT1/SP3/ZNF467/MAZ/KLF3/KLF1/KLF5/SP4/SP1/ZNF341	NA	0	0	0	0	0	0
chr1:155145000-155205000	rs56310840:155203060:G:A	rs56310840	155203060	G	A	0.433333	0.074323	6.14208	0.355385	2.43246	26	4	10	2	14	2	6	0	0:0:0:0:0:0:0:0:0:0:0:2:0:0	0:0:0:0:0:0:0:0:0:0:0:0:0:0	TRIM46;KRTCAP2;THBS3;MUC1;FAM189B;MTX1;GBA	0.167781	0.0306261	0.0218176	0.931228	1	GBAP1	7	5	0	0	0	0	0	0	NA	0	-	TBX3	-	NA	NA	NA	0	0	0	0	0	0
chr1:155145000-155205000	rs28373017:155205331:T:C	rs28373017	155205331	T	C	0.433333	0.074323	6.14161	0.35578	2.43436	26	4	10	2	14	2	6	0	0:0:0:0:0:0:0:0:0:0:0:0:0:0	0:0:0:0:0:0:0:0:0:0:0:0:0:0	TRIM46;KRTCAP2;THBS3;MUC1;FAM189B;MTX1;GBA	0.5	0.0306261	0.0218176	0.931228	0	NA	6	5	0	0	0	0	0	0	ATAC	0	E2F2	-	-	NA	NA	NA	0	0	0	0	0	0
chr1:155145000-155205000	rs9628662:155206341:T:G	rs9628662	155206341	T	G	0.433333	0.074323	6.14133	0.35595	2.43515	26	4	10	2	14	2	6	0	1:0:0:0:0:0:0:1:2:1:0:1:5:0	1:0:0:0:0:0:0:0:0:0:0:0:2:0	TRIM46;KRTCAP2;THBS3;MUC1;FAM189B;MTX1;GBA	0.0200465	0.0306261	0.0218176	0.931228	0	NA	6	5	0	0	0	1	0	0	NA	0	-	-	-	ZNF263	ZBTB17	ZNF263	0	0	0	0	0	0
chr1:155145000-155205000	rs762488:155207549:T:C	rs762488	155207549	T	C	0.433333	0.074323	6.14112	0.356065	2.43567	26	4	10	2	14	2	6	0	0:1:0:0:0:0:0:1:3:0:0:0:0:0	0:2:0:0:0:0:0:0:0:0:0:0:0:0	TRIM46;KRTCAP2;THBS3;MUC1;FAM189B;MTX1;GBA	0.192687	0.0306261	0.0218176	0.931228	0	NA	6	5	0	0	0	0	0	0	NA	0	-	-	-	ZFX	TFAP4/ZNF554/ZFX/NFIC	NA	0	0	0	0	0	0
chr1:155145000-155205000	rs2009578:155207626:G:A	rs2009578	155207626	G	A	0.433333	0.074323	6.14143	0.355893	2.43489	26	4	10	2	14	2	6	0	1:1:0:0:0:0:0:1:4:0:0:0:0:0	0:1:0:0:0:0:0:0:0:1:0:0:0:0	TRIM46;KRTCAP2;THBS3;MUC1;FAM189B;MTX1;GBA	0.133206	0.0306261	0.0218176	0.931228	0	NA	5	5	0	0	0	0	0	0	NA	0	-	-	-	NA	SMAD3/RXRG	NA	0	0	0	0	0	0
chr1:155160000-155185000	rs760077:155178782:A:T	rs760077	155178782	A	T	0.683333	0.723798	8.67079	0.36042	3.47171	30	7	2	2	15	4	13	1	14:26:30:1:14:29:24:38:12:15:13:61:18:66:35	12:15:14:0:11:37:20:30:32:23:17:52:39:54:13	TRIM46;KRTCAP2;THBS3;MTX1;MUC1;GBA	0.289846	0.00889216	0.0375671	0.680773	1	GBAP1	12	7	1	27	8	0	1	1	ATAC/H3K27ac/H3K4me3/H3K4me1/BRD4/NFKB1/RNApolII	1	MLL	-	-	NA	NA	NA	0	0	0	0	0	0
chr1:155160000-155185000	rs2974935:155181843:G:T	rs2974935	155181843	G	T	0.616667	0.099461	10.7275	0.35637	4.43952	30	7	4	2	15	4	11	1	0:0:0:0:0:0:0:0:0:2:0:0:3:0:0	0:0:0:0:0:0:2:0:0:0:0:0:0:0:0	TRIM46;KRTCAP2;THBS3;MTX1;MUC1;GBA	0.242978	0.00389629	0.016614	0.680773	1	GBAP1	11	7	1	28	8	0	0	0	NA	0	-	-	-	NA	NA	NA	0	0	0	0	0	0
chr1:155160000-155185000	rs2075570:155182164:C:T	rs2075570	155182164	C	T	0.616667	0.099461	10.7151	0.356782	4.43485	30	7	4	2	15	4	11	1	0:0:0:0:0:0:0:0:0:0:0:0:0:0:2	0:0:0:0:0:0:0:0:0:0:0:0:0:0:0	TRIM46;KRTCAP2;THBS3;MTX1;MUC1;GBA	0.167141	0.00389629	0.016614	0.680773	1	GBAP1	11	7	1	28	8	0	0	0	NA	0	-	-	-	PURA/EGR4	FLI1/ETV5	EGR4	0	0	0	0	0	0
chr1:155160000-155185000	1:155186729-TC	rs28445596	155186729	T	C	0.616667	0.099461	10.7153	0.356822	4.43575	30	7	4	2	15	4	11	1	0:0:0:0:5:0:0:0:1:0:2:0:1:3:1	0:0:0:0:0:0:0:0:0:2:0:0:0:0:0	TRIM46;KRTCAP2;THBS3;MTX1;MUC1;GBA	0.051117	0.00389629	0.016614	0.680773	1	GBAP1	11	7	0	0	0	0	0	1	NA	0	-	-	-	ZNF263	ZBTB17/ZBTB48/SP4/E2F4/MAZ/NFIC	ZNF263	0	0	0	0	0	0
chr1:155160000-155185000	rs1057941:155186742:G:A	rs1057941	155186742	G	A	0.433333	0.22174	5.72874	0.387374	2.1215	30	7	9	3	16	3	5	1	0:0:0:0:5:0:0:0:2:0:6:0:1:0:3:1	0:0:0:0:0:0:0:0:0:0:0:0:0:0:0:0	TRIM46;KRTCAP2;THBS3;MTX1;MUC1;GBA	0.0169518	0.0262263	0.0760204	0.827972	0	NA	8	7	0	0	0	0	0	1	NA	0	-	-	-	NA	NFIC	NA	0	0	0	0	0	0
chr1:155165000-155195000	rs2066981:155172379:G:A	rs2066981	155172379	G	A	0.666667	1.2	4.96681	0.385748	1.71597	27	1	2	0	16	1	12	0	0:0:1:0:0:0:0:2:1:0:2:1:2:2:0:0	0:0:0:0:0:0:0:0:0:0:0:0:0:2:0:1	TRIM46;KRTCAP2;THBS3;MTX1;MUC1;GBA	0.0204845	0.0419872	0.0528676	0.829372	1	GBAP1	10	7	1	28	8	0	0	0	NA	0	-	-	-	NA	NA	NA	0	0	0	0	0	0
chr1:155175000-155285000	rs11264359	rs11264359	155282829	A	G	0.366667	0.577597	6.4165	0.602478	2.1821	30	15	13	6	12	6	5	3	0:0:0:0:0:0:0:0:0:0:0:0	0:0:0:0:0:0:0:0:1:0:0:0	TRIM46;THBS3;MTX1;MUC1;FDPS;RUSC1	0.1694	0.0267936	0.0280159	0.967931	0	NA	4	4	1	28	8	0	0	0	NA	0	-	-	-	NA	NA	NA	0	0	0	0	0	0
chr1:155210000-155295000	rs10908462:155285854:T:C	rs10908462	155285854	T	C	0.35	1.1307	4.12746	0.396639	1.38481	28	6	14	5	11	1	5	0	0:0:0:0:0:0:0:0:0:1:0	0:0:0:0:0:0:0:0:0:0:0	SCAMP3;FAM189B;CLK2;GBA;ASH1L;FDPS;RUSC1	0.170447	0.0421926	0.0421926	0.999999	0	NA	6	5	1	28	8	0	0	0	NA	0	-	-	-	NA	ZNF121	NA	0	0	0	0	0	0
chr1:155210000-155295000	rs10908463:155286258:C:T	rs10908463	155286258	C	T	0.316667	2.82385	4.27508	0.395464	1.45816	28	6	16	5	9	1	5	0	1:0:0:0:0:2:1:0:0	0:0:0:0:0:0:0:0:1	SCAMP3;FAM189B;CLK2;GBA;ASH1L;FDPS;RUSC1	0.140768	0.0421926	0.0421926	0.999999	0	NA	4	4	1	28	8	0	0	0	NA	0	-	-	-	NA	NA	NA	0	0	0	0	0	0
chr1:155210000-155295000	rs11264361:155289545:T:G	rs11264361	155289545	T	G	0.316667	2.82385	4.27455	0.395463	1.45787	28	6	16	5	9	1	5	0	1:0:0:0:1:0:0:0:2	2:0:0:0:0:0:0:0:0	SCAMP3;FAM189B;CLK2;GBA;ASH1L;FDPS;RUSC1	0.223407	0.0421926	0.0421926	0.999999	0	NA	4	4	1	28	8	0	0	0	NA	1	-	-	-	RFX5	RFX5	NA	0	0	0	0	0	0
chr1:155225000-155555000	1:155232074-C-T	rs1046188	155232074	C	T	0.366667	0.577597	3.96702	0.620828	1.37434	25	1	13	0	12	1	5	0	1:0:0:0:0:0:0:0:1:0:0:0	2:0:0:0:0:0:5:1:3:0:2:2	SCAMP3;HCN3;FAM189B;CLK2;GBA;ASH1L	0.0149254	0.0463997	0.0700399	0.709547	1	GBAP1	9	6	0	0	0	1	1	1	ATAC/H3K4me3/H3K27ac/H3K4me1/BRD4/ETS1/RNApolII	1	MLL	-	-	NA	NA	NA	0	0	0	0	0	0
chr1:155230000-155550000	rs12042020:155228046:A:G	rs12042020	155228046	A	G	0.383333	0.208823	4.61908	0.370027	1.759	27	1	12	1	13	0	5	0	0:0:0:0:0:0:0:0:0:0:0:0:0	0:0:0:0:0:0:0:0:0:0:0:0:0	SCAMP3;HCN3;FAM189B;CLK2;GBA;ASH1L	0.5	0.0316181	0.0406572	0.778848	1	GBAP1	8	6	0	0	0	0	0	0	NA	0	-	-	-	NA	NA	NA	0	0	0	0	0	0
chr1:155230000-155550000	rs9729564:155229222:G:A	rs9729564	155229222	G	A	0.383333	0.208823	4.61981	0.370048	1.75942	27	1	12	1	13	0	5	0	0:0:0:0:0:0:0:0:0:0:0:0:0	0:1:0:0:0:0:0:0:0:0:0:0:0	SCAMP3;HCN3;FAM189B;CLK2;GBA;ASH1L	0.168525	0.0316181	0.0406572	0.778848	1	GBAP1	8	6	0	0	0	0	0	0	NA	0	-	-	-	NA	NA	NA	0	0	0	0	0	0
chr1:155230000-155550000	rs11264347:155229766:T:C	rs11264347	155229766	T	C	0.383333	0.208823	4.61981	0.370048	1.75942	27	1	12	1	13	0	5	0	0:1:0:0:0:0:0:0:0:0:0:0:0	0:0:0:0:0:0:0:0:0:0:0:0:0	SCAMP3;HCN3;FAM189B;CLK2;GBA;ASH1L	0.168525	0.0316181	0.0406572	0.778848	1	GBAP1	8	6	0	0	0	0	0	0	NA	0	-	-	-	NA	NA	ZNF384	0	0	0	0	0	0
chr1:155230000-155550000	rs11264348:155229915:G:T	rs11264348	155229915	G	T	0.383333	0.208823	4.61981	0.370048	1.75942	27	1	12	1	13	0	5	0	0:0:0:0:0:0:0:0:0:2:0:0:0	0:0:0:0:0:0:0:0:0:0:1:0:0	SCAMP3;HCN3;FAM189B;CLK2;GBA;ASH1L	0.336343	0.0316181	0.0406572	0.778848	1	GBAP1	8	6	0	0	0	0	0	0	NA	0	-	-	-	NA	NA	ZSCAN4	0	0	0	0	0	0
chr1:155230000-155550000	exm-rs1142287	rs1142287	155230131	C	T	0.366667	0.577597	4.62329	0.371644	1.75867	27	1	13	1	12	0	5	0	0:0:0:0:0:0:0:0:0:0:0:0	0:0:0:0:0:0:0:0:0:0:0:0	SCAMP3;HCN3;FAM189B;CLK2;GBA;ASH1L	0.5	0.0316181	0.0406572	0.778848	1	GBAP1	9	6	0	0	0	0	0	0	NA	0	-	-	-	TFAP2B	TFAP2C/ZNF708	TFAP2A/TFAP2B/TFAP2C	0	0	0	0	0	0
chr1:155230000-155550000	rs2242576:155231545:T:G	rs2242576	155231545	T	G	0.383333	0.208823	4.6273	0.370078	1.76353	27	1	12	1	13	0	5	0	0:0:0:0:0:0:0:0:0:0:0:2:0	0:1:0:0:0:0:0:0:3:0:0:0:1	SCAMP3;HCN3;FAM189B;CLK2;GBA;ASH1L	0.230387	0.0316181	0.0406572	0.778848	1	GBAP1	8	6	0	0	0	1	1	1	ATAC/H3K4me2/H3K4me1/H3K4me3/H3K27ac/NFKB1	1	-	-	-	NA	NR1H4/NHLH1	NA	0	0	0	0	0	0
chr1:155230000-155550000	1:155232074-C-T	rs1046188	155232074	C	T	0.366667	0.577597	4.63495	0.371629	1.76396	27	1	13	1	12	0	5	0	0:0:1:0:0:0:0:0:3:0:2:0	1:0:0:0:0:0:5:1:2:0:2:3	SCAMP3;HCN3;FAM189B;CLK2;GBA;ASH1L	0.103616	0.0316181	0.0406572	0.778848	1	GBAP1	9	6	0	0	0	1	1	1	ATAC/H3K4me3/H3K27ac/H3K4me1/BRD4/ETS1/RNApolII	1	MLL	-	-	NA	NA	NA	0	0	0	0	0	0
chr1:155230000-155550000	rs1076556:155234821:A:G	rs1076556	155234821	A	G	0.383333	0.208823	4.61981	0.370048	1.75942	27	1	12	1	13	0	5	0	0:0:0:0:0:0:0:0:1:0:0:0:0	0:0:0:0:0:0:0:0:0:0:0:0:0	SCAMP3;HCN3;FAM189B;CLK2;GBA;ASH1L	0.168525	0.0316181	0.0406572	0.778848	1	GBAP1	8	6	0	0	0	0	0	0	NA	0	FOXL1	-	-	NKX2-1	NA	NA	0	0	0	1	0	0
chr1:155230000-155550000	rs1078699:155235493:T:C	rs1078699	155235493	T	C	0.383333	0.208823	4.61981	0.370048	1.75942	27	1	12	1	13	0	5	0	0:0:0:0:0:0:0:0:0:0:0:0:0	0:0:0:0:0:0:0:0:0:0:0:0:0	SCAMP3;HCN3;FAM189B;CLK2;GBA;ASH1L	0.5	0.0316181	0.0406572	0.778848	1	GBAP1	8	6	0	0	0	0	0	0	NA	0	-	-	-	ATF5	NA	NA	0	0	0	0	0	0
chr1:155230000-155550000	rs2361543:155239624:G:A	rs2361543	155239624	G	A	0.366667	0.577597	4.62266	0.371625	1.75832	27	1	13	1	12	0	5	0	0:0:0:0:0:0:0:0:0:0:0:0	0:0:0:0:0:1:0:0:0:0:0:0	SCAMP3;HCN3;FAM189B;CLK2;GBA;ASH1L	0.1694	0.0316181	0.0406572	0.778848	1	GBAP1	9	6	0	0	0	0	0	0	NA	0	-	-	-	SCRT1	NA	SCRT1	0	0	0	0	0	0
chr1:155230000-155995000	rs34126883:155985810:C:T	rs34126883	155985810	C	T	0.6	0.023148	6.25452	0.678643	2.78274	21	2	5	0	14	1	11	1	0:0:0:0:0:0:0:0:0:0:0:0:0:0	0:0:0:0:0:0:0:0:0:0:0:0:0:0	SCAMP3;HCN3;FAM189B;CLK2;GBA;ARHGEF2;UBQLN4;SSR2	0.5	0.0323574	0.0323574	0.999999	0	NA	1	1	1	26	8	0	0	0	NA	0	-	-	-	NA	NA	NA	0	0	0	0	0	0
chr1:155230000-155995000	rs72708238:155985857:G:A	rs72708238	155985857	G	A	0.316667	2.82385	4.38953	0.353023	1.89941	21	2	16	2	9	0	5	0	0:0:0:0:0:0:0:0:0	0:0:0:0:0:0:0:0:0	SCAMP3;HCN3;FAM189B;CLK2;GBA;ARHGEF2;UBQLN4;SSR2	0.5	0.0486339	0.0486339	0.999999	0	NA	0	0	0	21	7	0	0	0	NA	0	-	-	NKX2-8	NA	NA	NA	0	0	0	0	0	0
chr1:155230000-155995000	rs72708239:155985899:A:G	rs72708239	155985899	A	G	0.316667	2.82385	4.3772	0.353137	1.89295	21	2	16	2	9	0	5	0	0:0:0:0:0:0:0:0:0	0:0:0:0:0:0:0:0:0	SCAMP3;HCN3;FAM189B;CLK2;GBA;ARHGEF2;UBQLN4;SSR2	0.5	0.0486339	0.0486339	0.999999	0	NA	0	0	0	21	7	0	0	0	NA	0	MLL/E2F2	-	-	CEBPB	CEBPB/CEBPA	NA	0	0	0	0	0	0
chr1:155230000-155995000	rs34995046:155988485:G:T	rs34995046	155988485	G	T	0.6	0.023148	6.27402	0.678868	2.79285	21	2	5	0	14	1	11	1	0:2:0:0:0:0:0:0:0:0:0:0:0:0	0:0:0:0:0:0:0:0:0:0:0:0:0:0	SCAMP3;HCN3;FAM189B;CLK2;GBA;ARHGEF2;UBQLN4;SSR2	0.167781	0.0323574	0.0323574	0.999999	0	NA	1	1	1	26	8	0	0	0	NA	0	-	-	-	NA	ZNF322	NA	0	0	0	0	0	0
chr1:155230000-155995000	rs1111102:155993456:G:T	rs1111102	155993456	G	T	0.683333	2.82385	4.38953	0.646977	1.89941	21	2	5	0	9	0	16	2	0:0:0:0:0:0:0:0:0	0:0:0:0:0:0:0:0:0	SCAMP3;HCN3;FAM189B;CLK2;GBA;ARHGEF2;UBQLN4;SSR2	0.5	0.0486339	0.0486339	0.999999	0	NA	0	0	0	21	7	0	0	0	NA	0	-	-	-	NA	NA	NA	0	0	0	0	0	0
chr1:155230000-155995000	rs12032631:155995080:G:A	rs12032631	155995080	G	A	0.6	0.023148	6.26914	0.678812	2.79032	21	2	5	0	14	1	11	1	0:0:0:0:0:0:0:0:0:0:0:0:0:0	0:0:0:0:0:0:0:0:0:0:0:0:0:0	SCAMP3;HCN3;FAM189B;CLK2;GBA;ARHGEF2;UBQLN4;SSR2	0.5	0.0323574	0.0323574	0.999999	0	NA	1	1	1	26	8	0	0	0	NA	0	-	-	-	NA	NA	NA	0	0	0	0	0	0
chr1:155230000-155995000	rs2364401:155997110:C:T	rs2364401	155997110	C	T	0.6	0.023148	6.26914	0.678812	2.79032	21	2	5	0	14	1	11	1	0:0:0:0:0:0:0:0:0:0:0:0:0:0	0:0:0:0:0:0:0:0:0:0:0:0:0:0	SCAMP3;HCN3;FAM189B;CLK2;GBA;ARHGEF2;UBQLN4;SSR2	0.5	0.0323574	0.0323574	0.999999	0	NA	0	0	1	26	8	0	0	0	NA	0	-	-	-	NA	NA	NA	0	0	0	0	0	0
chr1:155230000-155995000	rs2364400:155997173:T:C	rs2364400	155997173	T	C	0.616667	0.208823	6.1047	0.674443	2.70758	21	2	5	0	13	1	12	1	0:0:0:0:0:0:0:0:0:0:0:0:0	0:0:0:0:0:0:0:0:0:0:0:0:0	SCAMP3;HCN3;FAM189B;CLK2;GBA;ARHGEF2;UBQLN4;SSR2	0.5	0.0323574	0.0323574	0.999999	0	NA	0	0	1	26	8	0	0	0	NA	0	-	-	-	NA	ZNF121/PAX5	NA	0	0	0	0	0	0
chr1:155230000-155995000	rs11486142:155997363:G:A	rs11486142	155997363	G	A	0.316667	2.82385	4.37474	0.35316	1.89166	21	2	16	2	9	0	5	0	0:0:0:0:0:0:0:0:0	0:0:0:0:0:0:0:0:0	SCAMP3;HCN3;FAM189B;CLK2;GBA;ARHGEF2;UBQLN4;SSR2	0.5	0.0486339	0.0486339	0.999999	0	NA	0	0	0	20	7	0	0	0	NA	0	-	-	-	NA	NA	NA	0	0	0	0	0	0
chr1:155235000-155295000	rs10908462:155285854:T:C	rs10908462	155285854	T	C	0.35	1.1307	4.05577	0.376361	1.57328	26	1	14	1	11	0	5	0	1:1:0:0:0:0:1:0:0:0:0	0:1:0:0:0:0:0:0:1:4:0	SCAMP3;HCN3;FAM189B;CLK2;ASH1L;FDPS;RUSC1	0.258764	0.0465644	0.0465644	0.999999	0	NA	6	5	1	28	8	0	0	0	NA	0	-	-	-	NA	ZNF121	NA	0	0	0	0	0	0
chr1:155240000-155300000	rs1078699:155235493:T:C	rs1078699	155235493	T	C	0.383333	0.208823	4.76438	0.596281	1.45921	29	5	12	0	13	3	5	2	0:0:0:0:0:0:0:0:0:0:0:0:0	0:1:0:0:0:0:0:0:0:0:0:0:0	SCAMP3;HCN3;FAM189B;CLK2;ASH1L;FDPS;RUSC1	0.168525	0.0330034	0.0248971	0.848741	1	GBAP1	8	6	0	0	0	0	0	0	NA	0	-	-	-	ATF5	NA	NA	0	0	0	0	0	0
chr1:155240000-155300000	rs2361543:155239624:G:A	rs2361543	155239624	G	A	0.366667	0.577597	4.61539	0.593942	1.37482	29	5	13	0	12	3	5	2	1:0:0:0:0:0:0:0:0:0:0:0	0:0:0:0:0:1:0:0:0:0:0:0	SCAMP3;HCN3;FAM189B;CLK2;ASH1L;FDPS;RUSC1	0.5	0.0330034	0.0248971	0.848741	1	GBAP1	9	6	0	0	0	0	0	0	NA	0	-	-	-	SCRT1	NA	SCRT1	0	0	0	0	0	0
chr1:155240000-155300000	rs11577338:155240077:G:A	rs11577338	155240077	G	A	0.616667	0.208823	4.77477	0.403675	1.46408	29	5	5	2	13	3	12	0	0:1:0:0:0:0:0:0:0:0:0:0:2	0:2:0:0:0:0:4:0:0:0:0:0:0	SCAMP3;HCN3;FAM189B;CLK2;ASH1L;FDPS;RUSC1	0.267226	0.0330034	0.0248971	0.848741	0	NA	7	5	0	0	0	0	0	0	NA	0	-	-	NKX2-8	NA	NA	NA	0	0	0	0	0	0
chr1:155240000-155300000	rs2236864:155241103:A:G	rs2236864	155241103	A	G	0.383333	0.208823	4.76282	0.59627	1.45841	29	5	12	0	13	3	5	2	0:0:0:0:0:0:0:0:0:0:0:0:0	0:0:0:0:0:0:0:0:0:0:0:0:2	SCAMP3;HCN3;FAM189B;CLK2;ASH1L;FDPS;RUSC1	0.168525	0.0330034	0.0248971	0.848741	1	GBAP1	8	6	0	0	0	0	0	0	NA	0	-	-	-	ZNF143	NA	NA	0	0	0	0	0	0
chr1:155240000-155300000	rs2236863:155241361:G:A	rs2236863	155241361	G	A	0.366667	0.577597	4.61835	0.593931	1.37609	29	5	13	0	12	3	5	2	2:0:0:0:0:0:0:2:2:4:0:2	3:0:0:0:0:0:0:2:1:0:0:1	SCAMP3;HCN3;FAM189B;CLK2;ASH1L;FDPS;RUSC1	0.134543	0.0330034	0.0248971	0.848741	1	GBAP1	9	6	0	0	0	0	0	0	NA	0	-	-	-	NA	NA	NA	0	0	0	0	0	0
chr1:155240000-155300000	rs34927848:155241825:G:A	rs34927848	155241825	G	A	0.366667	0.577597	4.61688	0.593945	1.37553	29	5	13	0	12	3	5	2	0:0:0:0:0:0:0:0:1:0:0:0	0:0:0:0:0:0:0:0:0:0:0:1	SCAMP3;HCN3;FAM189B;CLK2;ASH1L;FDPS;RUSC1	0.5	0.0330034	0.0248971	0.848741	1	GBAP1	9	6	0	0	0	0	0	0	NA	0	-	-	-	NA	NA	ZNF384	0	0	0	0	0	0
chr1:155240000-155300000	rs12563994:155244092:C:T	rs12563994	155244092	C	T	0.366667	0.577597	4.61407	0.593899	1.37417	29	5	13	0	12	3	5	2	1:0:0:0:0:0:0:1:2:0:0:0	1:0:0:0:0:0:5:0:0:0:0:0	SCAMP3;HCN3;FAM189B;CLK2;ASH1L;FDPS;RUSC1	0.365904	0.0330034	0.0248971	0.848741	1	GBAP1	9	6	0	0	0	0	0	0	NA	0	IKZF4	IKZF1	-	NA	SP2	SP2	0	0	0	0	0	0
chr1:155240000-155300000	rs12732972:155244683:G:C	rs12732972	155244683	G	C	0.366667	0.577597	4.60469	0.593925	1.3697	29	5	13	0	12	3	5	2	0:0:0:0:0:0:0:0:0:0:0:0	0:0:0:0:0:0:0:0:0:0:0:0	SCAMP3;HCN3;FAM189B;CLK2;ASH1L;FDPS;RUSC1	0.5	0.0330034	0.0248971	0.848741	1	GBAP1	9	6	0	0	0	1	0	0	NA	0	-	-	-	NA	OSR2	NA	0	0	0	0	0	0
chr1:155240000-155300000	rs10128085:155245318:A:G	rs10128085	155245318	A	G	0.35	0.068027	4.59176	0.594171	1.36399	29	5	13	0	13	3	4	2	0:0:0:0:0:0:0:0:0:0:2:0:0	0:0:0:0:0:0:0:0:0:0:0:0:0	SCAMP3;HCN3;FAM189B;CLK2;ASH1L;FDPS;RUSC1	0.168525	0.0330034	0.0248971	0.848741	0	NA	0	0	0	0	0	0	0	0	NA	0	-	PRDM6	-	IRF1	PRDM6/IRF3/ZNF394/IRF1/NFATC1/LEF1/ZFP82/IRF8/ZNF41/SOX2	IRF1	0	0	0	0	0	0
chr1:155240000-155300000	rs7549276:155248575:G:A	rs7549276	155248575	G	A	0.366667	0.577597	4.61688	0.593945	1.37553	29	5	13	0	12	3	5	2	1:0:0:0:0:0:0:0:1:0:0:3	0:0:0:0:0:0:0:0:0:0:0:0	SCAMP3;HCN3;FAM189B;CLK2;ASH1L;FDPS;RUSC1	0.0686024	0.0330034	0.0248971	0.848741	1	GBAP1	9	6	0	0	0	0	1	0	NA	0	-	-	-	NA	NA	NA	0	0	0	0	0	0
chr1:155240000-155300000	rs7554780:155249698:G:T	rs7554780	155249698	G	T	0.383333	0.208823	4.76438	0.596281	1.45921	29	5	12	0	13	3	5	2	0:0:0:0:0:0:0:0:0:0:0:0:0	0:0:0:0:0:0:0:0:0:2:0:0:0	SCAMP3;HCN3;FAM189B;CLK2;ASH1L;FDPS;RUSC1	0.168525	0.0330034	0.0248971	0.848741	1	GBAP1	8	6	0	0	0	0	0	0	NA	0	-	-	-	NA	NA	NA	0	0	0	0	0	0
chr1:155240000-155655000	rs1078699:155235493:T:C	rs1078699	155235493	T	C	0.383333	0.208823	5.76839	0.331049	2.41092	20	1	12	1	13	0	5	0	0:0:0:0:0:0:0:0:0:0:0:0:0	0:0:0:0:0:0:0:0:0:0:0:0:0	SCAMP3;HCN3;FAM189B;CLK2;MSTO1;DAP3;YY1AP1	0.5	0.0176868	0.012649	0.980879	1	GBAP1	8	6	0	0	0	0	0	0	NA	0	-	-	-	ATF5	NA	NA	0	0	0	0	0	0
chr1:155240000-155655000	rs2361543:155239624:G:A	rs2361543	155239624	G	A	0.366667	0.577597	5.75769	0.331613	2.40887	20	1	13	1	12	0	5	0	0:0:0:0:0:0:0:0:0:0:0:0	0:0:0:0:0:0:0:0:0:0:0:0	SCAMP3;HCN3;FAM189B;CLK2;MSTO1;DAP3;YY1AP1	0.5	0.0176868	0.012649	0.980879	1	GBAP1	9	6	0	0	0	0	0	0	NA	0	-	-	-	SCRT1	NA	SCRT1	0	0	0	0	0	0
chr1:155240000-155655000	rs11577338:155240077:G:A	rs11577338	155240077	G	A	0.616667	0.208823	5.76645	0.668951	2.40996	20	1	5	0	13	0	12	1	0:0:0:0:0:0:0:0:0:0:0:0:0	0:0:0:0:0:0:0:0:0:0:0:0:0	SCAMP3;HCN3;FAM189B;CLK2;MSTO1;DAP3;YY1AP1	0.5	0.0176868	0.012649	0.980879	0	NA	7	5	0	0	0	0	0	0	NA	0	-	-	NKX2-8	NA	NA	NA	0	0	0	0	0	0
chr1:155240000-155655000	rs2236864:155241103:A:G	rs2236864	155241103	A	G	0.383333	0.208823	5.76797	0.331087	2.41055	20	1	12	1	13	0	5	0	0:0:0:0:0:0:0:0:0:0:0:0:1	0:0:0:0:0:0:0:0:0:0:0:0:0	SCAMP3;HCN3;FAM189B;CLK2;MSTO1;DAP3;YY1AP1	0.168525	0.0176868	0.012649	0.980879	1	GBAP1	8	6	0	0	0	0	0	0	NA	0	-	-	-	ZNF143	NA	NA	0	0	0	0	0	0
chr1:155240000-155655000	rs2236863:155241361:G:A	rs2236863	155241361	G	A	0.366667	0.577597	5.76562	0.331551	2.41266	20	1	13	1	12	0	5	0	0:0:0:0:0:0:0:0:0:0:0:0	0:0:0:0:0:0:0:0:0:0:0:0	SCAMP3;HCN3;FAM189B;CLK2;MSTO1;DAP3;YY1AP1	0.5	0.0176868	0.012649	0.980879	1	GBAP1	9	6	0	0	0	0	0	0	NA	0	-	-	-	NA	NA	NA	0	0	0	0	0	0
chr1:155240000-155655000	rs34927848:155241825:G:A	rs34927848	155241825	G	A	0.366667	0.577597	5.75938	0.331613	2.4097	20	1	13	1	12	0	5	0	0:0:0:0:0:0:0:0:0:0:0:0	0:0:0:0:0:0:0:0:0:0:0:0	SCAMP3;HCN3;FAM189B;CLK2;MSTO1;DAP3;YY1AP1	0.5	0.0176868	0.012649	0.980879	1	GBAP1	9	6	0	0	0	0	0	0	NA	0	-	-	-	NA	NA	ZNF384	0	0	0	0	0	0
chr1:155240000-155655000	rs12563994:155244092:C:T	rs12563994	155244092	C	T	0.366667	0.577597	5.75955	0.3317	2.40956	20	1	13	1	12	0	5	0	0:0:0:0:0:0:0:1:2:0:0:0	0:0:0:0:0:0:0:0:0:2:0:0	SCAMP3;HCN3;FAM189B;CLK2;MSTO1;DAP3;YY1AP1	0.37725	0.0176868	0.012649	0.980879	1	GBAP1	9	6	0	0	0	0	0	0	NA	0	IKZF4	IKZF1	-	NA	SP2	SP2	0	0	0	0	0	0
chr1:155240000-155655000	rs12732972:155244683:G:C	rs12732972	155244683	G	C	0.366667	0.577597	5.7455	0.331612	2.40286	20	1	13	1	12	0	5	0	0:0:0:0:0:0:0:0:0:0:0:0	0:0:0:0:0:0:0:0:0:0:0:0	SCAMP3;HCN3;FAM189B;CLK2;MSTO1;DAP3;YY1AP1	0.5	0.0176868	0.012649	0.980879	1	GBAP1	9	6	0	0	0	1	0	0	NA	0	-	-	-	NA	OSR2	NA	0	0	0	0	0	0
chr1:155240000-155655000	rs10128085:155245318:A:G	rs10128085	155245318	A	G	0.35	0.068027	5.6269	0.332441	2.34477	20	1	13	1	13	0	4	0	0:0:0:0:0:0:0:0:0:0:0:0:0	0:0:0:0:0:0:0:0:0:0:0:0:0	SCAMP3;HCN3;FAM189B;CLK2;MSTO1;DAP3;YY1AP1	0.5	0.0176868	0.012649	0.980879	0	NA	0	0	0	0	0	0	0	0	NA	0	-	PRDM6	-	IRF1	PRDM6/IRF3/ZNF394/IRF1/NFATC1/LEF1/ZFP82/IRF8/ZNF41/SOX2	IRF1	0	0	0	0	0	0
chr1:155240000-155655000	rs12749306:155247707:G:T	rs12749306	155247707	G	T	0.35	1.1307	5.6629	0.332668	2.36261	20	1	14	1	11	0	5	0	0:0:0:0:0:0:0:0:0:0:0	0:0:0:0:0:0:0:0:0:0:0	SCAMP3;HCN3;FAM189B;CLK2;MSTO1;DAP3;YY1AP1	0.5	0.0176868	0.012649	0.980879	0	NA	3	3	0	0	0	0	1	1	H3K4me3/H3K4me1/H3K4me2	1	-	-	-	NA	NR1H4/SALL4	NA	0	0	0	0	0	0
chr1:155240000-155655000	rs11264349:155248113:A:T	rs11264349	155248113	A	T	0.35	1.1307	5.66996	0.332668	2.36609	20	1	14	1	11	0	5	0	0:0:0:0:0:0:0:0:0:0:0	0:0:0:0:1:0:0:0:0:0:1	SCAMP3;HCN3;FAM189B;CLK2;MSTO1;DAP3;YY1AP1	0.0834448	0.0176868	0.012649	0.980879	0	NA	3	3	0	0	0	0	0	0	ATAC/H3K4me2/REST	0	-	-	-	NA	NA	NA	0	0	0	0	0	0
chr1:155240000-155655000	rs7549276:155248575:G:A	rs7549276	155248575	G	A	0.366667	0.577597	5.75938	0.331613	2.4097	20	1	13	1	12	0	5	0	0:0:0:0:0:0:0:0:0:0:0:2	0:0:0:0:0:0:0:0:0:0:0:0	SCAMP3;HCN3;FAM189B;CLK2;MSTO1;DAP3;YY1AP1	0.1694	0.0176868	0.012649	0.980879	1	GBAP1	9	6	0	0	0	0	1	0	NA	0	-	-	-	NA	NA	NA	0	0	0	0	0	0
chr1:155240000-155655000	rs7554780:155249698:G:T	rs7554780	155249698	G	T	0.383333	0.208823	5.76839	0.331049	2.41092	20	1	12	1	13	0	5	0	0:0:0:0:0:0:0:0:0:0:0:0:0	0:0:0:0:0:0:0:0:0:0:0:0:0	SCAMP3;HCN3;FAM189B;CLK2;MSTO1;DAP3;YY1AP1	0.5	0.0176868	0.012649	0.980879	1	GBAP1	8	6	0	0	0	0	0	0	NA	0	-	-	-	NA	NA	NA	0	0	0	0	0	0
chr1:155245000-155270000	rs11577338:155240077:G:A	rs11577338	155240077	G	A	0.616667	0.208823	6.71255	0.630828	2.62676	28	5	5	0	13	1	12	4	0:0:0:0:0:0:0:0:0:0:0:0:1	4:0:0:0:0:0:0:0:0:0:0:2:0	SCAMP3;HCN3;FAM189B;CLK2;FDPS	0.146486	0.0110189	0.00560007	0.840422	0	NA	7	5	0	0	0	0	0	0	NA	0	-	-	NKX2-8	NA	NA	NA	0	0	0	0	0	0
chr1:155245000-155270000	rs2236864:155241103:A:G	rs2236864	155241103	A	G	0.383333	0.208823	6.71469	0.369168	2.62795	28	5	12	4	13	1	5	0	0:0:0:0:0:0:0:0:0:0:0:0:0	0:0:0:0:0:0:0:0:0:1:0:0:0	SCAMP3;HCN3;FAM189B;CLK2;FDPS	0.168525	0.0110189	0.00560007	0.840422	1	GBAP1	8	6	0	0	0	0	0	0	NA	0	-	-	-	ZNF143	NA	NA	0	0	0	0	0	0
chr1:155245000-155270000	rs2236863:155241361:G:A	rs2236863	155241361	G	A	0.366667	0.577597	6.75101	0.369112	2.64655	28	5	13	4	12	1	5	0	2:0:0:0:0:2:0:1:2:0:0:0	0:0:0:0:0:0:0:0:2:0:0:0	SCAMP3;HCN3;FAM189B;CLK2;FDPS	0.0480068	0.0110189	0.00560007	0.840422	1	GBAP1	9	6	0	0	0	0	0	0	NA	0	-	-	-	NA	NA	NA	0	0	0	0	0	0
chr1:155245000-155270000	rs34927848:155241825:G:A	rs34927848	155241825	G	A	0.366667	0.577597	6.75101	0.369112	2.64655	28	5	13	4	12	1	5	0	0:0:0:0:0:0:0:0:0:1:0:0	0:0:0:0:0:0:0:0:0:0:0:0	SCAMP3;HCN3;FAM189B;CLK2;FDPS	0.1694	0.0110189	0.00560007	0.840422	1	GBAP1	9	6	0	0	0	0	0	0	NA	0	-	-	-	NA	NA	ZNF384	0	0	0	0	0	0
chr1:155245000-155270000	rs12563994:155244092:C:T	rs12563994	155244092	C	T	0.366667	0.577597	6.75101	0.369112	2.64655	28	5	13	4	12	1	5	0	2:0:0:0:0:2:0:0:0:1:0:2	0:0:0:0:0:0:1:0:0:0:0:0	SCAMP3;HCN3;FAM189B;CLK2;FDPS	0.0555865	0.0110189	0.00560007	0.840422	1	GBAP1	9	6	0	0	0	0	0	0	NA	0	IKZF4	IKZF1	-	NA	SP2	SP2	0	0	0	0	0	0
chr1:155245000-155270000	rs12732972:155244683:G:C	rs12732972	155244683	G	C	0.366667	0.577597	6.73559	0.369133	2.63801	28	5	13	4	12	1	5	0	0:0:0:0:0:0:0:0:0:0:0:0	0:0:0:0:0:0:0:0:0:0:0:0	SCAMP3;HCN3;FAM189B;CLK2;FDPS	0.5	0.0110189	0.00560007	0.840422	1	GBAP1	9	6	0	0	0	1	0	0	NA	0	-	-	-	NA	OSR2	NA	0	0	0	0	0	0
chr1:155245000-155270000	rs10128085:155245318:A:G	rs10128085	155245318	A	G	0.35	0.068027	6.74353	0.367203	2.65725	28	5	13	4	13	1	4	0	1:0:0:0:0:0:0:0:0:0:1:0:0	0:0:0:0:0:0:0:0:0:0:0:0:0	SCAMP3;HCN3;FAM189B;CLK2;FDPS	0.0827034	0.0110189	0.00560007	0.840422	0	NA	0	0	0	0	0	0	0	0	NA	0	-	PRDM6	-	IRF1	PRDM6/IRF3/ZNF394/IRF1/NFATC1/LEF1/ZFP82/IRF8/ZNF41/SOX2	IRF1	0	0	0	0	0	0
chr1:155245000-155270000	rs12749306:155247707:G:T	rs12749306	155247707	G	T	0.35	1.1307	6.60465	0.370629	2.57757	28	5	14	4	11	1	5	0	1:0:0:0:0:0:0:0:4:0:0	2:0:0:0:0:1:0:2:0:1:0	SCAMP3;HCN3;FAM189B;CLK2;FDPS	0.423047	0.0110189	0.00560007	0.840422	0	NA	3	3	0	0	0	0	1	1	H3K4me3/H3K4me1/H3K4me2	1	-	-	-	NA	NR1H4/SALL4	NA	0	0	0	0	0	0
chr1:155245000-155270000	rs11264349:155248113:A:T	rs11264349	155248113	A	T	0.35	1.1307	6.62426	0.37034	2.58797	28	5	14	4	11	1	5	0	1:0:0:0:0:0:0:0:0:0:0	2:0:0:0:0:0:2:0:0:0:2	SCAMP3;HCN3;FAM189B;CLK2;FDPS	0.0479532	0.0110189	0.00560007	0.840422	0	NA	3	3	0	0	0	0	0	0	ATAC/H3K4me2/REST	0	-	-	-	NA	NA	NA	0	0	0	0	0	0
chr1:155245000-155270000	rs7549276:155248575:G:A	rs7549276	155248575	G	A	0.366667	0.577597	6.75149	0.36917	2.64662	28	5	13	4	12	1	5	0	0:0:0:0:0:0:0:0:1:0:0:0	0:0:0:0:0:0:0:0:1:0:1:0	SCAMP3;HCN3;FAM189B;CLK2;FDPS	0.1694	0.0110189	0.00560007	0.840422	1	GBAP1	9	6	0	0	0	0	1	0	NA	0	-	-	-	NA	NA	NA	0	0	0	0	0	0
chr1:155245000-155270000	rs7554780:155249698:G:T	rs7554780	155249698	G	T	0.383333	0.208823	6.71469	0.369168	2.62795	28	5	12	4	13	1	5	0	0:0:0:0:0:0:0:0:1:0:0:0:0	0:0:0:0:0:0:0:0:0:0:0:0:0	SCAMP3;HCN3;FAM189B;CLK2;FDPS	0.168525	0.0110189	0.00560007	0.840422	1	GBAP1	8	6	0	0	0	0	0	0	NA	0	-	-	-	NA	NA	NA	0	0	0	0	0	0
chr1:155245000-155270000	rs12044063:155250691:A:T	rs12044063	155250691	A	T	0.383333	0.208823	6.71469	0.369168	2.62795	28	5	12	4	13	1	5	0	0:1:0:0:0:0:0:0:0:0:3:0:0	0:1:0:0:0:0:0:0:0:2:0:0:0	SCAMP3;HCN3;FAM189B;CLK2;FDPS	0.396903	0.0110189	0.00560007	0.840422	1	GBAP1	8	6	0	0	0	0	0	0	NA	0	-	-	-	HES7	NA	HES7	0	0	0	0	0	0
chr1:155245000-155270000	rs4620533:155262613:C:G	rs4620533	155262613	C	G	0.383333	0.208823	8.00517	0.355346	3.27212	28	5	12	4	13	1	5	0	0:0:0:0:0:0:0:0:0:0:0:0:0	0:0:0:0:0:0:0:0:0:0:0:0:0	SCAMP3;HCN3;FAM189B;CLK2;FDPS	0.5	0.0059764	0.00480791	0.931519	1	GBAP1	9	7	0	0	0	0	0	0	NA	0	-	-	-	NA	ZNF257	NA	0	0	0	0	0	0
chr1:155245000-155270000	rs2071053:155265177:A:G	rs2071053	155265177	A	G	0.383333	0.208823	8.01133	0.355392	3.27472	28	5	12	4	13	1	5	0	0:0:0:0:0:0:0:0:0:4:0:0:0	0:1:0:0:4:0:1:0:1:0:0:0:0	SCAMP3;HCN3;FAM189B;CLK2;FDPS	0.315767	0.0059764	0.00480791	0.931519	1	GBAP1	9	7	0	0	0	0	0	0	H3K4me1	0	-	-	-	NA	TAF1/SP2	NA	0	0	0	0	0	0
chr1:155245000-155270000	rs8177968:155266335:C:T	rs8177968	155266335	C	T	0.366667	0.577597	10.9242	0.331389	4.71406	28	5	13	4	12	1	5	0	0:0:0:0:0:0:0:0:0:0:0:2	0:0:0:0:0:0:0:0:0:0:0:0	SCAMP3;HCN3;FAM189B;CLK2;FDPS	0.1694	0.00317116	0.00480791	0.931519	1	GBAP1	9	6	0	0	0	0	0	0	NA	0	-	-	-	NA	ZNF121/PAX5	NA	0	0	0	0	0	0
chr1:155245000-155270000	rs12067675:155268120:T:C	rs12067675	155268120	T	C	0.383333	0.208823	8.02332	0.355146	3.28174	28	5	12	4	13	1	5	0	0:1:0:0:0:0:3:0:2:2:2:0:0	0:0:0:0:0:0:0:0:0:0:0:0:0	SCAMP3;HCN3;FAM189B;CLK2;FDPS	0.0129691	0.0059764	0.00480791	0.931519	1	GBAP1	8	6	0	0	0	0	0	0	NA	0	MLL	-	-	NA	NA	NA	0	0	0	0	0	0
chr1:155245000-155270000	rs12741350:155268425:C:T	rs12741350	155268425	C	T	0.383333	0.208823	7.96042	0.356085	3.24744	28	5	12	4	13	1	5	0	5:3:0:0:0:0:0:0:0:0:0:0:0	0:0:0:0:0:0:2:0:2:1:0:0:2	SCAMP3;HCN3;FAM189B;CLK2;FDPS	0.445392	0.0059764	0.00480791	0.931519	1	GBAP1	8	6	0	0	0	0	0	0	NA	0	-	-	-	NA	PRDM6	ZNF384	0	0	0	0	0	0
chr1:155245000-155270000	rs11264357:155268958:C:T	rs11264357	155268958	C	T	0.383333	0.208823	8.00517	0.355346	3.27212	28	5	12	4	13	1	5	0	0:0:0:0:0:0:0:0:0:0:0:0:0	0:0:0:0:0:0:0:0:0:0:0:0:0	SCAMP3;HCN3;FAM189B;CLK2;FDPS	0.5	0.0059764	0.00480791	0.931519	1	GBAP1	8	6	0	0	0	0	0	0	NA	0	-	-	-	ZNF263/IRF1	IRF3/IRF1/BCL11A/IRF2/ZNF467/ZFP82	ZNF263/EWSR1-FLI1/IRF1	0	0	0	0	0	0
chr1:155245000-155270000	rs3020781	rs3020781	155269776	A	G	0.366667	0.577597	10.961	0.331251	4.73288	28	5	13	4	12	1	5	0	0:0:0:0:0:1:0:0:0:0:0:1	0:0:0:0:0:0:0:0:0:0:0:0	SCAMP3;HCN3;FAM189B;CLK2;FDPS	0.0830434	0.00317116	0.00480791	0.931519	1	GBAP1	8	5	0	0	0	0	0	0	NA	0	-	-	-	NA	NA	NA	0	0	0	0	0	0
chr1:155245000-155270000	rs7524950:155272274:C:T	rs7524950	155272274	C	T	0.366667	0.577597	10.9199	0.33103	4.71132	28	5	13	4	12	1	5	0	0:0:0:0:0:1:0:0:0:0:0:1	0:0:0:0:0:0:0:0:0:0:0:0	SCAMP3;HCN3;FAM189B;CLK2;FDPS	0.0830434	0.00317116	0.00480791	0.931519	1	GBAP1	9	6	0	0	0	0	0	0	NA	0	-	-	-	ARNT2	ZNF770	NA	0	0	0	0	0	0
chr1:155245000-155270000	rs4971072:155273869:G:A	rs4971072	155273869	G	A	0.65	1.1307	7.35332	0.637124	2.93347	28	5	5	0	11	1	14	4	0:3:0:0:0:3:0:0:0:2:2	0:1:0:0:0:1:0:0:3:0:0	SCAMP3;HCN3;FAM189B;CLK2;FDPS	0.170447	0.00722915	0.00480791	0.931519	0	NA	5	4	0	0	0	0	0	0	NA	0	ZNF354C	-	-	NA	NA	NA	0	0	1	0	0	0
chr1:155245000-155270000	rs12032720:155274960:G:C	rs12032720	155274960	G	C	0.333333	1.875	7.21513	0.363903	2.87063	28	5	15	4	10	1	5	0	0:3:0:0:0:0:0:0:3:1	0:4:1:0:0:0:0:1:0:0	SCAMP3;HCN3;FAM189B;CLK2;FDPS	0.398812	0.00722915	0.00480791	0.931519	0	NA	4	4	1	28	8	0	0	0	NA	0	-	-	-	NA	RUNX3	RUNX1	0	0	0	0	0	0
chr1:1555000-1625000	rs7520934:1615348:A:C	rs7520934	1615348	A	C	0.616667	0.208823	6.43171	0.364694	2.43078	28	3	5	1	13	2	12	0	0:0:0:0:0:0:0:0:0:1:0:0:3	1:1:0:0:0:0:0:0:0:0:0:0:0	MIB2;C1orf233;CDK11B;CDK11A;SLC35E2B	0.292246	0.0303864	0.038502	0.968394	0	NA	0	0	1	7	1	0	0	0	NA	0	-	-	-	NA	NA	NA	0	0	0	0	0	0
chr1:1555000-1625000	rs28774670:1615705:T:C	rs28774670	1615705	T	C	0.6	0.833333	7.69986	0.360139	3.01143	28	3	6	1	12	2	12	0	0:0:0:0:0:0:0:0:0:0:4:0	0:0:0:0:0:0:0:0:0:0:0:1	MIB2;C1orf233;CDK11B;CDK11A;SLC35E2B	0.245489	0.0269775	0.038502	0.968394	0	NA	0	0	1	7	1	0	0	0	NA	0	-	-	-	NA	NA	NA	0	0	0	0	0	0
chr1:1555000-1625000	rs28435953:1615747:G:C	rs28435953	1615747	G	C	0.6	0.833333	7.69986	0.360139	3.01143	28	3	6	1	12	2	12	0	0:0:0:0:0:0:0:0:0:0:0:0	0:0:0:0:0:0:0:0:0:0:0:1	MIB2;C1orf233;CDK11B;CDK11A;SLC35E2B	0.1694	0.0269775	0.038502	0.968394	0	NA	0	0	1	7	1	0	0	0	NA	0	-	-	-	NA	NA	NA	0	0	0	0	0	0
chr1:1555000-1625000	rs28464677:1616058:G:A	rs28464677	1616058	G	A	0.6	0.833333	7.6985	0.360111	3.01069	28	3	6	1	12	2	12	0	0:0:0:0:0:0:1:1:0:0:0:0	0:0:0:0:0:0:0:0:0:0:4:0	MIB2;C1orf233;CDK11B;CDK11A;SLC35E2B	0.328779	0.0269775	0.038502	0.968394	0	NA	0	0	1	7	1	0	0	0	NA	0	-	-	-	NA	NA	NA	0	0	0	0	0	0
chr1:1555000-1625000	rs61776792:1616256:G:C	rs61776792	1616256	G	C	0.6	0.833333	7.70392	0.360225	3.01365	28	3	6	1	12	2	12	0	0:0:0:0:0:0:0:0:0:0:0:0	0:0:0:1:0:0:0:1:0:0:0:0	MIB2;C1orf233;CDK11B;CDK11A;SLC35E2B	0.0830434	0.0269775	0.038502	0.968394	0	NA	0	0	1	7	1	0	0	0	NA	0	FOXI1	-	-	FUBP1	FOXJ3/IRF3	NA	0	0	0	0	0	0
chr1:1555000-1625000	rs28736713:1617586:T:G	rs28736713	1617586	T	G	0.6	0.833333	7.69442	0.360025	3.00847	28	3	6	1	12	2	12	0	0:0:0:0:0:0:0:0:0:0:0:0	0:0:0:0:0:0:0:1:2:0:0:1	MIB2;C1orf233;CDK11B;CDK11A;SLC35E2B	0.0519579	0.0269775	0.038502	0.968394	0	NA	0	0	1	8	2	0	0	0	NA	0	HES1/HES5/HES7/BHLHE40/BHLHE41/HEY1/HEY2	ARNTL	HES5/HES7/BHLHE40/HEY2/MNT	HES7/HES5/BHLHE40/HES1	CLOCK/ARNTL	HES7/HES5	0	0	0	0	0	0
chr1:1555000-1625000	rs28367203:1618321:T:C	rs28367203	1618321	T	C	0.616667	0.208823	6.38238	0.363732	2.40175	28	3	5	1	13	2	12	0	0:0:0:0:0:0:0:0:0:0:2:1:0	0:0:0:0:0:0:1:1:0:0:1:0:0	MIB2;C1orf233;CDK11B;CDK11A;SLC35E2B	0.5	0.0303864	0.038502	0.968394	0	NA	0	0	1	8	2	0	0	0	NA	0	-	-	-	NA	NA	NA	0	0	0	0	0	0
chr1:1555000-1625000	rs28463291:1618500:C:T	rs28463291	1618500	C	T	0.616667	0.208823	6.40739	0.36421	2.41639	28	3	5	1	13	2	12	0	0:0:0:0:0:2:0:1:0:0:0:1:0	0:1:0:0:1:0:0:0:0:0:0:0:0	MIB2;C1orf233;CDK11B;CDK11A;SLC35E2B	0.250805	0.0303864	0.038502	0.968394	0	NA	0	0	1	8	2	0	0	0	NA	0	HMGA1/FOXL1	-	-	HOXC6/FOXM1	FOXJ3	NA	0	0	0	0	0	0
chr1:1555000-1625000	rs28366981:1618592:A:G	rs28366981	1618592	A	G	0.616667	0.208823	6.40985	0.364258	2.41784	28	3	5	1	13	2	12	0	0:0:0:0:0:0:0:0:0:0:0:1:0	0:1:0:0:0:0:0:0:0:0:0:0:0	MIB2;C1orf233;CDK11B;CDK11A;SLC35E2B	0.5	0.0303864	0.038502	0.968394	0	NA	0	0	1	8	2	0	1	0	NA	0	-	-	-	NA	MTF1	NA	0	0	0	0	0	0
chr1:1555000-1625000	rs28561498:1618598:G:T	rs28561498	1618598	G	T	0.6	0.833333	7.68066	0.359741	3.00099	28	3	6	1	12	2	12	0	0:0:0:0:0:0:0:0:0:0:0:1	0:1:0:0:0:0:0:0:0:0:0:0	MIB2;C1orf233;CDK11B;CDK11A;SLC35E2B	0.5	0.0269775	0.038502	0.968394	0	NA	0	0	1	8	2	0	1	0	NA	0	MLL	-	-	NA	NA	NA	0	0	0	0	0	0
chr1:1555000-1625000	rs7524863:1619082:G:A	rs7524863	1619082	G	A	0.616667	0.208823	6.4012	0.36409	2.41276	28	3	5	1	13	2	12	0	0:0:0:0:0:0:0:0:0:0:0:0:1	0:0:0:0:0:0:0:0:0:0:2:2:0	MIB2;C1orf233;CDK11B;CDK11A;SLC35E2B	0.168525	0.0303864	0.038502	0.968394	0	NA	0	0	1	7	2	0	0	0	NA	0	-	-	-	TP73	ZNF770/BACH1/MAFF	NA	0	0	0	0	0	0
chr1:155710000-155950000	rs644853:155706217:T:G	rs644853	155706217	T	G	0.416667	1.81126	5.99847	0.361645	2.3755	27	6	12	5	11	1	7	0	0:0:0:0:0:0:0:0:0:0:0	0:0:0:0:0:0:0:0:0:0:0	GON4L;MSTO1;DAP3;ARHGEF2	0.5	0.0261823	0.0261823	0.999999	0	NA	0	0	1	28	8	0	1	0	NA	0	-	-	-	NA	NA	ZNF384/ZSCAN4	0	0	0	0	0	0
chr1:155710000-155950000	rs6665227:155710460:T:C	rs6665227	155710460	T	C	0.35	3.48146	7.40704	0.343238	3.1428	27	6	15	5	9	1	6	0	0:0:0:0:0:0:0:0:0	0:0:0:0:0:0:0:0:0	GON4L;MSTO1;DAP3;ARHGEF2	0.5	0.0261823	0.0261823	0.999999	0	NA	1	1	1	28	8	0	0	0	NA	0	-	-	-	NA	ZNF76/THAP11	NA	0	0	0	0	0	0
chr1:155710000-155950000	rs10908481	rs10908481	155713650	T	G	0.316667	2.82385	6.73491	0.350738	2.81526	27	6	16	5	9	1	5	0	0:1:0:0:0:0:0:0:0	0:0:0:0:0:0:0:0:0	GON4L;MSTO1;DAP3;ARHGEF2	0.173297	0.0261823	0.0261823	0.999999	0	NA	1	1	1	28	8	0	0	0	NA	0	-	-	-	NA	NA	NA	0	0	0	0	0	0
chr1:155710000-155950000	rs10908482:155713873:T:C	rs10908482	155713873	T	C	0.366667	2.39074	7.28012	0.344499	3.07808	27	6	14	5	10	1	6	0	0:0:1:0:0:0:0:0:0:0	0:0:0:0:0:0:0:0:0:0	GON4L;MSTO1;DAP3;ARHGEF2	0.171718	0.0261823	0.0261823	0.999999	0	NA	1	1	1	28	8	0	0	0	NA	0	-	-	-	NA	NA	NA	0	0	0	0	0	0
chr1:155710000-155950000	rs11264409:155715641:G:A	rs11264409	155715641	G	A	0.316667	2.82385	5.97067	0.354079	2.49172	27	6	16	5	9	1	5	0	0:0:0:0:0:0:0:0:0	0:0:0:0:0:0:0:0:0	GON4L;MSTO1;DAP3;ARHGEF2	0.5	0.0261823	0.0261823	0.999999	0	NA	1	1	0	0	0	0	1	0	ATAC/H3K4me3/H3K27ac/H3K4me1/BRD4/MYC/YY1/RNApolII	0	-	-	-	NA	SP1/ZNF341/ZBTB17/KLF15	NA	0	0	0	0	0	0
chr1:155710000-155950000	rs11264426:155940948:T:G	rs11264426	155940948	T	G	0.633333	5.44012	6.3337	0.632943	2.49458	27	6	7	0	8	0	15	6	0:0:0:0:0:0:0:0	0:0:0:0:0:0:0:0	GON4L;MSTO1;DAP3;ARHGEF2	0.5	0.0135388	0.011428	0.947136	0	NA	0	0	1	28	8	0	0	0	NA	1	-	-	-	NA	ZNF418	NA	0	0	0	0	0	0
chr1:155710000-155950000	rs7521292:155941685:A:T	rs7521292	155941685	A	T	0.366667	5.44012	5.80432	0.371163	2.24402	27	6	15	6	8	0	7	0	0:0:0:0:0:0:0:0	0:0:0:0:0:0:0:0	GON4L;MSTO1;DAP3;ARHGEF2	0.5	0.0159869	0.0136227	0.947136	0	NA	0	0	0	0	0	0	0	0	NA	0	FOXI1/HMGA1/DMRT2/FOXL1	-	-	NA	NA	ZNF384	0	0	0	0	0	0
chr1:155710000-155950000	rs11585845:155944189:T:G	rs11585845	155944189	T	G	0.633333	5.44012	6.34668	0.632866	2.50095	27	6	7	0	8	0	15	6	0:0:0:0:0:0:0:0	0:0:0:0:0:0:0:0	GON4L;MSTO1;DAP3;ARHGEF2	0.5	0.0135388	0.011428	0.947136	0	NA	0	0	1	28	8	0	0	0	NA	0	-	-	-	NA	NA	NA	0	0	0	0	0	0
chr1:155710000-155950000	rs7534858:155946399:A:C	rs7534858	155946399	A	C	0.633333	5.44012	6.34236	0.632892	2.49883	27	6	7	0	8	0	15	6	0:0:0:0:0:0:0:0	0:0:0:0:0:0:0:0	GON4L;MSTO1;DAP3;ARHGEF2	0.5	0.0135388	0.011428	0.947136	0	NA	0	0	0	0	0	0	1	1	ATAC/H3K4me3	1	-	-	-	NA	NA	NA	0	0	0	0	0	0
chr1:155710000-155950000	rs928596	rs928596	155947875	A	G	0.633333	5.44012	6.37515	0.632886	2.51591	27	6	7	0	8	0	15	6	0:0:0:0:0:0:0:0	0:2:0:0:0:0:0:0	GON4L;MSTO1;DAP3;ARHGEF2	0.175308	0.0135388	0.011428	0.947136	0	NA	1	1	1	28	8	0	1	1	ATAC/H3K4me3/H3K27ac/H3K4me1/NFATC2/BRD4	1	-	-	-	NA	ZNF418	NA	0	0	0	0	0	0
chr1:155710000-155950000	rs1889533:155947930:C:T	rs1889533	155947930	C	T	0.35	7.12032	6.50492	0.365805	2.58283	27	6	16	6	7	0	7	0	0:2:0:0:0:0:0	0:0:0:0:0:0:0	GON4L;MSTO1;DAP3;ARHGEF2	0.177959	0.0135388	0.011428	0.947136	0	NA	0	0	1	28	8	0	1	1	ATAC/H3K4me3/H3K27ac/NFATC2/BRD4	1	MLL	-	-	SP2/EGR1	ZBTB17/SP4/KLF6	NA	0	0	0	0	0	0
chr1:155710000-155950000	rs61813286:155948645:G:C	rs61813286	155948645	G	C	0.633333	5.44012	6.35315	0.632827	2.50412	27	6	7	0	8	0	15	6	0:0:0:0:0:0:0:4	0:0:0:0:0:0:0:0	GON4L;MSTO1;DAP3;ARHGEF2	0.175308	0.0135388	0.011428	0.947136	0	NA	1	1	1	28	8	0	1	1	H3K4me3/H3K27ac	1	-	SMAD3	-	PURA/ZNF263/NR2C2/MAZ/ZNF148/SP1	ZNF467/VEZF1/ZNF341/RXRA/MAZ/PATZ1/ZNF263/PPARG/WT1/ZNF320/ZSCAN22/ZNF770/NR2F1/SP3/SP2/ZBTB17/RARA/KLF15/KLF6/SP4/IRF3/SP1/SREBF2/ZNF281	ZNF263/NR2C2/SP1/EWSR1-FLI1	0	0	0	0	0	0
chr1:155710000-155950000	rs1889532:155951502:A:G	rs1889532	155951502	A	G	0.35	7.12032	6.48918	0.365952	2.57391	27	6	16	6	7	0	7	0	0:2:0:0:0:0:0	0:1:0:0:0:0:0	GON4L;MSTO1;DAP3;ARHGEF2	0.177959	0.0135388	0.011428	0.947136	0	NA	0	0	1	28	8	1	1	0	NA	0	-	-	-	RFX3	RFX1/RFX3	RFX5	0	0	0	0	0	0
chr1:156450000-156470000	rs12131289:156446450:C:T	rs12131289	156446450	C	T	0.566667	0.22174	6.28612	0.424327	1.915	30	16	5	4	16	8	9	4	7:1:0:0:0:0:0:0:0:6:2:2:3:6:3:1	4:0:0:0:0:0:2:0:0:0:2:2:0:2:0:0	MEF2D	0.0171505	0.0216791	0.368915	0.105421	0	NA	0	0	1	19	5	0	0	0	NA	1	-	-	-	REST	REST	REST	0	0	0	0	0	0
chr1:156450000-156470000	rs2274317:156446903:T:C	rs2274317	156446903	T	C	0.566667	0.22174	6.287	0.424353	1.91535	30	16	5	4	16	8	9	4	0:0:0:0:0:0:0:1:0:1:0:0:0:0:1:1	0:0:0:0:0:0:0:0:0:0:0:0:0:0:0:0	MEF2D	0.0204845	0.0216791	0.368915	0.105421	0	NA	0	0	1	19	5	0	0	0	NA	1	MLL/KLF6	EGR2	-	EGR1/RREB1/ZNF148/ZNF219/ZNF740/PURA/SP1/KLF6/SP2	EGR2/EGR1/ZNF281/PATZ1/SP1/KLF15/ZBTB17/WT1/SP3/SP4/SP2	RREB1/ZNF740/SP1/SP2	0	0	0	0	0	0
chr1:1565000-1625000	rs7520934:1615348:A:C	rs7520934	1615348	A	C	0.616667	0.208823	4.50954	0.423831	1.11476	30	20	5	5	13	9	12	6	3:0:0:0:0:0:0:1:1:0:0:1:2	1:0:0:0:0:2:0:0:0:0:2:0:0	MIB2;CDK11B;CDK11A;SLC35E2B	0.256655	0.0468631	0.0262863	0.725588	0	NA	0	0	1	7	1	0	0	0	NA	0	-	-	-	NA	NA	NA	0	0	0	0	0	0
chr1:1565000-1625000	rs28774670:1615705:T:C	rs28774670	1615705	T	C	0.6	0.833333	4.75862	0.425283	1.1963	30	20	6	6	12	8	12	6	0:0:0:0:0:0:0:0:0:1:0:0	0:0:0:0:0:0:0:0:0:0:0:0	MIB2;CDK11B;CDK11A;SLC35E2B	0.1694	0.0468631	0.0262863	0.725588	0	NA	0	0	1	7	1	0	0	0	NA	0	-	-	-	NA	NA	NA	0	0	0	0	0	0
chr1:1565000-1625000	rs28435953:1615747:G:C	rs28435953	1615747	G	C	0.6	0.833333	4.75862	0.425283	1.1963	30	20	6	6	12	8	12	6	0:0:0:0:0:0:0:0:0:0:0:0	0:0:0:0:0:0:0:0:0:0:0:0	MIB2;CDK11B;CDK11A;SLC35E2B	0.5	0.0468631	0.0262863	0.725588	0	NA	0	0	1	7	1	0	0	0	NA	0	-	-	-	NA	NA	NA	0	0	0	0	0	0
chr1:1565000-1625000	rs28464677:1616058:G:A	rs28464677	1616058	G	A	0.6	0.833333	4.75672	0.42528	1.19542	30	20	6	6	12	8	12	6	0:0:0:0:1:0:0:0:3:0:0:0	0:0:0:0:0:0:0:1:0:0:0:0	MIB2;CDK11B;CDK11A;SLC35E2B	0.194426	0.0468631	0.0262863	0.725588	0	NA	0	0	1	7	1	0	0	0	NA	0	-	-	-	NA	NA	NA	0	0	0	0	0	0
chr1:1565000-1625000	rs61776792:1616256:G:C	rs61776792	1616256	G	C	0.6	0.833333	4.76429	0.425294	1.19894	30	20	6	6	12	8	12	6	0:0:0:0:0:0:0:1:0:0:0:0	0:0:0:0:0:0:0:0:0:0:0:0	MIB2;CDK11B;CDK11A;SLC35E2B	0.1694	0.0468631	0.0262863	0.725588	0	NA	0	0	1	7	1	0	0	0	NA	0	FOXI1	-	-	FUBP1	FOXJ3/IRF3	NA	0	0	0	0	0	0
chr1:1565000-1625000	rs28736713:1617586:T:G	rs28736713	1617586	T	G	0.6	0.833333	4.75104	0.42527	1.19277	30	20	6	6	12	8	12	6	0:0:0:0:0:0:0:0:0:0:0:0	0:0:0:0:0:0:0:1:0:0:0:0	MIB2;CDK11B;CDK11A;SLC35E2B	0.1694	0.0468631	0.0262863	0.725588	0	NA	0	0	1	8	2	0	0	0	NA	0	HES1/HES5/HES7/BHLHE40/BHLHE41/HEY1/HEY2	ARNTL	HES5/HES7/BHLHE40/HEY2/MNT	HES7/HES5/BHLHE40/HES1	CLOCK/ARNTL	HES7/HES5	0	0	0	0	0	0
chr1:1565000-1625000	rs28367203:1618321:T:C	rs28367203	1618321	T	C	0.616667	0.208823	4.43169	0.423814	1.07708	30	20	5	5	13	9	12	6	0:0:0:0:1:1:0:0:0:0:0:0:0	0:1:0:0:0:0:0:0:0:0:0:0:0	MIB2;CDK11B;CDK11A;SLC35E2B	0.292246	0.0468631	0.0262863	0.725588	0	NA	0	0	1	8	2	0	0	0	NA	0	-	-	-	NA	NA	NA	0	0	0	0	0	0
chr1:1565000-1625000	rs28463291:1618500:C:T	rs28463291	1618500	C	T	0.616667	0.208823	4.47076	0.423821	1.09598	30	20	5	5	13	9	12	6	0:0:0:0:0:0:0:0:0:0:0:0:0	0:1:0:0:0:0:0:0:0:0:0:0:0	MIB2;CDK11B;CDK11A;SLC35E2B	0.168525	0.0468631	0.0262863	0.725588	0	NA	0	0	1	8	2	0	0	0	NA	0	HMGA1/FOXL1	-	-	HOXC6/FOXM1	FOXJ3	NA	0	0	0	0	0	0
chr1:1565000-1625000	rs28366981:1618592:A:G	rs28366981	1618592	A	G	0.616667	0.208823	4.47465	0.423822	1.09787	30	20	5	5	13	9	12	6	0:0:0:0:0:0:1:0:0:0:0:0:0	0:1:0:0:0:0:0:0:0:0:0:0:0	MIB2;CDK11B;CDK11A;SLC35E2B	0.5	0.0468631	0.0262863	0.725588	0	NA	0	0	1	8	2	0	1	0	NA	0	-	-	-	NA	MTF1	NA	0	0	0	0	0	0
chr1:1565000-1625000	rs28561498:1618598:G:T	rs28561498	1618598	G	T	0.6	0.833333	4.73205	0.425237	1.18393	30	20	6	6	12	8	12	6	0:0:0:0:0:0:1:0:0:0:0:0	0:1:0:0:0:0:0:0:0:0:0:0	MIB2;CDK11B;CDK11A;SLC35E2B	0.5	0.0468631	0.0262863	0.725588	0	NA	0	0	1	8	2	0	1	0	NA	0	MLL	-	-	NA	NA	NA	0	0	0	0	0	0
chr1:1565000-1625000	rs28541555:1618675:T:G	rs28541555	1618675	T	G	0.616667	1.51122	4.25474	0.422463	0.964993	30	20	6	5	11	7	13	8	0:0:0:0:0:0:0:0:0:0:0	0:0:0:0:0:0:0:0:0:0:0	MIB2;CDK11B;CDK11A;SLC35E2B	0.5	0.0472952	0.0387895	0.975761	0	NA	0	0	1	8	2	0	1	0	NA	0	-	-	-	TCF3/TCF4	TCF3/TBX21/TCF12/ZNF329	ZEB1/TCF3/TCF4	0	0	0	0	0	0
chr1:1565000-1625000	rs7524863:1619082:G:A	rs7524863	1619082	G	A	0.616667	0.208823	4.46102	0.423819	1.09127	30	20	5	5	13	9	12	6	0:0:0:0:0:0:0:0:0:0:0:0:1	0:0:0:0:0:0:0:0:0:0:0:0:0	MIB2;CDK11B;CDK11A;SLC35E2B	0.168525	0.0468631	0.0262863	0.725588	0	NA	0	0	1	7	2	0	0	0	NA	0	-	-	-	TP73	ZNF770/BACH1/MAFF	NA	0	0	0	0	0	0
chr1:1565000-1625000	rs28487995:1619541:G:A	rs28487995	1619541	G	A	0.25	4.28148	4.05558	0.415257	1.07902	30	20	19	14	7	4	4	2	3:0:0:0:7:0:0	0:0:0:0:0:0:1	MIB2;CDK11B;CDK11A;SLC35E2B	0.135909	0.0494552	0.0471531	0.983479	0	NA	0	0	1	12	5	0	0	0	NA	1	-	-	-	NA	NA	NA	0	0	0	0	0	0
chr1:1565000-1625000	rs61776794:1619848:C:G	rs61776794	1619848	C	G	0.6	0.37037	4.35617	0.415148	1.13437	30	20	4	4	16	12	10	4	1:0:0:0:0:0:0:0:0:0:0:0:0:1:0:1	0:0:0:0:0:0:0:0:0:0:2:0:0:0:0:0	MIB2;CDK11B;CDK11A;SLC35E2B	0.359151	0.0468631	0.0262863	0.725588	0	NA	0	0	0	0	0	0	0	0	NA	0	-	-	-	NA	NA	NA	0	0	0	0	0	0
chr1:1565000-1625000	rs71509485:1620009:A:T	rs71509485	1620009	A	T	0.55	0.003061	4.34273	0.418785	1.10613	30	20	6	6	15	11	9	3	0:0:0:0:0:0:0:0:3:0:0:0:0:0:0	0:0:0:0:0:0:0:0:0:0:0:0:0:0:0	MIB2;CDK11B;CDK11A;SLC35E2B	0.167141	0.0468631	0.0262863	0.725588	0	NA	0	0	0	0	0	0	0	0	NA	0	-	-	-	NA	NA	NA	0	0	1	0	0	0
chr1:1565000-1625000	rs193281994:1620025:C:T	rs193281994	1620025	C	T	0.566667	0.22174	3.98221	0.41869	0.965776	30	20	5	5	16	12	9	3	0:0:0:0:0:0:0:0:3:0:0:0:0:0:0:0	0:0:0:0:0:0:0:0:0:0:0:0:0:0:0:0	MIB2;CDK11B;CDK11A;SLC35E2B	0.166585	0.0494552	0.0262863	0.725588	0	NA	0	0	0	0	0	0	0	0	NA	0	-	-	-	PAX5	PAX5/ZNF121	NA	0	0	0	0	0	0
chr1:1565000-1625000	rs201253749:1620086:G:A	rs201253749	1620086	G	A	0.566667	0.22174	3.97997	0.418698	0.964589	30	20	5	5	16	12	9	3	0:0:0:0:0:0:0:0:3:0:0:0:0:0:0:0	0:0:0:0:0:0:0:0:0:0:0:0:0:0:0:0	MIB2;CDK11B;CDK11A;SLC35E2B	0.166585	0.0494552	0.0262863	0.725588	0	NA	0	0	0	0	0	0	0	0	NA	0	-	-	-	NA	NA	NA	0	0	0	0	0	0
chr1:1565000-1625000	rs3737622:1620860:G:A	rs3737622	1620860	G	A	0.483333	0.543466	6.54933	0.400056	2.20565	30	20	7	7	17	10	6	3	0:0:0:0:0:0:0:0:0:0:0:0:0:0:0:0:1	0:0:0:0:0:0:0:0:0:0:0:0:0:2:0:0:0	MIB2;CDK11B;CDK11A;SLC35E2B	0.334176	0.0396855	0.0175247	0.725588	0	NA	0	0	1	10	2	0	0	0	NA	0	-	-	-	NA	ZNF76	NA	0	0	0	0	0	0
chr1:1565000-1625000	rs3737623:1620885:T:C	rs3737623	1620885	T	C	0.483333	0.543466	6.57639	0.399491	2.22384	30	20	7	7	17	10	6	3	0:0:0:0:0:0:0:0:0:0:0:0:0:0:0:0:1	0:0:0:0:0:0:0:0:0:0:0:0:0:0:0:0:0	MIB2;CDK11B;CDK11A;SLC35E2B	0.166097	0.0396855	0.0175247	0.725588	0	NA	0	0	1	10	2	0	0	0	NA	0	AHR	-	-	TBX19	CLOCK	TBX19/T	0	0	0	0	0	0
chr1:1565000-1625000	rs3737624:1620904:A:G	rs3737624	1620904	A	G	0.483333	0.543466	6.68443	0.398517	2.27601	30	20	7	7	17	10	6	3	0:0:0:0:0:0:0:0:0:0:0:0:0:0:0:0:0	0:0:0:0:0:0:0:0:0:0:0:0:0:0:0:0:0	MIB2;CDK11B;CDK11A;SLC35E2B	0.5	0.0396855	0.0175247	0.725588	0	NA	0	0	1	10	2	0	0	0	NA	0	-	-	-	NA	NA	NA	0	0	0	0	0	0
chr1:1565000-1625000	rs201870169:1622285:A:C	rs201870169	1622285	A	C	0.5	0.133333	6.47378	0.597299	2.14615	30	20	7	3	16	10	7	7	0:0:0:0:0:0:0:0:0:0:0:0:0:0:0:0	0:0:0:0:0:0:0:0:0:0:0:0:0:0:0:0	MIB2;CDK11B;CDK11A;SLC35E2B	0.5	0.0396855	0.0175247	0.725588	0	NA	0	0	0	0	0	0	0	0	NA	0	-	-	-	NA	NA	NA	0	0	0	0	0	0
chr1:1565000-1625000	rs35947799:1625606:G:A	rs35947799	1625606	G	A	0.5	0.133333	6.54176	0.597478	2.18063	30	20	7	3	16	10	7	7	0:0:0:0:0:0:0:0:0:0:0:0:0:0:0:0	0:0:0:0:0:0:0:0:0:0:0:0:0:0:0:0	MIB2;CDK11B;CDK11A;SLC35E2B	0.5	0.0396855	0.0175247	0.725588	0	NA	0	0	1	10	2	0	0	0	NA	0	-	-	-	HES1/HEY2/HES7/HEY1/HES5	USF2	HES7/HES5/HEY1	0	0	0	0	0	0
chr1:1565000-1625000	rs138271907:1627556:G:A	rs138271907	1627556	G	A	0.5	0.133333	6.65217	0.597756	2.23671	30	20	7	3	16	10	7	7	0:0:0:0:0:0:0:0:0:0:0:0:0:0:0:0	0:0:0:0:0:0:0:0:0:0:0:0:0:0:0:0	MIB2;CDK11B;CDK11A;SLC35E2B	0.5	0.0396855	0.0175247	0.725588	0	NA	0	0	0	0	0	0	0	0	NA	0	-	-	-	GLI2	ZNF770/ZNF263/TBX3	GLIS3	0	0	0	0	0	0
chr1:1565000-1625000	rs61776802:1628197:A:G	rs61776802	1628197	A	G	0.516667	3.7e-05	5.91749	0.592063	1.8748	30	20	7	3	15	9	8	8	0:0:0:0:0:0:0:0:0:0:0:0:0:0:0	0:0:0:0:0:0:0:0:0:0:0:0:0:0:0	MIB2;CDK11B;CDK11A;SLC35E2B	0.5	0.0458565	0.0200877	0.725588	0	NA	0	0	1	11	2	0	0	0	NA	0	-	-	-	NA	NA	NA	0	0	0	0	0	0
chr1:1565000-1625000	rs143967677:1628711:G:A	rs143967677	1628711	G	A	0.466667	1.26515	5.8236	0.597275	1.87129	30	20	7	3	18	12	5	5	0:0:0:0:0:0:0:0:0:0:0:0:0:0:0:0:0:0	0:0:0:0:0:0:0:0:0:0:0:0:0:0:0:0:0:0	MIB2;CDK11B;CDK11A;SLC35E2B	0.5	0.0458565	0.0200877	0.725588	0	NA	0	0	0	0	0	0	0	0	NA	0	-	SMAD3	-	ZNF263/MAZ	PAX5/ZNF263/EGR2	ZNF263	0	0	0	0	0	0
chr1:1565000-1625000	rs61776804:1628906:G:A	rs61776804	1628906	G	A	0.5	0.133333	6.59883	0.597623	2.2096	30	20	7	3	16	10	7	7	2:0:0:0:0:0:0:0:0:1:0:0:0:0:1:0	0:0:0:0:0:0:0:0:0:0:0:0:0:0:1:0	MIB2;CDK11B;CDK11A;SLC35E2B	0.0940685	0.0396855	0.0175247	0.725588	0	NA	1	1	1	11	2	0	0	0	NA	0	-	-	-	NA	NA	NA	0	0	0	0	0	0
chr1:1570000-1625000	rs9442411:1619767:C:T	rs9442411	1619767	C	T	0.233333	0.140041	15.7552	0.271455	7.21746	29	8	18	8	10	0	2	0	0:0:0:0:1:4:0:0:0:1	0:0:0:0:0:0:0:2:0:0	SLC35E2B;MIB2;CDK11B;CDK11A	0.211286	0.00209056	0.00302925	0.995696	0	NA	0	0	0	1	0	0	0	0	NA	0	MLL/E2F2	-	-	NA	NA	NA	0	0	0	1	0	0
chr1:15745000-15855000	rs7533287:15847913:T:G	rs7533287	15847913	T	G	0.433333	0.22174	8.19305	0.375183	3.23395	29	12	9	7	16	5	5	0	4:0:0:0:0:0:0:0:0:0:0:0:1:1:2:0	0:0:0:0:0:0:0:0:0:0:0:0:0:0:0:0	EFHD2;DNAJC16;CASP9	0.0439308	0.0152091	0.510519	0.301522	0	NA	4	3	0	10	3	0	0	0	NA	0	-	-	-	NA	RFX1	NA	0	0	0	0	0	0
chr1:15845000-15915000	rs57109480:15912476:G:A	rs57109480	15912476	G	A	0.433333	0.22174	7.69867	0.617971	2.97056	27	2	9	1	16	0	5	1	0:1:1:0:0:0:1:0:0:1:0:0:0:4:3:0	0:0:0:0:0:0:0:0:0:0:0:1:0:0:0:0	DNAJC16;CASP9;AGMAT	0.0327629	0.0364877	0.8123	0.0891013	0	NA	4	3	0	10	3	0	0	0	NA	0	-	-	-	SP2/SP1/CTCFL	SP1/SP2/SP4/SP3	SP2/SP1	0	0	0	0	0	0
chr1:1585000-1625000	rs7520934:1615348:A:C	rs7520934	1615348	A	C	0.616667	0.208823	5.92697	0.409752	1.84912	30	22	5	5	13	10	12	7	1:0:0:0:0:0:0:0:0:1:0:2:3	0:0:0:0:0:0:0:1:0:0:1:1:0	SLC35E2B;MIB2;CDK11B;CDK11A	0.151657	0.0224497	0.0139085	0.990207	0	NA	0	0	1	7	1	0	0	0	NA	0	-	-	-	NA	NA	NA	0	0	0	0	0	0
chr1:1585000-1625000	rs28774670:1615705:T:C	rs28774670	1615705	T	C	0.6	0.833333	6.85091	0.408608	2.24683	30	22	6	6	12	9	12	7	0:0:0:0:0:0:0:0:0:0:0:0	0:0:0:0:0:0:0:0:0:0:0:0	SLC35E2B;MIB2;CDK11B;CDK11A	0.5	0.0173803	0.0107064	0.990207	0	NA	0	0	1	7	1	0	0	0	NA	0	-	-	-	NA	NA	NA	0	0	0	0	0	0
chr1:1585000-1625000	rs28435953:1615747:G:C	rs28435953	1615747	G	C	0.6	0.833333	6.85091	0.408608	2.24683	30	22	6	6	12	9	12	7	0:0:0:0:0:0:0:0:0:0:0:0	0:0:0:0:0:0:0:0:0:0:0:0	SLC35E2B;MIB2;CDK11B;CDK11A	0.5	0.0173803	0.0107064	0.990207	0	NA	0	0	1	7	1	0	0	0	NA	0	-	-	-	NA	NA	NA	0	0	0	0	0	0
chr1:1585000-1625000	rs28464677:1616058:G:A	rs28464677	1616058	G	A	0.6	0.833333	6.84906	0.408594	2.24589	30	22	6	6	12	9	12	7	1:1:0:0:0:0:0:1:0:0:1:0	0:0:0:0:0:1:0:0:0:0:1:0	SLC35E2B;MIB2;CDK11B;CDK11A	0.1694	0.0173803	0.0107064	0.990207	0	NA	0	0	1	7	1	0	0	0	NA	0	-	-	-	NA	NA	NA	0	0	0	0	0	0
chr1:1585000-1625000	rs61776792:1616256:G:C	rs61776792	1616256	G	C	0.6	0.833333	6.85646	0.408648	2.24964	30	22	6	6	12	9	12	7	0:0:0:0:0:0:0:0:0:0:0:0	0:0:0:0:0:0:0:0:0:0:0:0	SLC35E2B;MIB2;CDK11B;CDK11A	0.5	0.0173803	0.0107064	0.990207	0	NA	0	0	1	7	1	0	0	0	NA	0	FOXI1	-	-	FUBP1	FOXJ3/IRF3	NA	0	0	0	0	0	0
chr1:1585000-1625000	rs28736713:1617586:T:G	rs28736713	1617586	T	G	0.6	0.833333	6.84349	0.408553	2.24308	30	22	6	6	12	9	12	7	4:0:0:0:0:0:0:0:0:1:0:0	1:0:0:0:0:0:0:1:0:0:0:0	SLC35E2B;MIB2;CDK11B;CDK11A	0.194426	0.0173803	0.0107064	0.990207	0	NA	0	0	1	8	2	0	0	0	NA	0	HES1/HES5/HES7/BHLHE40/BHLHE41/HEY1/HEY2	ARNTL	HES5/HES7/BHLHE40/HEY2/MNT	HES7/HES5/BHLHE40/HES1	CLOCK/ARNTL	HES7/HES5	0	0	0	0	0	0
chr1:1585000-1625000	rs28367203:1618321:T:C	rs28367203	1618321	T	C	0.616667	0.208823	5.86071	0.409269	1.81383	30	22	5	5	13	10	12	7	0:0:0:0:0:2:0:0:0:0:0:1:1	0:1:0:0:0:1:1:0:0:2:2:1:0	SLC35E2B;MIB2;CDK11B;CDK11A	0.132148	0.0224497	0.0139085	0.990207	0	NA	0	0	1	8	2	0	0	0	NA	0	-	-	-	NA	NA	NA	0	0	0	0	0	0
chr1:1585000-1625000	rs28463291:1618500:C:T	rs28463291	1618500	C	T	0.616667	0.208823	5.89408	0.409509	1.83158	30	22	5	5	13	10	12	7	0:0:0:0:0:0:1:0:0:0:0:0:0	0:1:0:0:0:0:0:0:0:0:1:0:0	SLC35E2B;MIB2;CDK11B;CDK11A	0.292246	0.0224497	0.0139085	0.990207	0	NA	0	0	1	8	2	0	0	0	NA	0	HMGA1/FOXL1	-	-	HOXC6/FOXM1	FOXJ3	NA	0	0	0	0	0	0
chr1:1585000-1625000	rs28366981:1618592:A:G	rs28366981	1618592	A	G	0.616667	0.208823	5.8974	0.409534	1.83335	30	22	5	5	13	10	12	7	0:1:0:0:0:0:0:0:0:0:0:0:0	0:1:0:0:0:0:0:0:0:0:0:0:0	SLC35E2B;MIB2;CDK11B;CDK11A	0.5	0.0224497	0.0139085	0.990207	0	NA	0	0	1	8	2	0	1	0	NA	0	-	-	-	NA	MTF1	NA	0	0	0	0	0	0
chr1:1585000-1625000	rs28561498:1618598:G:T	rs28561498	1618598	G	T	0.6	0.833333	6.82485	0.408418	2.23364	30	22	6	6	12	9	12	7	0:1:0:0:0:0:0:0:0:0:0:0	0:1:0:0:0:0:0:0:0:0:0:0	SLC35E2B;MIB2;CDK11B;CDK11A	0.5	0.0173803	0.0107064	0.990207	0	NA	0	0	1	8	2	0	1	0	NA	0	MLL	-	-	NA	NA	NA	0	0	0	0	0	0
chr1:1585000-1625000	rs28541555:1618675:T:G	rs28541555	1618675	T	G	0.616667	1.51122	5.6459	0.401509	1.66014	30	22	6	5	11	8	13	9	0:0:1:0:0:0:0:0:0:0:0	0:0:1:0:0:0:0:0:0:0:0	SLC35E2B;MIB2;CDK11B;CDK11A	0.5	0.0236439	0.0173969	0.990207	0	NA	0	0	1	8	2	0	1	0	NA	0	-	-	-	TCF3/TCF4	TCF3/TBX21/TCF12/ZNF329	ZEB1/TCF3/TCF4	0	0	0	0	0	0
chr1:1585000-1625000	rs7524863:1619082:G:A	rs7524863	1619082	G	A	0.616667	0.208823	5.88579	0.409449	1.82717	30	22	5	5	13	10	12	7	0:0:0:0:0:2:0:2:0:0:0:0:2	1:0:0:0:0:1:0:0:0:0:0:0:0	SLC35E2B;MIB2;CDK11B;CDK11A	0.109379	0.0224497	0.0139085	0.990207	0	NA	0	0	1	7	2	0	0	0	NA	0	-	-	-	TP73	ZNF770/BACH1/MAFF	NA	0	0	0	0	0	0
chr1:1585000-1625000	rs61776794:1619848:C:G	rs61776794	1619848	C	G	0.6	0.37037	5.11498	0.404128	1.55613	30	22	4	4	16	13	10	5	2:0:0:1:0:2:0:0:1:1:0:0:0:0:0:0	0:0:0:0:0:0:0:0:0:0:0:0:0:0:0:1	SLC35E2B;MIB2;CDK11B;CDK11A	0.0412654	0.0299081	0.0180846	0.990207	0	NA	0	0	0	0	0	0	0	0	NA	0	-	-	-	NA	NA	NA	0	0	0	0	0	0
chr1:1585000-1625000	rs71509485:1620009:A:T	rs71509485	1620009	A	T	0.55	0.003061	5.60231	0.405579	1.75591	30	22	6	6	15	12	9	4	2:0:0:0:0:0:0:0:0:0:0:0:0:1:0	0:0:0:0:0:0:0:0:0:0:0:0:0:0:0	SLC35E2B;MIB2;CDK11B;CDK11A	0.0943582	0.0236439	0.01519	0.990207	0	NA	0	0	0	0	0	0	0	0	NA	0	-	-	-	NA	NA	NA	0	0	1	0	0	0
chr1:1585000-1625000	rs193281994:1620025:C:T	rs193281994	1620025	C	T	0.566667	0.22174	4.55105	0.409576	1.2914	30	22	5	5	16	13	9	4	2:0:0:0:0:0:0:0:0:0:0:0:0:1:0:0	0:0:0:0:0:0:0:0:0:0:0:0:0:0:0:0	SLC35E2B;MIB2;CDK11B;CDK11A	0.0940685	0.0381944	0.0237736	0.990207	0	NA	0	0	0	0	0	0	0	0	NA	0	-	-	-	PAX5	PAX5/ZNF121	NA	0	0	0	0	0	0
chr1:1585000-1625000	rs201253749:1620086:G:A	rs201253749	1620086	G	A	0.566667	0.22174	4.54961	0.409565	1.29054	30	22	5	5	16	13	9	4	2:0:0:0:0:0:0:0:0:0:0:0:0:1:0:0	0:0:0:0:0:0:0:0:0:0:0:0:0:0:0:0	SLC35E2B;MIB2;CDK11B;CDK11A	0.0940685	0.0381944	0.0237736	0.990207	0	NA	0	0	0	0	0	0	0	0	NA	0	-	-	-	NA	NA	NA	0	0	0	0	0	0
chr1:1585000-1625000	rs3737622:1620860:G:A	rs3737622	1620860	G	A	0.483333	0.543466	7.77189	0.388391	2.84063	30	22	7	7	17	11	6	4	0:0:0:0:0:0:0:0:0:0:0:0:0:0:0:0:1	0:0:0:0:0:0:0:0:0:0:0:0:0:0:0:0:0	SLC35E2B;MIB2;CDK11B;CDK11A	0.166097	0.0173803	0.0103424	0.990207	0	NA	0	0	1	10	2	0	0	0	NA	0	-	-	-	NA	ZNF76	NA	0	0	0	0	0	0
chr1:1585000-1625000	rs3737623:1620885:T:C	rs3737623	1620885	T	C	0.483333	0.543466	7.78897	0.388436	2.85009	30	22	7	7	17	11	6	4	0:0:0:0:0:0:0:0:0:0:0:0:0:0:0:0:1	0:0:0:0:0:0:0:0:0:0:0:0:0:0:0:0:0	SLC35E2B;MIB2;CDK11B;CDK11A	0.166097	0.0173803	0.0103424	0.990207	0	NA	0	0	1	10	2	0	0	0	NA	0	AHR	-	-	TBX19	CLOCK	TBX19/T	0	0	0	0	0	0
chr1:1585000-1625000	rs3737624:1620904:A:G	rs3737624	1620904	A	G	0.483333	0.543466	7.7918	0.388444	2.85166	30	22	7	7	17	11	6	4	0:0:0:0:0:0:0:0:0:0:0:0:0:0:0:0:1	0:0:0:0:0:0:0:0:0:0:0:0:0:0:0:0:0	SLC35E2B;MIB2;CDK11B;CDK11A	0.166097	0.0173803	0.0103424	0.990207	0	NA	0	0	1	10	2	0	0	0	NA	0	-	-	-	NA	NA	NA	0	0	0	0	0	0
chr1:1585000-1625000	rs201870169:1622285:A:C	rs201870169	1622285	A	C	0.5	0.133333	10.0213	0.621732	3.90626	30	22	7	4	16	11	7	7	0:0:0:0:0:0:0:0:0:0:0:0:0:0:0:0	0:0:0:0:0:0:0:0:0:0:0:0:0:0:0:0	SLC35E2B;MIB2;CDK11B;CDK11A	0.5	0.00897473	0.00587002	0.990207	0	NA	0	0	0	0	0	0	0	0	NA	0	-	-	-	NA	NA	NA	0	0	0	0	0	0
chr1:1585000-1625000	rs35947799:1625606:G:A	rs35947799	1625606	G	A	0.5	0.133333	10.0962	0.62165	3.94602	30	22	7	4	16	11	7	7	0:0:0:0:0:2:0:0:0:0:0:0:0:0:0:0	0:0:0:0:0:0:0:0:0:0:0:0:0:0:0:0	SLC35E2B;MIB2;CDK11B;CDK11A	0.166585	0.00897473	0.00587002	0.990207	0	NA	0	0	1	10	2	0	0	0	NA	0	-	-	-	HES1/HEY2/HES7/HEY1/HES5	USF2	HES7/HES5/HEY1	0	0	0	0	0	0
chr1:1585000-1625000	rs138271907:1627556:G:A	rs138271907	1627556	G	A	0.5	0.133333	10.2164	0.621497	4.01009	30	22	7	4	16	11	7	7	1:1:0:0:0:0:0:0:0:0:0:0:5:0:0:0	0:0:0:0:0:0:0:0:0:0:0:0:0:0:1:0	SLC35E2B;MIB2;CDK11B;CDK11A	0.135106	0.00897473	0.00587002	0.990207	0	NA	0	0	0	0	0	0	0	0	NA	0	-	-	-	GLI2	ZNF770/ZNF263/TBX3	GLIS3	0	0	0	0	0	0
chr1:1585000-1625000	rs61776802:1628197:A:G	rs61776802	1628197	A	G	0.516667	3.7e-05	10.888	0.625154	4.33773	30	22	7	4	15	10	8	8	0:0:0:0:0:0:0:0:0:0:0:0:0:0:0	0:0:0:0:0:0:0:0:0:0:0:0:0:0:0	SLC35E2B;MIB2;CDK11B;CDK11A	0.5	0.00897473	0.00587002	0.990207	0	NA	0	0	1	11	2	0	0	0	NA	0	-	-	-	NA	NA	NA	0	0	0	0	0	0
chr1:1585000-1625000	rs143967677:1628711:G:A	rs143967677	1628711	G	A	0.466667	1.26515	7.5961	0.613253	2.78003	30	22	7	4	18	13	5	5	0:0:0:0:0:0:0:0:0:0:0:0:0:0:0:0:0:0	0:0:0:0:0:0:0:0:0:0:0:0:0:0:0:0:0:0	SLC35E2B;MIB2;CDK11B;CDK11A	0.5	0.0173803	0.0103424	0.990207	0	NA	0	0	0	0	0	0	0	0	NA	0	-	SMAD3	-	ZNF263/MAZ	PAX5/ZNF263/EGR2	ZNF263	0	0	0	0	0	0
chr1:1585000-1625000	rs61776804:1628906:G:A	rs61776804	1628906	G	A	0.5	0.133333	10.1585	0.621574	3.97921	30	22	7	4	16	11	7	7	0:0:0:0:0:0:0:0:0:0:0:0:0:1:0:0	2:0:0:0:0:2:0:0:0:0:0:0:0:1:0:0	SLC35E2B;MIB2;CDK11B;CDK11A	0.0819378	0.00897473	0.00587002	0.990207	0	NA	1	1	1	11	2	0	0	0	NA	0	-	-	-	NA	NA	NA	0	0	0	0	0	0
chr1:15850000-15955000	rs12741552:15853276:T:C	rs12741552	15853276	T	C	0.433333	0.22174	6.99249	0.592677	2.37542	30	17	9	7	16	9	5	1	5:1:5:1:0:0:3:0:2:3:2:1:5:3:3:2	2:0:2:0:0:0:3:0:2:2:1:5:2:0:1:1	DNAJC16;CASP9;DDI2	0.025551	0.0221823	0.887535	0.0302419	0	NA	4	3	0	10	3	1	1	1	ATAC/H3K4me3/H3K27ac/H3K4me1/ETS1/CREBBP/BRD4/EP300/HDAC6/HDAC1/KAT5/RNApolII	1	MLL	-	-	NA	NA	NA	0	0	0	0	0	0
chr1:15850000-16005000	rs7533287:15847913:T:G	rs7533287	15847913	T	G	0.433333	0.22174	6.34703	0.62051	2.365	27	4	9	1	16	2	5	1	1:0:1:0:0:0:0:0:0:0:1:0:0:0:0:0	0:0:0:0:0:0:0:0:0:0:0:0:0:0:0:0	DNAJC16;CASP9;PLEKHM2;DDI2	0.0412654	0.0428563	0.949129	0.227707	0	NA	4	3	0	10	3	0	0	0	NA	0	-	-	-	NA	RFX1	NA	0	0	0	0	0	0
chr1:15850000-16030000	exm19561	rs1052571	15850613	G	A	0.616667	1.18314	5.50052	0.64214	2.15657	27	6	3	1	17	5	10	0	4:0:4:2:0:0:1:0:4:2:0:4:2:1:0:2:2	0:0:2:0:0:0:2:0:0:0:2:2:2:3:0:0:1	DNAJC16;CASP9;PLEKHM2	0.0369898	0.0368391	0.565912	0.12357	1	CASP9	6	3	0	10	4	1	1	1	H3K4me3/H3K27ac/H3K4me1	1	MLL	-	-	ZIC3/ZIC1/ZIC4	ZIC3	ZIC3/ZIC4/ZIC1	0	0	0	0	0	0
chr1:15850000-16975000	rs4645989:15850343:A:G	rs4645989	15850343	A	G	0.433333	0.22174	5.15917	0.385117	1.87351	30	11	9	5	16	6	5	0	4:0:0:0:0:0:0:0:0:2:1:2:0:0:0:0	0:0:0:0:0:0:0:0:0:0:0:0:0:0:0:0	DNAJC16;CASP9	0.034957	0.0270474	0.119359	0.576901	0	NA	4	3	0	10	3	1	1	1	H3K4me2/H3K4me3	0	-	-	-	NA	NA	NA	0	0	0	0	0	0
chr1:15850000-16975000	rs12741552:15853276:T:C	rs12741552	15853276	T	C	0.433333	0.22174	5.17282	0.38485	1.87947	30	11	9	5	16	6	5	0	5:1:2:0:0:0:0:0:0:0:0:3:2:1:0:0	0:0:0:0:1:0:0:0:0:0:0:1:1:0:0:0	DNAJC16;CASP9	0.0342305	0.0270474	0.119359	0.576901	0	NA	4	3	0	10	3	1	1	1	ATAC/H3K4me3/H3K27ac/H3K4me1/ETS1/CREBBP/BRD4/EP300/HDAC6/HDAC1/KAT5/RNApolII	1	MLL	-	-	NA	NA	NA	0	0	0	0	0	0
chr1:15850000-17225000	rs10927793:15845527:A:G	rs10927793	15845527	A	G	0.616667	1.18314	7.21969	0.649609	2.95821	29	7	3	0	17	3	10	4	0:0:0:0:0:0:0:0:3:0:0:0:0:0:0:0:0	0:0:0:0:0:0:0:0:0:0:0:0:0:0:0:0:0	DNAJC16;CASP9;CROCC	0.166097	0.0144241	0.0101111	0.955936	1	CASP9	6	3	0	10	4	0	0	0	NA	0	-	-	-	NA	NA	NA	0	0	0	0	0	0
chr1:15850000-17225000	rs4646005:15845866:G:C	rs4646005	15845866	G	C	0.616667	1.18314	7.21969	0.649609	2.95821	29	7	3	0	17	3	10	4	0:0:0:0:0:0:0:0:0:0:0:0:0:0:0:0:0	0:0:0:0:0:0:0:0:0:0:0:0:0:0:0:0:0	DNAJC16;CASP9;CROCC	0.5	0.0144241	0.0101111	0.955936	1	CASP9	6	3	0	10	4	0	0	0	NA	0	-	-	-	NA	NA	NA	0	0	0	0	0	0
chr1:15850000-17225000	rs4646004:15845867:G:A	rs4646004	15845867	G	A	0.616667	1.18314	7.21969	0.649609	2.95821	29	7	3	0	17	3	10	4	0:0:0:0:0:0:0:0:0:0:0:0:0:0:0:0:0	0:0:0:0:0:0:0:0:0:0:0:0:0:0:0:0:0	DNAJC16;CASP9;CROCC	0.5	0.0144241	0.0101111	0.955936	1	CASP9	6	3	0	10	4	0	0	0	NA	0	-	-	-	NA	NA	NA	0	0	0	0	0	0
chr1:15850000-17225000	rs7528524:15847746:A:C	rs7528524	15847746	A	C	0.616667	1.18314	7.21969	0.649609	2.95821	29	7	3	0	17	3	10	4	0:0:0:0:0:0:1:0:0:0:0:0:0:0:0:0:0	0:0:0:0:0:0:0:0:0:0:0:0:0:0:0:1:0	DNAJC16;CASP9;CROCC	0.5	0.0144241	0.0101111	0.955936	1	CASP9	6	3	0	10	4	0	0	0	NA	0	-	-	-	NA	PAX5/ZNF121	NA	0	0	0	0	0	0
chr1:15850000-17225000	rs933704:15848696:C:T	rs933704	15848696	C	T	0.616667	1.18314	7.21969	0.649609	2.95821	29	7	3	0	17	3	10	4	0:0:0:0:0:0:0:0:0:0:0:0:0:0:0:0:0	0:0:0:0:0:0:0:0:0:0:0:0:0:0:0:0:0	DNAJC16;CASP9;CROCC	0.5	0.0144241	0.0101111	0.955936	1	CASP9	6	3	0	10	4	0	0	0	NA	0	-	-	-	NFYC/CEBPZ	NFYB	NA	0	0	0	0	0	0
chr1:15850000-17225000	rs933705:15849051:T:A	rs933705	15849051	T	A	0.616667	1.18314	7.18431	0.651929	2.92475	29	7	3	0	17	3	10	4	0:1:0:0:0:0:0:0:0:0:1:0:0:0:0:0:0	0:0:0:0:0:0:0:0:0:0:0:0:0:0:0:0:0	DNAJC16;CASP9;CROCC	0.0817427	0.0144241	0.0106154	0.955936	0	NA	0	0	0	10	4	0	0	0	NA	0	FOXI1/HMGA1	-	-	NA	NA	ZNF384	0	0	0	0	0	0
chr1:15850000-17225000	rs4233536:15849644:C:T	rs4233536	15849644	C	T	0.616667	1.18314	7.21969	0.649609	2.95821	29	7	3	0	17	3	10	4	0:0:0:0:0:0:0:0:0:0:0:0:0:0:0:2:0	0:0:0:0:0:0:0:0:0:0:0:0:0:0:0:0:0	DNAJC16;CASP9;CROCC	0.166097	0.0144241	0.0101111	0.955936	1	CASP9	6	3	0	10	4	0	0	0	NA	0	-	-	-	NA	NA	NA	0	0	0	0	0	0
chr1:15850000-17225000	exm19561	rs1052571	15850613	G	A	0.616667	1.18314	7.17813	0.649573	2.93707	29	7	3	0	17	3	10	4	0:1:0:0:0:0:0:0:0:1:0:1:0:0:0:0:5	0:1:4:0:0:0:0:0:3:0:0:0:0:1:0:0:0	DNAJC16;CASP9;CROCC	0.447796	0.0144241	0.0101111	0.955936	1	CASP9	6	3	0	10	4	1	1	1	H3K4me3/H3K27ac/H3K4me1	1	MLL	-	-	ZIC3/ZIC1/ZIC4	ZIC3	ZIC3/ZIC4/ZIC1	0	0	0	0	0	0
chr1:15850000-17225000	rs4645980:15851676:C:A	rs4645980	15851676	C	A	0.616667	1.18314	7.21895	0.649529	2.95789	29	7	3	0	17	3	10	4	0:0:1:0:0:0:0:0:0:0:1:0:0:0:0:0:1	0:1:0:0:0:0:0:0:0:0:0:0:0:0:4:0:0	DNAJC16;CASP9;CROCC	0.334176	0.0144241	0.0101111	0.955936	1	CASP9	6	3	0	11	4	1	1	1	ATAC	1	MLL	-	-	SP2/ZNF148/KLF4/KLF5/SP1/PLAG1/MAZ/SP4/ZBTB7A/SP8/ZFX	SP1/SP2/KLF3/SP3/KLF6/KLF1/KLF12/SP4/KLF5/WT1/EGR2/KLF15/KLF9/MAZ/E2F4/PATZ1/TFAP2C/ZBTB17/NR1H4/E2F7/TFAP2A/ZNF467/KLF4/THAP1/ZNF281/RFX1/ZNF320/NHLH1	SP2/KLF5/SP1/SP4/PLAG1/SP8	0	0	0	0	0	0
chr1:15850000-17225000	1:15852034-C-T	rs4645978	15852034	C	T	0.616667	1.18314	7.22181	0.649614	2.95926	29	7	3	0	17	3	10	4	0:0:0:0:0:0:0:0:0:0:0:0:0:0:0:0:0	0:0:0:0:0:0:0:0:0:0:0:0:0:0:0:0:1	DNAJC16;CASP9;CROCC	0.166097	0.0144241	0.0101111	0.955936	1	CASP9	6	3	0	0	0	1	1	1	H3K4me3/H3K27ac	0	-	SMAD3	-	MAZ/ZNF263/E2F6/ZNF148	ZNF341/MAZ/VEZF1/ZNF467/WT1/ETS2/RXRA/PATZ1/ZSCAN22/E2F6/ZBTB17/ZNF770/SALL4/FLI1/KLF15/ZNF263/TFDP1/ZFP82/SP3/IRF3/E2F1	ZNF263/EWSR1-FLI1/E2F6	0	0	0	0	0	0
chr1:15850000-17225000	rs4263990:15852704:T:C	rs4263990	15852704	T	C	0.616667	1.18314	7.21969	0.649609	2.95821	29	7	3	0	17	3	10	4	0:0:0:0:0:0:0:0:0:0:0:0:0:0:0:0:0	0:0:0:0:0:0:0:0:0:0:0:0:0:0:0:0:0	DNAJC16;CASP9;CROCC	0.5	0.0144241	0.0101111	0.955936	1	CASP9	6	3	0	10	4	0	1	0	NA	0	-	SMAD3	-	ZNF148/EGR1/PURA/ZNF263/MAZ/RREB1/SP1/KLF5/SP2/WT1/KLF15	EGR2/MAZ/VEZF1/EGR1/WT1/ZBTB17/SREBF2/ZNF281/SP3/ZNF467/SP4/KLF15/SP2/ZNF341/PATZ1/KLF3/KLF5/TBX21	SP1/KLF5/SP2	0	0	0	0	0	0
chr1:15850000-17225000	rs4593819:15852739:C:G	rs4593819	15852739	C	G	0.616667	1.18314	7.21969	0.649609	2.95821	29	7	3	0	17	3	10	4	0:0:0:0:0:0:0:0:0:0:0:0:0:0:0:0:0	0:0:0:0:0:0:0:0:0:0:0:0:0:0:0:0:0	DNAJC16;CASP9;CROCC	0.5	0.0144241	0.0101111	0.955936	1	CASP9	6	3	0	10	4	0	1	0	NA	0	-	-	-	NA	NA	NA	0	0	0	0	0	0
chr1:15850000-17225000	rs35718454:15853289:T:G	rs35718454	15853289	T	G	0.616667	1.18314	7.25029	0.649981	2.97331	29	7	3	0	17	3	10	4	0:0:0:0:0:0:0:0:2:0:0:0:0:1:0:0:2	0:0:0:0:0:0:0:0:0:0:0:0:0:2:0:1:2	DNAJC16;CASP9;CROCC	0.5	0.0144241	0.0101111	0.955936	1	CASP9	6	3	0	10	4	1	1	1	ATAC/H3K4me3/H3K27ac/H3K4me1/ETS1/CREBBP/BRD4/HDAC6/HDAC1/KAT5/RNApolII	1	-	-	-	NA	NA	NA	0	0	0	0	0	0
chr1:15850000-17225000	rs3795760:15853650:A:G	rs3795760	15853650	A	G	0.616667	1.18314	7.2109	0.649449	2.9539	29	7	3	0	17	3	10	4	0:0:0:0:0:1:0:0:0:0:0:1:0:0:0:0:0	0:0:0:1:0:0:0:0:0:3:0:1:1:0:0:0:0	DNAJC16;CASP9;CROCC	0.13017	0.0144241	0.0101111	0.955936	1	CASP9	6	3	0	10	4	1	1	1	ATAC/H3K4me3/H3K27ac/H3K4me1/H2A.Z	1	E2F6/MLL	-	-	MBD2	ZNF263/MBD2	NA	0	0	0	0	0	0
chr1:15850000-17225000	rs7536810:15855339:A:C	rs7536810	15855339	A	C	0.616667	1.18314	7.21969	0.649609	2.95821	29	7	3	0	17	3	10	4	0:0:0:0:0:0:0:0:0:0:0:0:0:0:0:0:0	0:0:0:0:0:0:0:0:0:0:0:0:0:0:0:0:0	DNAJC16;CASP9;CROCC	0.5	0.0144241	0.0101111	0.955936	1	CASP9	6	3	0	10	4	0	0	0	NA	0	-	-	-	NA	NA	NA	0	0	0	0	0	0
chr1:15850000-17225000	rs7546951:15855344:G:A	rs7546951	15855344	G	A	0.616667	1.18314	7.21969	0.649609	2.95821	29	7	3	0	17	3	10	4	0:0:0:0:0:0:0:0:0:0:0:0:0:0:0:0:0	0:0:0:0:0:0:0:0:0:0:0:0:0:0:0:0:0	DNAJC16;CASP9;CROCC	0.5	0.0144241	0.0101111	0.955936	1	CASP9	6	3	0	10	4	0	0	0	NA	0	-	-	-	NA	NA	NA	0	0	0	0	0	0
chr1:15850000-17225000	rs10927796	rs10927796	15857134	A	G	0.616667	1.18314	7.21969	0.649609	2.95821	29	7	3	0	17	3	10	4	0:0:0:0:0:0:0:0:0:0:0:0:0:0:0:0:0	0:0:0:0:0:0:0:0:0:0:0:0:0:0:0:0:0	DNAJC16;CASP9;CROCC	0.5	0.0144241	0.0101111	0.955936	1	CASP9	6	3	0	10	4	0	0	0	NA	0	-	-	-	ARID3A	NA	NA	0	0	0	0	0	0
chr1:15850000-17225000	rs12562522:15857285:G:A	rs12562522	15857285	G	A	0.616667	1.18314	7.21969	0.649609	2.95821	29	7	3	0	17	3	10	4	0:0:0:0:0:0:0:0:0:0:0:0:0:0:0:0:0	0:0:0:0:0:0:0:0:0:0:0:0:0:0:0:0:0	DNAJC16;CASP9;CROCC	0.5	0.0144241	0.0101111	0.955936	1	CASP9	6	3	0	10	4	0	0	0	NA	0	-	-	-	ZNF524	NA	NA	0	0	0	0	0	0
chr1:15850000-17225000	rs12564508:15857302:C:T	rs12564508	15857302	C	T	0.616667	1.18314	7.21969	0.649609	2.95821	29	7	3	0	17	3	10	4	0:0:0:0:0:0:0:0:0:0:0:0:0:0:0:0:0	0:0:0:0:0:0:0:0:0:0:0:0:0:0:0:0:0	DNAJC16;CASP9;CROCC	0.5	0.0144241	0.0101111	0.955936	1	CASP9	6	3	0	10	4	0	0	0	NA	0	FOSL1	-	-	SMARCC1/NFE2L2	ZNF770/MAFK/BACH1/BACH2/MAFF	BACH2/MAFF	0	0	0	0	0	0
chr1:15850000-17225000	rs2042371:15857716:G:A	rs2042371	15857716	G	A	0.616667	1.18314	7.21969	0.649609	2.95821	29	7	3	0	17	3	10	4	0:0:0:0:0:0:0:0:0:0:0:0:0:0:0:0:0	0:0:0:0:0:0:0:0:0:0:0:0:0:0:0:0:0	DNAJC16;CASP9;CROCC	0.5	0.0144241	0.0101111	0.955936	1	CASP9	6	3	0	10	4	0	0	0	NA	0	-	-	-	NA	NA	NA	0	0	0	0	0	0
chr1:15850000-17225000	rs4661641:15858557:T:C	rs4661641	15858557	T	C	0.616667	1.18314	7.21969	0.649609	2.95821	29	7	3	0	17	3	10	4	0:0:0:0:0:0:0:0:0:0:0:0:0:0:0:0:0	0:0:0:0:0:0:0:0:0:0:0:0:0:0:0:0:0	DNAJC16;CASP9;CROCC	0.5	0.0144241	0.0101111	0.955936	1	CASP9	6	3	0	10	4	0	0	0	NA	0	-	-	-	NA	NA	NA	0	0	0	0	0	0
chr1:15850000-17225000	JHU_1.15859199	rs57551109	15859200	G	T	0.616667	1.18314	7.21969	0.649609	2.95821	29	7	3	0	17	3	10	4	0:0:0:0:0:0:0:0:0:0:0:0:0:0:0:0:0	0:0:0:0:0:0:0:0:0:0:0:0:0:0:0:0:0	DNAJC16;CASP9;CROCC	0.5	0.0144241	0.0101111	0.955936	1	CASP9	6	3	0	0	0	0	0	0	NA	0	FUBP1	SRY/FOXP1/FOXJ2	-	FUBP1	FOXJ3/ZFP28/SRY	ZNF384	0	0	0	0	0	0
chr1:1595000-1625000	rs3737622:1620860:G:A	rs3737622	1620860	G	A	0.483333	0.543466	6.69401	0.395214	2.31186	30	13	7	5	17	7	6	1	0:0:0:0:0:0:0:0:0:0:0:0:0:0:0:0:1	0:0:0:0:0:0:0:0:0:0:0:0:1:0:0:0:0	SLC35E2B;CDK11B;CDK11A	0.5	0.0396254	0.0262758	0.82066	0	NA	0	0	1	10	2	0	0	0	NA	0	-	-	-	NA	ZNF76	NA	0	0	0	0	0	0
chr1:1595000-1625000	rs3737623:1620885:T:C	rs3737623	1620885	T	C	0.483333	0.543466	6.71887	0.395159	2.32469	30	13	7	5	17	7	6	1	0:0:0:0:0:0:0:0:0:0:0:0:0:0:0:0:1	0:0:0:0:0:0:0:0:0:0:0:0:1:0:0:0:0	SLC35E2B;CDK11B;CDK11A	0.5	0.0396254	0.0262758	0.82066	0	NA	0	0	1	10	2	0	0	0	NA	0	AHR	-	-	TBX19	CLOCK	TBX19/T	0	0	0	0	0	0
chr1:1595000-1625000	rs3737624:1620904:A:G	rs3737624	1620904	A	G	0.483333	0.543466	6.7257	0.39534	2.32627	30	13	7	5	17	7	6	1	0:0:0:0:0:0:0:0:0:0:0:0:0:0:0:0:1	0:0:0:0:0:0:0:0:0:0:0:0:0:1:0:0:0	SLC35E2B;CDK11B;CDK11A	0.5	0.0396254	0.0262758	0.82066	0	NA	0	0	1	10	2	0	0	0	NA	0	-	-	-	NA	NA	NA	0	0	0	0	0	0
chr1:1595000-1625000	rs201870169:1622285:A:C	rs201870169	1622285	A	C	0.5	0.133333	6.68557	0.601624	2.28257	30	13	7	1	16	7	7	5	0:0:0:0:0:0:0:0:0:0:0:0:0:0:0:0	0:0:0:0:0:0:0:0:0:0:0:0:0:0:0:0	SLC35E2B;CDK11B;CDK11A	0.5	0.0396254	0.0262758	0.82066	0	NA	0	0	0	0	0	0	0	0	NA	0	-	-	-	NA	NA	NA	0	0	0	0	0	0
chr1:1595000-1625000	rs35947799:1625606:G:A	rs35947799	1625606	G	A	0.5	0.133333	6.74241	0.601581	2.31182	30	13	7	1	16	7	7	5	0:0:0:0:0:0:0:0:0:0:0:0:0:0:0:0	0:0:0:0:0:0:0:0:0:0:0:0:0:0:0:0	SLC35E2B;CDK11B;CDK11A	0.5	0.0396254	0.0262758	0.82066	0	NA	0	0	1	10	2	0	0	0	NA	0	-	-	-	HES1/HEY2/HES7/HEY1/HES5	USF2	HES7/HES5/HEY1	0	0	0	0	0	0
chr1:1595000-1625000	rs138271907:1627556:G:A	rs138271907	1627556	G	A	0.5	0.133333	6.83363	0.601489	2.35889	30	13	7	1	16	7	7	5	1:1:0:0:0:0:0:0:0:0:0:0:0:0:0:1	0:0:0:0:0:0:0:0:0:0:0:0:0:0:1:0	SLC35E2B;CDK11B;CDK11A	0.166585	0.0396254	0.0262758	0.82066	0	NA	0	0	0	0	0	0	0	0	NA	0	-	-	-	GLI2	ZNF770/ZNF263/TBX3	GLIS3	0	0	0	0	0	0
chr1:1595000-1625000	rs143967677:1628711:G:A	rs143967677	1628711	G	A	0.466667	1.26515	6.47648	0.604949	2.2153	30	13	7	1	18	9	5	3	0:0:0:0:0:0:0:0:0:0:1:0:0:0:0:0:0:0	0:0:0:0:0:0:0:0:0:0:0:0:0:0:0:0:0:0	SLC35E2B;CDK11B;CDK11A	0.165666	0.0396254	0.0262758	0.82066	0	NA	0	0	0	0	0	0	0	0	NA	0	-	SMAD3	-	ZNF263/MAZ	PAX5/ZNF263/EGR2	ZNF263	0	0	0	0	0	0
chr1:1595000-1625000	rs61776804:1628906:G:A	rs61776804	1628906	G	A	0.5	0.133333	6.78973	0.601537	2.33622	30	13	7	1	16	7	7	5	0:0:0:0:0:0:0:0:0:0:0:0:0:1:0:0	0:0:0:0:0:0:0:0:0:0:1:0:0:0:0:0	SLC35E2B;CDK11B;CDK11A	0.5	0.0396254	0.0262758	0.82066	0	NA	1	1	1	11	2	0	0	0	NA	0	-	-	-	NA	NA	NA	0	0	0	0	0	0
chr1:159890000-159980000	rs6427499:159891917:C:T	rs6427499	159891917	C	T	0.416667	0.02449	7.93874	0.630497	3.08284	29	9	10	1	15	4	5	4	0:0:0:0:0:0:0:0:0:0:0:0:0:0:0	0:1:0:0:0:0:0:0:0:0:0:0:0:1:0	TAGLN2;AL590560.1;PIGM	0.0821589	0.0435487	0.0443673	0.9993	0	NA	0	0	1	14	6	0	0	0	NA	1	-	-	-	NA	NA	NA	0	0	0	1	0	0
chr1:159890000-159980000	rs2789422:159892088:G:A	rs2789422	159892088	G	A	0.4	0.37037	8.97897	0.356215	3.63764	29	9	10	6	16	3	4	0	0:0:0:0:0:0:0:0:0:0:0:0:0:0:0:0	0:0:0:0:0:0:0:0:0:0:0:0:0:0:0:0	TAGLN2;AL590560.1;PIGM	0.5	0.0435487	0.0395218	0.9993	0	NA	0	0	0	12	6	1	0	0	NA	1	-	-	-	NA	NA	NA	0	0	0	0	0	0
chr1:1600000-1625000	rs28541555:1618675:T:G	rs28541555	1618675	T	G	0.616667	1.51122	4.79433	0.404312	1.31888	29	13	6	5	11	4	13	4	0:0:0:0:0:0:0:0:0:0:0	0:0:1:0:0:0:0:0:0:0:0	SLC35E2B;CDK11B;CDK11A	0.170447	0.0489489	0.0462062	0.994598	0	NA	0	0	1	8	2	0	1	0	NA	0	-	-	-	TCF3/TCF4	TCF3/TBX21/TCF12/ZNF329	ZEB1/TCF3/TCF4	0	0	0	0	0	0
chr1:1600000-1625000	rs71509485:1620009:A:T	rs71509485	1620009	A	T	0.55	0.003061	5.59174	0.397475	1.84664	29	13	6	6	15	6	9	1	1:1:3:0:0:0:0:0:0:1:0:0:0:0:0	0:0:0:0:0:0:0:0:0:0:0:0:0:0:0	SLC35E2B;CDK11B;CDK11A	0.0412089	0.0476018	0.0554938	0.994598	0	NA	0	0	0	0	0	0	0	0	NA	0	-	-	-	NA	NA	NA	0	0	1	0	0	0
chr1:1600000-1625000	rs201870169:1622285:A:C	rs201870169	1622285	A	C	0.5	0.133333	6.12693	0.607106	2.13636	29	13	7	1	16	6	7	6	0:0:0:0:0:0:0:0:0:0:0:0:0:0:0:0	0:0:0:0:0:0:0:0:0:0:0:0:0:0:0:0	SLC35E2B;CDK11B;CDK11A	0.5	0.0476018	0.0462062	0.994598	0	NA	0	0	0	0	0	0	0	0	NA	0	-	-	-	NA	NA	NA	0	0	0	0	0	0
chr1:1600000-1625000	rs35947799:1625606:G:A	rs35947799	1625606	G	A	0.5	0.133333	6.13912	0.60646	2.14331	29	13	7	1	16	6	7	6	0:0:0:0:0:0:0:0:0:0:0:0:0:1:0:0	0:0:0:0:0:0:0:0:0:0:0:0:0:0:0:0	SLC35E2B;CDK11B;CDK11A	0.166585	0.0476018	0.0462062	0.994598	0	NA	0	0	1	10	2	0	0	0	NA	0	-	-	-	HES1/HEY2/HES7/HEY1/HES5	USF2	HES7/HES5/HEY1	0	0	0	0	0	0
chr1:1600000-1625000	rs138271907:1627556:G:A	rs138271907	1627556	G	A	0.5	0.133333	6.15721	0.605388	2.15379	29	13	7	1	16	6	7	6	0:0:0:0:0:0:0:0:0:0:0:0:0:0:0:1	0:0:0:0:0:0:0:0:0:0:0:0:0:0:0:0	SLC35E2B;CDK11B;CDK11A	0.166585	0.0476018	0.0462062	0.994598	0	NA	0	0	0	0	0	0	0	0	NA	0	-	-	-	GLI2	ZNF770/ZNF263/TBX3	GLIS3	0	0	0	0	0	0
chr1:1600000-1625000	rs61776802:1628197:A:G	rs61776802	1628197	A	G	0.516667	3.7e-05	5.74269	0.605492	1.95951	29	13	7	0	15	7	8	6	0:0:0:0:0:0:0:0:0:0:0:0:0:0:0	0:0:0:0:0:0:0:0:0:0:0:0:0:0:0	SLC35E2B;CDK11B;CDK11A	0.5	0.0476018	0.0462062	0.994598	0	NA	0	0	1	11	2	0	0	0	NA	0	-	-	-	NA	NA	NA	0	0	0	0	0	0
chr1:1600000-1625000	rs143967677:1628711:G:A	rs143967677	1628711	G	A	0.466667	1.26515	6.98903	0.617975	2.57741	29	13	7	1	18	7	5	5	0:0:0:0:0:0:0:0:0:0:1:0:0:0:0:1:0:0	0:0:0:0:0:0:0:0:0:0:0:0:0:0:0:0:0:0	SLC35E2B;CDK11B;CDK11A	0.0815694	0.0476018	0.0462062	0.994598	0	NA	0	0	0	0	0	0	0	0	NA	0	-	SMAD3	-	ZNF263/MAZ	PAX5/ZNF263/EGR2	ZNF263	0	0	0	0	0	0
chr1:1600000-1625000	rs61776804:1628906:G:A	rs61776804	1628906	G	A	0.5	0.133333	6.14873	0.605909	2.14885	29	13	7	1	16	6	7	6	0:0:0:0:0:0:0:0:0:0:0:0:0:0:0:0	0:0:0:0:0:0:0:0:0:0:1:0:0:0:0:0	SLC35E2B;CDK11B;CDK11A	0.166585	0.0476018	0.0462062	0.994598	0	NA	1	1	1	11	2	0	0	0	NA	0	-	-	-	NA	NA	NA	0	0	0	0	0	0
chr1:1605000-1625000	rs3737622:1620860:G:A	rs3737622	1620860	G	A	0.483333	0.543466	4.72718	0.415382	1.24435	30	20	7	6	17	10	6	4	0:1:0:0:0:0:0:0:0:0:0:0:0:0:0:0:0	0:0:0:0:0:0:0:0:0:0:1:0:0:0:0:0:0	SLC35E2B;CDK11B;CDK11A	0.5	0.0428849	0.0326084	0.818294	0	NA	0	0	1	10	2	0	0	0	NA	0	-	-	-	NA	ZNF76	NA	0	0	0	0	0	0
chr1:1605000-1625000	rs3737623:1620885:T:C	rs3737623	1620885	T	C	0.483333	0.543466	4.73904	0.415402	1.25113	30	20	7	6	17	10	6	4	0:1:0:0:0:0:0:0:0:0:0:0:0:0:0:0:0	0:0:0:0:0:0:0:0:0:0:1:0:0:0:0:0:0	SLC35E2B;CDK11B;CDK11A	0.5	0.0428849	0.0326084	0.818294	0	NA	0	0	1	10	2	0	0	0	NA	0	AHR	-	-	TBX19	CLOCK	TBX19/T	0	0	0	0	0	0
chr1:1605000-1625000	rs3737624:1620904:A:G	rs3737624	1620904	A	G	0.483333	0.543466	4.80001	0.414449	1.28529	30	20	7	6	17	10	6	4	0:1:0:0:0:0:0:0:0:0:0:0:0:0:0:0:0	0:0:0:0:0:0:0:0:0:0:1:0:0:1:0:0:0	SLC35E2B;CDK11B;CDK11A	0.289728	0.0428849	0.0326084	0.818294	0	NA	0	0	1	10	2	0	0	0	NA	0	-	-	-	NA	NA	NA	0	0	0	0	0	0
chr1:1605000-1625000	rs201870169:1622285:A:C	rs201870169	1622285	A	C	0.5	0.133333	5.28344	0.586871	1.49069	30	20	7	4	16	10	7	6	0:0:0:0:0:0:0:0:0:0:0:0:0:0:0:0	0:0:0:0:0:0:0:0:0:0:0:0:0:0:0:0	SLC35E2B;CDK11B;CDK11A	0.5	0.0428849	0.0326084	0.818294	0	NA	0	0	0	0	0	0	0	0	NA	0	-	-	-	NA	NA	NA	0	0	0	0	0	0
chr1:1605000-1625000	rs35947799:1625606:G:A	rs35947799	1625606	G	A	0.5	0.133333	5.30831	0.586555	1.50464	30	20	7	4	16	10	7	6	0:0:0:0:0:0:0:0:0:0:0:0:0:1:0:0	0:0:0:0:0:0:0:0:0:0:0:0:0:0:0:0	SLC35E2B;CDK11B;CDK11A	0.166585	0.0428849	0.0326084	0.818294	0	NA	0	0	1	10	2	0	0	0	NA	0	-	-	-	HES1/HEY2/HES7/HEY1/HES5	USF2	HES7/HES5/HEY1	0	0	0	0	0	0
chr1:1605000-1625000	rs138271907:1627556:G:A	rs138271907	1627556	G	A	0.5	0.133333	5.34762	0.586023	1.52685	30	20	7	4	16	10	7	6	0:0:0:0:0:0:0:0:0:0:0:0:0:0:0:1	0:0:0:0:0:0:0:0:0:0:0:0:0:0:0:0	SLC35E2B;CDK11B;CDK11A	0.166585	0.0428849	0.0326084	0.818294	0	NA	0	0	0	0	0	0	0	0	NA	0	-	-	-	GLI2	ZNF770/ZNF263/TBX3	GLIS3	0	0	0	0	0	0
chr1:1605000-1625000	rs61776802:1628197:A:G	rs61776802	1628197	A	G	0.516667	3.7e-05	5.55009	0.589095	1.73106	30	20	7	4	15	10	8	6	0:0:0:0:0:0:0:0:0:0:0:0:0:0:0	0:0:0:0:0:0:0:0:0:0:0:0:0:0:0	SLC35E2B;CDK11B;CDK11A	0.5	0.0428849	0.0340037	0.818294	0	NA	0	0	1	11	2	0	0	0	NA	0	-	-	-	NA	NA	NA	0	0	0	0	0	0
chr1:1605000-1625000	rs143967677:1628711:G:A	rs143967677	1628711	G	A	0.466667	1.26515	8.08302	0.608522	2.82319	30	20	7	4	18	11	5	5	0:0:0:0:0:0:0:0:0:0:0:0:0:0:0:1:0:0	0:0:0:0:0:0:0:0:0:0:0:0:0:0:0:0:0:0	SLC35E2B;CDK11B;CDK11A	0.165666	0.0428849	0.0326084	0.818294	0	NA	0	0	0	0	0	0	0	0	NA	0	-	SMAD3	-	ZNF263/MAZ	PAX5/ZNF263/EGR2	ZNF263	0	0	0	0	0	0
chr1:1605000-1625000	rs61776804:1628906:G:A	rs61776804	1628906	G	A	0.5	0.133333	5.32879	0.586282	1.51619	30	20	7	4	16	10	7	6	0:2:0:0:0:0:0:0:0:0:0:0:0:0:2:0	0:0:0:0:0:0:0:0:0:0:0:0:0:0:0:0	SLC35E2B;CDK11B;CDK11A	0.0819378	0.0428849	0.0326084	0.818294	0	NA	1	1	1	11	2	0	0	0	NA	0	-	-	-	NA	NA	NA	0	0	0	0	0	0
chr1:1610000-1625000	rs6700884:1611432:A:G	rs6700884	1611432	A	G	0.733333	0.6547	9.90961	0.374083	3.94951	30	19	3	3	10	8	17	8	1:3:0:13:0:1:0:0:1:0	3:0:0:0:0:1:0:1:1:0	CDK11A;SLC35E2B;CDK11B	0.1818	0.027951	0.0357204	0.915098	0	NA	0	0	1	7	2	0	0	0	NA	0	-	-	-	NA	NA	NA	0	0	0	0	0	0
chr1:1610000-1625000	rs6695303:1611653:T:C	rs6695303	1611653	T	C	0.6	0.833333	7.63667	0.389786	2.68771	30	19	6	6	12	7	12	6	0:0:0:0:0:0:0:1:0:0:0:2	0:0:0:0:0:1:0:0:0:1:0:0	CDK11A;SLC35E2B;CDK11B	0.361362	0.0486143	0.0303899	0.915098	0	NA	0	0	1	7	1	0	0	0	NA	0	-	-	-	MAZ	ZNF770/MAZ	NA	0	0	0	0	0	0
chr1:1610000-1625000	rs35947799:1625606:G:A	rs35947799	1625606	G	A	0.5	0.133333	8.932	0.626021	3.50834	30	19	7	3	16	9	7	7	0:0:0:0:0:0:0:0:0:0:0:0:0:1:0:0	0:0:0:0:0:0:0:0:0:0:0:0:0:0:0:0	CDK11A;SLC35E2B;CDK11B	0.166585	0.00560436	0.00767036	0.750971	0	NA	0	0	1	10	2	0	0	0	NA	0	-	-	-	HES1/HEY2/HES7/HEY1/HES5	USF2	HES7/HES5/HEY1	0	0	0	0	0	0
chr1:1610000-1625000	rs138271907:1627556:G:A	rs138271907	1627556	G	A	0.5	0.133333	8.98217	0.625157	3.53823	30	19	7	3	16	9	7	7	2:0:0:0:0:0:0:0:0:0:0:0:0:0:0:0	0:0:0:0:0:0:0:0:0:0:0:0:0:0:0:0	CDK11A;SLC35E2B;CDK11B	0.166585	0.00560436	0.00767036	0.750971	0	NA	0	0	0	0	0	0	0	0	NA	0	-	-	-	GLI2	ZNF770/ZNF263/TBX3	GLIS3	0	0	0	0	0	0
chr1:1610000-1625000	rs61776802:1628197:A:G	rs61776802	1628197	A	G	0.516667	3.7e-05	8.34387	0.623195	3.22608	30	19	7	3	15	8	8	8	0:0:0:0:0:0:0:0:0:0:0:0:0:0:0	0:0:0:0:0:0:0:0:0:0:0:0:0:0:0	CDK11A;SLC35E2B;CDK11B	0.5	0.00580487	0.00788388	0.750971	0	NA	0	0	1	11	2	0	0	0	NA	0	-	-	-	NA	NA	NA	0	0	0	0	0	0
chr1:1610000-1625000	rs143967677:1628711:G:A	rs143967677	1628711	G	A	0.466667	1.26515	5.65878	0.60852	1.9551	30	19	7	3	18	11	5	5	0:0:0:0:0:0:0:0:0:0:0:0:0:0:1:1:0:2	0:0:0:0:0:0:0:0:0:0:0:0:0:0:0:0:0:0	CDK11A;SLC35E2B;CDK11B	0.0518423	0.0208418	0.0278983	0.750971	0	NA	0	0	0	0	0	0	0	0	NA	0	-	SMAD3	-	ZNF263/MAZ	PAX5/ZNF263/EGR2	ZNF263	0	0	0	0	0	0
chr1:1610000-1625000	rs61776804:1628906:G:A	rs61776804	1628906	G	A	0.5	0.133333	8.95815	0.625576	3.52389	30	19	7	3	16	9	7	7	0:2:0:0:0:0:0:0:0:0:0:0:0:0:2:0	0:0:0:0:0:0:0:0:0:0:0:0:0:0:0:0	CDK11A;SLC35E2B;CDK11B	0.0819378	0.00560436	0.00767036	0.750971	0	NA	1	1	1	11	2	0	0	0	NA	0	-	-	-	NA	NA	NA	0	0	0	0	0	0
chr1:1610000-1680000	rs6700884:1611432:A:G	rs6700884	1611432	A	G	0.733333	0.6547	10.0895	0.683853	4.40979	30	19	3	1	10	6	17	12	0:0:0:0:0:0:0:0:1:1	4:0:0:0:1:0:0:0:2:2	CDK11A;SLC35E2B;CDK11B;NADK;SLC35E2	0.0553825	0.00344824	0.0288971	0.663028	0	NA	0	0	1	7	2	0	0	0	NA	0	-	-	-	NA	NA	NA	0	0	0	0	0	0
chr1:1610000-1680000	rs6695303:1611653:T:C	rs6695303	1611653	T	C	0.6	0.833333	14.2076	0.691572	6.25617	30	19	6	2	12	7	12	10	0:0:0:0:0:0:0:0:0:0:0:0	0:1:0:0:0:1:0:0:0:0:3:0	CDK11A;SLC35E2B;CDK11B;NADK;SLC35E2	0.0686024	0.000773368	0.0022645	0.663028	0	NA	0	0	1	7	1	0	0	0	NA	0	-	-	-	MAZ	ZNF770/MAZ	NA	0	0	0	0	0	0
chr1:1610000-1680000	exm2264793	rs4074196	1611995	A	G	0.6	0.833333	14.1451	0.688972	6.23274	30	19	6	2	12	7	12	10	0:0:0:0:0:1:0:0:0:0:0:1	0:0:0:0:0:0:0:0:0:0:0:0	CDK11A;SLC35E2B;CDK11B;NADK;SLC35E2	0.0830434	0.000773368	0.0022645	0.663028	0	NA	4	3	1	7	1	0	0	0	NA	0	MLL	-	-	ESR1	ZNF324	NA	0	0	0	0	0	0
chr1:1610000-1680000	rs4074198:1612603:G:A	rs4074198	1612603	G	A	0.65	3.48146	12.95	0.700599	5.6316	30	19	6	2	9	4	15	13	0:0:0:0:2:1:0:0:0	0:0:0:0:3:0:0:0:0	CDK11A;SLC35E2B;CDK11B;NADK;SLC35E2	0.5	0.000789136	0.00799644	0.663028	0	NA	0	0	1	7	1	0	0	0	NA	0	-	-	-	NA	NA	NA	0	0	0	0	0	0
chr1:1610000-1680000	rs7520934:1615348:A:C	rs7520934	1615348	A	C	0.616667	0.208823	13.1558	0.693759	5.81154	30	19	5	1	13	8	12	10	0:0:0:0:0:0:0:0:0:1:1:0:0	2:0:0:0:0:0:0:0:0:0:2:1:0	CDK11A;SLC35E2B;CDK11B;NADK;SLC35E2	0.136742	0.000773368	0.00368808	0.663028	0	NA	0	0	1	7	1	0	0	0	NA	0	-	-	-	NA	NA	NA	0	0	0	0	0	0
chr1:1610000-1680000	rs28774670:1615705:T:C	rs28774670	1615705	T	C	0.6	0.833333	14.147	0.692516	6.22329	30	19	6	2	12	7	12	10	0:0:0:0:0:0:0:0:0:0:0:0	0:0:0:0:0:0:0:0:0:0:0:0	CDK11A;SLC35E2B;CDK11B;NADK;SLC35E2	0.5	0.000773368	0.0022645	0.663028	0	NA	0	0	1	7	1	0	0	0	NA	0	-	-	-	NA	NA	NA	0	0	0	0	0	0
chr1:1610000-1680000	rs28435953:1615747:G:C	rs28435953	1615747	G	C	0.6	0.833333	14.147	0.692516	6.22329	30	19	6	2	12	7	12	10	0:0:0:0:0:0:0:0:0:0:0:0	0:0:0:0:0:0:0:0:0:0:0:0	CDK11A;SLC35E2B;CDK11B;NADK;SLC35E2	0.5	0.000773368	0.0022645	0.663028	0	NA	0	0	1	7	1	0	0	0	NA	0	-	-	-	NA	NA	NA	0	0	0	0	0	0
chr1:1610000-1680000	rs28464677:1616058:G:A	rs28464677	1616058	G	A	0.6	0.833333	14.1464	0.692582	6.22272	30	19	6	2	12	7	12	10	3:0:0:0:0:0:0:0:0:1:0:0	3:1:0:0:0:0:5:1:2:1:3:1	CDK11A;SLC35E2B;CDK11B;NADK;SLC35E2	0.0176461	0.000773368	0.0022645	0.663028	0	NA	0	0	1	7	1	0	0	0	NA	0	-	-	-	NA	NA	NA	0	0	0	0	0	0
chr1:1610000-1680000	rs61776792:1616256:G:C	rs61776792	1616256	G	C	0.6	0.833333	14.149	0.692318	6.22499	30	19	6	2	12	7	12	10	0:0:0:1:0:0:0:0:0:0:0:0	1:0:0:0:1:0:0:2:0:0:1:0	CDK11A;SLC35E2B;CDK11B;NADK;SLC35E2	0.0830434	0.000773368	0.0022645	0.663028	0	NA	0	0	1	7	1	0	0	0	NA	0	FOXI1	-	-	FUBP1	FOXJ3/IRF3	NA	0	0	0	0	0	0
chr1:1610000-1680000	rs28736713:1617586:T:G	rs28736713	1617586	T	G	0.6	0.833333	14.1444	0.69278	6.22102	30	19	6	2	12	7	12	10	0:0:0:0:0:0:1:0:0:0:0:0	0:1:0:0:0:0:2:1:1:0:3:3	CDK11A;SLC35E2B;CDK11B;NADK;SLC35E2	0.0125725	0.000773368	0.0022645	0.663028	0	NA	0	0	1	8	2	0	0	0	NA	0	HES1/HES5/HES7/BHLHE40/BHLHE41/HEY1/HEY2	ARNTL	HES5/HES7/BHLHE40/HEY2/MNT	HES7/HES5/BHLHE40/HES1	CLOCK/ARNTL	HES7/HES5	0	0	0	0	0	0
chr1:1610000-1680000	rs28367203:1618321:T:C	rs28367203	1618321	T	C	0.616667	0.208823	13.117	0.696125	5.78291	30	19	5	1	13	8	12	10	1:2:0:1:0:0:1:1:0:0:0:0:3	4:4:0:0:0:0:1:6:6:0:1:3:0	CDK11A;SLC35E2B;CDK11B;NADK;SLC35E2	0.0499149	0.000773368	0.00368808	0.663028	0	NA	0	0	1	8	2	0	0	0	NA	0	-	-	-	NA	NA	NA	0	0	0	0	0	0
chr1:1610000-1680000	rs28463291:1618500:C:T	rs28463291	1618500	C	T	0.616667	0.208823	13.1365	0.694934	5.79732	30	19	5	1	13	8	12	10	0:0:0:0:0:0:0:0:0:1:0:0:2	0:0:0:0:0:0:0:1:0:0:1:0:0	CDK11A;SLC35E2B;CDK11B;NADK;SLC35E2	0.360678	0.000773368	0.00368808	0.663028	0	NA	0	0	1	8	2	0	0	0	NA	0	HMGA1/FOXL1	-	-	HOXC6/FOXM1	FOXJ3	NA	0	0	0	0	0	0
chr1:1610000-1680000	rs28366981:1618592:A:G	rs28366981	1618592	A	G	0.616667	0.208823	13.1384	0.694816	5.79876	30	19	5	1	13	8	12	10	0:0:0:0:0:0:0:0:0:0:0:0:0	0:0:0:0:0:0:0:0:0:0:1:0:0	CDK11A;SLC35E2B;CDK11B;NADK;SLC35E2	0.168525	0.000773368	0.00368808	0.663028	0	NA	0	0	1	8	2	0	1	0	NA	0	-	-	-	NA	MTF1	NA	0	0	0	0	0	0
chr1:1610000-1680000	rs28561498:1618598:G:T	rs28561498	1618598	G	T	0.6	0.833333	14.1378	0.693444	6.2153	30	19	6	2	12	7	12	10	0:0:0:0:0:0:0:0:0:0:0:0	0:0:0:0:0:0:0:0:0:0:1:0	CDK11A;SLC35E2B;CDK11B;NADK;SLC35E2	0.1694	0.000773368	0.0022645	0.663028	0	NA	0	0	1	8	2	0	1	0	NA	0	MLL	-	-	NA	NA	NA	0	0	0	0	0	0
chr1:1610000-1680000	rs7524863:1619082:G:A	rs7524863	1619082	G	A	0.616667	0.208823	13.1317	0.69523	5.79374	30	19	5	1	13	8	12	10	0:0:0:0:0:0:0:0:0:0:0:0:3	3:1:0:0:0:4:3:0:0:0:0:0:0	CDK11A;SLC35E2B;CDK11B;NADK;SLC35E2	0.121213	0.000773368	0.00368808	0.663028	0	NA	0	0	1	7	2	0	0	0	NA	0	-	-	-	TP73	ZNF770/BACH1/MAFF	NA	0	0	0	0	0	0
chr1:1610000-1680000	rs61776794:1619848:C:G	rs61776794	1619848	C	G	0.6	0.37037	5.55346	0.643944	2.10046	30	19	4	1	16	10	10	8	0:0:0:0:0:0:0:0:1:1:0:0:0:3:0:0	0:0:0:0:0:2:0:0:0:0:0:0:0:0:0:0	CDK11A;SLC35E2B;CDK11B;NADK;SLC35E2	0.228223	0.0401433	0.0139376	0.985098	0	NA	0	0	0	0	0	0	0	0	NA	0	-	-	-	NA	NA	NA	0	0	0	0	0	0
chr1:161490000-161580000	rs200837054:161577204:G:T	rs200837054	161577204	G	T	0.25	0.014815	7.37176	0.636196	2.84195	23	3	17	0	11	3	2	0	9:6:0:11:9:0:3:0:0:6:0	0:0:0:0:0:0:0:0:0:0:0	FCGR3A	0.00602543	0.0231896	0.986511	0.27782	0	NA	0	0	0	0	0	0	0	0	NA	0	-	-	-	NA	NA	NA	0	0	0	0	0	0
chr1:161490000-161580000	rs41299300:161579687:C:G	rs41299300	161579687	C	G	0.283333	0.134797	10.3272	0.657046	4.24805	23	3	15	0	13	3	2	0	2:0:2:0:2:3:1:1:0:0:0:1:2	0:0:0:0:0:0:0:0:0:0:0:0:1	FCGR3A	0.00180448	0.00875778	0.986511	0.27782	0	NA	0	0	0	0	0	0	0	0	NA	0	-	-	-	NA	NA	NA	0	0	0	0	0	0
chr1:161495000-161580000	rs41299300:161579687:C:G	rs41299300	161579687	C	G	0.283333	0.134797	6.92447	0.670395	2.80158	20	2	15	0	13	2	2	0	2:0:2:0:5:3:3:1:0:0:1:1:2	0:0:0:0:0:0:0:0:0:0:0:0:1	FCGR3A	0.00219828	0.0355655	0.863794	0.164838	0	NA	0	0	0	0	0	0	0	0	NA	0	-	-	-	NA	NA	NA	0	0	0	0	0	0
chr1:1615000-1680000	rs6700884:1611432:A:G	rs6700884	1611432	A	G	0.733333	0.6547	14.4695	0.702544	6.32082	30	27	3	2	10	9	17	16	0:0:0:0:0:0:0:0:1:1	4:0:0:0:1:0:0:0:2:2	CDK11A;SLC35E2B;NADK;SLC35E2	0.0553825	0.000640997	0.0114014	0.96782	0	NA	0	0	1	7	2	0	0	0	NA	0	-	-	-	NA	NA	NA	0	0	0	0	0	0
chr1:1615000-1680000	rs6695303:1611653:T:C	rs6695303	1611653	T	C	0.6	0.833333	8.56249	0.647733	3.13224	30	27	6	5	12	11	12	11	0:0:0:0:0:0:0:0:0:0:0:0	0:1:0:0:0:1:0:0:0:0:3:0	CDK11A;SLC35E2B;NADK;SLC35E2	0.0686024	0.00537119	0.00105318	0.96782	0	NA	0	0	1	7	1	0	0	0	NA	0	-	-	-	MAZ	ZNF770/MAZ	NA	0	0	0	0	0	0
chr1:1615000-1680000	exm2264793	rs4074196	1611995	A	G	0.6	0.833333	8.34191	0.64282	3.0376	30	27	6	5	12	11	12	11	0:0:0:0:0:1:0:0:0:0:0:1	0:0:0:0:0:0:0:0:0:0:0:0	CDK11A;SLC35E2B;NADK;SLC35E2	0.0830434	0.00571024	0.00105318	0.96782	0	NA	4	3	1	7	1	0	0	0	NA	0	MLL	-	-	ESR1	ZNF324	NA	0	0	0	0	0	0
chr1:1615000-1680000	rs4074198:1612603:G:A	rs4074198	1612603	G	A	0.65	3.48146	12.7901	0.685313	5.14099	30	27	6	5	9	8	15	14	0:0:0:0:2:1:0:0:0	0:0:0:0:3:0:0:0:0	CDK11A;SLC35E2B;NADK;SLC35E2	0.5	0.00125443	0.00242067	0.96782	0	NA	0	0	1	7	1	0	0	0	NA	0	-	-	-	NA	NA	NA	0	0	0	0	0	0
chr1:1615000-1680000	rs7520934:1615348:A:C	rs7520934	1615348	A	C	0.616667	0.208823	10.919	0.669886	4.36112	30	27	5	4	13	12	12	11	0:0:0:0:0:0:0:0:0:1:1:0:0	2:0:0:0:0:0:0:0:0:0:2:1:0	CDK11A;SLC35E2B;NADK;SLC35E2	0.136742	0.00285549	0.00265559	0.96782	0	NA	0	0	1	7	1	0	0	0	NA	0	-	-	-	NA	NA	NA	0	0	0	0	0	0
chr1:1615000-1680000	rs28774670:1615705:T:C	rs28774670	1615705	T	C	0.6	0.833333	8.61225	0.648589	3.15455	30	27	6	5	12	11	12	11	0:0:0:0:0:0:0:0:0:0:0:0	0:0:0:0:0:0:0:0:0:0:0:0	CDK11A;SLC35E2B;NADK;SLC35E2	0.5	0.00537119	0.00105318	0.96782	0	NA	0	0	1	7	1	0	0	0	NA	0	-	-	-	NA	NA	NA	0	0	0	0	0	0
chr1:1615000-1680000	rs28435953:1615747:G:C	rs28435953	1615747	G	C	0.6	0.833333	8.61225	0.648589	3.15455	30	27	6	5	12	11	12	11	0:0:0:0:0:0:0:0:0:0:0:0	0:0:0:0:0:0:0:0:0:0:0:0	CDK11A;SLC35E2B;NADK;SLC35E2	0.5	0.00537119	0.00105318	0.96782	0	NA	0	0	1	7	1	0	0	0	NA	0	-	-	-	NA	NA	NA	0	0	0	0	0	0
chr1:1615000-1680000	rs28464677:1616058:G:A	rs28464677	1616058	G	A	0.6	0.833333	9.15223	0.649907	3.37297	30	27	6	5	12	11	12	11	3:0:0:0:0:0:0:0:0:1:0:0	3:1:0:0:0:0:5:1:2:1:3:1	CDK11A;SLC35E2B;NADK;SLC35E2	0.0176461	0.00526056	0.00105318	0.96782	0	NA	0	0	1	7	1	0	0	0	NA	0	-	-	-	NA	NA	NA	0	0	0	0	0	0
chr1:1615000-1680000	rs61776792:1616256:G:C	rs61776792	1616256	G	C	0.6	0.833333	8.57328	0.647964	3.13603	30	27	6	5	12	11	12	11	0:0:0:1:0:0:0:0:0:0:0:0	1:0:0:0:1:0:0:2:0:0:1:0	CDK11A;SLC35E2B;NADK;SLC35E2	0.0830434	0.00537119	0.00105318	0.96782	0	NA	0	0	1	7	1	0	0	0	NA	0	FOXI1	-	-	FUBP1	FOXJ3/IRF3	NA	0	0	0	0	0	0
chr1:1615000-1680000	rs28736713:1617586:T:G	rs28736713	1617586	T	G	0.6	0.833333	9.19603	0.651876	3.4192	30	27	6	5	12	11	12	11	0:0:0:0:0:0:1:0:0:0:0:0	0:1:0:0:0:0:2:1:1:0:3:3	CDK11A;SLC35E2B;NADK;SLC35E2	0.0125725	0.00526056	0.00105318	0.96782	0	NA	0	0	1	8	2	0	0	0	NA	0	HES1/HES5/HES7/BHLHE40/BHLHE41/HEY1/HEY2	ARNTL	HES5/HES7/BHLHE40/HEY2/MNT	HES7/HES5/BHLHE40/HES1	CLOCK/ARNTL	HES7/HES5	0	0	0	0	0	0
chr1:1615000-1680000	rs28367203:1618321:T:C	rs28367203	1618321	T	C	0.616667	0.208823	11.4501	0.672018	4.58186	30	27	5	4	13	12	12	11	1:2:0:1:0:0:1:1:0:0:0:0:3	4:4:0:0:0:0:1:6:6:0:1:3:0	CDK11A;SLC35E2B;NADK;SLC35E2	0.0499149	0.00233967	0.00265559	0.96782	0	NA	0	0	1	8	2	0	0	0	NA	0	-	-	-	NA	NA	NA	0	0	0	0	0	0
chr1:1615000-1680000	rs28463291:1618500:C:T	rs28463291	1618500	C	T	0.616667	0.208823	9.98584	0.662152	3.90619	30	27	5	4	13	12	12	11	0:0:0:0:0:0:0:0:0:1:0:0:2	0:0:0:0:0:0:0:1:0:0:1:0:0	CDK11A;SLC35E2B;NADK;SLC35E2	0.360678	0.00411319	0.00265559	0.96782	0	NA	0	0	1	8	2	0	0	0	NA	0	HMGA1/FOXL1	-	-	HOXC6/FOXM1	FOXJ3	NA	0	0	0	0	0	0
chr1:1615000-1680000	rs28366981:1618592:A:G	rs28366981	1618592	A	G	0.616667	0.208823	9.96024	0.661932	3.89061	30	27	5	4	13	12	12	11	0:0:0:0:0:0:0:0:0:0:0:0:0	0:0:0:0:0:0:0:0:0:0:1:0:0	CDK11A;SLC35E2B;NADK;SLC35E2	0.168525	0.00411319	0.00265559	0.96782	0	NA	0	0	1	8	2	0	1	0	NA	0	-	-	-	NA	MTF1	NA	0	0	0	0	0	0
chr1:1615000-1680000	rs28561498:1618598:G:T	rs28561498	1618598	G	T	0.6	0.833333	8.70185	0.650809	3.19266	30	27	6	5	12	11	12	11	0:0:0:0:0:0:0:0:0:0:0:0	0:0:0:0:0:0:0:0:0:0:1:0	CDK11A;SLC35E2B;NADK;SLC35E2	0.1694	0.00537119	0.00105318	0.96782	0	NA	0	0	1	8	2	0	1	0	NA	0	MLL	-	-	NA	NA	NA	0	0	0	0	0	0
chr1:1615000-1680000	rs28541555:1618675:T:G	rs28541555	1618675	T	G	0.616667	1.51122	15.3555	0.724846	6.60186	30	27	6	4	11	10	13	13	0:0:0:0:0:0:0:0:0:0:0	0:0:0:0:0:0:1:0:0:0:0	CDK11A;SLC35E2B;NADK;SLC35E2	0.170447	0.000458037	0.00608256	0.96782	0	NA	0	0	1	8	2	0	1	0	NA	0	-	-	-	TCF3/TCF4	TCF3/TBX21/TCF12/ZNF329	ZEB1/TCF3/TCF4	0	0	0	0	0	0
chr1:1615000-1680000	rs7524863:1619082:G:A	rs7524863	1619082	G	A	0.616667	0.208823	9.6677	0.658545	3.73211	30	27	5	4	13	12	12	11	0:0:0:0:0:0:0:0:0:0:0:0:3	3:1:0:0:0:4:3:0:0:0:0:0:0	CDK11A;SLC35E2B;NADK;SLC35E2	0.121213	0.00450085	0.00265559	0.96782	0	NA	0	0	1	7	2	0	0	0	NA	0	-	-	-	TP73	ZNF770/BACH1/MAFF	NA	0	0	0	0	0	0
chr1:1615000-1680000	rs61776794:1619848:C:G	rs61776794	1619848	C	G	0.6	0.37037	8.29957	0.697229	3.10998	30	27	4	4	16	14	10	9	0:0:0:0:0:0:0:0:1:1:0:0:0:3:0:0	0:0:0:0:0:2:0:0:0:0:0:0:0:0:0:0	CDK11A;SLC35E2B;NADK;SLC35E2	0.228223	0.00571024	0.00576958	0.96782	0	NA	0	0	0	0	0	0	0	0	NA	0	-	-	-	NA	NA	NA	0	0	0	0	0	0
chr1:1615000-1680000	rs71509485:1620009:A:T	rs71509485	1620009	A	T	0.55	0.003061	14.2169	0.701853	5.80941	30	27	6	5	15	14	9	8	0:0:1:0:0:0:0:0:0:0:0:0:0:0:0	0:0:0:0:0:0:0:0:0:0:0:0:0:0:0	CDK11A;SLC35E2B;NADK;SLC35E2	0.167141	0.000651591	0.00061177	0.96782	0	NA	0	0	0	0	0	0	0	0	NA	0	-	-	-	NA	NA	NA	0	0	1	0	0	0
chr1:1615000-1680000	rs193281994:1620025:C:T	rs193281994	1620025	C	T	0.566667	0.22174	15.5801	0.714402	6.61125	30	27	5	4	16	15	9	8	0:0:0:0:0:0:0:0:0:0:0:0:0:0:0:1	0:0:0:0:0:0:0:0:0:0:0:0:0:0:0:0	CDK11A;SLC35E2B;NADK;SLC35E2	0.166585	0.000458037	0.00120374	0.96782	0	NA	0	0	0	0	0	0	0	0	NA	0	-	-	-	PAX5	PAX5/ZNF121	NA	0	0	0	0	0	0
chr1:1615000-1680000	rs201253749:1620086:G:A	rs201253749	1620086	G	A	0.566667	0.22174	15.5867	0.714488	6.6143	30	27	5	4	16	15	9	8	2:0:2:0:0:0:0:2:3:0:0:0:0:0:1:1	0:0:0:0:0:0:0:0:0:0:0:0:0:0:0:0	CDK11A;SLC35E2B;NADK;SLC35E2	0.0080538	0.000458037	0.00120374	0.96782	0	NA	0	0	0	0	0	0	0	0	NA	0	-	-	-	NA	NA	NA	0	0	0	0	0	0
chr1:1615000-1680000	rs3737622:1620860:G:A	rs3737622	1620860	G	A	0.483333	0.543466	18.1676	0.723108	7.75766	30	27	7	6	17	15	6	6	1:1:2:0:0:0:0:0:0:0:0:0:0:0:0:0:2	1:0:0:0:0:0:0:0:0:3:0:0:0:4:1:0:2	CDK11A;SLC35E2B;NADK;SLC35E2	0.192639	0.0002504	0.000318035	0.96782	0	NA	0	0	1	10	2	0	0	0	NA	0	-	-	-	NA	ZNF76	NA	0	0	0	0	0	0
chr1:1615000-1680000	rs3737623:1620885:T:C	rs3737623	1620885	T	C	0.483333	0.543466	18.1073	0.722538	7.73001	30	27	7	6	17	15	6	6	1:1:0:0:0:0:0:0:0:0:0:0:0:0:0:0:2	1:0:0:0:0:0:0:0:0:2:0:0:0:2:1:0:1	CDK11A;SLC35E2B;NADK;SLC35E2	0.190878	0.0002504	0.000318035	0.96782	0	NA	0	0	1	10	2	0	0	0	NA	0	AHR	-	-	TBX19	CLOCK	TBX19/T	0	0	0	0	0	0
chr1:1615000-1680000	rs3737624:1620904:A:G	rs3737624	1620904	A	G	0.483333	0.543466	18.0971	0.722441	7.72533	30	27	7	6	17	15	6	6	0:1:0:0:0:0:0:0:0:0:0:0:0:0:0:0:2	1:0:0:0:0:0:0:0:0:2:0:0:0:2:1:0:1	CDK11A;SLC35E2B;NADK;SLC35E2	0.13017	0.0002504	0.000318035	0.96782	0	NA	0	0	1	10	2	0	0	0	NA	0	-	-	-	NA	NA	NA	0	0	0	0	0	0
chr1:1615000-1680000	rs201870169:1622285:A:C	rs201870169	1622285	A	C	0.5	0.133333	17.5611	0.283686	7.37686	30	27	7	7	16	14	7	6	0:0:0:0:0:0:0:0:0:0:0:0:0:0:0:0	0:0:0:0:0:0:0:0:0:0:0:0:0:0:0:0	CDK11A;SLC35E2B;NADK;SLC35E2	0.5	0.0002504	0.000156714	0.96782	0	NA	0	0	0	0	0	0	0	0	NA	0	-	-	-	NA	NA	NA	0	0	0	0	0	0
chr1:1620000-1830000	rs7520934:1615348:A:C	rs7520934	1615348	A	C	0.616667	0.208823	6.25277	0.360518	2.46854	27	8	5	3	13	4	12	1	0:0:0:0:0:0:0:0:0:0:0:0:0	2:0:0:0:0:0:0:0:0:0:0:1:0	CDK11A;SLC35E2B;GNB1;CALML6	0.0950757	0.022136	0.0371573	0.801716	0	NA	0	0	1	7	1	0	0	0	NA	0	-	-	-	NA	NA	NA	0	0	0	0	0	0
chr1:1620000-1830000	rs28774670:1615705:T:C	rs28774670	1615705	T	C	0.6	0.833333	6.63915	0.363412	2.61752	27	8	6	4	12	3	12	1	0:0:0:0:0:0:0:0:0:0:0:0	0:0:0:0:0:0:0:0:0:0:0:0	CDK11A;SLC35E2B;GNB1;CALML6	0.5	0.022136	0.0371573	0.801716	0	NA	0	0	1	7	1	0	0	0	NA	0	-	-	-	NA	NA	NA	0	0	0	0	0	0
chr1:1620000-1830000	rs28435953:1615747:G:C	rs28435953	1615747	G	C	0.6	0.833333	6.63915	0.363412	2.61752	27	8	6	4	12	3	12	1	0:0:0:0:0:0:0:0:0:0:0:0	0:0:0:0:0:0:0:0:0:0:0:0	CDK11A;SLC35E2B;GNB1;CALML6	0.5	0.022136	0.0371573	0.801716	0	NA	0	0	1	7	1	0	0	0	NA	0	-	-	-	NA	NA	NA	0	0	0	0	0	0
chr1:1620000-1830000	rs28464677:1616058:G:A	rs28464677	1616058	G	A	0.6	0.833333	6.63719	0.36339	2.61653	27	8	6	4	12	3	12	1	0:0:0:0:0:0:0:0:0:0:0:0	0:0:0:0:0:0:0:0:0:0:0:0	CDK11A;SLC35E2B;GNB1;CALML6	0.5	0.022136	0.0371573	0.801716	0	NA	0	0	1	7	1	0	0	0	NA	0	-	-	-	NA	NA	NA	0	0	0	0	0	0
chr1:1620000-1830000	rs61776792:1616256:G:C	rs61776792	1616256	G	C	0.6	0.833333	6.64504	0.363477	2.62051	27	8	6	4	12	3	12	1	0:0:0:0:0:0:0:0:0:0:0:0	0:0:0:0:0:0:0:0:0:0:0:0	CDK11A;SLC35E2B;GNB1;CALML6	0.5	0.022136	0.0371573	0.801716	0	NA	0	0	1	7	1	0	0	0	NA	0	FOXI1	-	-	FUBP1	FOXJ3/IRF3	NA	0	0	0	0	0	0
chr1:1620000-1830000	rs28736713:1617586:T:G	rs28736713	1617586	T	G	0.6	0.833333	6.63128	0.363324	2.61353	27	8	6	4	12	3	12	1	0:0:0:0:0:0:0:0:0:1:0:0	0:1:0:0:0:0:1:0:0:0:0:0	CDK11A;SLC35E2B;GNB1;CALML6	0.29315	0.022136	0.0371573	0.801716	0	NA	0	0	1	8	2	0	0	0	NA	0	HES1/HES5/HES7/BHLHE40/BHLHE41/HEY1/HEY2	ARNTL	HES5/HES7/BHLHE40/HEY2/MNT	HES7/HES5/BHLHE40/HES1	CLOCK/ARNTL	HES7/HES5	0	0	0	0	0	0
chr1:1620000-1830000	rs28367203:1618321:T:C	rs28367203	1618321	T	C	0.616667	0.208823	6.17234	0.359769	2.42608	27	8	5	3	13	4	12	1	0:0:0:0:0:0:0:0:0:0:0:0:1	1:0:0:0:0:0:0:0:0:0:1:0:0	CDK11A;SLC35E2B;GNB1;CALML6	0.292246	0.022136	0.0371573	0.801716	0	NA	0	0	1	8	2	0	0	0	NA	0	-	-	-	NA	NA	NA	0	0	0	0	0	0
chr1:1620000-1830000	rs28463291:1618500:C:T	rs28463291	1618500	C	T	0.616667	0.208823	6.21292	0.360138	2.44747	27	8	5	3	13	4	12	1	0:0:0:0:0:0:0:0:0:0:0:0:0	0:0:0:0:0:0:0:0:0:0:1:0:0	CDK11A;SLC35E2B;GNB1;CALML6	0.168525	0.022136	0.0371573	0.801716	0	NA	0	0	1	8	2	0	0	0	NA	0	HMGA1/FOXL1	-	-	HOXC6/FOXM1	FOXJ3	NA	0	0	0	0	0	0
chr1:1620000-1830000	rs28366981:1618592:A:G	rs28366981	1618592	A	G	0.616667	0.208823	6.21694	0.360175	2.44959	27	8	5	3	13	4	12	1	0:0:0:0:0:0:0:0:0:0:0:0:0	0:0:0:0:0:0:0:0:0:0:0:0:0	CDK11A;SLC35E2B;GNB1;CALML6	0.5	0.022136	0.0371573	0.801716	0	NA	0	0	1	8	2	0	1	0	NA	0	-	-	-	NA	MTF1	NA	0	0	0	0	0	0
chr1:1620000-1830000	rs28561498:1618598:G:T	rs28561498	1618598	G	T	0.6	0.833333	6.61147	0.363107	2.60349	27	8	6	4	12	3	12	1	0:0:0:0:0:0:0:0:0:0:0:0	0:0:0:0:0:0:0:0:0:0:0:0	CDK11A;SLC35E2B;GNB1;CALML6	0.5	0.022136	0.0371573	0.801716	0	NA	0	0	1	8	2	0	1	0	NA	0	MLL	-	-	NA	NA	NA	0	0	0	0	0	0
chr1:1620000-1830000	rs28541555:1618675:T:G	rs28541555	1618675	T	G	0.616667	1.51122	6.99257	0.352025	2.68496	27	8	6	4	11	3	13	1	0:0:0:0:0:0:0:0:0:0:0	0:0:0:0:0:0:0:0:0:0:0	CDK11A;SLC35E2B;GNB1;CALML6	0.5	0.022136	0.0371573	0.914119	0	NA	0	0	1	8	2	0	1	0	NA	0	-	-	-	TCF3/TCF4	TCF3/TBX21/TCF12/ZNF329	ZEB1/TCF3/TCF4	0	0	0	0	0	0
chr1:1620000-1830000	rs7524863:1619082:G:A	rs7524863	1619082	G	A	0.616667	0.208823	6.20285	0.360044	2.44216	27	8	5	3	13	4	12	1	0:0:0:0:0:0:0:2:2:0:0:0:0	0:0:0:0:0:0:0:0:0:0:0:0:0	CDK11A;SLC35E2B;GNB1;CALML6	0.0827034	0.022136	0.0371573	0.801716	0	NA	0	0	1	7	2	0	0	0	NA	0	-	-	-	TP73	ZNF770/BACH1/MAFF	NA	0	0	0	0	0	0
chr1:1620000-1830000	rs61776802:1628197:A:G	rs61776802	1628197	A	G	0.516667	3.7e-05	8.14057	0.661233	3.43805	27	8	7	0	15	3	8	5	0:0:0:0:0:0:0:0:0:0:0:0:0:0:0	0:0:0:0:0:0:0:0:0:0:0:0:0:0:0	CDK11A;SLC35E2B;GNB1;CALML6	0.5	0.022136	0.0371573	0.801716	0	NA	0	0	1	11	2	0	0	0	NA	0	-	-	-	NA	NA	NA	0	0	0	0	0	0
chr1:1620000-1840000	rs7520934:1615348:A:C	rs7520934	1615348	A	C	0.616667	0.208823	4.73913	0.393966	1.49554	29	13	5	4	13	7	12	2	0:0:0:0:0:0:0:0:0:0:0:0:2	0:0:0:0:0:0:0:0:0:0:0:0:0	CDK11A;SLC35E2B;GNB1;CALML6	0.168525	0.0402342	0.0306698	0.98415	0	NA	0	0	1	7	1	0	0	0	NA	0	-	-	-	NA	NA	NA	0	0	0	0	0	0
chr1:1620000-1840000	rs28774670:1615705:T:C	rs28774670	1615705	T	C	0.6	0.833333	5.56335	0.392404	1.83801	29	13	6	5	12	6	12	2	0:0:0:0:0:0:0:0:0:0:0:1	0:0:0:0:0:0:0:0:0:0:0:0	CDK11A;SLC35E2B;GNB1;CALML6	0.1694	0.0402342	0.0306698	0.98415	0	NA	0	0	1	7	1	0	0	0	NA	0	-	-	-	NA	NA	NA	0	0	0	0	0	0
chr1:1620000-1840000	rs28435953:1615747:G:C	rs28435953	1615747	G	C	0.6	0.833333	5.56335	0.392404	1.83801	29	13	6	5	12	6	12	2	0:0:0:0:0:0:0:0:0:0:0:0	0:0:0:0:0:0:0:0:0:0:0:0	CDK11A;SLC35E2B;GNB1;CALML6	0.5	0.0402342	0.0306698	0.98415	0	NA	0	0	1	7	1	0	0	0	NA	0	-	-	-	NA	NA	NA	0	0	0	0	0	0
chr1:1620000-1840000	rs28464677:1616058:G:A	rs28464677	1616058	G	A	0.6	0.833333	5.56173	0.392388	1.83724	29	13	6	5	12	6	12	2	0:0:0:0:0:1:0:0:0:0:2:0	0:0:0:0:0:0:0:0:0:0:0:0	CDK11A;SLC35E2B;GNB1;CALML6	0.0955271	0.0402342	0.0306698	0.98415	0	NA	0	0	1	7	1	0	0	0	NA	0	-	-	-	NA	NA	NA	0	0	0	0	0	0
chr1:1620000-1840000	rs61776792:1616256:G:C	rs61776792	1616256	G	C	0.6	0.833333	5.5682	0.392452	1.84033	29	13	6	5	12	6	12	2	0:0:0:0:0:0:0:0:0:0:0:0	0:0:0:0:0:0:0:0:0:0:0:0	CDK11A;SLC35E2B;GNB1;CALML6	0.5	0.0402342	0.0306698	0.98415	0	NA	0	0	1	7	1	0	0	0	NA	0	FOXI1	-	-	FUBP1	FOXJ3/IRF3	NA	0	0	0	0	0	0
chr1:1620000-1840000	rs28736713:1617586:T:G	rs28736713	1617586	T	G	0.6	0.833333	5.55686	0.392341	1.83491	29	13	6	5	12	6	12	2	0:0:0:0:0:0:0:0:0:0:0:0	0:1:0:0:0:0:0:1:0:0:0:0	CDK11A;SLC35E2B;GNB1;CALML6	0.0830434	0.0402342	0.0306698	0.98415	0	NA	0	0	1	8	2	0	0	0	NA	0	HES1/HES5/HES7/BHLHE40/BHLHE41/HEY1/HEY2	ARNTL	HES5/HES7/BHLHE40/HEY2/MNT	HES7/HES5/BHLHE40/HES1	CLOCK/ARNTL	HES7/HES5	0	0	0	0	0	0
chr1:1620000-1840000	rs28367203:1618321:T:C	rs28367203	1618321	T	C	0.616667	0.208823	4.67962	0.393479	1.46526	29	13	5	4	13	7	12	2	0:0:0:0:0:2:0:0:0:0:0:0:2	0:0:0:0:0:0:0:0:0:0:1:0:0	CDK11A;SLC35E2B;GNB1;CALML6	0.168525	0.0402342	0.0306698	0.98415	0	NA	0	0	1	8	2	0	0	0	NA	0	-	-	-	NA	NA	NA	0	0	0	0	0	0
chr1:1620000-1840000	rs28463291:1618500:C:T	rs28463291	1618500	C	T	0.616667	0.208823	4.70957	0.39372	1.48049	29	13	5	4	13	7	12	2	1:0:0:0:0:0:0:0:0:0:0:0:0	0:0:0:0:0:0:0:0:0:2:0:0:0	CDK11A;SLC35E2B;GNB1;CALML6	0.336343	0.0402342	0.0306698	0.98415	0	NA	0	0	1	8	2	0	0	0	NA	0	HMGA1/FOXL1	-	-	HOXC6/FOXM1	FOXJ3	NA	0	0	0	0	0	0
chr1:1620000-1840000	rs28366981:1618592:A:G	rs28366981	1618592	A	G	0.616667	0.208823	4.71255	0.393744	1.482	29	13	5	4	13	7	12	2	1:0:0:0:0:0:0:0:0:0:0:0:0	0:0:0:0:0:0:0:0:0:0:0:0:0	CDK11A;SLC35E2B;GNB1;CALML6	0.168525	0.0402342	0.0306698	0.98415	0	NA	0	0	1	8	2	0	1	0	NA	0	-	-	-	NA	MTF1	NA	0	0	0	0	0	0
chr1:1620000-1840000	rs28561498:1618598:G:T	rs28561498	1618598	G	T	0.6	0.833333	5.54054	0.392183	1.82711	29	13	6	5	12	6	12	2	1:0:0:0:0:0:0:0:0:0:0:0	0:0:0:0:0:0:0:0:0:0:0:0	CDK11A;SLC35E2B;GNB1;CALML6	0.1694	0.0402342	0.0306698	0.98415	0	NA	0	0	1	8	2	0	1	0	NA	0	MLL	-	-	NA	NA	NA	0	0	0	0	0	0
chr1:1620000-1840000	rs7524863:1619082:G:A	rs7524863	1619082	G	A	0.616667	0.208823	4.70212	0.393659	1.4767	29	13	5	4	13	7	12	2	0:0:0:0:0:0:0:0:0:0:0:1:0	0:0:0:0:0:0:0:0:0:0:0:0:0	CDK11A;SLC35E2B;GNB1;CALML6	0.168525	0.0402342	0.0306698	0.98415	0	NA	0	0	1	7	2	0	0	0	NA	0	-	-	-	TP73	ZNF770/BACH1/MAFF	NA	0	0	0	0	0	0
chr1:1620000-1840000	rs61776794:1619848:C:G	rs61776794	1619848	C	G	0.6	0.37037	4.2989	0.383795	1.38213	29	13	4	3	16	10	10	0	0:0:0:1:0:0:0:0:0:0:0:0:0:0:0:1	0:0:0:0:0:0:0:0:0:0:0:0:0:0:0:0	CDK11A;SLC35E2B;GNB1;CALML6	0.0819378	0.0480857	0.0338202	0.98415	0	NA	0	0	0	0	0	0	0	0	NA	0	-	-	-	NA	NA	NA	0	0	0	0	0	0
chr1:1620000-1840000	rs71509485:1620009:A:T	rs71509485	1620009	A	T	0.55	0.003061	4.78447	0.384469	1.58984	29	13	6	5	15	8	9	0	0:0:0:0:0:0:0:0:0:0:0:0:0:0:0	0:0:0:0:0:0:0:0:0:0:0:0:0:0:0	CDK11A;SLC35E2B;GNB1;CALML6	0.5	0.0402342	0.0306698	0.98415	0	NA	0	0	0	0	0	0	0	0	NA	0	-	-	-	NA	NA	NA	0	0	1	0	0	0
chr1:1620000-1840000	rs3737622:1620860:G:A	rs3737622	1620860	G	A	0.483333	0.543466	5.36095	0.377506	1.89553	29	13	7	6	17	7	6	0	0:0:0:0:0:0:0:0:0:0:0:0:0:0:0:0:2	0:0:0:0:0:0:0:0:0:0:0:0:0:0:0:0:0	CDK11A;SLC35E2B;GNB1;CALML6	0.166097	0.0402342	0.0306698	0.98415	0	NA	0	0	1	10	2	0	0	0	NA	0	-	-	-	NA	ZNF76	NA	0	0	0	0	0	0
chr1:1620000-1840000	rs3737623:1620885:T:C	rs3737623	1620885	T	C	0.483333	0.543466	5.37229	0.377559	1.90202	29	13	7	6	17	7	6	0	0:0:0:0:0:0:0:0:0:0:0:0:0:0:0:0:2	0:0:0:0:0:0:0:0:0:0:0:0:0:0:0:0:0	CDK11A;SLC35E2B;GNB1;CALML6	0.166097	0.0402342	0.0306698	0.98415	0	NA	0	0	1	10	2	0	0	0	NA	0	AHR	-	-	TBX19	CLOCK	TBX19/T	0	0	0	0	0	0
chr1:1620000-1840000	rs3737624:1620904:A:G	rs3737624	1620904	A	G	0.483333	0.543466	5.37417	0.377568	1.9031	29	13	7	6	17	7	6	0	0:0:0:0:0:0:0:0:0:0:0:0:0:0:0:0:0	0:0:0:0:0:0:0:0:0:0:0:0:0:0:0:0:0	CDK11A;SLC35E2B;GNB1;CALML6	0.5	0.0402342	0.0306698	0.98415	0	NA	0	0	1	10	2	0	0	0	NA	0	-	-	-	NA	NA	NA	0	0	0	0	0	0
chr1:1620000-1840000	rs201870169:1622285:A:C	rs201870169	1622285	A	C	0.5	0.133333	4.92415	0.613071	1.65537	29	13	7	0	16	7	7	6	0:0:0:0:0:0:0:0:0:0:0:0:0:0:0:0	0:0:0:0:0:0:0:0:0:0:0:0:0:0:0:0	CDK11A;SLC35E2B;GNB1;CALML6	0.5	0.0402342	0.0306698	0.98415	0	NA	0	0	0	0	0	0	0	0	NA	0	-	-	-	NA	NA	NA	0	0	0	0	0	0
chr1:1620000-1840000	rs35947799:1625606:G:A	rs35947799	1625606	G	A	0.5	0.133333	4.95294	0.61281	1.67168	29	13	7	0	16	7	7	6	0:0:0:0:0:0:0:0:0:0:0:0:0:0:0:0	0:0:0:0:0:0:0:0:0:0:0:0:0:0:0:0	CDK11A;SLC35E2B;GNB1;CALML6	0.5	0.0402342	0.0306698	0.98415	0	NA	0	0	1	10	2	0	0	0	NA	0	-	-	-	HES1/HEY2/HES7/HEY1/HES5	USF2	HES7/HES5/HEY1	0	0	0	0	0	0
chr1:1620000-1840000	rs138271907:1627556:G:A	rs138271907	1627556	G	A	0.5	0.133333	4.99889	0.612371	1.69787	29	13	7	0	16	7	7	6	0:0:0:0:0:1:0:0:0:0:0:0:0:0:0:0	0:0:0:0:0:0:0:0:0:0:0:0:0:0:0:0	CDK11A;SLC35E2B;GNB1;CALML6	0.166585	0.0402342	0.0306698	0.98415	0	NA	0	0	0	0	0	0	0	0	NA	0	-	-	-	GLI2	ZNF770/ZNF263/TBX3	GLIS3	0	0	0	0	0	0
chr1:1620000-1840000	rs61776802:1628197:A:G	rs61776802	1628197	A	G	0.516667	3.7e-05	4.7363	0.610149	1.59525	29	13	7	0	15	7	8	6	0:0:0:0:0:0:0:0:0:0:0:0:0:0:0	0:0:0:0:0:0:0:0:0:0:0:0:0:0:0	CDK11A;SLC35E2B;GNB1;CALML6	0.5	0.0402342	0.0338202	0.996693	0	NA	0	0	1	11	2	0	0	0	NA	0	-	-	-	NA	NA	NA	0	0	0	0	0	0
chr1:1620000-1840000	rs143967677:1628711:G:A	rs143967677	1628711	G	A	0.466667	1.26515	5.39184	0.622995	1.89914	29	13	7	0	18	9	5	4	0:0:0:0:0:0:0:0:0:0:0:0:0:0:0:0:0:0	0:0:0:0:0:0:0:0:0:0:0:0:0:0:0:0:0:0	CDK11A;SLC35E2B;GNB1;CALML6	0.5	0.0402342	0.0306698	0.98415	0	NA	0	0	0	0	0	0	0	0	NA	0	-	SMAD3	-	ZNF263/MAZ	PAX5/ZNF263/EGR2	ZNF263	0	0	0	0	0	0
chr1:1620000-1840000	rs61776804:1628906:G:A	rs61776804	1628906	G	A	0.5	0.133333	4.97682	0.612586	1.68526	29	13	7	0	16	7	7	6	0:0:0:0:0:1:0:0:0:0:1:0:0:0:0:0	0:0:0:0:0:0:0:0:0:0:0:0:0:0:0:0	CDK11A;SLC35E2B;GNB1;CALML6	0.0819378	0.0402342	0.0306698	0.98415	0	NA	1	1	1	11	2	0	0	0	NA	0	-	-	-	NA	NA	NA	0	0	0	0	0	0
chr1:1625000-1680000	rs193281994:1620025:C:T	rs193281994	1620025	C	T	0.566667	0.22174	4.49255	0.650067	1.50139	30	17	5	0	16	11	9	6	0:0:0:0:0:0:0:0:0:0:0:0:0:0:0:0	0:0:0:0:0:0:0:0:0:0:0:0:0:0:0:0	CDK11A;SLC35E2B;NADK;SLC35E2	0.5	0.0464221	0.00432636	0.985189	0	NA	0	0	0	0	0	0	0	0	NA	0	-	-	-	PAX5	PAX5/ZNF121	NA	0	0	0	0	0	0
chr1:1625000-1680000	rs201253749:1620086:G:A	rs201253749	1620086	G	A	0.566667	0.22174	4.49704	0.650234	1.50316	30	17	5	0	16	11	9	6	2:0:2:0:0:0:0:2:3:0:0:0:0:0:1:0	0:0:0:0:0:0:0:0:0:0:0:0:0:0:0:0	CDK11A;SLC35E2B;NADK;SLC35E2	0.0137955	0.0464221	0.00432636	0.985189	0	NA	0	0	0	0	0	0	0	0	NA	0	-	-	-	NA	NA	NA	0	0	0	0	0	0
chr1:1625000-1680000	rs3737622:1620860:G:A	rs3737622	1620860	G	A	0.483333	0.543466	5.49713	0.640301	2.0104	30	17	7	1	17	12	6	4	1:1:2:0:0:0:0:0:0:0:0:0:0:0:0:0:2	1:0:0:0:0:0:0:0:0:3:0:0:0:4:1:0:2	CDK11A;SLC35E2B;NADK;SLC35E2	0.192639	0.032304	0.0121679	0.985189	0	NA	0	0	1	10	2	0	0	0	NA	0	-	-	-	NA	ZNF76	NA	0	0	0	0	0	0
chr1:1625000-1680000	rs3737623:1620885:T:C	rs3737623	1620885	T	C	0.483333	0.543466	5.47105	0.639477	1.99965	30	17	7	1	17	12	6	4	1:1:0:0:0:0:0:0:0:0:0:0:0:0:0:0:2	1:0:0:0:0:0:0:0:0:2:0:0:0:2:1:0:1	CDK11A;SLC35E2B;NADK;SLC35E2	0.190878	0.032304	0.0121679	0.985189	0	NA	0	0	1	10	2	0	0	0	NA	0	AHR	-	-	TBX19	CLOCK	TBX19/T	0	0	0	0	0	0
chr1:1625000-1680000	rs3737624:1620904:A:G	rs3737624	1620904	A	G	0.483333	0.543466	5.46668	0.639339	1.99785	30	17	7	1	17	12	6	4	0:1:0:0:0:0:0:0:0:0:0:0:0:0:0:0:2	1:0:0:0:0:0:0:0:0:2:0:0:0:2:1:0:1	CDK11A;SLC35E2B;NADK;SLC35E2	0.13017	0.032304	0.0121679	0.985189	0	NA	0	0	1	10	2	0	0	0	NA	0	-	-	-	NA	NA	NA	0	0	0	0	0	0
chr1:1625000-1680000	rs201870169:1622285:A:C	rs201870169	1622285	A	C	0.5	0.133333	7.4945	0.345171	2.96701	30	17	7	5	16	11	7	1	0:0:0:0:0:0:0:0:0:0:0:0:0:0:0:0	0:0:0:0:0:0:0:0:0:0:0:0:0:0:0:0	CDK11A;SLC35E2B;NADK;SLC35E2	0.5	0.0214714	0.00432636	0.985189	0	NA	0	0	0	0	0	0	0	0	NA	0	-	-	-	NA	NA	NA	0	0	0	0	0	0
chr1:1625000-1680000	rs35947799:1625606:G:A	rs35947799	1625606	G	A	0.5	0.133333	8.07581	0.351652	3.28064	30	17	7	5	16	11	7	1	0:0:0:0:0:0:1:0:0:0:0:0:0:6:0:4	0:0:0:0:0:0:0:0:0:1:0:0:0:0:0:0	CDK11A;SLC35E2B;NADK;SLC35E2	0.0907525	0.0214714	0.00432636	0.985189	0	NA	0	0	1	10	2	0	0	0	NA	0	-	-	-	HES1/HEY2/HES7/HEY1/HES5	USF2	HES7/HES5/HEY1	0	0	0	0	0	0
chr1:1625000-1680000	rs138271907:1627556:G:A	rs138271907	1627556	G	A	0.5	0.133333	7.2331	0.352717	2.85868	30	17	7	5	16	11	7	1	0:0:1:0:0:0:0:0:0:0:2:0:0:1:2:0	0:0:0:0:0:0:0:0:0:0:0:0:0:0:0:0	CDK11A;SLC35E2B;NADK;SLC35E2	0.0271928	0.0214714	0.00432636	0.985189	0	NA	0	0	0	0	0	0	0	0	NA	0	-	-	-	GLI2	ZNF770/ZNF263/TBX3	GLIS3	0	0	0	0	0	0
chr1:1625000-1680000	rs61776802:1628197:A:G	rs61776802	1628197	A	G	0.516667	3.7e-05	6.83655	0.354797	2.64181	30	17	7	5	15	11	8	1	0:0:0:0:0:0:0:0:0:0:0:0:0:0:0	0:0:0:0:0:0:0:0:0:0:0:0:0:0:0	CDK11A;SLC35E2B;NADK;SLC35E2	0.5	0.0223278	0.0121679	0.985189	0	NA	0	0	1	11	2	0	0	0	NA	0	-	-	-	NA	NA	NA	0	0	0	0	0	0
chr1:1625000-1680000	rs143967677:1628711:G:A	rs143967677	1628711	G	A	0.466667	1.26515	9.84712	0.307644	4.28314	30	17	7	5	18	12	5	0	0:0:0:0:0:0:0:0:0:0:2:0:0:0:1:0:0:2	0:0:0:0:0:0:0:0:0:0:0:0:0:0:0:0:0:0	CDK11A;SLC35E2B;NADK;SLC35E2	0.0480804	0.0214714	0.00432636	0.985189	0	NA	0	0	0	0	0	0	0	0	NA	0	-	SMAD3	-	ZNF263/MAZ	PAX5/ZNF263/EGR2	ZNF263	0	0	0	0	0	0
chr1:1625000-1680000	rs61776804:1628906:G:A	rs61776804	1628906	G	A	0.5	0.133333	7.50195	0.358538	2.96546	30	17	7	5	16	11	7	1	4:0:0:0:0:0:5:0:0:1:0:0:8:6:0:5	0:0:0:0:0:1:0:0:0:1:0:0:0:0:0:1	CDK11A;SLC35E2B;NADK;SLC35E2	0.0167646	0.0214714	0.00432636	0.985189	0	NA	1	1	1	11	2	0	0	0	NA	0	-	-	-	NA	NA	NA	0	0	0	0	0	0
chr1:1635000-1680000	rs11488590:1635108:G:A	rs11488590	1635108	G	A	0.466667	3.45344	4.52946	0.244517	1.74524	30	3	6	2	20	1	4	0	0:0:1:0:0:0:0:4:0:0:0:0:0:0:0:0:0:2:1:1	0:0:0:0:0:0:0:0:0:0:0:0:0:0:0:0:0:0:0:0	CDK11A;SLC35E2B;SLC35E2;NADK	0.0291318	0.0490488	0.948462	0.626816	0	NA	0	0	0	0	0	0	0	0	NA	0	-	-	-	NA	NA	NA	0	0	0	0	0	0
chr1:1635000-1680000	rs11488591:1635565:C:T	rs11488591	1635565	C	T	0.466667	3.45344	6.23911	0.192343	2.6905	30	3	6	2	20	1	4	0	0:1:0:0:0:0:0:3:0:0:1:0:0:0:1:0:0:0:0:0	0:0:0:0:0:0:0:0:0:0:0:0:0:0:0:0:0:0:0:0	CDK11A;SLC35E2B;SLC35E2;NADK	0.0414069	0.023653	0.948462	0.626816	0	NA	0	0	1	19	7	0	0	1	NA	0	-	-	-	NA	NA	NA	0	0	0	0	0	0
chr1:1635000-1680000	rs1534950:1635943:A:C	rs1534950	1635943	A	C	0.466667	3.45344	4.79292	0.216259	1.98451	30	3	6	2	20	1	4	0	1:0:2:0:0:0:0:5:0:2:1:2:0:0:0:0:0:0:0:0	0:0:0:0:0:0:0:0:0:0:0:0:0:0:0:0:0:0:0:0	CDK11A;SLC35E2B;SLC35E2;NADK	0.0167331	0.0432736	0.948462	0.743861	0	NA	0	0	0	0	0	0	0	1	NA	0	-	SMAD3	-	NR1H4/ZBTB7A/ZNF148	ZNF281	NA	0	0	0	0	0	0
chr1:1635000-1680000	rs1534951:1635979:G:C	rs1534951	1635979	G	C	0.466667	3.45344	7.01761	0.174264	3.13289	30	3	6	2	20	1	4	0	0:0:2:0:0:0:0:5:0:3:1:0:0:0:0:0:0:0:1:0	0:0:0:0:0:0:0:0:0:0:0:0:0:0:0:0:0:0:0:0	CDK11A;SLC35E2B;SLC35E2;NADK	0.0276284	0.0178238	0.948462	0.773995	0	NA	0	0	0	0	0	0	0	1	NA	0	-	-	-	NA	NA	NA	0	0	0	0	0	0
chr1:1635000-1680000	rs138369165:1639046:C:G	rs138369165	1639046	C	G	0.55	0.628847	5.77794	0.315356	2.10019	30	3	5	0	17	3	8	0	2:0:0:3:0:0:3:0:0:0:0:0:3:2:0:0:0	0:0:0:0:0:0:0:0:0:0:0:0:0:0:0:0:0	CDK11A;SLC35E2B;SLC35E2;NADK	0.0113834	0.0252975	0.467952	0.560472	0	NA	0	0	0	0	0	0	0	0	NA	0	DLX1/HOXD8/EHF	-	POU6F2/EVX1	ZFHX2/NOTO/LHX2/ZFHX3	NA	NOTO	0	0	0	0	0	0
chr1:1635000-1680000	rs149613000:1639062:T:C	rs149613000	1639062	T	C	0.333333	1.2	20.583	0.179699	9.88833	30	3	12	2	16	1	2	0	0:0:0:0:0:3:0:3:0:0:0:0:3:0:0:0	0:0:0:0:0:0:0:0:0:0:0:0:0:0:0:0	CDK11A;SLC35E2B;SLC35E2;NADK	0.0412654	0.000100877	0.467952	0.560472	0	NA	0	0	0	0	0	0	0	0	NA	0	-	-	-	NA	NA	NA	0	0	0	0	0	0
chr1:1635000-1680000	rs74378830:1639801:T:C	rs74378830	1639801	T	C	0.5	0.133333	14.24	0.219668	6.48769	30	3	7	0	16	3	7	0	0:0:0:0:0:0:0:3:0:2:1:1:0:0:0:0	0:0:0:0:0:0:0:0:0:0:0:0:0:0:0:0	CDK11A;SLC35E2B;SLC35E2;NADK	0.0343162	0.000710691	0.467952	0.819849	0	NA	0	0	0	0	0	0	0	1	NA	0	MLL	-	-	NA	ZNF770	NA	0	0	0	0	0	0
chr1:167410000-167425000	rs2949661:167424924:C:T	rs2949661	167424924	C	T	0.233333	0.140041	5.75233	0.566255	1.42782	30	30	18	18	10	10	2	2	5:0:28:6:26:13:25:16:18:33	2:0:9:8:29:0:32:13:27:0	POU2F1;CD247	0.128061	0.036227	0.0286005	0.272069	0	NA	1	1	1	7	6	1	1	1	ATAC/H3K4me3/H3K27ac/ETS1/BCL6/RUNX1/BRD4/RNApolII	1	-	-	-	NA	NA	NA	0	0	0	0	0	0
chr1:167410000-167425000	rs1214598:167426424:G:A	rs1214598	167426424	G	A	0.233333	0.140041	12.1358	0.592378	4.4727	30	30	18	18	10	10	2	2	0:0:0:0:0:0:0:1:0:2	0:0:0:0:2:0:4:0:0:0	POU2F1;CD247	0.288156	0.00136022	0.0286005	0.272069	0	NA	1	1	1	7	6	0	1	0	NA	0	-	-	-	NA	NA	NA	0	0	0	0	0	0
chr1:167410000-167425000	rs1214596:167427170:T:A	rs1214596	167427170	T	A	0.233333	0.140041	12.1547	0.592303	4.48377	30	30	18	18	10	10	2	2	0:0:0:0:0:0:0:0:0:1	0:0:0:0:0:0:0:0:0:0	POU2F1;CD247	0.171718	0.00136022	0.0286005	0.272069	0	NA	1	1	1	7	6	0	0	0	NA	0	-	-	-	PBX2/PBX1	PBX2	PBX1	0	0	0	0	0	0
chr1:167410000-167425000	rs7523907:167427247:C:T	rs7523907	167427247	C	T	0.7	0.37037	12.2427	0.407589	4.51555	30	30	2	2	14	14	14	14	0:0:0:0:0:0:0:0:0:0:1:0:0:0	0:0:0:0:0:0:0:0:0:0:0:0:1:1	POU2F1;CD247	0.291477	0.00136022	0.0286005	0.272069	0	NA	1	1	1	7	6	0	0	0	NA	0	-	-	-	NA	NA	NA	0	0	0	0	0	0
chr1:167410000-167425000	rs1214595:167427557:G:A	rs1214595	167427557	G	A	0.233333	0.140041	12.1547	0.592303	4.48377	30	30	18	18	10	10	2	2	0:0:0:0:0:0:1:0:1:0	0:0:0:0:0:0:0:0:0:0	POU2F1;CD247	0.0839253	0.00136022	0.0286005	0.272069	0	NA	1	1	1	7	6	1	0	0	NA	0	-	-	-	NA	NA	NA	0	0	0	0	0	0
chr1:167415000-167465000	rs2949669:167417884:C:T	rs2949669	167417884	C	T	0.266667	0.6547	6.16216	0.565403	1.59413	30	30	17	17	10	10	3	3	0:0:1:3:1:0:0:3:0:1	2:1:0:4:1:2:2:4:4:0	POU2F1;CD247	0.0241759	0.0290027	0.0291917	0.949419	0	NA	0	0	0	0	0	0	1	1	NA	0	-	-	-	HOXC6	NA	NA	0	0	0	0	0	0
chr1:167415000-167465000	rs35014055:167418449:G:A	rs35014055	167418449	G	A	0.266667	0.6547	6.32718	0.566166	1.68282	30	30	17	17	10	10	3	3	1:0:0:0:0:0:0:0:0:0	0:0:0:0:1:0:0:0:0:0	POU2F1;CD247	0.5	0.0290027	0.0291917	0.949419	0	NA	0	0	0	0	0	0	0	0	NA	0	-	-	-	NA	NA	NA	0	0	0	0	0	0
chr1:167415000-167465000	rs34276574:167418468:C:T	rs34276574	167418468	C	T	0.266667	0.6547	6.96606	0.567212	1.98358	30	30	17	17	10	10	3	3	2:0:0:0:3:0:3:4:4:9	3:0:0:3:4:0:4:1:7:0	POU2F1;CD247	0.396164	0.0290027	0.0291917	0.949419	0	NA	0	0	0	0	0	0	0	0	NA	0	-	-	-	NA	ZNF770/RXRA	NA	0	0	0	0	0	0
chr1:167415000-167465000	rs2988279:167419839:G:A	rs2988279	167419839	G	A	0.3	0.068027	6.43891	0.56821	1.75165	30	30	15	15	12	12	3	3	1:1:0:1:0:1:2:0:1:0:1:0	0:0:0:1:0:1:0:0:5:5:0:0	POU2F1;CD247	0.29315	0.0290027	0.0291917	0.949419	0	NA	1	1	0	0	0	0	0	0	NA	0	-	-	-	NA	NA	NA	0	0	0	0	0	0
chr1:167415000-167465000	rs2056625:167420299:G:A	rs2056625	167420299	G	A	0.266667	0.6547	6.33831	0.566131	1.68993	30	30	17	17	10	10	3	3	1:1:0:0:1:1:10:1:3:13	3:0:0:1:3:1:1:0:3:0	POU2F1;CD247	0.13003	0.0290027	0.0291917	0.949419	0	NA	1	1	0	0	0	0	0	0	ATAC	1	-	-	-	THAP1	ZNF76/NKX2-1/ZNF322	THAP1	0	0	0	0	0	0
chr1:167415000-167465000	exm-rs2056626	rs2056626	167420425	T	G	0.266667	0.6547	6.35331	0.566131	1.69746	30	30	17	17	10	10	3	3	0:0:0:0:2:3:13:3:3:4	6:0:0:2:5:5:3:4:4:1	POU2F1;CD247	0.442672	0.0290027	0.0291917	0.949419	0	NA	1	1	0	0	0	0	0	0	NA	0	MLL	-	-	RREB1	NA	NA	0	0	0	0	0	0
chr1:167415000-167465000	rs1773560:167421763:A:G	rs1773560	167421763	A	G	0.266667	0.6547	6.33177	0.566131	1.68664	30	30	17	17	10	10	3	3	0:1:1:0:0:0:1:0:1:0	2:0:0:2:3:5:2:2:3:6	POU2F1;CD247	0.00781111	0.0290027	0.0291917	0.949419	0	NA	1	1	0	0	0	0	0	0	NA	0	-	-	-	NA	NA	NA	0	0	0	0	0	0
chr1:167415000-167465000	rs1773561:167421951:C:T	rs1773561	167421951	C	T	0.266667	0.6547	6.32086	0.56613	1.68116	30	30	17	17	10	10	3	3	0:0:1:3:2:0:0:4:0:5	1:0:0:6:1:12:8:1:2:0	POU2F1;CD247	0.172708	0.0290027	0.0291917	0.949419	0	NA	1	1	0	0	0	0	0	0	NA	0	CXXC1	-	-	NA	NA	NA	0	0	0	0	0	0
chr1:167415000-167465000	rs3108155:167422057:C:G	rs3108155	167422057	C	G	0.266667	0.6547	6.32959	0.566131	1.68555	30	30	17	17	10	10	3	3	2:0:0:0:0:0:2:0:3:3	4:0:0:3:0:0:2:6:3:0	POU2F1;CD247	0.159128	0.0290027	0.0291917	0.949419	0	NA	1	1	0	0	0	0	0	0	NA	0	-	-	-	ZBTB4/NR5A2	NR5A1/NR5A2	NA	0	0	0	0	0	0
chr1:167420000-167455000	rs2949669:167417884:C:T	rs2949669	167417884	C	T	0.266667	0.6547	6.26598	0.55621	1.43453	30	30	17	17	10	10	3	3	0:0:1:0:1:0:4:2:2:3	2:2:0:0:2:0:2:1:4:0	CD247	0.5	0.035517	0.0117466	0.865884	0	NA	0	0	0	0	0	0	1	1	NA	0	-	-	-	HOXC6	NA	NA	0	0	0	0	0	0
chr1:167420000-167455000	rs35014055:167418449:G:A	rs35014055	167418449	G	A	0.266667	0.6547	6.26778	0.556181	1.43568	30	30	17	17	10	10	3	3	1:0:0:0:0:0:0:0:0:0	0:0:0:0:0:0:0:0:0:0	CD247	0.171718	0.035517	0.0117466	0.865884	0	NA	0	0	0	0	0	0	0	0	NA	0	-	-	-	NA	NA	NA	0	0	0	0	0	0
chr1:167420000-167455000	rs34276574:167418468:C:T	rs34276574	167418468	C	T	0.266667	0.6547	6.26778	0.556181	1.43568	30	30	17	17	10	10	3	3	1:0:0:0:1:0:5:1:4:5	1:0:0:2:1:0:2:1:3:0	CD247	0.142409	0.035517	0.0117466	0.865884	0	NA	0	0	0	0	0	0	0	0	NA	0	-	-	-	NA	ZNF770/RXRA	NA	0	0	0	0	0	0
chr1:167420000-167455000	rs2056625:167420299:G:A	rs2056625	167420299	G	A	0.266667	0.6547	6.25938	0.555615	1.4324	30	30	17	17	10	10	3	3	2:1:0:0:0:0:4:1:3:5	3:0:0:0:1:1:2:0:2:0	CD247	0.128473	0.035517	0.0117466	0.865884	0	NA	1	1	0	0	0	0	0	0	ATAC	1	-	-	-	THAP1	ZNF76/NKX2-1/ZNF322	THAP1	0	0	0	0	0	0
chr1:167420000-167455000	exm-rs2056626	rs2056626	167420425	T	G	0.266667	0.6547	6.29522	0.555825	1.45025	30	30	17	17	10	10	3	3	2:0:0:0:4:2:9:0:0:1	7:0:0:3:3:5:3:5:4:0	CD247	0.150463	0.035517	0.0117466	0.865884	0	NA	1	1	0	0	0	0	0	0	NA	0	MLL	-	-	RREB1	NA	NA	0	0	0	0	0	0
chr1:167420000-167455000	rs1773560:167421763:A:G	rs1773560	167421763	A	G	0.266667	0.6547	6.47843	0.556936	1.54169	30	30	17	17	10	10	3	3	0:0:0:0:1:0:2:0:3:3	2:0:0:0:5:5:3:3:6:5	CD247	0.00293914	0.035517	0.0117466	0.865884	0	NA	1	1	0	0	0	0	0	0	NA	0	-	-	-	NA	NA	NA	0	0	0	0	0	0
chr1:167420000-167455000	rs1773561:167421951:C:T	rs1773561	167421951	C	T	0.266667	0.6547	6.9442	0.559771	1.74598	30	30	17	17	10	10	3	3	1:0:1:0:1:0:2:0:0:4	1:0:0:6:0:5:5:0:3:0	CD247	0.143335	0.035517	0.0117466	0.865884	0	NA	1	1	0	0	0	0	0	0	NA	0	CXXC1	-	-	NA	NA	NA	0	0	0	0	0	0
chr1:167420000-167455000	rs3108155:167422057:C:G	rs3108155	167422057	C	G	0.266667	0.6547	6.29292	0.55588	1.45025	30	30	17	17	10	10	3	3	2:0:0:0:2:0:8:0:3:2	3:0:1:0:2:0:1:2:3:0	CD247	0.271848	0.035517	0.0117466	0.865884	0	NA	1	1	0	0	0	0	0	0	NA	0	-	-	-	ZBTB4/NR5A2	NR5A1/NR5A2	NA	0	0	0	0	0	0
chr1:167420000-167460000	rs2949669:167417884:C:T	rs2949669	167417884	C	T	0.266667	0.6547	6.20849	0.571333	1.57577	30	29	17	17	10	10	3	3	0:0:1:3:1:0:2:3:2:3	2:2:0:4:3:2:1:4:3:0	CD247	0.148333	0.04202	0.0156244	0.97958	0	NA	0	0	0	0	0	0	1	1	NA	0	-	-	-	HOXC6	NA	NA	0	0	0	0	0	0
chr1:167420000-167460000	rs35014055:167418449:G:A	rs35014055	167418449	G	A	0.266667	0.6547	6.205	0.571239	1.57482	30	29	17	17	10	10	3	3	1:0:0:0:0:0:0:0:0:0	0:0:0:0:0:0:0:0:0:0	CD247	0.171718	0.04202	0.0156244	0.97958	0	NA	0	0	0	0	0	0	0	0	NA	0	-	-	-	NA	NA	NA	0	0	0	0	0	0
chr1:167420000-167460000	rs34276574:167418468:C:T	rs34276574	167418468	C	T	0.266667	0.6547	6.205	0.571239	1.57482	30	29	17	17	10	10	3	3	2:0:0:0:3:0:3:3:4:9	1:0:0:1:3:0:6:2:6:0	CD247	0.318626	0.04202	0.0156244	0.97958	0	NA	0	0	0	0	0	0	0	0	NA	0	-	-	-	NA	ZNF770/RXRA	NA	0	0	0	0	0	0
chr1:167420000-167460000	rs2056625:167420299:G:A	rs2056625	167420299	G	A	0.266667	0.6547	5.96222	0.569099	1.46153	30	29	17	17	10	10	3	3	1:1:0:0:1:0:10:1:3:8	5:0:0:0:3:1:2:0:4:0	CD247	0.223227	0.04202	0.0156244	0.97958	0	NA	1	1	0	0	0	0	0	0	ATAC	1	-	-	-	THAP1	ZNF76/NKX2-1/ZNF322	THAP1	0	0	0	0	0	0
chr1:167420000-167460000	exm-rs2056626	rs2056626	167420425	T	G	0.266667	0.6547	6.10941	0.569994	1.53819	30	29	17	17	10	10	3	3	0:0:0:0:3:2:9:3:2:2	8:0:0:3:5:5:3:5:6:1	CD247	0.113555	0.04202	0.0156244	0.97958	0	NA	1	1	0	0	0	0	0	0	NA	0	MLL	-	-	RREB1	NA	NA	0	0	0	0	0	0
chr1:167420000-167460000	rs1773560:167421763:A:G	rs1773560	167421763	A	G	0.266667	0.6547	6.72878	0.574015	1.81658	30	29	17	17	10	10	3	3	0:0:0:0:0:0:1:0:3:2	0:0:0:2:3:5:4:5:5:5	CD247	0.00194956	0.04202	0.0156244	0.97958	0	NA	1	1	0	0	0	0	0	0	NA	0	-	-	-	NA	NA	NA	0	0	0	0	0	0
chr1:167420000-167460000	rs1773561:167421951:C:T	rs1773561	167421951	C	T	0.266667	0.6547	7.16809	0.577248	1.99232	30	29	17	17	10	10	3	3	1:0:1:3:2:0:2:4:0:7	1:0:0:3:0:8:7:1:3:0	CD247	0.413529	0.04202	0.0156244	0.97958	0	NA	1	1	0	0	0	0	0	0	NA	0	CXXC1	-	-	NA	NA	NA	0	0	0	0	0	0
chr1:167420000-167460000	rs3108155:167422057:C:G	rs3108155	167422057	C	G	0.266667	0.6547	6.41856	0.57166	1.6697	30	29	17	17	10	10	3	3	2:0:0:0:2:0:8:0:3:1	4:0:1:3:2:0:3:6:3:0	CD247	0.260153	0.04202	0.0156244	0.97958	0	NA	1	1	0	0	0	0	0	0	NA	0	-	-	-	ZBTB4/NR5A2	NR5A1/NR5A2	NA	0	0	0	0	0	0
chr1:167420000-167470000	rs2949669:167417884:C:T	rs2949669	167417884	C	T	0.266667	0.6547	6.17664	0.55566	1.4242	30	30	17	17	10	10	3	3	0:0:0:3:1:0:0:1:0:3	0:0:0:4:1:2:1:4:3:0	CD247	0.120933	0.0333379	0.0340363	0.636663	0	NA	0	0	0	0	0	0	1	1	NA	0	-	-	-	HOXC6	NA	NA	0	0	0	0	0	0
chr1:167420000-167470000	rs35014055:167418449:G:A	rs35014055	167418449	G	A	0.266667	0.6547	6.17603	0.555622	1.42436	30	30	17	17	10	10	3	3	0:0:0:0:0:0:0:0:0:0	0:0:0:0:1:0:1:0:0:0	CD247	0.0839253	0.0333379	0.0340363	0.636663	0	NA	0	0	0	0	0	0	0	0	NA	0	-	-	-	NA	NA	NA	0	0	0	0	0	0
chr1:167420000-167470000	rs34276574:167418468:C:T	rs34276574	167418468	C	T	0.266667	0.6547	6.17603	0.555622	1.42436	30	30	17	17	10	10	3	3	1:0:0:0:2:1:2:3:2:8	3:0:0:3:3:0:6:1:4:0	CD247	0.463769	0.0333379	0.0340363	0.636663	0	NA	0	0	0	0	0	0	0	0	NA	0	-	-	-	NA	ZNF770/RXRA	NA	0	0	0	0	0	0
chr1:167420000-167470000	rs2988279:167419839:G:A	rs2988279	167419839	G	A	0.3	0.068027	7.94854	0.559953	2.25104	30	30	15	15	12	12	3	3	1:0:0:1:0:1:1:0:1:0:1:0	0:0:0:0:0:0:0:0:2:4:0:0	CD247	0.5	0.0333379	0.0340363	0.636663	0	NA	1	1	0	0	0	0	0	0	NA	0	-	-	-	NA	NA	NA	0	0	0	0	0	0
chr1:167420000-167470000	rs2056625:167420299:G:A	rs2056625	167420299	G	A	0.266667	0.6547	5.8822	0.554274	1.27869	30	30	17	17	10	10	3	3	0:0:0:0:1:1:8:1:0:9	2:0:0:1:2:0:1:0:2:0	CD247	0.169936	0.0351777	0.0340363	0.636663	0	NA	1	1	0	0	0	0	0	0	ATAC	1	-	-	-	THAP1	ZNF76/NKX2-1/ZNF322	THAP1	0	0	0	0	0	0
chr1:167420000-167470000	exm-rs2056626	rs2056626	167420425	T	G	0.266667	0.6547	6.16296	0.555061	1.42452	30	30	17	17	10	10	3	3	0:0:0:1:1:1:12:3:3:3	2:0:0:0:2:0:2:1:6:1	CD247	0.198692	0.0333379	0.0340363	0.636663	0	NA	1	1	0	0	0	0	0	0	NA	0	MLL	-	-	RREB1	NA	NA	0	0	0	0	0	0
chr1:167420000-167470000	rs1773560:167421763:A:G	rs1773560	167421763	A	G	0.266667	0.6547	6.32145	0.556015	1.50605	30	30	17	17	10	10	3	3	0:1:1:0:0:0:1:0:1:0	2:0:0:2:2:0:1:2:0:2	CD247	0.0764882	0.0333379	0.0340363	0.636663	0	NA	1	1	0	0	0	0	0	0	NA	0	-	-	-	NA	NA	NA	0	0	0	0	0	0
chr1:167420000-167470000	rs1773561:167421951:C:T	rs1773561	167421951	C	T	0.266667	0.6547	6.55308	0.558318	1.57637	30	30	17	17	10	10	3	3	0:0:0:3:1:0:0:4:0:4	0:0:0:3:1:7:5:1:2:0	CD247	0.259693	0.0333379	0.0340363	0.636663	0	NA	1	1	0	0	0	0	0	0	NA	0	CXXC1	-	-	NA	NA	NA	0	0	0	0	0	0
chr1:167420000-167470000	rs3108155:167422057:C:G	rs3108155	167422057	C	G	0.266667	0.6547	6.23027	0.555648	1.44822	30	30	17	17	10	10	3	3	0:0:0:0:0:0:0:2:0:2	1:0:0:3:0:0:2:4:0:0	CD247	0.108597	0.0333379	0.0340363	0.636663	0	NA	1	1	0	0	0	0	0	0	NA	0	-	-	-	ZBTB4/NR5A2	NR5A1/NR5A2	NA	0	0	0	0	0	0
chr1:167420000-167490000	rs858552:167482650:A:T	rs858552	167482650	A	T	0.533333	1.15753	4.53618	0.44854	0.914631	30	30	8	8	12	12	10	10	0:2:0:0:0:1:4:4:3:1:2:0	1:0:0:0:0:1:0:2:1:0:0:0	CD247;CREG1	0.0161375	0.0462227	0.902358	0.0702508	0	NA	0	0	0	1	0	0	0	0	NA	0	HMGA1	-	-	LHX3/PROP1/ALX1/ARX/PHOX2A/DRGX	LHX3	PROP1/PHOX2A	0	0	0	0	0	0
chr1:167425000-167455000	rs1214603:167454687:G:C	rs1214603	167454687	G	C	0.333333	0.075	8.32496	0.387021	2.9566	30	30	13	13	14	14	3	3	0:4:0:1:0:0:5:0:0:2:3:2:1:1	0:2:0:0:0:1:4:0:0:1:3:0:0:1	CD247	0.0237453	0.0367578	0.906963	0.0181897	0	NA	0	0	0	0	0	0	1	0	NA	0	-	-	-	HIVEP2	NA	NA	0	0	0	0	0	0
chr1:167425000-167470000	rs2949661:167424924:C:T	rs2949661	167424924	C	T	0.233333	0.140041	6.29068	0.56928	1.67613	30	30	18	18	10	10	2	2	17:0:20:19:28:18:41:14:22:35	27:0:11:17:28:13:39:21:34:0	CD247	0.290073	0.0458525	0.0194291	0.975165	0	NA	1	1	1	7	6	1	1	1	ATAC/H3K4me3/H3K27ac/ETS1/BCL6/RUNX1/BRD4/RNApolII	1	-	-	-	NA	NA	NA	0	0	0	0	0	0
chr1:167425000-167470000	rs1214598:167426424:G:A	rs1214598	167426424	G	A	0.233333	0.140041	6.35361	0.56935	1.70063	30	30	18	18	10	10	2	2	0:0:3:0:3:0:5:3:0:4	0:0:0:0:0:0:4:2:0:0	CD247	0.0183937	0.0458525	0.0194291	0.975165	0	NA	1	1	1	7	6	0	1	0	NA	0	-	-	-	NA	NA	NA	0	0	0	0	0	0
chr1:167425000-167470000	rs1214596:167427170:T:A	rs1214596	167427170	T	A	0.233333	0.140041	6.29548	0.569238	1.67901	30	30	18	18	10	10	2	2	0:0:0:0:0:0:0:0:0:0	0:0:0:0:0:0:0:0:0:0	CD247	0.5	0.0458525	0.0194291	0.975165	0	NA	1	1	1	7	6	0	0	0	NA	0	-	-	-	PBX2/PBX1	PBX2	PBX1	0	0	0	0	0	0
chr1:167425000-167470000	rs7523907:167427247:C:T	rs7523907	167427247	C	T	0.7	0.37037	7.60104	0.423482	2.33348	30	30	2	2	14	14	14	14	0:0:0:0:0:0:0:1:1:0:0:2:1:0	0:0:0:0:0:0:0:0:0:0:0:0:0:0	CD247	0.0274046	0.0458525	0.0194291	0.975165	0	NA	1	1	1	7	6	0	0	0	NA	0	-	-	-	NA	NA	NA	0	0	0	0	0	0
chr1:167425000-167470000	rs1214595:167427557:G:A	rs1214595	167427557	G	A	0.233333	0.140041	6.01548	0.569316	1.54138	30	30	18	18	10	10	2	2	0:0:0:0:2:0:0:1:0:3	0:0:1:0:0:4:1:0:0:3	CD247	0.279932	0.0482152	0.0194291	0.975165	0	NA	1	1	1	7	6	1	0	0	NA	0	-	-	-	NA	NA	NA	0	0	0	0	0	0
chr1:167425000-167470000	rs2995089:167431193:G:A	rs2995089	167431193	G	A	0.233333	0.140041	6.30226	0.569272	1.68249	30	30	18	18	10	10	2	2	0:0:0:0:1:0:1:1:0:0	2:0:0:0:0:0:0:0:0:0	CD247	0.363157	0.0458525	0.0194291	0.975165	0	NA	1	1	1	7	6	0	1	0	NA	0	-	-	-	NA	ZNF547	NA	0	0	0	0	0	0
chr1:167425000-167470000	rs2988277:167431352:C:T	rs2988277	167431352	C	T	0.233333	0.140041	6.30997	0.569267	1.68673	30	30	18	18	10	10	2	2	0:0:0:1:1:0:1:0:0:2	0:0:0:0:0:0:2:0:1:0	CD247	0.254323	0.0458525	0.0194291	0.975165	0	NA	1	1	1	7	6	0	1	0	NA	0	-	-	-	NA	NA	NA	0	0	0	0	0	0
chr1:167425000-167470000	rs1773542:167432949:T:C	rs1773542	167432949	T	C	0.233333	0.140041	6.31076	0.569266	1.68717	30	30	18	18	10	10	2	2	0:0:4:1:0:0:1:0:0:1	1:0:0:0:2:0:1:1:0:0	CD247	0.352601	0.0458525	0.0194291	0.975165	0	NA	1	1	1	7	6	0	0	0	NA	0	-	-	-	NA	SOX10	NA	0	0	0	0	0	0
chr1:167425000-167470000	rs1723018:167433420:A:G	rs1723018	167433420	A	G	0.233333	0.140041	6.30612	0.569269	1.68461	30	30	18	18	10	10	2	2	0:0:0:0:0:0:0:0:0:0	0:0:0:0:0:0:0:0:0:0	CD247	0.5	0.0458525	0.0194291	0.975165	0	NA	1	1	1	7	6	1	0	0	NA	0	-	-	-	NA	NA	NA	0	0	0	0	0	0
chr1:167425000-167470000	rs2995091:167434277:T:C	rs2995091	167434277	T	C	0.233333	0.140041	6.30612	0.569269	1.68461	30	30	18	18	10	10	2	2	0:0:0:0:0:0:0:0:3:0	0:0:0:2:0:0:0:0:0:0	CD247	0.398812	0.0458525	0.0194291	0.975165	0	NA	1	1	1	7	6	0	0	0	NA	0	-	-	-	IRF1/IRF2	IRF1	IRF2/IRF1	0	0	0	1	0	0
chr1:167450000-167490000	rs858551:167482045:C:G	rs858551	167482045	C	G	0.25	0.014815	15.6485	0.312126	6.68085	30	30	17	17	11	11	2	2	6:2:3:1:0:3:0:3:4:0:3	1:2:1:0:0:0:0:5:0:0:0	CD247;CREG1	0.0228515	0.00148736	0.990948	0.0187957	0	NA	0	0	0	0	0	0	0	0	NA	1	-	SALL4	-	ZNF148/MAZ	WT1/KLF6/MAZ/PATZ1/ZNF467/SP3/SREBF2/ZNF281/KLF15/KLF3	NA	0	0	0	0	0	0
chr1:16755000-16845000	rs157256:16841100:A:G	rs157256	16841100	A	G	0.7	0.068027	6.125	0.325151	2.92516	21	2	3	2	12	0	15	0	0:0:0:0:0:0:1:2:0:8:3:3	0:0:0:0:0:0:0:0:0:0:0:0	NECAP2	0.0323776	0.0495053	0.668112	0.943	0	NA	0	0	0	0	0	0	1	1	ATAC/H3K4me3/H3K27ac/H3K4me1/H4K16ac/H2A.Z/BRD4/CREBBP/HMGN1/RNApolII	0	ETS2	-	-	ELF2/BCL11A/FLI1	SPI1/SPIB/ELF5/ETV5/EHF/RFX1	NA	0	0	0	0	0	0
chr1:16765000-16825000	rs279789:16816834:G:A	rs279789	16816834	G	A	0.666667	0.075	5.51171	0.388732	1.90898	29	10	3	3	14	5	13	2	0:0:2:0:0:0:0:0:0:0:0:0:0:2	0:0:2:0:0:0:0:0:0:0:0:0:0:0	NECAP2	0.167781	0.047224	0.0323009	0.911064	0	NA	1	1	1	15	4	0	0	0	NA	0	-	-	-	NA	NA	NA	0	0	0	0	0	0
chr1:16765000-16825000	rs157248:16817677:T:C	rs157248	16817677	T	C	0.666667	0.075	5.5129	0.388799	1.90978	29	10	3	3	14	5	13	2	0:0:0:0:0:0:0:0:0:0:0:1:0:0	0:0:0:0:0:0:0:0:0:0:0:0:0:1	NECAP2	0.5	0.047224	0.0323009	0.911064	0	NA	1	1	1	23	8	0	0	0	NA	0	-	-	-	PPARG/NR6A1/PURA/GLI1/ESR1	ESR2/NR2F1/ESR1/NR6A1	PPARG	0	0	0	0	0	0
chr1:16765000-16825000	rs157249:16820268:G:A	rs157249	16820268	G	A	0.666667	0.075	5.5129	0.388799	1.90978	29	10	3	3	14	5	13	2	0:0:0:0:0:0:0:0:0:0:0:0:0:0	0:0:0:0:0:0:0:0:1:0:0:0:0:0	NECAP2	0.167781	0.047224	0.0323009	0.911064	0	NA	1	1	1	15	4	0	0	0	NA	0	-	-	-	NA	NA	NA	0	0	0	0	0	0
chr1:16765000-16825000	rs1746726:16822537:G:T	rs1746726	16822537	G	T	0.666667	0.075	5.52117	0.389272	1.91529	29	10	3	3	14	5	13	2	0:0:0:0:0:0:0:0:0:0:0:0:0:0	0:0:0:0:0:0:0:0:0:0:0:0:0:0	NECAP2	0.5	0.047224	0.0323009	0.911064	0	NA	1	1	0	0	0	0	0	0	NA	0	-	-	-	NA	ZNF322	NA	0	0	0	0	0	0
chr1:16765000-16825000	rs698869:16824381:C:T	rs698869	16824381	C	T	0.666667	0.075	5.51883	0.389137	1.91373	29	10	3	3	14	5	13	2	0:0:0:0:0:0:0:0:0:1:0:0:0:0	0:0:0:0:0:0:0:0:0:0:0:0:0:0	NECAP2	0.167781	0.047224	0.0323009	0.911064	0	NA	1	1	1	16	4	0	0	0	NA	0	ID4/MESP1/SNAI2/SNAI1	SNAI1	SNAI2	MESP1	NA	NA	0	0	0	0	0	0
chr1:16765000-16825000	rs696098:16828367:G:A	rs696098	16828367	G	A	0.666667	0.075	5.52291	0.389373	1.91647	29	10	3	3	14	5	13	2	0:0:0:0:0:0:0:0:0:0:0:0:0:0	0:0:0:0:0:0:0:0:0:0:0:0:0:0	NECAP2	0.5	0.047224	0.0323009	0.911064	0	NA	2	2	1	16	4	0	0	0	NA	0	-	-	-	NHLH1	TFAP4	NA	0	0	0	0	0	0
chr1:16765000-16825000	rs696605:16828502:T:C	rs696605	16828502	T	C	0.666667	0.075	5.52638	0.389576	1.91879	29	10	3	3	14	5	13	2	0:1:0:0:0:0:0:0:0:0:0:0:0:0	0:0:0:0:0:0:0:4:0:0:0:0:0:0	NECAP2	0.24369	0.047224	0.0323009	0.911064	0	NA	1	1	1	22	7	0	0	0	NA	0	-	-	-	NA	NA	NA	0	0	0	0	0	0
chr1:16765000-16825000	rs696606:16828640:G:A	rs696606	16828640	G	A	0.666667	0.075	5.52349	0.389407	1.91685	29	10	3	3	14	5	13	2	0:0:0:0:0:0:0:0:0:0:0:0:0:0	0:1:0:0:0:0:0:0:0:0:0:0:0:0	NECAP2	0.167781	0.047224	0.0323009	0.911064	0	NA	1	1	1	16	4	0	0	0	NA	0	FOXL1/DMRT2	-	-	NA	NA	NA	0	0	0	0	0	0
chr1:16770000-16840000	rs3983050:16839929:G:T	rs3983050	16839929	G	T	0.733333	0.6547	6.3711	0.287715	2.84996	21	1	3	0	10	1	17	0	1:2:0:0:0:1:0:1:1:1	0:0:0:0:0:0:0:0:0:0	NECAP2	0.00476731	0.0383084	0.998687	0.322876	0	NA	0	0	0	0	0	0	1	0	ATAC/H3K4me1/H3K9ac/H3K4me3	0	-	-	-	NA	NA	NA	0	0	0	0	0	0
chr1:16770000-16840000	rs157256:16841100:A:G	rs157256	16841100	A	G	0.7	0.068027	11.0493	0.242642	5.29437	21	1	3	0	12	1	15	0	3:2:0:4:0:0:5:7:0:10:4:0	0:0:0:0:0:0:0:0:0:0:0:0	NECAP2	0.00506019	0.0152664	0.998687	0.141514	0	NA	0	0	0	0	0	0	1	1	ATAC/H3K4me3/H3K27ac/H3K4me1/H4K16ac/H2A.Z/BRD4/CREBBP/HMGN1/RNApolII	0	ETS2	-	-	ELF2/BCL11A/FLI1	SPI1/SPIB/ELF5/ETV5/EHF/RFX1	NA	0	0	0	0	0	0
chr1:16835000-16975000	rs1360575:16972068:A:G	rs1360575	16972068	A	G	0.433333	0.22174	9.61349	0.271774	4.15021	30	24	9	6	16	14	5	4	0:0:1:1:0:0:2:0:0:0:1:3:1:0:0:2	0:1:0:0:0:0:0:0:0:0:0:0:0:0:0:0	NA	0.0137955	0.0130226	0.178869	0.198068	0	NA	0	0	0	0	0	0	0	0	NA	0	-	-	-	NA	NA	NA	0	0	0	0	0	0
chr1:16835000-16975000	1:16974256:G:C	rs2743519	16974256	G	C	0.466667	0.117187	9.39951	0.368035	3.44178	30	24	9	7	14	11	7	6	0:3:2:0:1:0:0:0:1:2:0:0:2:5	0:0:0:0:0:0:0:0:0:0:0:0:0:0	NA	0.00711671	0.0130226	0.193682	0.694506	0	NA	0	0	0	0	0	0	0	0	H3K4me3	0	MLL	-	-	NA	NA	NA	0	0	0	0	0	0
chr1:16835000-16975000	rs74606911:16978994:C:T	rs74606911	16978994	C	T	0.25	0.014815	13.403	0.344139	5.58441	30	24	17	13	11	9	2	2	0:1:0:0:0:0:0:0:0:0:0	0:0:0:0:0:0:0:0:0:0:0	NA	0.170447	0.00301467	0.0218572	0.694506	0	NA	0	0	0	0	0	0	0	0	NA	0	-	FOXJ2/SRY	-	FOXF1	FOXJ2	NA	0	0	0	0	0	0
chr1:16840000-16975000	rs157256:16841100:A:G	rs157256	16841100	A	G	0.7	0.068027	8.12246	0.417117	2.72801	30	27	3	3	12	10	15	14	0:3:0:2:0:0:3:2:0:1:3:0	0:0:0:0:0:0:0:0:0:0:0:0	NA	0.00580173	0.0393774	0.0967295	0.986679	0	NA	0	0	0	0	0	0	1	1	ATAC/H3K4me3/H3K27ac/H3K4me1/H4K16ac/H2A.Z/BRD4/CREBBP/HMGN1/RNApolII	0	ETS2	-	-	ELF2/BCL11A/FLI1	SPI1/SPIB/ELF5/ETV5/EHF/RFX1	NA	0	0	0	0	0	0
chr1:16925000-16970000	rs367908:16930034:C:G	rs367908	16930034	C	G	0.583333	0.823837	11.0872	0.804694	5.16034	23	10	4	1	17	6	9	3	0:0:2:2:0:0:0:0:1:0:0:0:1:7:0:2:2	4:3:6:5:5:0:0:0:0:8:2:3:3:3:0:3:5	NBPF1	0.00484926	0.0365088	0.996417	0.985736	0	NA	0	0	0	0	0	0	1	1	NA	0	-	-	-	NA	NA	NA	0	0	0	0	0	0
chr1:17220000-17235000	rs6702546:17233121:C:T	rs6702546	17233121	C	T	0.45	5.14539	9.02039	0.679842	4.54213	30	18	6	2	21	13	3	3	0:0:0:0:0:0:0:0:1:0:0:0:0:1:0:0:0:1:0:0:0	0:1:0:0:0:0:0:0:0:0:0:2:1:4:4:2:6:0:5:1:0	CROCC	0.00833263	0.0133492	0.00395859	0.979591	0	NA	0	0	1	26	8	0	0	0	NA	0	-	-	-	NA	NA	NA	0	0	0	0	0	0
chr1:17220000-17235000	rs75181461:17233123:G:A	rs75181461	17233123	G	A	0.45	0.628847	11.0059	0.319364	5.47009	30	18	8	6	17	10	5	2	0:1:0:0:0:0:0:0:0:2:1:5:4:2:6:3:1	0:0:0:0:0:0:0:0:0:0:0:0:0:0:0:0:0	CROCC	0.00326436	0.00888412	0.00446541	0.979591	0	NA	0	0	0	0	0	0	0	0	NA	0	-	-	-	NA	NA	NA	0	0	0	0	0	0
chr1:17220000-17235000	rs78541931:17233938:G:A	rs78541931	17233938	G	A	0.533333	1.26515	10.2569	0.712422	4.87128	30	18	5	1	18	11	7	6	0:0:0:0:0:0:0:0:0:0:0:0:0:0:0:0:0:0	0:0:0:0:0:0:0:0:0:0:0:0:0:0:0:0:0:0	CROCC	0.5	0.00888412	0.019767	0.979591	0	NA	0	0	0	0	0	0	0	0	NA	0	RARG/NR2F6	SMAD3	-	INSM1	NA	INSM1	0	0	0	0	0	0
chr1:17220000-17235000	rs80339487:17233939:C:T	rs80339487	17233939	C	T	0.533333	1.26515	10.2569	0.712422	4.87128	30	18	5	1	18	11	7	6	0:0:0:0:0:0:0:0:0:0:0:0:0:0:0:0:0:0	0:0:0:0:0:0:0:0:0:0:0:0:0:0:0:0:0:0	CROCC	0.5	0.00888412	0.019767	0.979591	0	NA	0	0	0	0	0	0	0	0	NA	0	RARG/NR2F6	SMAD3	-	INSM1	NA	INSM1	0	0	0	0	0	0
chr1:17315000-17330000	rs9435734	rs9435734	17311190	A	G	0.466667	0.153061	8.37969	0.680344	3.60218	19	1	8	0	16	1	6	0	0:0:0:0:0:0:0:1:0:0:0:0:0:0:0:0	0:0:0:0:0:0:0:0:0:0:0:0:0:0:1:0	CROCC;ATP13A2;SDHB	0.5	0.00948591	0.0254475	0.755363	0	NA	0	0	1	26	8	1	1	0	NA	1	-	-	-	NA	NA	NA	0	0	0	0	0	0
chr1:17315000-17330000	1:17313157-G-A	rs2076605	17313157	G	A	0.466667	0.153061	8.37969	0.680344	3.60218	19	1	8	0	16	1	6	0	0:0:0:0:0:0:0:0:0:0:0:0:0:0:0:0	0:0:0:0:0:0:0:0:0:0:0:0:0:0:0:0	CROCC;ATP13A2;SDHB	0.5	0.00948591	0.0254475	0.755363	0	NA	0	0	1	26	8	0	0	0	NA	0	MLL	-	SP8/SP3	KLF14/SP4/KLF13/HES1	KLF9/SP2/KLF3/SP1/SP3/KLF1/KLF6	KLF14/SP4/KLF9/KLF13	0	0	0	0	0	0
chr1:17315000-17330000	rs9435659:17313343:G:A	rs9435659	17313343	G	A	0.466667	0.153061	8.37969	0.680344	3.60218	19	1	8	0	16	1	6	0	0:0:0:0:0:0:0:0:0:0:0:0:0:0:0:0	0:0:0:0:0:0:0:0:0:0:0:0:0:0:0:0	CROCC;ATP13A2;SDHB	0.5	0.00948591	0.0254475	0.755363	0	NA	0	0	1	26	8	0	0	0	NA	0	-	TCF3	-	TCF12/MYOG	THAP1/TCF3/TCF12/NHLH1/TCF4	NA	0	0	0	0	0	0
chr1:17315000-17330000	rs761421:17313654:C:T	rs761421	17313654	C	T	0.466667	0.153061	8.37969	0.680344	3.60218	19	1	8	0	16	1	6	0	0:0:1:0:0:0:0:0:0:0:0:0:0:0:0:0	0:0:0:0:0:0:0:0:0:0:0:0:0:0:1:0	CROCC;ATP13A2;SDHB	0.5	0.00948591	0.0254475	0.755363	0	NA	0	0	1	26	8	0	0	0	NA	1	MLL	-	-	NA	SP2	NA	0	0	0	0	0	0
chr1:17315000-17330000	1:17314942-G-A	rs9435662	17314942	G	A	0.466667	0.153061	8.37969	0.680344	3.60218	19	1	8	0	16	1	6	0	0:0:0:0:0:0:0:0:0:0:0:0:0:0:0:0	0:0:1:0:0:0:0:0:1:0:0:0:0:0:0:0	CROCC;ATP13A2;SDHB	0.0819378	0.00948591	0.0254475	0.755363	0	NA	0	0	1	26	8	0	0	0	NA	0	-	-	-	NA	THAP1/NR1H4	NA	0	0	0	0	0	0
chr1:17315000-17330000	rs4920605:17315425:G:A	rs4920605	17315425	G	A	0.5	0.133333	10.1666	0.687128	4.41284	19	1	8	0	14	1	8	0	0:1:0:0:0:0:1:0:1:0:0:1:0:0	0:2:0:0:0:0:0:0:0:0:0:0:0:2	CROCC;ATP13A2;SDHB	0.5	0.00948591	0.0254475	0.755363	0	NA	0	0	1	26	8	0	0	0	NA	0	-	-	HIC2	NA	NA	NA	0	0	0	0	0	0
chr1:17380000-17400000	rs7528156:17403103:A:G	rs7528156	17403103	A	G	0.633333	0.660012	5.92319	0.643857	2.4132	22	1	3	0	16	1	11	0	0:0:0:0:0:0:0:0:0:0:0:0:0:0:0:0	0:1:0:0:0:0:0:0:0:0:0:0:1:0:1:0	SDHB	0.0412654	0.0493849	0.309031	0.948957	0	NA	1	0	1	16	6	0	0	0	NA	0	-	-	-	NA	NA	NA	0	0	0	0	0	0
chr1:179045000-179340000	rs10798673:179342753:T:C	rs10798673	179342753	T	C	0.733333	3.03719	14.4981	0.712828	6.66143	30	14	4	3	8	4	18	7	2:0:0:0:0:1:2:0	0:0:0:0:0:0:0:0	FAM20B;ABL2;TOR3A;SOAT1	0.0474882	0.00141039	0.893255	0.0191235	0	NA	2	1	0	0	0	0	0	0	NA	0	-	-	-	NA	NA	NA	0	0	0	0	0	0
chr1:179050000-179340000	rs10798673:179342753:T:C	rs10798673	179342753	T	C	0.733333	3.03719	14.5411	0.724731	6.67478	30	27	4	4	8	7	18	16	2:0:0:0:0:1:2:0	0:0:0:0:0:0:0:0	FAM20B;ABL2;TOR3A;SOAT1	0.0474882	0.000575966	0.864842	0.0256314	0	NA	2	1	0	0	0	0	0	0	NA	0	-	-	-	NA	NA	NA	0	0	0	0	0	0
chr1:179080000-179335000	rs56147147:179334712:G:A	rs56147147	179334712	G	A	0.5	0.133333	8.92181	0.363397	3.70362	26	7	7	3	16	3	7	1	1:0:0:0:0:0:2:0:0:0:2:0:0:2:3:0	0:0:0:0:0:0:0:0:0:0:0:0:0:2:0:0	ABL2;TOR3A;SOAT1	0.0280541	0.0111581	0.623972	0.035364	0	NA	0	0	1	28	8	1	1	1	ATAC/H3K4me3/H3K27ac/H3K4me2/H3K4me1/NFKB1/RNApolII	1	-	-	-	SPIC/IRF1/SPI1	IRF3/IRF1/BCL11A/SPI1/IRF2/ZNF394/IRF8/STAT2/NFATC1/ZFP28	SPIC/IRF1/SPI1/ZNF263	0	0	0	0	0	0
chr1:179080000-179335000	rs17369088:179334801:C:A	rs17369088	179334801	C	A	0.466667	0.153061	9.05398	0.356275	4.00389	26	7	8	3	16	3	6	1	2:0:1:0:1:0:2:2:0:0:3:0:1:2:5:3	0:0:0:0:0:0:0:1:0:0:1:0:2:3:4:0	ABL2;TOR3A;SOAT1	0.0144591	0.0111581	0.623972	0.035364	0	NA	0	0	1	28	8	1	1	1	ATAC/H3K4me3/H3K27ac/H3K4me2/H3K4me1/H4K16ac/NFKB1/ETS1/RNApolII	1	SMARCC1/FOSL2/JUNB/FOSL1/MLL	FOSL2/JUNB/JUND/JUN/FOSB/FOS	FOSL2	PAX8	FOS/FOSL1	NA	0	0	0	0	0	0
chr1:179080000-179335000	rs16853998:179334917:G:C	rs16853998	179334917	G	C	0.5	0.133333	8.86207	0.364445	3.67598	26	7	7	3	16	3	7	1	1:0:1:0:1:5:1:5:0:0:2:0:2:3:6:5	0:0:0:0:0:5:0:2:0:0:1:0:1:0:1:0	ABL2;TOR3A;SOAT1	0.00285951	0.0111581	0.623972	0.035364	0	NA	0	0	1	28	8	1	1	1	ATAC/DNase/H3K4me3/H3K27ac/H3K4me1/H4K16ac/H3K9ac/H2A.Z/ETS1/BRD4/JUNB/RNApolII	1	-	OTX2	-	NA	RFX1	NA	0	0	0	0	0	0
chr1:179080000-179335000	rs55906130:179335058:C:T	rs55906130	179335058	C	T	0.5	0.133333	8.93376	0.36328	3.70945	26	7	7	3	16	3	7	1	1:2:0:0:0:14:3:5:3:8:4:4:6:6:8:1	1:1:0:0:0:5:0:0:0:1:0:0:0:0:0:0	ABL2;TOR3A;SOAT1	0.00015241	0.0111581	0.623972	0.035364	0	NA	0	0	1	28	8	1	1	1	ATAC/DNase/H3K4me3/H3K27ac/H3K4me1/H4K16ac/H3K9ac/ETS1/BRD4/JUNB/IRF4/BCL6/YY1/RNApolII	1	-	-	-	NA	NA	NA	0	0	0	0	0	0
chr1:179080000-179335000	rs11581507:179335158:C:T	rs11581507	179335158	C	T	0.5	0.133333	8.93376	0.36328	3.70945	26	7	7	3	16	3	7	1	0:1:0:0:0:0:0:1:0:0:1:1:0:2:4:1	0:1:0:0:0:0:0:1:0:0:0:0:0:0:0:0	ABL2;TOR3A;SOAT1	0.0287267	0.0111581	0.623972	0.035364	0	NA	0	0	1	28	8	1	1	1	ATAC/DNase/H3K4me3/H3K27ac/H3K4me1/H4K16ac/ETS1/BRD4/BCL6/YY1/CREBBP/RNApolII	1	MLL	-	-	NA	NA	NA	0	0	0	0	0	0
chr1:179190000-179340000	rs56018642:179335264:A:G	rs56018642	179335264	A	G	0.55	0.628847	6.50532	0.692386	2.93882	28	3	5	2	17	0	8	1	5:2:2:0:0:1:0:3:3:2:5:7:4:4:6:3:6	0:0:0:0:0:0:0:0:0:0:0:0:0:0:0:0:0	ABL2;SOAT1	1.27782e-05	0.0291721	0.664139	0.263649	0	NA	0	0	0	0	0	0	1	1	ATAC/H3K4me3/H3K27ac/H3K4me1/H3K9ac/H3K4me2/H4K16ac/H2A.Z/ETS1/BRD4/RNApolII	1	-	TBX21	-	NA	TBX21	NA	0	0	0	0	0	0
chr1:179190000-179340000	rs61253865:179335265:T:G	rs61253865	179335265	T	G	0.55	0.628847	6.50532	0.692386	2.93882	28	3	5	2	17	0	8	1	5:2:2:0:0:1:0:3:3:2:5:7:4:4:6:3:6	0:0:0:0:0:0:0:0:0:0:0:0:0:0:0:0:0	ABL2;SOAT1	1.27782e-05	0.0291721	0.664139	0.263649	0	NA	0	0	0	0	0	0	1	1	ATAC/H3K4me3/H3K27ac/H3K4me1/H3K9ac/H3K4me2/H4K16ac/H2A.Z/ETS1/BRD4/RNApolII	1	-	TBX21	-	NA	TBX21	NA	0	0	0	0	0	0
chr1:179190000-179340000	rs10913736	rs10913736	179335366	C	T	0.55	0.628847	6.50083	0.69168	2.93946	28	3	5	2	17	0	8	1	3:3:0:0:0:0:0:3:4:2:0:1:9:4:4:1:4	0:1:0:0:0:1:0:0:3:0:0:3:2:3:1:2:0	ABL2;SOAT1	0.0146541	0.0291721	0.664139	0.263649	0	NA	0	0	1	28	8	1	1	1	ATAC/H3K4me3/H3K27ac/H3K4me1/H3K9ac/H3K4me2/H4K16ac/BRD4/RNApolII	1	RARG/NR2F6	-	-	NR2C2/NR2F6/NR6A1	NR2F1/RXRB/NR6A1/RARA	NR2C2	0	0	0	0	0	0
chr1:179255000-179335000	rs16853998:179334917:G:C	rs16853998	179334917	G	C	0.5	0.133333	8.50476	0.377549	3.19184	28	6	7	3	16	3	7	0	4:1:1:0:0:0:3:4:3:4:5:1:2:5:7:8	2:0:0:0:0:0:1:0:0:2:2:3:0:6:5:4	SOAT1	0.00214963	0.0123562	0.757088	0.0841167	0	NA	0	0	1	28	8	1	1	1	ATAC/DNase/H3K4me3/H3K27ac/H3K4me1/H4K16ac/H3K9ac/H2A.Z/ETS1/BRD4/JUNB/RNApolII	1	-	OTX2	-	NA	RFX1	NA	0	0	0	0	0	0
chr1:179255000-179335000	rs55906130:179335058:C:T	rs55906130	179335058	C	T	0.5	0.133333	7.95495	0.386788	2.92376	28	6	7	3	16	3	7	0	3:6:0:0:1:0:3:8:3:4:4:0:3:14:9:3	0:0:0:0:0:0:1:1:1:0:2:0:2:2:0:0	SOAT1	0.00115534	0.0123562	0.757088	0.0841167	0	NA	0	0	1	28	8	1	1	1	ATAC/DNase/H3K4me3/H3K27ac/H3K4me1/H4K16ac/H3K9ac/ETS1/BRD4/JUNB/IRF4/BCL6/YY1/RNApolII	1	-	-	-	NA	NA	NA	0	0	0	0	0	0
chr1:179255000-179335000	rs11581507:179335158:C:T	rs11581507	179335158	C	T	0.5	0.133333	7.95495	0.386788	2.92376	28	6	7	3	16	3	7	0	2:0:1:1:0:4:0:2:1:2:4:2:4:2:3:0	0:0:0:0:0:0:1:0:1:0:2:0:0:2:1:0	SOAT1	0.00124354	0.0123562	0.757088	0.0841167	0	NA	0	0	1	28	8	1	1	1	ATAC/DNase/H3K4me3/H3K27ac/H3K4me1/H4K16ac/ETS1/BRD4/BCL6/YY1/CREBBP/RNApolII	1	MLL	-	-	NA	NA	NA	0	0	0	0	0	0
chr1:179255000-179335000	rs11577489:179335162:G:C	rs11577489	179335162	G	C	0.5	0.133333	7.95495	0.386788	2.92376	28	6	7	3	16	3	7	0	2:0:1:1:0:4:0:1:1:2:5:2:4:1:3:0	0:0:0:0:0:0:1:0:1:0:1:0:0:2:1:0	SOAT1	0.00324493	0.0123562	0.757088	0.0841167	0	NA	0	0	1	28	8	1	1	1	ATAC/H3K4me3/H3K27ac/H3K4me1/H4K16ac/ETS1/BRD4/BCL6/YY1/CREBBP/RNApolII	1	MLL	-	-	NA	NA	NA	0	0	0	0	0	0
chr1:179255000-179335000	rs56018642:179335264:A:G	rs56018642	179335264	A	G	0.55	0.628847	12.1415	0.371975	4.91481	28	6	5	3	17	3	8	0	1:2:0:1:1:0:4:0:3:5:4:3:4:6:5:2:9	0:0:0:0:0:0:0:0:0:0:0:2:0:0:0:0:0	SOAT1	0.000134598	0.00496893	0.757088	0.050179	0	NA	0	0	0	0	0	0	1	1	ATAC/H3K4me3/H3K27ac/H3K4me1/H3K9ac/H3K4me2/H4K16ac/H2A.Z/ETS1/BRD4/RNApolII	1	-	TBX21	-	NA	TBX21	NA	0	0	0	0	0	0
chr1:179255000-179335000	rs61253865:179335265:T:G	rs61253865	179335265	T	G	0.55	0.628847	12.1415	0.371975	4.91481	28	6	5	3	17	3	8	0	1:2:0:1:1:0:4:0:3:5:4:3:4:6:5:2:9	0:0:0:0:0:0:0:0:0:0:0:2:0:0:0:0:0	SOAT1	0.000134598	0.00496893	0.757088	0.050179	0	NA	0	0	0	0	0	0	1	1	ATAC/H3K4me3/H3K27ac/H3K4me1/H3K9ac/H3K4me2/H4K16ac/H2A.Z/ETS1/BRD4/RNApolII	1	-	TBX21	-	NA	TBX21	NA	0	0	0	0	0	0
chr1:179255000-179335000	JHU_1.179335951	rs11804234	179335952	C	A	0.55	0.628847	12.1415	0.371975	4.91481	28	6	5	3	17	3	8	0	0:0:0:0:0:0:0:0:0:0:0:1:0:0:0:1:1	0:0:0:0:0:0:0:0:0:0:0:0:0:0:0:0:0	SOAT1	0.0413112	0.00496893	0.757088	0.050179	0	NA	0	0	1	28	8	0	0	0	NA	0	DLX1	-	-	NA	NA	NA	0	0	0	0	0	0
chr1:179260000-179335000	rs55986478:179334840:C:T	rs55986478	179334840	C	T	0.5	0.133333	5.85883	0.41614	1.86921	30	20	7	6	16	10	7	4	4:2:1:2:1:0:0:4:3:1:5:3:1:3:10:6	3:1:1:1:0:3:1:1:0:0:2:3:0:3:7:1	SOAT1	0.0124138	0.0353694	0.196365	0.20886	0	NA	0	0	1	28	8	1	1	1	ATAC/H3K4me3/H3K27ac/H3K4me1/H4K16ac/NFKB1/ETS1/BRD4/JUNB/RNApolII	1	-	-	-	NA	NA	NA	0	0	0	0	0	0
chr1:179260000-179335000	rs16853998:179334917:G:C	rs16853998	179334917	G	C	0.5	0.133333	6.11979	0.412142	1.98675	30	20	7	6	16	10	7	4	4:1:2:1:0:0:3:4:5:3:4:3:4:6:8:13	2:1:0:1:0:3:1:0:0:2:2:3:0:3:8:2	SOAT1	0.00902235	0.0353694	0.196365	0.20886	0	NA	0	0	1	28	8	1	1	1	ATAC/DNase/H3K4me3/H3K27ac/H3K4me1/H4K16ac/H3K9ac/H2A.Z/ETS1/BRD4/JUNB/RNApolII	1	-	OTX2	-	NA	RFX1	NA	0	0	0	0	0	0
chr1:179260000-179335000	rs55906130:179335058:C:T	rs55906130	179335058	C	T	0.5	0.133333	5.86688	0.415677	1.87237	30	20	7	6	16	10	7	4	2:6:0:0:1:5:2:8:2:5:8:2:3:14:12:5	0:0:0:0:0:0:1:2:1:0:3:0:2:2:1:0	SOAT1	0.000313849	0.0353694	0.196365	0.20886	0	NA	0	0	1	28	8	1	1	1	ATAC/DNase/H3K4me3/H3K27ac/H3K4me1/H4K16ac/H3K9ac/ETS1/BRD4/JUNB/IRF4/BCL6/YY1/RNApolII	1	-	-	-	NA	NA	NA	0	0	0	0	0	0
chr1:179260000-179335000	rs11581507:179335158:C:T	rs11581507	179335158	C	T	0.5	0.133333	5.86688	0.415677	1.87237	30	20	7	6	16	10	7	4	1:0:1:1:0:1:0:2:1:2:5:4:4:5:4:0	0:0:0:0:0:0:1:0:2:2:4:0:0:2:1:0	SOAT1	0.00479505	0.0353694	0.196365	0.20886	0	NA	0	0	1	28	8	1	1	1	ATAC/DNase/H3K4me3/H3K27ac/H3K4me1/H4K16ac/ETS1/BRD4/BCL6/YY1/CREBBP/RNApolII	1	MLL	-	-	NA	NA	NA	0	0	0	0	0	0
chr1:179260000-179335000	rs11577489:179335162:G:C	rs11577489	179335162	G	C	0.5	0.133333	5.86688	0.415677	1.87237	30	20	7	6	16	10	7	4	1:0:1:1:0:5:2:1:1:2:7:3:7:4:6:1	0:0:0:0:0:0:1:0:2:2:3:0:0:2:1:0	SOAT1	0.00172345	0.0353694	0.196365	0.20886	0	NA	0	0	1	28	8	1	1	1	ATAC/H3K4me3/H3K27ac/H3K4me1/H4K16ac/ETS1/BRD4/BCL6/YY1/CREBBP/RNApolII	1	MLL	-	-	NA	NA	NA	0	0	0	0	0	0
chr1:179260000-179335000	rs11804236:179335960:C:T	rs11804236	179335960	C	T	0.466667	0.153061	6.55514	0.409514	2.23337	30	20	8	6	16	11	6	3	0:0:0:0:0:0:0:0:2:2:0:0:0:1:1:0	0:0:0:0:0:0:0:0:0:0:0:0:0:0:0:0	SOAT1	0.0271928	0.0353694	0.196365	0.20886	0	NA	0	0	1	28	8	0	0	0	NA	0	-	-	-	ARID3A	NA	NA	0	0	0	0	0	0
chr1:179265000-179335000	rs16853998:179334917:G:C	rs16853998	179334917	G	C	0.5	0.133333	7.57941	0.387094	2.58456	30	13	7	5	16	7	7	1	3:1:1:1:1:0:0:3:7:0:7:3:4:8:6:15	1:1:0:1:0:3:1:0:1:2:3:5:0:0:6:2	SOAT1	0.0299716	0.0253023	0.616565	0.344714	0	NA	0	0	1	28	8	1	1	1	ATAC/DNase/H3K4me3/H3K27ac/H3K4me1/H4K16ac/H3K9ac/H2A.Z/ETS1/BRD4/JUNB/RNApolII	1	-	OTX2	-	NA	RFX1	NA	0	0	0	0	0	0
chr1:179280000-179340000	rs56018642:179335264:A:G	rs56018642	179335264	A	G	0.55	0.628847	16.0388	0.808089	7.69287	25	1	5	0	17	1	8	0	0:1:0:0:0:0:0:0:4:2:5:4:4:2:4:2:8	0:0:0:0:0:0:0:0:0:0:0:0:0:0:0:0:0	SOAT1	0.000999791	0.000342524	0.905992	0.0118908	0	NA	0	0	0	0	0	0	1	1	ATAC/H3K4me3/H3K27ac/H3K4me1/H3K9ac/H3K4me2/H4K16ac/H2A.Z/ETS1/BRD4/RNApolII	1	-	TBX21	-	NA	TBX21	NA	0	0	0	0	0	0
chr1:179280000-179340000	rs61253865:179335265:T:G	rs61253865	179335265	T	G	0.55	0.628847	16.0383	0.808086	7.69258	25	1	5	0	17	1	8	0	0:1:0:0:0:0:0:0:4:2:5:4:4:3:4:2:8	0:0:0:0:0:0:0:0:0:0:0:0:0:0:0:0:0	SOAT1	0.000830994	0.000342524	0.905992	0.0118908	0	NA	0	0	0	0	0	0	1	1	ATAC/H3K4me3/H3K27ac/H3K4me1/H3K9ac/H3K4me2/H4K16ac/H2A.Z/ETS1/BRD4/RNApolII	1	-	TBX21	-	NA	TBX21	NA	0	0	0	0	0	0
chr1:179280000-179340000	rs10913736	rs10913736	179335366	C	T	0.55	0.628847	16.059	0.806997	7.70881	25	1	5	0	17	1	8	0	0:2:0:0:0:0:2:0:6:4:7:5:9:2:5:7:11	5:1:2:0:0:0:0:0:0:1:0:2:1:0:2:1:0	SOAT1	0.00710625	0.000342524	0.905992	0.0118908	0	NA	0	0	1	28	8	1	1	1	ATAC/H3K4me3/H3K27ac/H3K4me1/H3K9ac/H3K4me2/H4K16ac/BRD4/RNApolII	1	RARG/NR2F6	-	-	NR2C2/NR2F6/NR6A1	NR2F1/RXRB/NR6A1/RARA	NR2C2	0	0	0	0	0	0
chr1:179305000-179340000	rs56018642:179335264:A:G	rs56018642	179335264	A	G	0.55	0.628847	9.81624	0.721422	4.54697	28	6	5	0	17	6	8	0	0:5:2:0:0:0:0:5:5:5:3:2:1:5:4:7:3	0:0:0:0:0:0:0:0:0:0:0:0:0:0:0:0:0	SOAT1	8.22706e-05	0.00714046	0.779501	0.0783644	0	NA	0	0	0	0	0	0	1	1	ATAC/H3K4me3/H3K27ac/H3K4me1/H3K9ac/H3K4me2/H4K16ac/H2A.Z/ETS1/BRD4/RNApolII	1	-	TBX21	-	NA	TBX21	NA	0	0	0	0	0	0
chr1:179305000-179340000	rs61253865:179335265:T:G	rs61253865	179335265	T	G	0.55	0.628847	9.8133	0.72139	4.54563	28	6	5	0	17	6	8	0	0:3:2:0:0:0:0:5:5:5:3:2:1:5:4:7:3	0:0:0:0:0:0:0:0:0:0:0:0:0:0:0:0:0	SOAT1	9.33824e-05	0.00714046	0.779501	0.0783644	0	NA	0	0	0	0	0	0	1	1	ATAC/H3K4me3/H3K27ac/H3K4me1/H3K9ac/H3K4me2/H4K16ac/H2A.Z/ETS1/BRD4/RNApolII	1	-	TBX21	-	NA	TBX21	NA	0	0	0	0	0	0
chr1:179305000-179340000	rs10913736	rs10913736	179335366	C	T	0.55	0.628847	9.72939	0.720665	4.51057	28	6	5	0	17	6	8	0	0:4:2:2:0:2:0:2:8:3:5:9:9:9:2:8:4	0:0:0:0:0:0:0:4:0:0:4:3:3:0:1:0:2	SOAT1	0.000662557	0.00714046	0.779501	0.0783644	0	NA	0	0	1	28	8	1	1	1	ATAC/H3K4me3/H3K27ac/H3K4me1/H3K9ac/H3K4me2/H4K16ac/BRD4/RNApolII	1	RARG/NR2F6	-	-	NR2C2/NR2F6/NR6A1	NR2F1/RXRB/NR6A1/RARA	NR2C2	0	0	0	0	0	0
chr1:179305000-179340000	JHU_1.179335951	rs11804234	179335952	C	A	0.55	0.628847	9.85976	0.722554	4.57066	28	6	5	0	17	6	8	0	0:0:0:0:0:0:0:1:1:1:0:0:1:0:0:0:0	0:0:0:0:0:0:0:0:0:0:0:0:0:0:0:0:0	SOAT1	0.0206552	0.00714046	0.779501	0.0783644	0	NA	0	0	1	28	8	0	0	0	NA	0	DLX1	-	-	NA	NA	NA	0	0	0	0	0	0
chr1:182270000-182365000	rs3001282:182265344:A:G	rs3001282	182265344	A	G	0.716667	2.04811	6.03062	0.682119	2.72787	16	1	4	0	9	0	17	1	0:0:0:0:0:0:0:0:0	0:0:0:0:0:0:0:0:0	GLUL	0.5	0.0184849	0.0206575	0.877475	0	NA	0	0	0	0	0	0	0	0	NA	0	IKZF4	IKZF1	-	NA	NA	NA	0	0	0	0	0	0
chr1:182270000-182365000	rs2477182:182265607:C:T	rs2477182	182265607	C	T	0.716667	2.04811	6.03062	0.682119	2.72787	16	1	4	0	9	0	17	1	0:0:0:0:0:0:0:0:0	0:0:0:0:0:0:0:0:0	GLUL	0.5	0.0184849	0.0206575	0.877475	0	NA	0	0	0	0	0	0	0	0	NA	0	HMGA1	-	-	NA	NA	NA	0	0	0	0	0	0
chr1:182270000-182365000	rs2477183:182265821:C:G	rs2477183	182265821	C	G	0.716667	2.04811	6.03062	0.682119	2.72787	16	1	4	0	9	0	17	1	0:0:0:0:0:0:0:0:0	0:0:0:0:0:0:0:0:0	GLUL	0.5	0.0184849	0.0206575	0.877475	0	NA	0	0	0	0	0	0	0	0	NA	0	-	-	-	NA	NA	NA	0	0	0	0	0	0
chr1:182270000-182365000	rs2985445:182265903:C:A	rs2985445	182265903	C	A	0.716667	2.04811	6.01281	0.682048	2.71912	16	1	4	0	9	0	17	1	0:0:0:0:0:0:0:0:0	0:0:0:0:0:0:0:0:0	GLUL	0.5	0.0184849	0.0206575	0.877475	0	NA	0	0	0	0	0	0	0	0	NA	0	FOXI1	-	-	NA	NA	ZNF384	0	0	0	0	0	0
chr1:182270000-182365000	rs2477185:182266517:A:C	rs2477185	182266517	A	C	0.716667	2.04811	6.03062	0.682119	2.72787	16	1	4	0	9	0	17	1	5:0:0:0:0:0:0:0:0	0:0:0:0:0:0:0:0:0	GLUL	0.173297	0.0184849	0.0206575	0.877475	0	NA	0	0	0	0	0	0	0	0	NA	0	-	-	-	NA	EGR2	NA	0	0	0	0	0	0
chr1:182270000-182365000	rs4233190:182266679:T:C	rs4233190	182266679	T	C	0.716667	2.04811	6.03062	0.682119	2.72787	16	1	4	0	9	0	17	1	0:0:0:0:0:0:0:0:0	0:0:0:0:0:0:0:0:0	GLUL	0.5	0.0184849	0.0206575	0.877475	0	NA	0	0	0	0	0	0	0	0	NA	0	-	-	-	HIC1	HIC1	NA	0	0	0	0	0	0
chr1:182270000-182365000	rs4233191:182266685:C:G	rs4233191	182266685	C	G	0.716667	2.04811	6.03062	0.682119	2.72787	16	1	4	0	9	0	17	1	0:0:0:0:0:0:0:0:0	0:0:0:0:0:0:0:0:0	GLUL	0.5	0.0184849	0.0206575	0.877475	0	NA	0	0	0	0	0	0	0	0	NA	0	-	-	-	NA	NA	NA	0	0	0	0	0	0
chr1:182270000-182365000	rs4595335:182266820:A:G	rs4595335	182266820	A	G	0.716667	2.04811	6.03062	0.682119	2.72787	16	1	4	0	9	0	17	1	0:0:0:0:0:0:0:0:0	0:0:0:0:0:0:0:0:0	GLUL	0.5	0.0184849	0.0206575	0.877475	0	NA	0	0	0	0	0	0	0	0	NA	0	-	-	-	NA	NA	NA	0	0	0	0	0	0
chr1:182270000-182365000	rs4497172:182266873:G:A	rs4497172	182266873	G	A	0.716667	2.04811	6.03062	0.682119	2.72787	16	1	4	0	9	0	17	1	0:0:0:0:0:0:0:0:0	0:0:0:0:0:0:0:0:0	GLUL	0.5	0.0184849	0.0206575	0.877475	0	NA	0	0	0	0	0	0	0	0	NA	0	-	-	-	PAX5	PAX5/ZNF121	NA	0	0	0	0	0	0
chr1:182270000-182365000	rs3118146	rs3118146	182267259	G	T	0.716667	2.04811	6.03062	0.682119	2.72787	16	1	4	0	9	0	17	1	0:0:0:0:0:0:0:0:0	0:0:0:0:0:0:0:2:0	GLUL	0.173297	0.0184849	0.0206575	0.877475	0	NA	0	0	0	0	0	0	0	0	NA	0	-	-	-	NA	NA	NA	0	0	0	0	0	0
chr1:182270000-182365000	rs2494462:182267565:G:A	rs2494462	182267565	G	A	0.716667	2.04811	6.02288	0.682088	2.72407	16	1	4	0	9	0	17	1	0:0:0:0:0:0:0:0:0	0:0:0:0:0:0:0:0:0	GLUL	0.5	0.0184849	0.0206575	0.877475	0	NA	0	0	0	0	0	0	0	0	NA	0	-	-	-	NA	NA	NA	0	0	0	0	0	0
chr1:182270000-182365000	rs2494460:182267678:T:C	rs2494460	182267678	T	C	0.716667	2.04811	6.02791	0.682108	2.72654	16	1	4	0	9	0	17	1	0:0:0:0:0:0:0:0:0	0:0:0:0:0:0:0:0:0	GLUL	0.5	0.0184849	0.0206575	0.877475	0	NA	0	0	0	0	0	0	0	0	NA	0	-	-	-	SOX18/SOX21/SOX2/SOX15	NA	SOX21	0	0	0	0	0	0
chr1:182270000-182365000	rs2477186:182267788:A:G	rs2477186	182267788	A	G	0.716667	2.04811	6.02036	0.682078	2.72283	16	1	4	0	9	0	17	1	0:0:0:0:0:0:0:0:0	0:0:0:0:0:0:0:0:0	GLUL	0.5	0.0184849	0.0206575	0.877475	0	NA	0	0	0	0	0	0	0	0	NA	0	-	-	-	NA	ZNF768/ZNF214	NA	0	0	0	0	0	0
chr1:182270000-182365000	rs3001277:182267947:T:G	rs3001277	182267947	T	G	0.716667	2.04811	6.02036	0.682078	2.72283	16	1	4	0	9	0	17	1	0:0:0:0:0:0:0:0:0	0:2:0:0:1:0:0:0:0	GLUL	0.0975078	0.0184849	0.0206575	0.877475	0	NA	0	0	0	0	0	0	0	0	NA	0	-	-	-	NA	PPARG/PPARA	NA	0	0	0	0	0	0
chr1:182270000-182365000	rs2985446:182268537:T:C	rs2985446	182268537	T	C	0.716667	2.04811	6.02036	0.682078	2.72283	16	1	4	0	9	0	17	1	0:0:0:0:0:0:1:0:0	0:0:0:0:0:0:0:0:0	GLUL	0.173297	0.0184849	0.0206575	0.877475	0	NA	0	0	0	0	0	0	0	0	NA	0	MLL	-	-	NA	NA	NA	0	0	0	0	0	0
chr1:182270000-182365000	rs3001275:182268637:A:G	rs3001275	182268637	A	G	0.716667	2.04811	6.02036	0.682078	2.72283	16	1	4	0	9	0	17	1	0:1:0:0:0:0:0:0:0	0:0:0:0:0:0:0:0:0	GLUL	0.173297	0.0184849	0.0206575	0.877475	0	NA	0	0	0	0	0	0	0	0	NA	0	MLL	-	-	NA	NA	NA	0	0	0	0	0	0
chr1:182270000-182365000	rs3001274:182268660:G:A	rs3001274	182268660	G	A	0.7	1.2774	6.03	0.682259	2.7276	16	1	4	0	10	0	16	1	0:1:0:0:0:0:0:0:0:0	0:0:0:0:0:0:0:0:0:0	GLUL	0.171718	0.0184849	0.0206575	0.877475	0	NA	0	0	0	0	0	0	0	0	NA	0	DMBX1/DPRX/GSC/GSC2/PITX1/PITX3/CRX	-	GSC/GSC2/PITX3/OTX1/OTX2/RHOXF1	PITX2	NA	NA	0	0	0	0	0	0
chr1:182270000-182365000	rs3118147:182268836:A:G	rs3118147	182268836	A	G	0.65	0.068027	5.43806	0.67577	2.4163	16	1	4	0	13	0	13	1	0:0:0:0:0:0:0:0:0:0:0:0:0	0:0:0:0:0:0:0:0:2:0:0:0:0	GLUL	0.168525	0.0250071	0.0283322	0.877475	0	NA	0	0	0	0	0	0	0	0	NA	0	-	-	-	NA	NA	NA	0	0	0	0	0	0
chr1:182270000-182365000	rs72722934:182269017:C:A	rs72722934	182269017	C	A	0.716667	2.04811	6.01281	0.682048	2.71912	16	1	4	0	9	0	17	1	0:0:0:0:0:0:0:0:0	0:0:0:0:0:0:0:0:0	GLUL	0.5	0.0184849	0.0206575	0.877475	0	NA	0	0	0	0	0	0	0	0	NA	0	-	-	-	ZNF263	MAZ/FLI1/ZNF263/ZNF467/VEZF1/ZNF586/IRF3	EWSR1-FLI1/ZNF263	0	0	0	0	0	0
chr1:182270000-182365000	rs4992281:182269147:G:C	rs4992281	182269147	G	C	0.716667	2.04811	6.01785	0.682068	2.7216	16	1	4	0	9	0	17	1	0:0:0:0:0:0:0:0:0	0:0:0:0:0:0:0:0:0	GLUL	0.5	0.0184849	0.0206575	0.877475	0	NA	0	0	0	0	0	0	0	0	NA	1	-	-	-	NA	ZIC3	NA	0	0	0	0	0	0
chr1:182270000-182365000	rs3001272:182269395:T:C	rs3001272	182269395	T	C	0.716667	2.04811	6.01533	0.682058	2.72036	16	1	4	0	9	0	17	1	0:0:0:0:0:0:0:0:0	0:1:0:0:0:0:0:0:0	GLUL	0.173297	0.0184849	0.0206575	0.877475	0	NA	0	0	0	0	0	1	1	0	NA	1	-	TCF3/TCF4	-	MYOG/TCF12	MYOD1/TCF3/MYOG/BHLHA15/ASCL1/OSR2/ZNF563/ZNF134/LYL1/NHLH1	ASCL1	0	0	0	0	0	0
chr1:182270000-182365000	rs2985429:182269424:A:G	rs2985429	182269424	A	G	0.716667	2.04811	6.01533	0.682058	2.72036	16	1	4	0	9	0	17	1	0:0:0:0:0:0:0:0:0	0:0:0:0:0:0:0:0:0	GLUL	0.5	0.0184849	0.0206575	0.877475	0	NA	0	0	0	0	0	1	1	0	NA	1	-	-	-	KLF3	NA	KLF9	0	0	0	0	0	0
chr1:182270000-182365000	rs2985430:182269678:T:A	rs2985430	182269678	T	A	0.716667	2.04811	6.02036	0.682078	2.72283	16	1	4	0	9	0	17	1	0:0:0:0:0:0:0:0:0	0:0:0:0:0:0:0:0:0	GLUL	0.5	0.0184849	0.0206575	0.877475	0	NA	0	0	0	0	0	0	1	0	NA	0	-	-	-	NA	NA	NA	0	0	0	0	0	0
chr1:182270000-182365000	rs2985431:182269701:C:A	rs2985431	182269701	C	A	0.716667	2.04811	6.02036	0.682078	2.72283	16	1	4	0	9	0	17	1	0:0:0:0:0:0:0:0:0	0:0:0:0:0:0:0:0:0	GLUL	0.5	0.0184849	0.0206575	0.877475	0	NA	0	0	0	0	0	0	1	0	NA	0	-	-	-	NR2E3	NR2E3	NA	0	0	0	0	0	0
chr1:182270000-182365000	rs2985432:182269763:T:C	rs2985432	182269763	T	C	0.7	1.2774	6.03	0.682259	2.7276	16	1	4	0	10	0	16	1	0:0:0:0:0:0:0:0:0:0	0:0:0:0:0:0:0:0:0:0	GLUL	0.5	0.0184849	0.0206575	0.877475	0	NA	0	0	0	0	0	0	1	0	NA	0	-	-	-	NA	NA	NA	0	0	0	0	0	0
chr1:182270000-182365000	rs3118151:182269777:C:T	rs3118151	182269777	C	T	0.716667	2.04811	6.02036	0.682078	2.72283	16	1	4	0	9	0	17	1	0:0:0:0:0:0:0:0:0	0:0:0:0:0:0:0:0:0	GLUL	0.5	0.0184849	0.0206575	0.877475	0	NA	0	0	0	0	0	0	1	0	NA	0	-	-	-	NA	NA	NA	0	0	0	0	0	0
chr1:182270000-182365000	rs3001268:182269883:G:C	rs3001268	182269883	G	C	0.716667	2.04811	6.02036	0.682078	2.72283	16	1	4	0	9	0	17	1	0:0:0:0:0:0:0:0:0	1:0:0:0:0:1:0:0:0	GLUL	0.0845101	0.0184849	0.0206575	0.877475	0	NA	0	0	0	0	0	0	1	0	NA	0	-	-	-	ZNF263	VEZF1/ZNF467/ZNF341/PATZ1	ZNF263/EWSR1-FLI1	0	0	0	0	0	0
chr1:182270000-182365000	rs2985434:182269948:A:G	rs2985434	182269948	A	G	0.716667	2.04811	6.00273	0.682007	2.71417	16	1	4	0	9	0	17	1	0:0:0:0:0:0:0:0:0	1:0:0:0:0:1:0:0:0	GLUL	0.0845101	0.0184849	0.0206575	0.877475	0	NA	0	0	0	0	0	0	1	0	NA	0	-	-	-	NA	NA	NA	0	0	0	0	0	0
chr1:182270000-182365000	rs3001267:182269968:A:G	rs3001267	182269968	A	G	0.716667	2.04811	6.02036	0.682078	2.72283	16	1	4	0	9	0	17	1	0:0:0:0:0:0:0:0:0	1:0:0:0:0:1:0:0:0	GLUL	0.0845101	0.0184849	0.0206575	0.877475	0	NA	0	0	0	0	0	0	1	0	NA	0	-	-	-	NA	NA	NA	0	0	0	0	0	0
chr1:182270000-182365000	rs2494453:182270288:G:C	rs2494453	182270288	G	C	0.716667	2.04811	6.02036	0.682078	2.72283	16	1	4	0	9	0	17	1	0:0:0:0:0:0:0:0:0	0:0:0:0:0:0:0:0:0	GLUL	0.5	0.0184849	0.0206575	0.877475	0	NA	0	0	0	0	0	0	1	0	ATAC	1	-	-	-	NA	NA	NA	0	0	0	0	0	0
chr1:182270000-182365000	rs2477187:182270506:T:C	rs2477187	182270506	T	C	0.716667	2.04811	6.01785	0.682068	2.7216	16	1	4	0	9	0	17	1	0:0:0:0:0:0:0:0:0	0:0:0:0:0:2:0:0:0	GLUL	0.173297	0.0184849	0.0206575	0.877475	0	NA	0	0	0	0	0	0	1	0	NA	1	-	-	-	NA	NA	NA	0	0	0	0	0	0
chr1:182270000-182365000	rs2494452:182270625:G:A	rs2494452	182270625	G	A	0.716667	2.04811	6.01533	0.682058	2.72036	16	1	4	0	9	0	17	1	0:0:0:0:0:0:0:0:0	0:0:0:0:0:0:0:0:0	GLUL	0.5	0.0184849	0.0206575	0.877475	0	NA	0	0	0	0	0	0	1	0	H3K27ac	1	-	-	-	NA	NA	NA	0	0	0	0	0	0
chr1:182270000-182365000	rs2477189:182272062:T:G	rs2477189	182272062	T	G	0.716667	2.04811	6.00719	0.681748	2.71565	16	1	4	0	9	0	17	1	0:0:0:0:0:0:0:0:0	0:1:0:0:0:1:0:0:2	GLUL	0.0518932	0.0184849	0.0206575	0.877475	0	NA	0	0	0	0	0	0	0	0	NA	0	-	-	-	ATF4	ZNF770/CEBPG/ATF4/ZNF257	ATF4	0	0	0	0	0	0
chr1:182270000-182365000	rs2477190:182272291:A:T	rs2477190	182272291	A	T	0.716667	2.04811	6.01785	0.682068	2.7216	16	1	4	0	9	0	17	1	0:0:0:0:0:0:0:0:0	0:0:0:0:0:0:0:0:0	GLUL	0.5	0.0184849	0.0206575	0.877475	0	NA	0	0	0	0	0	0	0	0	NA	0	-	-	-	NA	NA	NA	0	0	0	0	0	0
chr1:182270000-182365000	rs2477191:182272296:T:C	rs2477191	182272296	T	C	0.716667	2.04811	6.01281	0.682048	2.71912	16	1	4	0	9	0	17	1	0:0:0:0:0:0:0:0:0	0:0:0:0:0:0:0:0:0	GLUL	0.5	0.0184849	0.0206575	0.877475	0	NA	0	0	0	0	0	0	0	0	NA	0	-	-	-	NA	NA	NA	0	0	0	0	0	0
chr1:182270000-182365000	rs2477192:182272656:T:C	rs2477192	182272656	T	C	0.716667	2.04811	6.01785	0.682068	2.7216	16	1	4	0	9	0	17	1	0:0:0:0:0:0:0:0:0	0:0:0:0:0:0:0:0:0	GLUL	0.5	0.0184849	0.0206575	0.877475	0	NA	0	0	0	0	0	0	0	0	NA	0	-	-	-	NA	NA	NA	0	0	0	0	0	0
chr1:182270000-182365000	rs2494449:182272989:C:T	rs2494449	182272989	C	T	0.7	1.2774	6.01692	0.682206	2.72117	16	1	4	0	10	0	16	1	0:0:0:0:0:0:0:0:0:0	0:0:0:0:0:0:0:0:0:0	GLUL	0.5	0.0184849	0.0206575	0.877475	0	NA	0	0	0	0	0	0	0	0	NA	1	-	-	-	NA	NA	NA	0	0	0	0	0	0
chr1:182270000-182365000	rs2477194:182273425:C:T	rs2477194	182273425	C	T	0.716667	2.04811	6.01281	0.682048	2.71912	16	1	4	0	9	0	17	1	0:0:0:0:0:0:0:0:0	0:0:0:0:0:0:0:0:0	GLUL	0.5	0.0184849	0.0206575	0.877475	0	NA	0	0	0	0	0	0	0	0	NA	0	-	-	-	ONECUT3/ONECUT1/ONECUT2/CUX2	ONECUT1	ONECUT3/ONECUT2/ONECUT1	0	0	0	0	0	0
chr1:182270000-182365000	rs2477195:182273481:T:C	rs2477195	182273481	T	C	0.716667	2.04811	6.01281	0.682048	2.71912	16	1	4	0	9	0	17	1	0:0:0:0:0:0:0:0:0	0:1:0:0:0:0:0:0:0	GLUL	0.173297	0.0184849	0.0206575	0.877475	0	NA	0	0	0	0	0	0	0	0	NA	0	-	-	-	NA	NA	NA	0	0	0	0	0	0
chr1:182270000-182365000	rs2477196:182273682:G:A	rs2477196	182273682	G	A	0.716667	2.04811	6.01785	0.682068	2.7216	16	1	4	0	9	0	17	1	0:0:0:0:0:0:0:0:0	0:0:0:0:0:0:0:0:0	GLUL	0.5	0.0184849	0.0206575	0.877475	0	NA	0	0	0	0	0	0	0	0	NA	0	-	-	-	NA	NA	NA	0	0	0	0	0	0
chr1:182270000-182365000	rs2494448:182274140:T:C	rs2494448	182274140	T	C	0.716667	2.04811	6.01785	0.682068	2.7216	16	1	4	0	9	0	17	1	0:0:0:0:0:0:0:0:0	0:0:0:0:0:0:0:0:0	GLUL	0.5	0.0184849	0.0206575	0.877475	0	NA	0	0	0	0	0	0	0	0	NA	0	-	-	-	NA	NA	NA	0	0	0	0	0	0
chr1:182270000-182365000	rs2985435:182274203:G:T	rs2985435	182274203	G	T	0.7	1.2774	6.02477	0.682238	2.72503	16	1	4	0	10	0	16	1	0:0:0:0:0:0:0:0:0:0	0:0:0:0:0:0:0:0:0:0	GLUL	0.5	0.0184849	0.0206575	0.877475	0	NA	0	0	0	0	0	0	0	0	NA	0	-	-	-	NA	NA	NA	0	0	0	0	0	0
chr1:182270000-182365000	rs2245558:182275423:T:A	rs2245558	182275423	T	A	0.683333	0.700068	5.19207	0.672845	2.30725	16	1	4	0	11	0	15	1	0:0:0:0:0:0:0:0:0:0:0	0:0:0:0:0:0:0:0:0:0:0	GLUL	0.5	0.0282557	0.0323503	0.877475	0	NA	0	0	0	0	0	0	0	0	NA	0	-	-	-	NA	ZFP82	ZNF384	0	0	0	0	0	0
chr1:182270000-182365000	rs2494447:182275652:G:A	rs2494447	182275652	G	A	0.716667	2.04811	6.01785	0.682068	2.7216	16	1	4	0	9	0	17	1	0:0:0:0:0:0:0:0:0	0:0:0:0:0:0:0:0:0	GLUL	0.5	0.0184849	0.0206575	0.877475	0	NA	0	0	0	0	0	0	0	0	NA	0	-	-	-	NA	PAX5/ZNF121	NA	0	0	0	0	0	0
chr1:182270000-182365000	rs2477198:182275760:A:G	rs2477198	182275760	A	G	0.716667	2.04811	6.01785	0.682068	2.7216	16	1	4	0	9	0	17	1	0:0:0:0:0:0:0:0:0	0:0:0:0:0:0:0:0:0	GLUL	0.5	0.0184849	0.0206575	0.877475	0	NA	0	0	0	0	0	0	0	0	NA	0	-	-	-	NA	NA	NA	0	0	0	0	0	0
chr1:182270000-182365000	rs2494479:182275788:T:A	rs2494479	182275788	T	A	0.716667	2.04811	6.01785	0.682068	2.7216	16	1	4	0	9	0	17	1	0:0:0:0:0:0:0:0:0	0:0:0:0:0:0:0:0:0	GLUL	0.5	0.0184849	0.0206575	0.877475	0	NA	0	0	0	0	0	0	0	0	NA	0	ARID5B	ARID5B	-	NA	NA	NA	0	0	0	0	0	0
chr1:182270000-182365000	rs4652697:182275925:T:C	rs4652697	182275925	T	C	0.716667	2.04811	6.01281	0.682048	2.71912	16	1	4	0	9	0	17	1	0:0:0:0:0:0:0:0:0	0:0:0:0:0:0:0:0:0	GLUL	0.5	0.0184849	0.0206575	0.877475	0	NA	0	0	0	0	0	0	0	0	NA	0	-	-	-	FOXA3	NA	FOXC2	0	0	0	0	0	0
chr1:182270000-182365000	rs2985428:182276336:T:C	rs2985428	182276336	T	C	0.716667	2.04811	6.01785	0.682068	2.7216	16	1	4	0	9	0	17	1	0:0:0:0:0:0:0:0:0	0:0:0:0:0:0:0:0:0	GLUL	0.5	0.0184849	0.0206575	0.877475	0	NA	0	0	0	0	0	0	0	0	NA	0	FOXL1	-	-	NA	NA	NA	0	0	0	0	0	0
chr1:182270000-182365000	rs2985427:182276338:T:C	rs2985427	182276338	T	C	0.716667	2.04811	6.01785	0.682068	2.7216	16	1	4	0	9	0	17	1	0:0:0:0:0:0:0:0:0	0:0:0:0:0:0:0:0:0	GLUL	0.5	0.0184849	0.0206575	0.877475	0	NA	0	0	0	0	0	0	0	0	NA	0	FOXL1	-	-	NA	NA	NA	0	0	0	0	0	0
chr1:182270000-182365000	rs2985426:182276775:T:C	rs2985426	182276775	T	C	0.716667	2.04811	6.01785	0.682068	2.7216	16	1	4	0	9	0	17	1	0:0:0:0:0:0:0:0:0	0:0:0:0:0:0:0:0:0	GLUL	0.5	0.0184849	0.0206575	0.877475	0	NA	0	0	0	0	0	0	0	0	NA	0	DMBX1/DPRX/GSC/GSC2/PITX2/PITX1/PITX3/CRX	-	GSC/GSC2/PITX3/OTX1/OTX2/RHOXF1	TBX3/PITX2/TBX1	NA	NA	0	0	0	0	0	0
chr1:182270000-182365000	rs2985425:182277148:C:T	rs2985425	182277148	C	T	0.716667	2.04811	6.01533	0.682058	2.72036	16	1	4	0	9	0	17	1	0:0:0:0:0:0:0:0:0	0:0:0:5:0:0:0:0:0	GLUL	0.173297	0.0184849	0.0206575	0.877475	0	NA	0	0	0	0	0	0	0	0	NA	0	-	-	-	CDX2/CDX1/HOXA13/HOXD12/HOXC12	HOXC9/HOXB13	HOXA10/CDX2/CDX1	0	0	0	0	0	0
chr1:182270000-182365000	rs2494476:182277614:T:C	rs2494476	182277614	T	C	0.716667	2.04811	6.01533	0.682058	2.72036	16	1	4	0	9	0	17	1	0:0:0:0:0:0:0:0:0	0:0:0:0:0:0:0:0:0	GLUL	0.5	0.0184849	0.0206575	0.877475	0	NA	0	0	0	0	0	0	0	0	NA	0	-	-	-	NA	NA	NA	0	0	0	0	0	0
chr1:182270000-182365000	rs28515637:182278388:A:C	rs28515637	182278388	A	C	0.716667	2.04811	6.01533	0.682058	2.72036	16	1	4	0	9	0	17	1	0:0:0:0:0:0:0:0:0	0:0:0:0:0:0:0:0:0	GLUL	0.5	0.0184849	0.0206575	0.877475	0	NA	0	0	0	0	0	0	0	0	NA	0	-	-	-	NA	NA	NA	0	0	0	0	0	0
chr1:183440000-184720000	rs12124929:184710178:G:A	rs12124929	184710178	G	A	0.45	0.465599	4.95836	0.323049	2.2534	18	1	10	0	13	1	7	0	0:0:0:0:0:0:0:0:0:0:0:0:0	0:0:0:0:1:0:0:0:0:0:0:0:0	SMG7;EDEM3	0.168525	0.0415436	0.0415436	1	0	NA	0	0	1	20	7	0	0	0	NA	0	-	-	-	NA	NA	NA	0	0	0	0	0	0
chr1:183440000-184720000	rs12133128:184710588:A:G	rs12133128	184710588	A	G	0.45	0.465599	4.96166	0.323014	2.25511	18	1	10	0	13	1	7	0	0:0:0:0:0:0:0:0:0:0:0:0:0	0:0:0:0:0:0:0:0:0:0:0:0:0	SMG7;EDEM3	0.5	0.0415436	0.0415436	1	0	NA	0	0	1	20	7	0	0	0	NA	0	-	-	-	NA	NA	NA	0	0	0	0	0	0
chr1:183440000-184720000	rs12031028:184713243:T:C	rs12031028	184713243	T	C	0.45	0.465599	4.96166	0.323014	2.25511	18	1	10	0	13	1	7	0	0:0:0:0:0:0:0:0:0:0:0:0:0	0:0:0:0:0:0:0:0:0:0:0:0:0	SMG7;EDEM3	0.5	0.0415436	0.0415436	1	0	NA	0	0	1	20	7	0	0	0	NA	0	-	-	-	NA	NA	NA	0	0	0	0	0	0
chr1:183440000-184720000	rs35478695:184715417:A:G	rs35478695	184715417	A	G	0.516667	4.784	4.35864	0.349921	1.84289	18	1	10	0	9	1	11	0	0:0:0:0:0:0:0:0:0	0:0:0:0:0:0:0:0:0	SMG7;EDEM3	0.5	0.042082	0.042082	1	0	NA	0	0	1	21	7	0	1	0	NA	1	-	-	-	NA	NA	NA	0	0	0	0	0	0
chr1:183440000-184720000	rs971081:184716457:T:C	rs971081	184716457	T	C	0.45	0.465599	4.96166	0.323014	2.25511	18	1	10	0	13	1	7	0	0:0:0:0:0:0:0:0:0:0:0:0:0	0:0:0:0:0:0:0:0:0:0:0:0:0	SMG7;EDEM3	0.5	0.0415436	0.0415436	1	0	NA	0	0	1	20	7	0	0	0	NA	0	-	-	-	NA	NA	NA	0	0	0	0	0	0
chr1:183440000-184720000	rs971080:184716560:G:T	rs971080	184716560	G	T	0.516667	4.784	4.35864	0.349921	1.84289	18	1	10	0	9	1	11	0	0:0:0:0:0:0:0:0:0	0:0:0:0:0:0:0:0:0	SMG7;EDEM3	0.5	0.042082	0.042082	1	0	NA	0	0	1	22	7	0	0	0	NA	0	-	-	-	NA	NA	NA	0	0	0	0	0	0
chr1:183440000-184720000	rs67359172:184716979:T:C	rs67359172	184716979	T	C	0.45	0.465599	4.96166	0.323014	2.25511	18	1	10	0	13	1	7	0	0:0:0:0:0:0:0:0:0:0:0:0:0	0:0:0:0:0:0:0:0:0:0:0:1:0	SMG7;EDEM3	0.168525	0.0415436	0.0415436	1	0	NA	0	0	1	20	7	0	0	0	NA	0	FOXL1	-	-	NA	NA	NA	0	0	0	0	0	0
chr1:183590000-183605000	rs2254972:183602795:A:G	rs2254972	183602795	A	G	0.4	0.833333	5.61417	0.608399	1.92242	29	3	12	1	12	0	6	2	0:0:0:0:0:0:0:0:0:0:0:0	0:0:0:0:0:0:0:0:0:0:0:0	RGL1;ARPC5	0.5	0.0476418	0.0426125	0.9777	1	NCF2	11	8	1	27	8	0	0	0	ATAC	1	-	-	-	NA	NA	NA	0	0	0	0	0	0
chr1:183590000-183605000	rs2767305:183604905:A:G	rs2767305	183604905	A	G	0.4	0.833333	5.60927	0.608342	1.91972	29	3	12	1	12	0	6	2	0:0:0:0:0:0:0:0:2:0:1:1	0:0:0:0:0:0:0:0:0:0:0:0	RGL1;ARPC5	0.0519579	0.0476418	0.0426125	0.9777	1	NCF2	11	8	1	27	8	1	1	1	ATAC/H3K4me3/H3K27ac/H3K4me1/BRD4/BCL6/ETS1/JUNB/RNApolII	1	-	-	-	NA	NA	NA	0	0	0	0	0	0
chr1:183590000-183605000	rs1174687:183609654:A:G	rs1174687	183609654	A	G	0.4	0.833333	5.61417	0.608399	1.92242	29	3	12	1	12	0	6	2	0:0:0:0:0:0:0:0:0:0:0:0	0:0:0:0:0:0:0:0:0:0:0:0	RGL1;ARPC5	0.5	0.0476418	0.0426125	0.9777	1	NCF2	11	8	1	27	8	0	0	0	NA	0	-	-	-	NA	ZNF257	NA	0	0	0	0	0	0
chr1:185010000-185130000	rs1407555:185122022:T:C	rs1407555	185122022	T	C	0.533333	0.153061	8.33232	0.361336	3.30897	27	10	6	4	16	4	8	2	0:0:0:0:0:0:0:0:0:0:0:0:0:0:0:0	0:0:0:0:0:0:0:0:0:0:0:0:0:0:0:0	RNF2;SWT1;TRMT1L	0.5	0.0140537	0.0317463	0.962781	0	NA	0	0	1	27	8	0	0	0	NA	0	-	-	-	DMRT2	NA	NA	0	0	0	0	0	0
chr1:185125000-185545000	rs1407555:185122022:T:C	rs1407555	185122022	T	C	0.533333	0.153061	10.5001	0.319013	4.50706	26	5	6	3	16	2	8	0	0:0:0:0:0:0:0:0:0:0:0:0:0:0:0:0	0:0:0:0:0:0:0:0:0:0:0:0:0:0:0:0	SWT1;TRMT1L	0.5	0.0214858	0.0299364	0.999871	0	NA	0	0	1	27	8	0	0	0	NA	0	-	-	-	DMRT2	NA	NA	0	0	0	0	0	0
chr1:185125000-185545000	rs1407556:185122211:T:C	rs1407556	185122211	T	C	0.466667	0.117187	7.08914	0.352526	2.84128	26	5	9	3	14	2	7	0	0:0:0:0:0:0:0:0:0:0:0:0:0:0	0:0:0:0:0:0:0:0:0:0:0:0:0:0	SWT1;TRMT1L	0.5	0.0286262	0.0380254	0.999871	0	NA	0	0	1	27	8	0	0	0	NA	0	-	-	-	NA	NA	NA	0	0	0	0	0	0
chr1:185125000-185545000	rs1407557:185122271:A:G	rs1407557	185122271	A	G	0.466667	0.117187	7.08914	0.352526	2.84128	26	5	9	3	14	2	7	0	0:0:0:0:0:0:0:0:0:0:0:0:0:0	0:0:0:0:0:0:0:0:0:0:0:0:0:0	SWT1;TRMT1L	0.5	0.0286262	0.0380254	0.999871	0	NA	0	0	1	27	8	0	0	0	NA	0	-	-	-	NA	NA	NA	0	0	0	0	0	0
chr1:185125000-185545000	rs10737256	rs10737256	185123630	C	T	0.466667	0.117187	7.08914	0.352526	2.84128	26	5	9	3	14	2	7	0	0:0:0:0:0:0:0:1:0:0:0:0:0:0	0:0:0:0:0:0:0:0:0:0:0:0:0:0	SWT1;TRMT1L	0.167781	0.0286262	0.0380254	0.999871	0	NA	0	0	1	27	8	0	0	0	NA	0	-	-	HOXA5	NA	NA	NA	0	0	0	0	0	0
chr1:185125000-185545000	rs2146329:185132842:T:C	rs2146329	185132842	T	C	0.466667	0.117187	7.04432	0.352628	2.81969	26	5	9	3	14	2	7	0	0:0:0:0:0:0:0:0:0:0:0:0:0:0	0:0:0:0:0:0:0:0:0:0:0:0:0:0	SWT1;TRMT1L	0.5	0.0286262	0.0380254	0.999871	0	NA	0	0	1	27	8	0	0	0	NA	0	-	-	-	NA	NA	NA	0	0	0	0	0	0
chr1:185285000-185495000	rs10911704:185291426:T:G	rs10911704	185291426	T	G	0.35	0.068027	6.67436	0.32367	2.94235	22	3	13	2	13	1	4	0	0:0:0:0:0:0:0:0:0:0:0:0:0	0:0:0:0:0:0:0:0:0:0:0:0:0	IVNS1ABP	0.5	0.0146715	0.0146715	1	0	NA	0	0	1	19	4	0	0	0	NA	0	-	-	-	NA	EBF1	NA	0	0	0	0	0	0
chr1:185285000-185495000	rs17641003:185293197:T:C	rs17641003	185293197	T	C	0.35	0.068027	6.68056	0.323649	2.94551	22	3	13	2	13	1	4	0	0:0:0:0:0:0:0:0:0:0:0:0:0	0:0:0:0:0:0:0:0:0:0:0:0:0	IVNS1ABP	0.5	0.0146715	0.0146715	1	0	NA	0	0	1	19	4	0	0	0	NA	0	-	-	-	NA	NA	NA	0	0	0	0	0	0
chr1:19280000-19405000	rs3813983:19398951:T:C	rs3813983	19398951	T	C	0.55	2.01646	8.83654	0.656334	3.62907	24	4	8	1	11	2	11	1	0:0:0:0:0:0:0:0:0:0:0	0:0:0:0:0:0:0:0:0:0:0	IFFO2;UBR4	0.5	0.0432532	0.0372722	0.978126	0	NA	2	2	0	17	4	0	0	0	NA	0	-	-	-	NA	NA	EWSR1-FLI1	0	0	0	0	0	0
chr1:19550000-19590000	rs2006024:19587878:T:C	rs2006024	19587878	T	C	0.633333	0.000687	6.41067	0.663641	2.75545	24	1	4	0	14	0	12	1	0:0:0:0:0:0:0:0:0:1:0:0:0:1	0:0:1:1:0:0:2:2:0:0:0:1:0:1	EMC1;UBR4;MRTO4;AKR7A3;AKR7L	0.0411384	0.0408371	0.983861	0.406623	0	NA	0	0	0	12	2	0	0	1	NA	0	MLL	-	-	NA	RARA/ZNF554	NA	0	0	0	0	0	0
chr1:20010000-20030000	rs1883563:20006584:T:C	rs1883563	20006584	T	C	0.666667	4.8	6.89486	0.6307	2.59348	24	1	6	0	8	0	16	1	0:0:0:0:0:0:0:0	0:0:0:0:0:0:0:0	TMCO4	0.5	0.0308045	0.0157959	0.911955	0	NA	3	3	1	7	4	0	1	0	NA	0	-	-	-	NA	ZNF768	NA	0	0	0	0	0	0
chr1:20010000-20030000	rs10917513:20006887:C:T	rs10917513	20006887	C	T	0.416667	1.81126	5.09447	0.614706	1.69246	24	1	12	0	11	0	7	1	0:0:0:0:0:0:0:0:0:0:0	0:0:0:0:0:0:0:0:0:0:0	TMCO4	0.5	0.0367093	0.0157959	0.911955	0	NA	3	3	1	11	6	0	0	0	NA	0	-	-	-	ETS1/SMARCC2/ZNF143	THAP11/ZNF143/ZNF76	NA	0	0	0	0	0	0
chr1:20010000-20030000	rs1883565:20008507:C:T	rs1883565	20008507	C	T	0.466667	3.27407	5.50828	0.617363	1.94421	24	1	11	0	10	0	9	1	0:0:0:0:0:0:0:0:0:0	0:0:0:1:0:0:0:0:1:0	TMCO4	0.0839253	0.0308045	0.0157959	0.911955	0	NA	3	3	1	11	6	0	0	1	NA	0	-	-	-	NA	NA	NA	0	0	0	0	0	0
chr1:20010000-20030000	JHU_1.20011833	rs12752287	20011834	G	A	0.466667	3.27407	5.50828	0.617363	1.94421	24	1	11	0	10	0	9	1	0:0:0:0:0:0:0:0:0:0	0:0:0:0:0:0:0:0:0:0	TMCO4	0.5	0.0308045	0.0157959	0.911955	0	NA	3	3	1	11	6	0	0	0	NA	0	FOXM1/FOXI1	-	-	FOXM1/FOXI1/FOXA3/FUBP1/FOXJ2/FOXF1	FOXJ2/FOXJ3	NA	0	0	0	0	0	0
chr1:20010000-20030000	rs6677765:20012463:A:G	rs6677765	20012463	A	G	0.466667	3.27407	5.51222	0.617484	1.94587	24	1	11	0	10	0	9	1	0:0:0:0:0:0:0:0:0:0	0:0:0:0:0:0:0:0:0:0	TMCO4	0.5	0.0308045	0.0157959	0.911955	0	NA	3	3	1	11	6	0	0	0	NA	0	-	-	RHOXF1	ZNF219	ZNF770/RARA/RXRA/ZNF263/THRB	NA	0	0	0	0	0	0
chr1:20010000-20030000	rs10917516:20012714:A:G	rs10917516	20012714	A	G	0.466667	3.27407	5.50686	0.617192	1.94364	24	1	11	0	10	0	9	1	5:0:0:0:0:0:0:0:0:0	9:0:1:0:0:0:0:2:1:1	TMCO4	0.0271372	0.0308045	0.0157959	0.911955	0	NA	3	3	1	11	6	0	0	0	NA	0	-	-	-	NA	OSR2/ZFX	NA	0	0	0	0	0	0
chr1:20010000-20030000	rs10917517:20012762:C:T	rs10917517	20012762	C	T	0.466667	3.27407	5.51261	0.617396	1.9463	24	1	11	0	10	0	9	1	0:0:0:0:0:0:0:0:0:0	0:0:0:0:0:0:0:1:1:1	TMCO4	0.0405631	0.0308045	0.0157959	0.911955	0	NA	3	3	1	11	6	0	0	0	NA	0	-	-	-	NA	NA	NA	0	0	0	0	0	0
chr1:20010000-20030000	rs7533981	rs7533981	20014739	C	T	0.466667	3.27407	5.50551	0.617012	1.94225	24	1	11	0	10	0	9	1	0:0:0:0:0:0:2:0:0:0	0:0:4:0:0:0:0:0:0:0	TMCO4	0.339155	0.0308045	0.0157959	0.911955	0	NA	3	3	1	11	6	0	1	1	ATAC/H3K27ac/H3K4me3/H3K9ac/H3K4me1/ETS1	1	-	-	-	NA	NA	NA	0	0	0	1	0	0
chr1:20010000-20030000	rs7527271:20014753:G:A	rs7527271	20014753	G	A	0.466667	3.27407	5.50828	0.617189	1.94419	24	1	11	0	10	0	9	1	0:0:0:0:0:0:2:0:0:0	0:0:2:0:0:0:0:0:0:0	TMCO4	0.5	0.0308045	0.0157959	0.911955	0	NA	3	3	1	11	6	0	1	1	ATAC/H3K27ac/H3K4me3/H3K9ac/H3K4me1/ETS1	1	-	-	-	NA	NA	NA	0	0	0	0	0	0
chr1:20010000-20030000	rs7543480:20014827:T:C	rs7543480	20014827	T	C	0.466667	3.27407	5.50769	0.617314	1.94382	24	1	11	0	10	0	9	1	0:0:0:0:0:0:0:1:0:0	0:0:0:2:0:0:0:1:2:0	TMCO4	0.0839253	0.0308045	0.0157959	0.911955	0	NA	3	3	1	11	6	0	1	1	ATAC/H3K27ac/H3K4me3/H3K4me1/ETS1/RNApolII	1	-	-	-	NA	NA	NA	0	0	0	0	0	0
chr1:203765000-203790000	rs2095757:203760115:T:C	rs2095757	203760115	T	C	0.283333	2.04811	8.08336	0.325914	3.63639	26	2	17	2	9	0	4	0	0:0:0:0:0:0:0:0:0	0:0:0:0:0:0:0:0:0	ZC3H11A;LAX1;ZBED6	0.5	0.0172045	0.0241844	0.870576	0	NA	0	0	0	0	0	0	0	0	NA	0	-	-	-	ARID3A	STAT2	ZNF384	0	0	0	0	0	0
chr1:203765000-203790000	rs4542275:203760414:T:C	rs4542275	203760414	T	C	0.7	1.2774	6.90178	0.658944	3.02516	26	2	4	0	10	0	16	2	0:2:0:0:0:0:0:0:1:0	0:0:0:0:0:0:0:0:0:0	ZC3H11A;LAX1;ZBED6	0.096711	0.0172045	0.0241844	0.870576	0	NA	0	0	1	13	6	0	0	0	NA	0	-	-	-	NA	NA	NA	0	0	0	0	0	0
chr1:203765000-203790000	rs55691630:203760434:C:T	rs55691630	203760434	C	T	0.283333	2.04811	8.08336	0.325914	3.63639	26	2	17	2	9	0	4	0	0:0:0:0:0:0:0:0:0	0:2:0:0:0:0:0:1:0	ZC3H11A;LAX1;ZBED6	0.0975078	0.0172045	0.0241844	0.870576	0	NA	0	0	1	13	6	0	0	0	NA	0	FOSL2/JUNB/FOSL1	FOSL2/JUNB/JUND/JUN/FOSB/FOS	FOSL2/FOS	FOSB/FOSL2/JUNB/FOS/JUND	FOSL1/FOSL2	FOSL2/JUNB/JUN/FOS/JUND	0	0	0	0	0	0
chr1:203765000-203790000	rs4417145:203761299:A:G	rs4417145	203761299	A	G	0.7	1.2774	6.9044	0.658948	3.02661	26	2	4	0	10	0	16	2	0:0:0:0:0:0:0:0:0:0	0:0:0:0:0:0:0:0:0:0	ZC3H11A;LAX1;ZBED6	0.5	0.0172045	0.0241844	0.870576	0	NA	0	0	1	13	6	0	0	0	NA	0	-	-	-	NA	NA	NA	0	0	0	0	0	0
chr1:203765000-203790000	rs7540327:203761520:C:T	rs7540327	203761520	C	T	0.7	1.2774	6.9044	0.658948	3.02661	26	2	4	0	10	0	16	2	0:0:0:0:0:0:0:0:0:0	0:0:0:0:0:0:0:0:0:0	ZC3H11A;LAX1;ZBED6	0.5	0.0172045	0.0241844	0.870576	0	NA	0	0	1	13	6	0	0	0	NA	0	-	-	-	NA	NA	NA	0	0	0	0	0	0
chr1:203765000-203790000	rs7540455:203761716:C:A	rs7540455	203761716	C	A	0.7	1.2774	6.90503	0.658949	3.02695	26	2	4	0	10	0	16	2	0:0:0:0:0:0:0:0:0:0	0:0:0:0:0:0:0:0:0:0	ZC3H11A;LAX1;ZBED6	0.5	0.0172045	0.0241844	0.870576	0	NA	0	0	1	13	6	0	0	0	NA	0	-	-	ZEB1	KLF5/KLF4/SP1/KLF1/ZEB1	KLF5/KLF1/KLF3/SP2/KLF6/SP1/SP3/KLF12/KLF4/SP4	KLF5/SP1	0	0	0	0	0	0
chr1:203765000-203790000	rs12048085:203761807:C:G	rs12048085	203761807	C	G	0.283333	2.04811	8.08971	0.325896	3.63984	26	2	17	2	9	0	4	0	0:0:0:0:0:0:0:0:0	0:0:0:0:0:0:0:0:0	ZC3H11A;LAX1;ZBED6	0.5	0.0172045	0.0241844	0.870576	0	NA	0	0	1	13	6	0	0	0	NA	0	-	-	-	NA	NA	NA	0	0	0	0	0	0
chr1:203765000-203790000	rs7547815:203761870:T:G	rs7547815	203761870	T	G	0.7	1.2774	6.9044	0.658948	3.02661	26	2	4	0	10	0	16	2	0:0:0:0:0:0:0:0:0:0	0:0:0:0:0:0:0:0:0:0	ZC3H11A;LAX1;ZBED6	0.5	0.0172045	0.0241844	0.870576	0	NA	0	0	1	13	6	0	0	0	NA	0	-	-	-	NA	ZNF121	NA	0	0	0	0	0	0
chr1:203765000-203790000	rs4951228:203761948:C:A	rs4951228	203761948	C	A	0.7	1.2774	6.90503	0.658949	3.02695	26	2	4	0	10	0	16	2	0:0:0:0:0:0:0:0:0:0	0:0:0:0:0:0:0:0:0:0	ZC3H11A;LAX1;ZBED6	0.5	0.0172045	0.0241844	0.870576	0	NA	0	0	1	13	6	0	0	0	NA	0	REL	SNAI1	-	NA	NA	NA	0	0	0	0	0	0
chr1:203765000-203790000	rs6593945	rs6593945	203762306	C	T	0.683333	0.700068	6.81641	0.658264	2.97701	26	2	4	0	11	0	15	2	0:0:0:0:0:0:0:0:0:1:0	0:0:0:0:0:0:0:0:0:0:0	ZC3H11A;LAX1;ZBED6	0.170447	0.0172045	0.0241844	0.870576	0	NA	0	0	1	13	6	0	0	0	NA	0	-	-	-	NA	NA	NA	0	0	0	0	0	0
chr1:203765000-203790000	rs6593946:203762373:C:T	rs6593946	203762373	C	T	0.7	1.2774	6.90503	0.658949	3.02695	26	2	4	0	10	0	16	2	0:0:0:0:0:0:0:0:1:0	0:0:0:0:0:0:0:0:0:0	ZC3H11A;LAX1;ZBED6	0.171718	0.0172045	0.0241844	0.870576	0	NA	0	0	1	13	6	0	0	0	NA	0	-	-	-	NA	NA	NA	0	0	0	0	0	0
chr1:203765000-203790000	rs9793948:203762472:C:A	rs9793948	203762472	C	A	0.283333	2.04811	8.08653	0.325905	3.63812	26	2	17	2	9	0	4	0	0:0:0:0:0:0:0:0:0	0:0:0:0:0:0:0:0:0	ZC3H11A;LAX1;ZBED6	0.5	0.0172045	0.0241844	0.870576	0	NA	0	0	1	13	6	0	0	0	NA	0	-	-	-	ELF4/ELF3	ZSCAN22/ELF1/ELF2	ZBTB7A/ELF4/EHF/ELF3	0	0	0	0	0	0
chr1:203765000-203790000	rs6593947:203762742:T:C	rs6593947	203762742	T	C	0.7	1.2774	6.9044	0.658948	3.02661	26	2	4	0	10	0	16	2	0:0:0:0:0:0:0:0:0:0	0:1:0:0:0:0:0:0:0:0	ZC3H11A;LAX1;ZBED6	0.171718	0.0172045	0.0241844	0.870576	0	NA	0	0	1	13	6	0	0	0	NA	0	MLL	-	-	NA	NA	NA	0	0	0	0	0	0
chr1:203765000-203790000	rs6593948:203762862:A:G	rs6593948	203762862	A	G	0.7	1.2774	6.9044	0.658948	3.02661	26	2	4	0	10	0	16	2	0:0:0:0:0:0:0:0:0:0	1:0:0:0:0:0:0:0:0:0	ZC3H11A;LAX1;ZBED6	0.171718	0.0172045	0.0241844	0.870576	0	NA	0	0	1	13	6	0	0	0	NA	0	E2F6	-	-	NA	NA	NA	0	0	0	0	0	0
chr1:203765000-203790000	rs12569219:203762990:C:A	rs12569219	203762990	C	A	0.283333	2.04811	8.08653	0.325905	3.63812	26	2	17	2	9	0	4	0	1:0:0:0:0:0:0:0:0	0:0:0:0:0:0:0:0:0	ZC3H11A;LAX1;ZBED6	0.173297	0.0172045	0.0241844	0.870576	0	NA	0	0	1	13	6	0	0	0	NA	0	-	-	-	GSX2	NA	GSX2	0	0	0	0	0	0
chr1:203765000-203790000	rs4951233:203763289:G:T	rs4951233	203763289	G	T	0.7	1.2774	6.8939	0.658933	3.02083	26	2	4	0	10	0	16	2	0:0:0:0:0:1:0:0:0:0	0:0:0:0:0:0:0:0:0:0	ZC3H11A;LAX1;ZBED6	0.171718	0.0172045	0.0241844	0.870576	0	NA	0	0	1	13	6	0	0	0	NA	0	FOXI1/HMGA1	-	-	NA	IRF3/PRDM6/IRF1/IRF2/ZNF41	NA	0	0	0	0	0	0
chr1:203765000-203790000	rs4951005:203763325:T:C	rs4951005	203763325	T	C	0.7	1.2774	6.89653	0.658937	3.02227	26	2	4	0	10	0	16	2	0:0:0:0:0:0:0:0:0:0	0:0:0:0:0:0:0:0:0:0	ZC3H11A;LAX1;ZBED6	0.5	0.0172045	0.0241844	0.870576	0	NA	0	0	1	13	6	0	0	0	NA	0	-	-	-	RFX3	RFX2	NA	0	0	0	0	0	0
chr1:203765000-203790000	rs4951008:203763707:C:T	rs4951008	203763707	C	T	0.7	1.2774	6.88864	0.658925	3.01793	26	2	4	0	10	0	16	2	0:0:0:0:0:0:0:0:0:0	0:0:0:0:0:0:0:0:0:0	ZC3H11A;LAX1;ZBED6	0.5	0.0172045	0.0241844	0.870576	0	NA	0	0	1	13	6	0	0	0	NA	0	-	-	-	NA	NA	NA	0	0	0	0	0	0
chr1:203765000-203790000	rs4951009:203763846:T:G	rs4951009	203763846	T	G	0.683333	0.700068	6.93113	0.661705	3.02118	26	2	4	0	11	0	15	2	0:0:0:0:0:0:0:0:0:0:0	0:0:0:0:0:0:0:0:0:0:0	ZC3H11A;LAX1;ZBED6	0.5	0.0172045	0.0241844	0.870576	0	NA	0	0	0	0	0	0	0	0	NA	0	-	-	-	IRF1	IRF1/IRF3/STAT2	IRF1	0	0	0	0	0	0
chr1:203765000-203790000	rs4951234:203763945:A:G	rs4951234	203763945	A	G	0.7	1.2774	6.88601	0.658921	3.01648	26	2	4	0	10	0	16	2	0:0:0:0:0:0:0:0:0:0	0:0:0:0:0:0:0:0:0:0	ZC3H11A;LAX1;ZBED6	0.5	0.0172045	0.0241844	0.870576	0	NA	0	0	1	13	6	0	0	0	NA	0	-	-	VDR	NA	NA	NA	0	0	0	0	0	0
chr1:203765000-203790000	rs4951010:203763974:C:T	rs4951010	203763974	C	T	0.7	1.2774	6.88601	0.658921	3.01648	26	2	4	0	10	0	16	2	0:0:0:0:0:0:0:0:0:0	0:0:0:0:0:0:0:0:0:0	ZC3H11A;LAX1;ZBED6	0.5	0.0172045	0.0241844	0.870576	0	NA	0	0	1	13	6	0	0	0	NA	0	-	-	-	NA	NA	NA	0	0	0	0	0	0
chr1:205250000-205300000	rs11240431:205303910:C:T	rs11240431	205303910	C	T	0.25	1.2	6.69529	0.34362	2.94398	28	9	18	7	9	1	3	1	0:0:0:0:0:0:0:0:0	0:1:3:1:0:0:0:0:3	NUAK2	0.0344204	0.018528	0.189115	0.264555	0	NA	0	0	0	0	0	0	0	0	NA	0	-	-	-	NA	NA	NA	0	0	0	0	0	0
chr1:205295000-205325000	rs7541070:205322128:G:C	rs7541070	205322128	G	C	0.4	1.875	14.997	0.287278	6.92291	23	1	9	0	18	1	3	0	0:0:0:0:0:2:0:0:0:0:0:0:2:0:0:1:0:0	0:0:0:0:0:0:0:0:0:0:0:0:0:0:0:0:0:0	NUAK2	0.0480804	0.00135748	0.859809	0.0138991	0	NA	0	0	0	1	0	0	0	0	NA	0	-	-	-	NA	SOX4/SOX2/SOX3/FLI1/ETS2/ZNF586	SOX10	0	0	0	0	0	0
chr1:205555000-205600000	rs7529777:205562095:C:T	rs7529777	205562095	C	T	0.566667	0.22174	9.43433	0.367102	4.00702	27	1	5	1	16	0	9	0	4:6:0:3:2:0:10:4:9:0:4:4:1:1:3:4	1:5:0:1:2:0:4:0:2:3:4:0:4:4:2:0	ELK4;MFSD4	0.0406202	0.0149073	0.680113	0.276822	0	NA	0	0	1	10	3	0	1	1	H3K4me1/H3K27ac	1	-	-	-	NA	NA	NA	0	0	0	1	0	0
chr1:205780000-205820000	rs9438393:205782718:A:G	rs9438393	205782718	A	G	0.216667	0.405094	10.1821	0.348919	4.32253	30	16	19	13	9	3	2	0	0:0:0:0:0:2:3:1:5	0:2:0:0:0:0:1:1:0	SLC41A1;PM20D1	0.136917	0.0103992	0.0276343	0.834889	1	SLC41A1;PM20D1	14	8	0	0	0	1	1	1	H3K4me3/H3K4me1/H3K27ac/H3K4me2	1	-	-	-	NA	NA	NA	0	0	0	1	0	0
chr1:205780000-205820000	rs823080:205789282:G:A	rs823080	205789282	G	A	0.216667	0.405094	10.2931	0.347008	4.38564	30	16	19	13	9	3	2	0	0:0:0:0:0:0:1:0:0	0:0:0:0:0:0:0:0:0	SLC41A1;PM20D1	0.173297	0.0103992	0.0276343	0.834889	1	SLC41A1;PM20D1	14	8	0	0	0	0	0	0	NA	0	-	-	-	NA	NA	NA	0	0	0	1	0	0
chr1:206725000-206860000	rs11119006:206720184:C:A	rs11119006	206720184	C	A	0.5	0.133333	5.86714	0.598985	1.92447	30	19	7	4	16	11	7	4	0:0:0:0:1:0:0:0:0:0:0:0:0:0:0:0	0:0:0:0:0:0:0:0:0:0:0:0:0:0:0:0	RASSF5;EIF2D;MAPKAPK2	0.166585	0.0269169	0.0441651	0.860847	0	NA	0	0	0	5	0	0	0	0	NA	0	-	-	-	NA	NA	NA	0	0	0	0	0	0
chr1:206725000-206860000	rs11119009	rs11119009	206720225	G	A	0.483333	3.7e-05	7.80332	0.611141	2.82778	30	19	8	4	15	11	7	4	0:0:0:0:0:0:0:0:0:0:0:0:0:0:0	0:0:0:0:0:0:0:0:0:0:0:0:0:0:0	RASSF5;EIF2D;MAPKAPK2	0.5	0.0178135	0.0441651	0.860847	0	NA	0	0	0	5	0	0	0	0	NA	0	-	-	-	NA	NA	NA	0	0	0	0	0	0
chr1:206725000-206860000	rs11119012:206720614:T:C	rs11119012	206720614	T	C	0.5	0.133333	5.859	0.599129	1.9197	30	19	7	4	16	11	7	4	0:0:0:0:2:0:0:0:0:0:0:0:0:3:1:0	0:0:0:0:0:0:0:0:0:0:0:0:0:0:0:0	RASSF5;EIF2D;MAPKAPK2	0.0553836	0.0269169	0.0441651	0.860847	0	NA	0	0	0	5	0	1	0	0	NA	0	-	-	-	ZIC3/ZIC1/ZIC4	ZIC3	SIX2/ZIC3/ZIC1/ZIC4	0	0	0	0	0	0
chr1:206725000-206860000	rs11119013:206720765:G:A	rs11119013	206720765	G	A	0.5	0.133333	5.86365	0.599047	1.92243	30	19	7	4	16	11	7	4	0:0:0:0:2:0:0:0:0:0:0:0:0:0:0:0	0:2:0:0:0:0:0:0:0:0:0:0:0:0:3:0	RASSF5;EIF2D;MAPKAPK2	0.242358	0.0269169	0.0441651	0.860847	0	NA	0	0	0	5	0	0	0	0	NA	0	-	-	-	NA	NRF1	NA	0	0	0	0	0	0
chr1:206725000-206860000	rs6675114:206721830:G:A	rs6675114	206721830	G	A	0.5	0.133333	5.86714	0.598985	1.92447	30	19	7	4	16	11	7	4	0:0:0:0:0:0:0:0:0:0:0:0:0:0:0:0	0:0:0:0:0:0:0:0:0:0:0:0:0:0:0:0	RASSF5;EIF2D;MAPKAPK2	0.5	0.0269169	0.0441651	0.860847	0	NA	0	0	0	5	0	0	0	0	NA	0	-	SMAD3	-	NA	TBX3	NA	0	0	0	0	0	0
chr1:206725000-206860000	rs35059830:206722453:C:T	rs35059830	206722453	C	T	0.5	0.133333	5.86482	0.599026	1.92311	30	19	7	4	16	11	7	4	0:0:0:0:0:0:0:0:0:0:2:0:0:0:1:0	0:0:0:0:0:0:0:0:0:0:0:0:0:0:0:0	RASSF5;EIF2D;MAPKAPK2	0.0940685	0.0269169	0.0441651	0.860847	0	NA	0	0	0	5	0	0	0	0	NA	0	-	-	-	NA	NA	NA	0	0	0	0	0	0
chr1:206725000-206860000	rs11119023:206725888:C:T	rs11119023	206725888	C	T	0.55	0.628847	7.26433	0.613657	2.65619	30	19	5	3	17	11	8	5	0:1:0:0:0:0:0:0:0:0:0:0:0:0:0:1:0	0:0:0:0:0:0:0:0:5:0:0:0:0:0:0:0:0	RASSF5;EIF2D;MAPKAPK2	0.289728	0.0193428	0.0441651	0.860847	0	NA	0	0	0	5	0	0	1	0	H3K4me1	0	-	-	-	GLIS1	NA	GLIS1	0	0	0	0	0	0
chr1:2080000-2190000	rs2503705:2076741:A:G	rs2503705	2076741	A	G	0.383333	0.208823	9.3115	0.350112	3.90719	28	8	12	3	13	5	5	0	0:0:0:0:0:0:0:0:1:1:0:0:1	0:0:0:0:0:0:0:0:0:3:0:0:0	PRKCZ;SKI	0.5	0.00630609	0.010298	0.707283	0	NA	0	0	0	2	0	0	0	0	NA	0	RARG	SMAD3	-	NA	NA	NA	0	0	0	0	0	0
chr1:2080000-2190000	rs12082939:2078922:C:T	rs12082939	2078922	C	T	0.383333	0.208823	9.3115	0.350112	3.90719	28	8	12	3	13	5	5	0	0:0:0:0:0:0:0:0:0:0:0:0:0	0:0:0:0:0:0:0:0:0:0:0:0:0	PRKCZ;SKI	0.5	0.00630609	0.010298	0.707283	0	NA	0	0	0	2	0	0	0	0	NA	0	-	-	-	NA	NA	NA	0	0	0	0	0	0
chr1:2080000-2190000	rs2257182	rs2257182	2082566	T	C	0.383333	0.208823	9.3115	0.350112	3.90719	28	8	12	3	13	5	5	0	0:0:0:0:0:0:0:0:0:0:0:0:0	0:0:0:0:1:0:0:0:0:0:0:0:0	PRKCZ;SKI	0.168525	0.00630609	0.010298	0.707283	0	NA	1	0	0	2	0	0	0	0	NA	0	-	-	-	NA	NA	NA	0	0	0	0	0	0
chr1:2080000-2190000	rs2459984:2086312:A:G	rs2459984	2086312	A	G	0.383333	0.208823	9.3115	0.350112	3.90719	28	8	12	3	13	5	5	0	0:0:0:0:0:0:0:0:0:0:0:1:0	0:0:0:0:0:0:0:0:0:1:0:0:0	PRKCZ;SKI	0.5	0.00630609	0.010298	0.707283	0	NA	0	0	0	2	0	0	0	0	NA	0	-	-	-	NA	NA	NA	0	0	0	0	0	0
chr1:21605000-21685000	rs2796352:21687261:C:T	rs2796352	21687261	C	T	0.6	0.023148	4.95586	0.60197	1.65943	25	3	5	1	14	1	11	1	0:0:0:0:0:0:0:0:0:0:0:0:0:0	1:0:0:0:1:0:0:0:3:1:0:0:0:0	ECE1	0.0411384	0.0332831	0.612766	0.457391	0	NA	0	0	1	3	1	0	0	0	NA	0	-	NFATC3	-	NFATC3/NFATC2	NFATC1	NFATC3/NFATC1/ZNF24	0	0	0	0	0	0
chr1:21660000-21685000	rs2796351:21686878:G:A	rs2796351	21686878	G	A	0.566667	0.074323	12.9912	0.351061	5.51153	28	1	6	0	14	1	10	0	0:0:0:0:0:0:1:0:1:0:0:0:1:0	0:0:0:0:0:0:0:0:0:0:0:0:0:0	ECE1	0.0411384	0.0034196	0.97599	0.127653	0	NA	0	0	1	4	1	0	0	0	NA	0	-	-	-	RARB	NA	NA	0	0	0	0	0	0
chr1:21660000-21685000	rs2682363:21687005:C:T	rs2682363	21687005	C	T	0.566667	0.074323	12.9896	0.350939	5.51068	28	1	6	0	14	1	10	0	0:0:0:0:0:0:1:0:1:1:0:0:1:0	0:0:0:0:0:0:0:0:0:0:0:0:0:0	ECE1	0.0200465	0.0034196	0.97599	0.127653	0	NA	0	0	1	4	1	0	0	0	NA	0	-	-	-	NA	NA	NA	0	0	0	0	0	0
chr1:2185000-2215000	rs12057498:2213961:A:G	rs12057498	2213961	A	G	0.433333	1.47479	14.0796	0.760551	6.57217	30	27	8	8	18	16	4	3	2:0:2:0:0:1:0:0:4:0:3:3:2:3:0:2:3:0	0:0:0:2:2:0:0:0:0:0:2:0:0:0:0:0:0:2	SKI	0.0214066	0.00214723	0.94573	0.0986099	0	NA	0	0	0	0	0	0	0	0	NA	0	CXXC1/MLL	-	-	NA	TAF1/VEZF1	NA	0	0	0	0	0	0
chr1:2190000-2215000	rs12057498:2213961:A:G	rs12057498	2213961	A	G	0.433333	1.47479	17.4747	0.777903	8.24224	30	24	8	7	18	14	4	3	2:0:0:0:2:1:0:0:7:0:3:3:2:3:0:2:3:0	0:0:0:3:2:0:0:0:0:0:2:0:0:0:0:0:0:2	SKI	0.0292961	0.00029232	0.995515	0.0242722	0	NA	0	0	0	0	0	0	0	0	NA	0	CXXC1/MLL	-	-	NA	TAF1/VEZF1	NA	0	0	0	0	0	0
chr1:2210000-2230000	rs12057498:2213961:A:G	rs12057498	2213961	A	G	0.433333	1.47479	13.2466	0.778046	6.17915	28	5	8	2	18	2	4	1	0:1:4:0:2:1:0:0:2:0:1:2:0:0:0:4:2:1	0:0:0:0:1:0:0:0:0:0:0:0:0:0:0:0:0:0	SKI	0.00158952	0.00422673	0.989492	0.260283	0	NA	0	0	0	0	0	0	0	0	NA	0	CXXC1/MLL	-	-	NA	TAF1/VEZF1	NA	0	0	0	0	0	0
chr1:2210000-2235000	rs6671815:2207480:C:G	rs6671815	2207480	C	G	0.333333	1.2	6.85188	0.716757	3.04058	30	25	12	11	16	13	2	1	0:2:0:0:1:1:0:0:0:0:0:0:2:0:0:0	0:0:0:0:0:0:0:0:0:0:0:0:0:0:0:0	SKI	0.0271928	0.0291974	0.61017	0.258412	0	NA	0	0	0	0	0	1	1	1	H3K4me1	0	-	-	-	NA	NA	NA	0	0	0	0	0	0
chr1:2210000-2235000	rs12057498:2213961:A:G	rs12057498	2213961	A	G	0.433333	1.47479	12.756	0.776688	5.94576	30	25	8	7	18	15	4	3	1:1:1:0:2:1:0:0:2:0:1:2:0:0:0:4:2:1	0:0:0:0:1:0:0:0:1:0:0:0:0:0:0:0:0:0	SKI	0.000912744	0.00642155	0.61017	0.258412	0	NA	0	0	0	0	0	0	0	0	NA	0	CXXC1/MLL	-	-	NA	TAF1/VEZF1	NA	0	0	0	0	0	0
chr1:221915000-222830000	1:222820639-G-A	rs17163358	222820639	G	A	0.616667	1.51122	6.99226	0.332905	2.98543	24	5	6	3	11	2	13	0	0:0:0:0:0:0:0:0:0:0:0	0:0:0:0:0:0:0:0:0:0:0	DUSP10;MIA3;AIDA	0.5	0.0170548	0.0346493	0.894643	0	NA	0	0	1	24	7	0	0	0	NA	0	FOXL1	-	-	NA	NA	NA	0	0	0	0	0	0
chr1:221915000-222830000	1:222820790-T-G	rs17163360	222820790	T	G	0.616667	1.51122	6.99226	0.332905	2.98543	24	5	6	3	11	2	13	0	0:0:0:0:0:0:0:0:0:0:0	0:0:0:0:0:0:0:0:0:0:0	DUSP10;MIA3;AIDA	0.5	0.0170548	0.0346493	0.894643	0	NA	0	0	1	24	7	0	0	0	NA	0	-	-	-	NA	NA	NA	0	0	0	0	0	0
chr1:221915000-222830000	rs28709375:222822999:A:G	rs28709375	222822999	A	G	0.616667	1.51122	6.99226	0.332905	2.98543	24	5	6	3	11	2	13	0	0:0:0:0:0:0:0:0:0:0:0	0:0:0:0:0:0:0:0:0:0:0	DUSP10;MIA3;AIDA	0.5	0.0170548	0.0346493	0.894643	0	NA	0	0	1	22	7	0	0	0	NA	0	-	TCF3	-	NA	OSR2/TCF4/TCF3/TCF12/BHLHA15/ATOH1	ASCL1	0	0	0	0	0	0
chr1:221915000-222830000	exm-rs17465637	rs17465637	222823529	A	C	0.616667	1.51122	6.99226	0.332905	2.98543	24	5	6	3	11	2	13	0	0:0:0:0:0:0:0:0:0:0:0	0:0:0:0:0:0:0:0:0:0:0	DUSP10;MIA3;AIDA	0.5	0.0170548	0.0346493	0.894643	0	NA	0	0	1	22	7	0	0	0	NA	0	-	-	-	NA	NA	NA	0	0	0	0	0	0
chr1:221915000-222830000	1:222823743-T-G	rs67180937	222823743	T	G	0.616667	1.51122	6.99226	0.332905	2.98543	24	5	6	3	11	2	13	0	0:0:0:0:0:0:0:0:0:0:0	0:0:0:0:1:0:0:0:0:0:0	DUSP10;MIA3;AIDA	0.170447	0.0170548	0.0346493	0.894643	0	NA	0	0	1	21	7	0	0	0	NA	0	FUBP1	SRY/FOXP1	-	FUBP1	FOXJ3/SRY	ZNF384/SOX10	0	0	0	0	0	0
chr1:221915000-222830000	rs17011681:222825088:C:G	rs17011681	222825088	C	G	0.616667	1.51122	6.99226	0.332905	2.98543	24	5	6	3	11	2	13	0	0:0:0:0:0:0:0:0:0:0:0	0:0:0:0:0:0:0:0:0:0:0	DUSP10;MIA3;AIDA	0.5	0.0170548	0.0346493	0.894643	0	NA	0	0	1	24	7	0	0	0	NA	0	-	-	-	NA	NA	NA	0	0	0	0	0	0
chr1:221915000-222830000	1:222825717-T-C	rs10495198	222825717	T	C	0.616667	1.51122	6.99554	0.33289	2.98704	24	5	6	3	11	2	13	0	3:0:0:0:0:0:0:0:0:0:0	0:0:0:0:0:0:0:0:0:0:0	DUSP10;MIA3;AIDA	0.170447	0.0170548	0.0346493	0.894643	0	NA	0	0	1	22	7	0	0	0	NA	0	-	-	-	NA	NA	NA	0	0	0	0	0	0
chr1:221915000-222830000	rs2291832	rs2291832	222826481	G	A	0.616667	1.51122	6.99226	0.332905	2.98543	24	5	6	3	11	2	13	0	0:0:0:0:0:0:0:0:0:0:0	0:0:0:0:0:0:0:0:0:0:0	DUSP10;MIA3;AIDA	0.5	0.0170548	0.0346493	0.894643	0	NA	0	0	1	21	7	0	0	0	NA	0	-	-	-	NA	NA	NA	0	0	0	0	0	0
chr1:221915000-222830000	1:222828704-C-T	rs17163363	222828704	C	T	0.616667	1.51122	6.99226	0.332905	2.98543	24	5	6	3	11	2	13	0	0:0:0:0:0:0:0:0:2:0:0	0:0:0:0:0:0:0:0:0:0:0	DUSP10;MIA3;AIDA	0.170447	0.0170548	0.0346493	0.894643	0	NA	0	0	1	21	7	0	1	1	H3K4me3/H3K4me2/H3K27ac	1	-	NKX2-1	-	NA	NA	NA	0	0	0	0	0	0
chr1:221915000-222830000	rs35158675:222829550:G:A	rs35158675	222829550	G	A	0.616667	1.51122	6.99226	0.332905	2.98543	24	5	6	3	11	2	13	0	0:0:0:0:0:0:0:0:0:0:0	0:0:0:0:0:0:0:0:0:0:0	DUSP10;MIA3;AIDA	0.5	0.0170548	0.0346493	0.894643	0	NA	0	0	1	21	7	0	0	1	NA	0	NR2E1/NR2F6/RXRA	SMAD3	RHOXF1	NA	RARA/RXRB/RXRA	NA	0	0	0	0	0	0
chr1:221915000-222830000	1:222832295-T-C	rs2291834	222832295	T	C	0.616667	1.51122	6.99226	0.332905	2.98543	24	5	6	3	11	2	13	0	0:0:0:0:0:0:0:0:0:0:0	0:0:0:0:0:0:0:0:0:0:0	DUSP10;MIA3;AIDA	0.5	0.0170548	0.0346493	0.894643	0	NA	0	0	1	21	7	0	0	0	NA	0	-	-	-	NA	NA	NA	0	0	0	0	0	0
chr1:221915000-222830000	rs4575092:222834503:A:T	rs4575092	222834503	A	T	0.616667	1.51122	6.99226	0.332905	2.98543	24	5	6	3	11	2	13	0	0:0:0:0:0:0:0:0:0:0:0	0:0:0:0:0:0:0:0:0:0:0	DUSP10;MIA3;AIDA	0.5	0.0170548	0.0346493	0.894643	0	NA	0	0	1	24	7	0	0	0	NA	0	-	-	-	NA	NA	NA	0	0	0	0	0	0
chr1:22260000-22300000	rs10917087:22302427:C:G	rs10917087	22302427	C	G	0.483333	4.83745	14.0289	0.727333	6.58479	25	2	5	1	21	0	4	1	0:0:0:0:0:0:0:0:0:0:0:0:0:0:0:0:0:0:0:0:0	0:1:2:0:0:0:0:0:0:0:0:0:0:0:0:0:0:0:1:0:1	HSPG2	0.0282431	0.00153199	0.423615	0.0253246	0	NA	0	0	1	26	7	0	0	0	NA	0	E2F2/MLL	-	-	YY1	THAP1/YY1/ZFP42	YY1	0	0	0	0	0	0
chr1:22340000-22380000	rs10917111:22337271:A:C	rs10917111	22337271	A	C	0.466667	3.45344	7.18772	0.619279	2.74638	30	5	6	0	20	2	4	3	0:0:0:2:0:0:0:0:0:1:0:1:1:0:1:0:0:0:0:1	0:0:0:0:0:0:0:0:0:0:0:0:0:0:0:0:0:0:0:0	CDC42	0.00763568	0.0354788	0.0142702	0.994235	0	NA	0	0	0	0	0	0	0	0	NA	0	-	-	-	NA	NA	NA	0	0	0	0	0	0
chr1:22340000-22380000	rs61498381:22339595:C:T	rs61498381	22339595	C	T	0.483333	4.83745	8.38306	0.363045	3.50696	30	5	5	3	21	2	4	0	0:0:0:0:0:0:0:0:0:0:0:0:0:0:0:0:0:0:0:0:0	0:0:1:0:0:0:0:0:0:0:0:0:0:0:0:0:0:0:0:0:0	CDC42	0.164628	0.0234074	0.0142702	0.994235	0	NA	0	0	0	0	0	0	0	0	NA	0	-	-	-	NA	NA	NA	0	0	0	0	0	0
chr1:22340000-22380000	rs201014349:22339695:G:A	rs201014349	22339695	G	A	0.466667	3.45344	5.88875	0.385887	2.16912	30	5	6	3	20	2	4	0	0:0:0:0:0:0:0:0:0:0:0:0:0:0:0:0:0:0:0:0	0:0:0:0:0:0:0:0:0:0:0:0:0:0:0:0:0:0:0:0	CDC42	0.5	0.0466658	0.0211113	0.994235	0	NA	0	0	0	0	0	0	0	0	NA	0	EHF	-	-	ZNF263	PATZ1/ZNF394	ZNF263	0	0	0	0	0	0
chr1:22340000-22380000	rs201709739:22339697:G:A	rs201709739	22339697	G	A	0.466667	3.45344	5.88875	0.385887	2.16912	30	5	6	3	20	2	4	0	0:0:0:0:0:0:0:0:0:0:0:0:0:0:0:0:0:0:0:0	0:0:0:0:0:0:0:0:0:0:0:0:0:0:0:0:0:0:0:0	CDC42	0.5	0.0466658	0.0211113	0.994235	0	NA	0	0	0	0	0	0	0	0	NA	0	EHF	-	-	ZNF263	PATZ1/ZNF394	ZNF263	0	0	0	0	0	0
chr1:22340000-22380000	rs200278731:22339722:T:C	rs200278731	22339722	T	C	0.466667	3.45344	5.89014	0.385814	2.16955	30	5	6	3	20	2	4	0	0:0:0:0:0:0:0:0:0:0:0:0:0:0:0:0:0:0:0:0	0:0:0:0:0:0:0:0:0:0:0:0:0:0:0:0:0:0:0:0	CDC42	0.5	0.0466658	0.0211113	0.994235	0	NA	0	0	0	0	0	0	0	0	NA	0	-	-	-	NA	FLI1	EWSR1-FLI1	0	0	0	0	0	0
chr1:22340000-22380000	rs202206796:22339732:G:C	rs202206796	22339732	G	C	0.466667	3.45344	5.89014	0.385814	2.16955	30	5	6	3	20	2	4	0	0:0:0:0:0:0:0:0:0:0:0:0:0:0:0:0:0:0:0:0	0:0:0:0:0:0:0:0:0:0:0:0:0:0:0:0:0:0:0:0	CDC42	0.5	0.0466658	0.0211113	0.994235	0	NA	0	0	0	0	0	0	0	0	NA	0	EHF	-	-	NA	FLI1/ETS2	EWSR1-FLI1	0	0	0	0	0	0
chr1:22340000-22380000	rs142044587:22339784:C:T	rs142044587	22339784	C	T	0.466667	3.45344	5.88308	0.386182	2.16738	30	5	6	3	20	2	4	0	0:0:0:0:0:0:0:0:0:0:0:0:0:0:0:0:0:0:0:0	0:0:0:0:0:0:0:0:0:0:0:0:0:0:0:0:0:0:0:0	CDC42	0.5	0.0466658	0.0211113	0.994235	0	NA	0	0	0	0	0	0	0	0	NA	0	-	-	-	ZBTB33	ZBTB33	NA	0	0	0	0	0	0
chr1:22340000-22380000	rs28452017:22341120:G:A	rs28452017	22341120	G	A	0.466667	3.45344	7.74051	0.37613	3.05439	30	5	6	3	20	2	4	0	0:0:0:0:0:0:0:0:0:0:1:0:1:0:0:0:0:0:1:3	0:0:0:0:0:0:0:0:0:0:0:0:1:0:0:0:0:0:0:4	CDC42	0.288516	0.0284703	0.0142702	0.994235	0	NA	0	0	0	0	0	0	0	1	NA	0	-	-	-	NA	ZNF554	NA	0	0	0	0	0	0
chr1:22340000-22380000	rs2501309:22341714:T:C	rs2501309	22341714	T	C	0.433333	7.29776	6.25072	0.372159	2.54819	30	5	6	3	22	2	2	0	2:0:1:0:2:0:0:2:0:0:0:2:1:1:0:0:0:0:0:0:0:1	0:0:0:0:0:0:0:0:1:0:0:0:0:1:0:1:0:0:0:0:0:0	CDC42	0.0233743	0.0466658	0.0211113	0.994235	0	NA	0	0	1	28	8	0	0	0	NA	0	-	-	-	NA	ZNF770/ZNF554/ZBTB17	NA	0	0	0	0	0	0
chr1:22340000-22380000	rs2865210:22342050:A:C	rs2865210	22342050	A	C	0.5	6.53333	9.0665	0.348642	3.85018	30	5	4	3	22	2	4	0	0:0:0:0:0:0:0:0:0:0:0:0:0:3:0:0:0:0:0:0:0:3	0:0:0:0:0:0:0:0:0:0:0:0:0:0:0:0:0:0:0:0:0:0	CDC42	0.0810344	0.0234074	0.0142702	0.994235	0	NA	0	0	0	0	0	0	0	0	NA	0	-	-	-	NA	NA	NA	0	0	0	0	0	0
chr1:22340000-22380000	rs2501307:22342093:A:C	rs2501307	22342093	A	C	0.483333	4.83745	8.39332	0.362539	3.51054	30	5	5	3	21	2	4	0	0:0:0:0:0:0:0:0:0:0:0:0:3:0:0:0:0:0:0:0:1	0:0:0:0:0:0:0:0:0:0:0:0:0:0:0:0:0:0:0:0:0	CDC42	0.106854	0.0234074	0.0142702	0.994235	0	NA	0	0	0	0	0	0	0	0	NA	0	-	-	-	BPTF	NA	NA	0	0	0	0	0	0
chr1:22340000-22380000	rs2501305:22342876:A:G	rs2501305	22342876	A	G	0.483333	4.83745	8.26766	0.366335	3.43522	30	5	5	3	21	2	4	0	0:0:0:0:0:0:0:1:0:0:0:2:0:1:2:2:0:3:0:0:0	0:0:1:0:0:0:0:0:0:0:0:0:1:1:0:2:0:0:0:2:1	CDC42	0.280694	0.0234074	0.0142702	0.994235	0	NA	0	0	1	28	8	0	0	0	NA	0	MLL	NKX2-1	-	NA	NA	NA	0	0	0	0	0	0
chr1:22340000-22380000	rs2473309:22342883:C:T	rs2473309	22342883	C	T	0.483333	4.83745	8.26766	0.366335	3.43522	30	5	5	3	21	2	4	0	0:0:0:0:0:0:0:1:0:0:0:2:0:1:2:2:0:3:0:0:0	0:0:1:0:0:0:0:0:0:0:0:0:1:1:0:2:0:0:0:2:1	CDC42	0.280694	0.0234074	0.0142702	0.994235	0	NA	0	0	1	28	8	0	0	0	NA	0	MLL	-	-	NA	NA	NA	0	0	0	0	0	0
chr1:22340000-22380000	rs2501304:22343468:C:G	rs2501304	22343468	C	G	0.483333	4.83745	8.76685	0.360507	3.70315	30	5	5	3	21	2	4	0	2:0:2:2:0:0:1:0:0:0:0:0:0:0:0:3:0:3:0:0:0	0:0:0:0:2:0:1:0:0:0:0:0:0:0:0:0:0:1:0:0:0	CDC42	0.0475801	0.0234074	0.0142702	0.994235	0	NA	0	0	1	28	8	0	0	0	NA	0	-	-	-	TBX1	NA	SMAD2	0	0	0	0	0	0
chr1:22340000-22380000	rs2501303:22343924:C:G	rs2501303	22343924	C	G	0.483333	4.83745	8.44624	0.362428	3.53693	30	5	5	3	21	2	4	0	0:0:0:0:0:0:0:0:0:0:0:0:0:0:0:0:0:0:0:0:1	0:0:0:0:0:0:0:0:0:0:0:0:0:0:0:0:0:0:0:0:0	CDC42	0.164628	0.0234074	0.0142702	0.994235	0	NA	0	0	1	28	8	0	0	0	NA	0	DLX1/HOXD8	-	EVX1	POU6F2	NA	POU6F2	0	0	0	0	0	0
chr1:22340000-22380000	rs2501302:22343971:T:C	rs2501302	22343971	T	C	0.483333	4.83745	8.39332	0.362539	3.51054	30	5	5	3	21	2	4	0	0:0:0:0:0:0:0:0:0:0:0:0:0:0:0:0:0:0:0:0:1	0:0:0:0:0:0:0:0:0:0:0:0:0:0:0:0:0:0:0:0:0	CDC42	0.164628	0.0234074	0.0142702	0.994235	0	NA	0	0	1	28	8	0	0	0	NA	0	-	-	-	NA	ZNF770	NA	0	0	0	0	0	0
chr1:22340000-22380000	rs2501300:22344031:G:A	rs2501300	22344031	G	A	0.483333	4.83745	8.37501	0.362784	3.5021	30	5	5	3	21	2	4	0	0:0:0:0:1:0:0:0:0:0:0:0:0:0:0:0:0:0:0:0:1	0:0:0:0:0:0:0:0:0:0:0:0:0:0:0:0:0:0:0:0:0	CDC42	0.0811489	0.0234074	0.0142702	0.994235	0	NA	0	0	1	28	8	0	0	0	NA	0	-	-	-	NA	NA	NA	0	0	0	0	0	0
chr1:22340000-22380000	rs4654778:22345006:T:C	rs4654778	22345006	T	C	0.5	6.53333	8.96378	0.355984	3.83184	30	5	4	3	22	2	4	0	0:0:0:1:0:0:0:0:0:0:0:0:1:0:0:0:0:0:0:1:0:0	0:2:0:0:0:2:0:0:0:0:0:0:0:0:0:0:1:3:0:0:0:0	CDC42	0.142729	0.0234074	0.0142702	0.994235	0	NA	0	0	1	28	8	0	0	0	NA	0	-	-	-	NA	NA	NA	0	0	0	0	0	0
chr1:22360000-22380000	rs61778046:22358789:G:T	rs61778046	22358789	G	T	0.3	1.2774	16.006	0.648908	6.98521	30	27	16	15	10	8	4	4	0:0:0:0:1:0:0:0:0:0	2:0:3:0:1:0:0:1:0:3	CDC42	0.0271372	0.00096123	0.386093	0.00875576	0	NA	0	0	1	28	8	0	1	0	NA	0	-	-	-	NA	NA	NA	0	0	0	0	0	0
chr1:22360000-22385000	rs61778046:22358789:G:T	rs61778046	22358789	G	T	0.3	1.2774	16.4636	0.652717	7.25283	30	11	16	4	10	5	4	2	0:0:0:0:1:0:0:0:0:0	2:0:3:0:1:0:0:1:0:3	CDC42	0.0271372	0.000453925	0.904031	0.00185375	0	NA	0	0	1	28	8	0	1	0	NA	0	-	-	-	NA	NA	NA	0	0	0	0	0	0
chr1:226840000-226890000	rs3768377:226847733:A:G	rs3768377	226847733	A	G	0.25	0.014815	8.58751	0.402085	3.15364	30	30	17	17	11	11	2	2	0:0:0:0:0:0:0:1:0:0:0	0:0:0:0:0:0:0:1:0:0:1	ITPKB	0.170447	0.0430198	0.0432505	0.782572	0	NA	1	1	1	22	8	0	0	0	NA	0	-	-	-	NA	NA	NA	0	0	0	0	0	0
chr1:226840000-226890000	rs3768378:226847742:G:A	rs3768378	226847742	G	A	0.25	0.014815	8.5904	0.402081	3.1552	30	30	17	17	11	11	2	2	0:0:0:0:0:0:0:1:0:0:0	0:0:0:0:0:0:0:0:0:0:0	ITPKB	0.170447	0.0430198	0.0432505	0.782572	0	NA	1	1	1	22	8	0	0	0	NA	0	-	-	-	NA	NA	NA	0	0	0	0	0	0
chr1:226840000-226890000	rs3768379:226848060:A:G	rs3768379	226848060	A	G	0.233333	0.140041	7.69059	0.405846	2.7237	30	30	18	18	10	10	2	2	0:1:0:1:0:0:0:0:0:0	0:0:0:0:1:0:1:0:0:0	ITPKB	0.5	0.0430198	0.0432505	0.782572	0	NA	1	1	1	22	8	0	1	0	NA	0	-	-	-	NA	NA	NA	0	0	0	0	0	0
chr1:226840000-226890000	rs12407508:226849148:A:T	rs12407508	226849148	A	T	0.233333	0.140041	7.69307	0.405842	2.72506	30	30	18	18	10	10	2	2	1:0:0:0:0:1:4:0:0:4	4:0:0:0:2:3:1:0:0:4	ITPKB	0.231018	0.0430198	0.0432505	0.782572	0	NA	1	1	1	22	8	0	1	0	NA	0	-	-	-	NA	NA	NA	0	0	0	0	0	0
chr1:226840000-226890000	rs61835602:226882552:A:G	rs61835602	226882552	A	G	0.233333	0.140041	6.00523	0.416692	1.89119	30	30	18	18	10	10	2	2	0:0:0:0:0:2:1:1:0:1	0:0:0:0:2:1:0:0:0:0	ITPKB	0.254323	0.0470456	0.0188984	0.949798	0	NA	1	1	1	22	8	0	0	0	NA	0	-	-	-	NA	NA	NA	0	0	0	0	0	0
chr1:226840000-226890000	rs697850:226883286:G:A	rs697850	226883286	G	A	0.25	0.014815	5.47064	0.421204	1.62994	30	30	17	17	11	11	2	2	0:0:0:0:0:0:0:0:0:0:0	0:0:0:0:0:0:0:0:0:0:0	ITPKB	0.5	0.0470456	0.0431975	0.949798	0	NA	1	1	1	22	8	0	1	0	NA	0	-	-	-	NEUROD1	BHLHA15	ASCL1	0	0	0	0	0	0
chr1:226840000-226890000	rs697851:226883325:T:G	rs697851	226883325	T	G	0.25	0.014815	5.46765	0.421157	1.62766	30	30	17	17	11	11	2	2	0:0:0:0:0:0:0:0:0:0:0	0:0:0:0:0:0:0:0:0:0:0	ITPKB	0.5	0.0470456	0.0431975	0.949798	0	NA	1	1	1	23	8	0	1	0	NA	0	MLL	SMAD3	-	NEUROD1/TFAP2D/TCF4/ID4/TCF12	ZEB1/TCF4/TCF12/TCF3/TBX21/ASCL1	ZEB1/TCF4/ID4	0	0	0	0	0	0
chr1:226860000-226925000	rs55877886:226855071:G:A	rs55877886	226855071	G	A	0.233333	0.140041	6.93038	0.420566	2.23004	30	30	18	18	10	10	2	2	0:0:0:0:0:0:0:0:0:0	0:0:0:0:0:1:0:0:0:1	ITPKB	0.0839253	0.0148301	0.0220449	0.576174	0	NA	0	0	1	22	8	0	1	0	NA	0	-	-	-	NA	NA	SPI1	0	0	0	0	0	0
chr1:226860000-226925000	rs55970631:226858284:T:C	rs55970631	226858284	T	C	0.233333	0.140041	6.93038	0.420566	2.23004	30	30	18	18	10	10	2	2	0:0:0:0:1:4:0:0:0:0	2:0:0:0:3:0:1:0:0:0	ITPKB	0.426718	0.0148301	0.0220449	0.576174	0	NA	0	0	1	22	8	0	0	0	NA	0	-	-	-	NA	NA	NA	0	0	1	0	0	0
chr1:226860000-226925000	rs12094617	rs12094617	226859676	G	T	0.233333	0.140041	6.93038	0.420566	2.23004	30	30	18	18	10	10	2	2	0:0:0:0:0:0:2:0:0:3	0:0:0:0:1:0:1:1:0:2	ITPKB	0.5	0.0148301	0.0220449	0.576174	0	NA	1	1	1	22	8	0	0	0	NA	0	-	-	-	NA	NA	NA	0	0	0	0	0	0
chr1:226860000-226925000	rs12097197:226860944:G:A	rs12097197	226860944	G	A	0.233333	0.140041	6.93856	0.420497	2.23412	30	30	18	18	10	10	2	2	0:0:0:0:0:0:0:0:0:0	0:0:0:0:4:0:2:1:0:0	ITPKB	0.0661515	0.0148301	0.0220449	0.576174	0	NA	1	1	1	22	8	0	0	0	NA	0	-	-	-	ARNT2	ZBTB14	NA	0	0	0	0	0	0
chr1:226860000-226925000	rs3768386:226864525:T:G	rs3768386	226864525	T	G	0.233333	0.140041	6.98334	0.420109	2.25499	30	30	18	18	10	10	2	2	0:0:0:1:1:3:1:0:0:2	1:0:0:1:1:2:0:1:0:4	ITPKB	0.254323	0.0148301	0.0220449	0.576174	0	NA	1	1	1	22	8	0	0	0	NA	0	-	-	-	NA	NA	NA	0	0	0	0	0	0
chr1:226860000-226925000	rs3820639:226865290:C:A	rs3820639	226865290	C	A	0.233333	0.140041	6.93038	0.420566	2.23004	30	30	18	18	10	10	2	2	3:0:0:0:5:6:11:3:4:11	1:0:1:0:6:2:6:3:0:5	ITPKB	0.0245713	0.0148301	0.0220449	0.576174	0	NA	0	0	1	22	8	1	1	1	ATAC/H3K27ac	1	-	-	-	NA	NA	NA	0	0	0	0	0	0
chr1:226860000-226925000	rs59886785:226865315:T:C	rs59886785	226865315	T	C	0.233333	0.140041	6.93038	0.420566	2.23004	30	30	18	18	10	10	2	2	3:0:0:1:6:7:11:2:4:11	1:0:0:0:3:2:6:3:0:7	ITPKB	0.00472136	0.0148301	0.0220449	0.576174	0	NA	0	0	1	22	8	1	1	1	H3K27ac/H3K4me1	1	-	-	-	NA	OSR2	NA	0	0	0	0	0	0
chr1:226860000-226925000	rs10495247:226865773:G:A	rs10495247	226865773	G	A	0.233333	0.140041	6.93038	0.420566	2.23004	30	30	18	18	10	10	2	2	0:0:0:0:2:0:0:0:0:2	0:0:0:0:0:0:0:0:0:0	ITPKB	0.0839253	0.0148301	0.0220449	0.576174	0	NA	0	0	1	22	8	0	0	0	NA	0	-	-	-	NA	NA	NA	0	0	0	0	0	0
chr1:226860000-226925000	rs12410947:226866040:G:A	rs12410947	226866040	G	A	0.233333	0.140041	6.93038	0.420566	2.23004	30	30	18	18	10	10	2	2	0:0:0:0:0:0:0:0:0:0	0:0:0:0:0:0:0:0:0:0	ITPKB	0.5	0.0148301	0.0220449	0.576174	0	NA	0	0	1	22	8	0	0	0	H3K4me1	0	-	-	-	ESR2	NA	ESR2	0	0	0	0	0	0
chr1:226860000-226925000	rs12410955:226866136:G:T	rs12410955	226866136	G	T	0.233333	0.140041	6.93038	0.420566	2.23004	30	30	18	18	10	10	2	2	0:0:0:0:0:0:0:0:0:0	0:0:0:0:0:0:0:0:0:0	ITPKB	0.5	0.0148301	0.0220449	0.576174	0	NA	0	0	1	22	8	0	0	0	H3K4me1	0	-	ATF2/RXRB	RORA	NR2C2/THAP1	ZSCAN22/HNF4G/NR2F2/RXRB	NR2C2/THAP1	0	0	0	0	0	0
chr1:226860000-226925000	rs3754395:226866636:A:G	rs3754395	226866636	A	G	0.233333	0.140041	6.93038	0.420566	2.23004	30	30	18	18	10	10	2	2	1:0:0:1:2:4:4:4:0:0	0:0:0:0:0:0:0:0:0:3	ITPKB	0.051343	0.0148301	0.0220449	0.576174	0	NA	0	0	1	22	8	0	1	0	ATAC/H3K4me1	1	MLL	-	-	NA	ZNF436/ZBTB14	NA	0	0	0	0	0	0
chr1:226860000-226925000	rs10495248:226867459:T:C	rs10495248	226867459	T	C	0.233333	0.140041	6.93038	0.420566	2.23004	30	30	18	18	10	10	2	2	1:0:0:1:3:2:2:2:0:1	0:0:0:0:4:1:0:1:0:2	ITPKB	0.111434	0.0148301	0.0220449	0.576174	0	NA	0	0	1	22	8	0	0	1	H3K4me3	0	-	-	-	NA	NA	NA	0	0	0	0	0	0
chr1:228290000-228365000	rs7523917:228287600:A:G	rs7523917	228287600	A	G	0.8	4.21875	7.21244	0.658432	3.10062	28	9	3	1	6	0	21	8	0:0:0:0:0:0	0:0:0:0:0:0	ARF1;C1orf35;MRPL55;IBA57;IBA57-AS1	0.5	0.0319424	0.0319424	1	0	NA	0	0	1	23	8	0	0	0	NA	1	-	-	-	NA	NA	NA	0	0	0	0	0	0
chr1:228290000-228365000	rs822740:228287796:T:C	rs822740	228287796	T	C	0.783333	2.93161	5.90776	0.643911	2.4635	28	9	3	1	7	1	20	7	0:0:1:0:0:0:0	0:0:2:0:0:0:0	ARF1;C1orf35;MRPL55;IBA57;IBA57-AS1	0.177959	0.0392991	0.0392991	1	0	NA	0	0	1	23	8	0	0	0	NA	1	-	-	-	ZBTB7A	NR1H4/EGR2	NA	0	0	0	0	0	0
chr1:228290000-228365000	rs822739:228288218:A:T	rs822739	228288218	A	T	0.783333	2.93161	5.90301	0.643585	2.46164	28	9	3	1	7	1	20	7	0:0:0:0:0:0:0	0:0:0:0:0:0:0	ARF1;C1orf35;MRPL55;IBA57;IBA57-AS1	0.5	0.0392991	0.0392991	1	0	NA	0	0	1	23	8	0	0	0	NA	0	-	-	-	NA	NA	NA	0	0	0	0	0	0
chr1:228290000-228365000	rs1128456:228289843:C:T	rs1128456	228289843	C	T	0.133333	5.36982	8.52571	0.296742	3.95027	28	9	24	8	4	1	2	0	0:0:0:2	0:0:0:0	ARF1;C1orf35;MRPL55;IBA57;IBA57-AS1	0.195501	0.0319424	0.0319424	1	0	NA	0	0	0	0	0	1	1	1	ATAC/H3K4me3/H3K4me1/H3K27ac	1	MLL	-	-	NA	SP1/SP2/NR2C2	NA	0	0	0	0	0	0
chr1:228290000-228365000	rs849749	rs849749	228296745	C	T	0.8	4.21875	7.18018	0.656508	3.08814	28	9	3	1	6	0	21	8	3:0:0:0:2:5	5:6:0:0:3:0	ARF1;C1orf35;MRPL55;IBA57;IBA57-AS1	0.332805	0.0319424	0.0319424	1	0	NA	0	0	1	23	8	0	1	1	ATAC/H3K4me1/H3K4me3/H3K27ac/H3K4me2	1	ID4/SNAI2	SNAI2	SNAI2	NA	NA	NA	0	0	0	0	0	0
chr1:228295000-228595000	rs1620734	rs1620734	228297613	A	G	0.216667	0.405094	6.69601	0.365999	2.71625	29	19	19	14	9	5	2	0	0:0:0:0:0:0:0:0:1	0:0:0:0:0:0:0:0:0	ARF1;C1orf35;MRPL55;TRIM11;TRIM17	0.173297	0.0161049	0.0210681	0.999282	0	NA	0	0	1	21	8	0	1	1	ATAC/H3K4me3/H3K27ac/H3K4me1/H3K4me2	0	-	-	-	MAZ	ZNF263/KLF15/MAZ/ZSCAN22	NA	0	0	0	0	0	0
chr1:228295000-228595000	rs61825156:228298266:G:A	rs61825156	228298266	G	A	0.2	0.833333	7.03481	0.360422	2.90287	29	19	20	15	8	4	2	0	0:0:0:0:0:0:0:0	0:0:0:0:0:0:0:0	ARF1;C1orf35;MRPL55;TRIM11;TRIM17	0.5	0.0161049	0.0210681	0.999282	0	NA	0	0	1	22	8	0	0	0	NA	0	-	-	-	NA	NA	NA	0	0	0	0	0	0
chr1:228295000-228595000	rs10916266	rs10916266	228303048	A	C	0.183333	1.4623	6.98342	0.360251	2.88621	29	19	21	15	7	4	2	0	0:0:0:3:0:0:0	0:0:0:0:0:0:0	ARF1;C1orf35;MRPL55;TRIM11;TRIM17	0.177959	0.0161049	0.0210681	0.999282	0	NA	0	0	1	19	7	0	0	0	NA	1	-	-	-	NA	NA	NA	0	0	0	0	0	0
chr1:228295000-228595000	rs1094603:228304259:G:A	rs1094603	228304259	G	A	0.183333	1.4623	6.98342	0.360251	2.88621	29	19	21	15	7	4	2	0	0:0:0:0:0:0:0	0:0:0:0:0:0:0	ARF1;C1orf35;MRPL55;TRIM11;TRIM17	0.5	0.0161049	0.0210681	0.999282	0	NA	0	0	1	19	7	0	0	0	NA	0	-	-	-	NA	NA	NA	0	0	0	0	0	0
chr1:228295000-228595000	rs1094602:228304285:T:G	rs1094602	228304285	T	G	0.183333	1.4623	6.98342	0.360251	2.88621	29	19	21	15	7	4	2	0	0:0:0:0:0:0:0	0:0:0:0:2:0:0	ARF1;C1orf35;MRPL55;TRIM11;TRIM17	0.177959	0.0161049	0.0210681	0.999282	0	NA	0	0	1	21	8	0	0	0	NA	0	HIC2	-	-	NA	NA	NA	0	0	0	0	0	0
chr1:228295000-228595000	rs78249617:228304610:A:C	rs78249617	228304610	A	C	0.183333	1.4623	6.98342	0.360251	2.88621	29	19	21	15	7	4	2	0	0:0:0:0:0:0:0	0:0:0:0:0:0:0	ARF1;C1orf35;MRPL55;TRIM11;TRIM17	0.5	0.0161049	0.0210681	0.999282	0	NA	0	0	1	19	7	0	0	0	NA	0	-	-	-	NA	NA	NA	0	0	0	0	0	0
chr1:228315000-228595000	rs7512209:228311716:C:T	rs7512209	228311716	C	T	0.566667	0.074323	7.25966	0.659495	3.01094	28	4	6	0	14	0	10	4	0:0:0:0:0:0:0:0:0:0:0:0:0:0	0:0:0:0:0:0:0:0:0:0:0:0:0:0	GUK1;MRPL55;TRIM11;TRIM17	0.5	0.0387864	0.0387862	0.999999	1	C1orf145	3	1	0	11	6	0	0	0	NA	0	-	-	-	NA	NA	NA	0	0	0	0	0	0
chr1:228315000-228595000	rs7537636:228313024:G:A	rs7537636	228313024	G	A	0.583333	0.353633	7.5032	0.661064	3.12975	28	4	6	0	13	0	11	4	0:0:0:0:0:0:0:0:1:0:0:0:0	0:0:0:0:0:0:0:0:0:0:0:0:0	GUK1;MRPL55;TRIM11;TRIM17	0.168525	0.0387864	0.0387862	0.999999	0	NA	2	1	0	11	6	0	0	0	NA	0	-	-	-	NA	NA	NA	0	0	0	0	0	0
chr1:228400000-228415000	rs1771479:228412953:T:C	rs1771479	228412953	T	C	0.583333	1.81126	5.76653	0.631069	2.23821	24	1	7	0	11	1	12	0	0:0:0:0:0:0:0:0:0:0:1	0:0:0:0:0:0:0:0:0:0:0	OBSCN;C1orf145	0.170447	0.0376944	0.0388241	0.865379	0	NA	1	0	0	5	2	0	0	0	NA	0	-	-	-	NA	NA	NA	0	0	0	0	0	0
chr1:228400000-228415000	rs1757150:228413616:G:A	rs1757150	228413616	G	A	0.416667	1.81126	5.76653	0.368931	2.23821	24	1	12	0	11	1	7	0	0:0:0:0:0:0:0:0:0:0:0	0:0:0:0:0:0:0:0:0:0:0	OBSCN;C1orf145	0.5	0.0376944	0.0388241	0.865379	0	NA	1	0	0	5	2	0	0	0	NA	0	-	-	-	NA	NA	NA	0	0	0	0	0	0
chr1:228400000-228415000	rs1757149:228413635:A:G	rs1757149	228413635	A	G	0.416667	1.81126	5.76653	0.368931	2.23821	24	1	12	0	11	1	7	0	0:0:0:0:0:0:0:0:0:0:0	0:0:0:0:0:0:0:0:0:0:0	OBSCN;C1orf145	0.5	0.0376944	0.0388241	0.865379	0	NA	1	0	0	5	2	0	0	0	NA	0	-	-	-	NA	NA	NA	0	0	0	0	0	0
chr1:228400000-228415000	rs1771477:228413929:C:T	rs1771477	228413929	C	T	0.416667	1.81126	5.76868	0.368919	2.23891	24	1	12	0	11	1	7	0	0:0:1:0:0:0:0:0:0:0:0	0:0:2:0:0:3:0:0:0:0:0	OBSCN;C1orf145	0.110618	0.0376944	0.0388241	0.865379	0	NA	1	0	0	5	2	0	0	0	NA	0	-	-	-	ESR1	WT1	NA	0	0	0	0	0	0
chr1:228400000-228415000	rs1771476:228414920:G:C	rs1771476	228414920	G	C	0.416667	1.81126	5.77215	0.368891	2.24083	24	1	12	0	11	1	7	0	0:0:0:0:0:0:0:0:1:0:0	0:0:0:0:0:0:0:0:0:0:2	OBSCN;C1orf145	0.338041	0.0376944	0.0388241	0.865379	0	NA	1	0	0	5	2	0	1	0	NA	0	-	-	-	NA	NA	NA	0	0	0	0	0	0
chr1:228400000-228415000	rs1757147:228414932:G:A	rs1757147	228414932	G	A	0.416667	1.81126	5.77215	0.368891	2.24083	24	1	12	0	11	1	7	0	0:0:0:0:0:0:0:0:1:0:0	0:0:0:0:0:0:0:0:0:0:2	OBSCN;C1orf145	0.338041	0.0376944	0.0388241	0.865379	0	NA	1	0	0	5	2	0	1	0	NA	0	-	-	-	NA	MEIS2	NA	0	0	0	0	0	0
chr1:228400000-228415000	rs1629294:228415501:A:C	rs1629294	228415501	A	C	0.416667	1.81126	5.76653	0.368931	2.23821	24	1	12	0	11	1	7	0	0:0:0:0:0:0:0:0:0:0:1	0:0:0:0:0:0:0:0:0:0:0	OBSCN;C1orf145	0.170447	0.0376944	0.0388241	0.865379	0	NA	1	0	0	5	2	0	1	0	NA	0	-	-	-	NKX2-1	NA	NA	0	0	0	0	0	0
chr1:228400000-228415000	rs1757143:228417531:T:A	rs1757143	228417531	T	A	0.583333	1.81126	5.76653	0.631069	2.23821	24	1	7	0	11	1	12	0	0:0:0:0:0:0:0:0:0:0:0	0:0:0:0:0:0:0:0:0:0:0	OBSCN;C1orf145	0.5	0.0376944	0.0388241	0.865379	0	NA	1	0	0	4	3	0	0	0	NA	0	FOXL1	-	-	NA	NA	ZNF384	0	0	0	0	0	0
chr1:228400000-228415000	rs1757142:228417532:T:A	rs1757142	228417532	T	A	0.583333	1.81126	5.76653	0.631069	2.23821	24	1	7	0	11	1	12	0	0:0:0:0:0:0:0:0:0:0:0	0:0:0:0:0:0:0:0:0:0:0	OBSCN;C1orf145	0.5	0.0376944	0.0388241	0.865379	0	NA	1	0	0	4	3	0	0	0	NA	0	FOXL1/HMGA1	-	-	NA	NA	ZNF384	0	0	0	0	0	0
chr1:228400000-228415000	rs55923446:228418451:C:T	rs55923446	228418451	C	T	0.433333	1.03253	5.8479	0.366851	2.2783	24	1	11	0	12	1	7	0	0:0:0:0:0:0:0:0:1:0:0:0	0:0:0:0:0:0:0:0:0:0:0:0	OBSCN;C1orf145	0.1694	0.0376944	0.0388241	0.865379	0	NA	3	2	1	5	3	0	0	0	NA	0	-	-	-	HOXA2/ETV7	NA	NA	0	0	0	0	0	0
chr1:228400000-228415000	rs1771469:228418690:T:C	rs1771469	228418690	T	C	0.433333	1.03253	5.8479	0.366851	2.2783	24	1	11	0	12	1	7	0	0:0:0:0:0:0:0:0:0:0:0:0	0:0:0:0:0:0:0:0:0:0:0:0	OBSCN;C1orf145	0.5	0.0376944	0.0388241	0.865379	0	NA	3	2	1	5	3	0	0	0	NA	0	-	-	-	NA	NA	NA	0	0	0	0	0	0
chr1:228400000-228415000	rs1771468:228419255:G:C	rs1771468	228419255	G	C	0.433333	1.03253	5.8479	0.366851	2.2783	24	1	11	0	12	1	7	0	0:0:0:0:0:0:0:0:0:0:0:0	0:0:0:0:0:0:0:0:0:0:0:0	OBSCN;C1orf145	0.5	0.0376944	0.0388241	0.865379	0	NA	3	2	1	5	3	0	0	0	NA	0	-	-	-	NA	NA	NA	0	0	0	0	0	0
chr1:228400000-228415000	rs1771467:228419564:G:A	rs1771467	228419564	G	A	0.416667	1.81126	5.76653	0.368931	2.23821	24	1	12	0	11	1	7	0	0:0:0:0:0:0:0:0:0:0:0	0:0:0:0:0:0:0:0:0:0:0	OBSCN;C1orf145	0.5	0.0376944	0.0388241	0.865379	0	NA	1	0	0	4	3	0	0	0	NA	0	-	-	-	NA	NA	NA	0	0	0	0	0	0
chr1:2345000-2460000	rs3122923:2455500:A:C	rs3122923	2455500	A	C	0.283333	0.134797	8.04135	0.37978	3.16204	30	19	15	12	13	6	2	1	0:0:0:0:0:4:1:0:1:0:0:3:2	1:0:1:0:0:0:0:0:1:5:2:5:3	PLCH2;PEX10;RER1;PANK4	0.178359	0.0205747	0.0334569	0.95278	0	NA	0	0	0	0	0	0	1	1	ATAC/H3K27ac/H3K4me3/BRD4/RNApolII	1	-	-	-	ZNF350	NA	NA	0	0	0	0	0	0
chr1:234625000-235255000	rs12118853:234631979:C:T	rs12118853	234631979	C	T	0.416667	0.02449	10.2874	0.288766	4.67711	22	2	10	0	15	2	5	0	0:1:2:0:0:0:0:0:3:0:1:0:0:0:0	0:0:1:0:0:0:0:0:0:0:0:0:0:0:0	TARBP1;TOMM20	0.0412089	0.0072276	0.782167	0.241675	0	NA	0	0	0	0	0	0	0	0	NA	0	TFEC	SNAI1	RHOXF1	TFAP2C/TFAP2A	TFAP2A/TFAP2C/THRA	TFAP2A/TFAP2B/TFAP2C	0	0	0	0	0	0
chr1:234625000-235255000	rs2089920:234633182:A:T	rs2089920	234633182	A	T	0.416667	0.02449	10.3395	0.288801	4.70368	22	2	10	0	15	2	5	0	0:0:0:0:0:0:0:0:1:0:1:1:0:0:1	0:0:0:0:0:0:0:0:0:0:0:0:0:0:0	TARBP1;TOMM20	0.0202843	0.0072276	0.782167	0.241675	0	NA	0	0	0	0	0	0	0	0	NA	0	-	-	-	NA	NA	NA	0	0	0	0	0	0
chr1:234625000-235255000	rs6677835:234634952:A:G	rs6677835	234634952	A	G	0.433333	0.22174	10.3748	0.288506	4.72122	22	2	9	0	16	2	5	0	0:2:0:2:0:0:0:0:0:3:0:3:0:0:0:3	0:0:0:0:0:0:0:0:0:1:0:1:0:0:0:1	TARBP1;TOMM20	0.00982852	0.0072276	0.782167	0.241675	0	NA	0	0	0	0	0	1	0	1	ATAC/CTCF/RNApolII	1	MLL	-	-	NA	NA	NA	0	0	0	0	0	0
chr1:235455000-235490000	rs12024609:235452167:G:A	rs12024609	235452167	G	A	0.383333	0.099461	6.74026	0.360832	2.75554	25	1	11	0	15	1	4	0	0:1:0:0:0:0:0:0:0:0:2:0:0:0:1	0:0:0:0:0:0:0:0:0:0:1:0:0:0:0	ARID4B;GGPS1	0.0412089	0.0160666	0.169875	0.253882	1	GGPS1	5	3	1	8	1	0	0	0	NA	0	-	-	-	NA	NA	NA	0	0	0	0	0	0
chr1:235460000-235485000	rs12031118:235463887:T:G	rs12031118	235463887	T	G	0.383333	0.099461	6.77166	0.358463	2.81389	29	2	11	2	15	0	4	0	0:0:0:0:0:1:0:1:0:0:0:0:1:0:0	0:0:0:0:0:0:0:0:0:0:0:0:0:0:0	ARID4B;GGPS1	0.0412089	0.0293919	0.523568	0.495945	1	GGPS1	5	3	1	8	1	0	0	0	NA	0	-	-	-	NA	NA	NA	0	0	0	0	0	0
chr1:235460000-235485000	rs12025973:235463888:G:A	rs12025973	235463888	G	A	0.383333	0.099461	6.77166	0.358463	2.81389	29	2	11	2	15	0	4	0	0:0:0:0:0:1:0:1:0:0:0:0:1:0:0	0:0:0:0:0:0:0:0:0:0:0:0:0:0:0	ARID4B;GGPS1	0.0412089	0.0293919	0.523568	0.495945	1	GGPS1	4	2	1	8	1	0	0	0	NA	0	-	-	-	NA	NA	NA	0	0	0	0	0	0
chr1:235460000-235485000	rs61836167:235465059:C:T	rs61836167	235465059	C	T	0.383333	0.099461	6.77614	0.358365	2.81611	29	2	11	2	15	0	4	0	0:1:3:0:0:0:0:1:1:2:1:0:1:0:0	0:0:0:0:0:0:0:0:0:1:0:0:1:0:0	ARID4B;GGPS1	0.0133038	0.0293919	0.523568	0.495945	1	GGPS1	5	3	1	8	1	0	0	0	NA	0	-	-	-	NA	NA	NA	0	0	0	0	0	0
chr1:236030000-236065000	rs10926998:236060473:A:G	rs10926998	236060473	A	G	0.633333	2.55557	10.951	0.352913	4.61385	30	1	2	0	18	1	10	0	1:1:0:0:0:0:0:0:0:0:1:2:0:0:1:0:0:0	0:0:0:0:0:0:0:0:0:0:0:0:0:0:0:0:0:0	LYST	0.014629	0.00853388	0.829053	0.101286	0	NA	0	0	0	1	0	0	0	0	NA	0	-	-	-	NA	NA	NA	0	0	0	0	0	0
chr1:236030000-236065000	rs10926999:236060500:G:A	rs10926999	236060500	G	A	0.633333	2.55557	10.963	0.352919	4.61987	30	1	2	0	18	1	10	0	1:1:0:0:0:0:0:0:0:0:1:0:0:0:1:0:0:0	0:0:0:0:0:0:0:0:0:0:0:0:0:0:0:0:0:0	LYST	0.0208024	0.00853388	0.829053	0.101286	0	NA	0	0	0	1	0	0	0	0	NA	0	-	-	-	NA	NA	NA	0	0	0	0	0	0
chr1:236030000-236065000	rs10927000:236060512:T:C	rs10927000	236060512	T	C	0.633333	2.55557	10.963	0.352919	4.61987	30	1	2	0	18	1	10	0	1:1:0:0:0:0:0:0:0:0:1:0:0:0:1:0:0:0	0:0:0:0:0:0:0:0:0:0:0:0:0:0:0:0:0:0	LYST	0.0208024	0.00853388	0.829053	0.101286	0	NA	0	0	0	1	0	0	0	0	NA	0	-	-	-	NA	NA	NA	0	0	0	0	0	0
chr1:236030000-236065000	rs12124410:236060568:C:T	rs12124410	236060568	C	T	0.633333	2.55557	10.9513	0.353032	4.6134	30	1	2	0	18	1	10	0	1:1:0:0:1:0:0:0:0:0:0:0:0:0:1:0:0:0	0:0:0:0:0:0:0:0:0:0:0:0:0:0:0:0:0:0	LYST	0.0208024	0.00853388	0.829053	0.101286	0	NA	0	0	0	1	0	0	0	0	NA	0	-	SMAD3	-	ZNF263	ZNF467/ZNF341/VEZF1/ZNF263/KLF15/MAZ/SMAD2/ZSCAN22/WT1/SMAD4/SP4/ZNF41/IRF4/IRF8/IRF3	ZNF263/SMAD2	0	0	0	0	0	0
chr1:236265000-236660000	rs9662830:236661360:C:G	rs9662830	236661360	C	G	0.45	0.628847	9.18889	0.674336	3.90817	20	3	8	1	17	2	5	0	0:0:1:0:0:0:0:0:0:0:0:0:1:0:0:1:0	0:0:0:0:0:0:0:0:0:0:0:0:0:0:0:0:0	NA	0.0413112	0.0119425	0.804229	0.0681119	0	NA	0	0	1	6	4	0	0	0	NA	0	-	-	-	NA	OSR2	NA	0	0	0	0	0	0
chr1:236270000-236660000	rs9662830:236661360:C:G	rs9662830	236661360	C	G	0.45	0.628847	6.43802	0.637197	2.57662	24	8	8	4	17	4	5	0	0:0:1:0:0:0:0:0:0:0:1:0:1:0:0:1:0	0:0:0:0:0:0:0:0:0:0:0:0:0:0:0:0:0	NA	0.0206552	0.0460217	0.922715	0.206458	0	NA	0	0	1	6	4	0	0	0	NA	0	-	-	-	NA	OSR2	NA	0	0	0	0	0	0
chr1:236700000-236720000	JHU_1.236702881	rs66877117	236702882	G	A	0.633333	0.000687	19.7236	0.883292	9.48057	19	1	4	0	14	1	12	0	0:1:0:0:0:0:0:0:3:0:2:0:0:3	0:0:0:0:0:0:0:0:0:0:0:0:0:0	LGALS8;HEATR1	0.0284024	1.07342e-05	0.768676	0.483838	1	RP11-385F5.4	6	4	1	27	8	0	0	0	NA	0	-	-	-	NA	NA	NA	0	0	1	0	0	0
chr1:236700000-236720000	rs113315189:236702892:T:C	rs113315189	236702892	T	C	0.633333	0.000687	19.7234	0.883291	9.48044	19	1	4	0	14	1	12	0	0:1:0:0:0:0:0:0:3:0:2:0:0:3	0:0:0:0:0:0:0:0:0:0:0:0:0:0	LGALS8;HEATR1	0.0284024	1.07342e-05	0.768676	0.483838	1	RP11-385F5.4	6	4	1	27	8	0	0	0	NA	0	MLL	AHR	-	NA	NA	NA	0	0	0	0	0	0
chr1:236700000-236720000	rs114849946:236702894:T:C	rs114849946	236702894	T	C	0.633333	0.000687	19.7234	0.883291	9.48044	19	1	4	0	14	1	12	0	0:1:0:0:0:0:0:0:3:0:2:0:0:3	0:0:0:0:0:0:0:0:0:0:0:0:0:0	LGALS8;HEATR1	0.0284024	1.07342e-05	0.768676	0.483838	1	RP11-385F5.4	6	4	1	27	8	0	0	0	NA	0	MLL	AHR	-	NA	NA	NA	0	0	0	0	0	0
chr1:236700000-236720000	rs116639430:236702895:A:G	rs116639430	236702895	A	G	0.633333	0.000687	19.7234	0.883291	9.48044	19	1	4	0	14	1	12	0	0:1:0:0:0:0:0:0:3:0:2:0:0:3	0:0:0:0:0:0:0:0:0:0:0:0:0:0	LGALS8;HEATR1	0.0284024	1.07342e-05	0.768676	0.483838	1	RP11-385F5.4	6	4	1	27	8	0	0	0	NA	0	MLL	-	-	NA	NA	NA	0	0	0	0	0	0
chr1:236700000-236720000	JHU_1.236702901	rs28704525	236702902	C	T	0.633333	0.000687	19.7234	0.883291	9.48044	19	1	4	0	14	1	12	0	0:1:0:0:0:0:0:0:3:0:2:0:0:3	0:0:0:0:0:0:0:0:0:0:0:0:0:0	LGALS8;HEATR1	0.0284024	1.07342e-05	0.768676	0.483838	1	RP11-385F5.4	6	4	1	27	8	0	0	0	NA	0	-	-	-	NA	NA	NA	0	0	0	0	0	0
chr1:236700000-236720000	rs28444730:236702958:G:T	rs28444730	236702958	G	T	0.633333	0.000687	19.7234	0.883291	9.48044	19	1	4	0	14	1	12	0	0:1:0:0:0:0:0:0:3:0:2:0:0:3	0:0:0:0:0:0:0:0:0:0:0:0:0:0	LGALS8;HEATR1	0.0284024	1.07342e-05	0.768676	0.483838	1	RP11-385F5.4	6	4	1	27	8	0	0	0	NA	0	-	-	-	NA	NA	NA	0	0	0	0	0	0
chr1:236700000-236720000	JHU_1.236702972	rs28706215	236702973	A	T	0.633333	0.000687	19.6122	0.883863	9.42243	19	1	4	0	14	1	12	0	0:1:0:0:0:0:0:0:3:0:2:0:0:2	0:0:0:0:0:0:0:0:0:0:0:0:0:0	LGALS8;HEATR1	0.0277197	1.07342e-05	0.768676	0.483838	1	RP11-385F5.4	6	4	1	27	8	0	0	0	NA	0	-	-	-	NA	NA	NA	0	0	0	0	0	0
chr1:236700000-236725000	rs819422:236696822:T:C	rs819422	236696822	T	C	0.366667	0.000687	22.4638	0.117665	10.6677	22	1	12	0	14	1	4	0	0:0:0:0:0:0:0:0:0:0:0:0:0:0	0:0:0:0:0:0:2:0:0:0:1:0:2:0	LGALS8;HEATR1	0.0480606	1.05526e-05	0.972478	0.434815	1	RP11-385F5.4	6	4	1	27	8	0	0	0	NA	0	-	-	-	NA	NA	NA	0	0	0	0	0	0
chr1:236700000-236725000	rs1041936:236702209:C:T	rs1041936	236702209	C	T	0.6	0.37037	23.4642	0.862648	11.132	22	1	4	0	16	1	10	0	0:0:0:0:0:0:0:2:0:1:1:0:0:0:0:2	0:0:0:0:0:0:0:0:0:0:0:0:0:0:0:0	LGALS8;HEATR1	0.0271928	1.05526e-05	0.972478	0.278442	1	RP11-385F5.4	6	4	1	27	8	0	0	0	NA	0	-	-	-	NA	NA	NA	0	0	0	0	0	0
chr1:236700000-236725000	exm161745	rs1041937	236702210	A	G	0.7	0.068027	18.5301	0.854458	8.67376	22	1	3	0	12	1	15	0	0:0:0:0:0:2:1:1:0:0:0:2	0:0:0:0:0:0:0:0:0:0:0:0	LGALS8;HEATR1	0.0263316	1.83637e-05	0.972478	0.434815	1	RP11-385F5.4	10	6	1	28	8	0	0	0	NA	0	-	-	-	NA	NA	NA	0	0	0	0	0	0
chr1:236700000-236725000	JHU_1.236702881	rs66877117	236702882	G	A	0.633333	0.000687	20.6911	0.872913	9.78365	22	1	4	0	14	1	12	0	1:2:0:0:1:0:0:0:1:0:3:0:0:3	0:0:0:0:0:0:0:0:0:0:0:0:0:0	LGALS8;HEATR1	0.0105754	1.05526e-05	0.972478	0.434815	1	RP11-385F5.4	6	4	1	27	8	0	0	0	NA	0	-	-	-	NA	NA	NA	0	0	1	0	0	0
chr1:236700000-236725000	rs113315189:236702892:T:C	rs113315189	236702892	T	C	0.633333	0.000687	20.7023	0.872959	9.78924	22	1	4	0	14	1	12	0	1:2:0:0:0:0:0:0:1:0:3:0:0:3	0:0:0:0:0:0:0:0:0:0:0:0:0:0	LGALS8;HEATR1	0.0177113	1.05526e-05	0.972478	0.434815	1	RP11-385F5.4	6	4	1	27	8	0	0	0	NA	0	MLL	AHR	-	NA	NA	NA	0	0	0	0	0	0
chr1:236700000-236725000	rs114849946:236702894:T:C	rs114849946	236702894	T	C	0.633333	0.000687	20.7023	0.872959	9.78924	22	1	4	0	14	1	12	0	1:2:0:0:0:0:0:0:1:0:3:0:0:3	0:0:0:0:0:0:0:0:0:0:0:0:0:0	LGALS8;HEATR1	0.0177113	1.05526e-05	0.972478	0.434815	1	RP11-385F5.4	6	4	1	27	8	0	0	0	NA	0	MLL	AHR	-	NA	NA	NA	0	0	0	0	0	0
chr1:236700000-236725000	rs116639430:236702895:A:G	rs116639430	236702895	A	G	0.633333	0.000687	20.7023	0.872959	9.78924	22	1	4	0	14	1	12	0	1:2:0:0:0:0:0:0:1:0:3:0:0:3	0:0:0:0:0:0:0:0:0:0:0:0:0:0	LGALS8;HEATR1	0.0177113	1.05526e-05	0.972478	0.434815	1	RP11-385F5.4	6	4	1	27	8	0	0	0	NA	0	MLL	-	-	NA	NA	NA	0	0	0	0	0	0
chr1:236700000-236725000	JHU_1.236702901	rs28704525	236702902	C	T	0.633333	0.000687	20.7023	0.872959	9.78924	22	1	4	0	14	1	12	0	1:2:0:0:0:0:0:0:1:0:3:0:0:3	0:0:0:0:0:0:0:0:0:0:0:0:0:0	LGALS8;HEATR1	0.0177113	1.05526e-05	0.972478	0.434815	1	RP11-385F5.4	6	4	1	27	8	0	0	0	NA	0	-	-	-	NA	NA	NA	0	0	0	0	0	0
chr1:236700000-236725000	rs28444730:236702958:G:T	rs28444730	236702958	G	T	0.633333	0.000687	20.7023	0.872959	9.78924	22	1	4	0	14	1	12	0	1:2:0:0:0:0:0:0:1:0:3:0:0:3	0:0:0:0:0:0:0:0:0:0:0:0:0:0	LGALS8;HEATR1	0.0177113	1.05526e-05	0.972478	0.434815	1	RP11-385F5.4	6	4	1	27	8	0	0	0	NA	0	-	-	-	NA	NA	NA	0	0	0	0	0	0
chr1:236700000-236725000	JHU_1.236702972	rs28706215	236702973	A	T	0.633333	0.000687	20.5091	0.874096	9.68809	22	1	4	0	14	1	12	0	1:2:0:0:0:0:0:0:1:0:3:0:0:2	0:0:0:0:0:0:0:0:0:0:0:0:0:0	LGALS8;HEATR1	0.0164753	1.05526e-05	0.972478	0.434815	1	RP11-385F5.4	6	4	1	27	8	0	0	0	NA	0	-	-	-	NA	NA	NA	0	0	0	0	0	0
chr1:236700000-236725000	rs28475030:236702984:C:T	rs28475030	236702984	C	T	0.633333	0.000687	20.5094	0.874089	9.68822	22	1	4	0	14	1	12	0	1:1:0:0:0:0:0:0:1:0:0:0:0:2	0:0:0:0:0:0:0:0:0:0:0:0:0:0	LGALS8;HEATR1	0.0274046	1.05526e-05	0.972478	0.434815	1	RP11-385F5.4	6	4	1	27	8	0	0	0	NA	0	-	-	-	NA	NA	NA	0	0	0	0	0	0
chr1:236700000-236725000	JHU_1.236702996	rs28379343	236702997	G	A	0.633333	0.000687	20.5094	0.874089	9.68822	22	1	4	0	14	1	12	0	1:1:0:0:0:0:0:0:1:0:0:0:0:2	0:0:0:0:0:0:0:0:0:0:0:0:0:0	LGALS8;HEATR1	0.0274046	1.05526e-05	0.972478	0.434815	1	RP11-385F5.4	6	4	1	27	8	0	0	0	NA	0	-	-	HOXA5	NA	NA	NA	0	0	0	0	0	0
chr1:236700000-236725000	rs28621624:236702998:A:C	rs28621624	236702998	A	C	0.633333	0.000687	20.5094	0.874089	9.68822	22	1	4	0	14	1	12	0	1:1:0:0:0:0:0:0:1:0:0:0:0:2	0:0:0:0:0:0:0:0:0:0:0:0:0:0	LGALS8;HEATR1	0.0274046	1.05526e-05	0.972478	0.434815	1	RP11-385F5.4	6	4	1	27	8	0	0	0	NA	0	-	-	HOXA5	NA	NA	NA	0	0	0	0	0	0
chr1:236700000-236725000	rs2489151:236703010:G:A	rs2489151	236703010	G	A	0.633333	0.000687	20.5094	0.874089	9.68822	22	1	4	0	14	1	12	0	1:1:0:0:0:0:0:0:1:0:0:0:0:2	0:0:0:0:0:0:0:0:0:0:0:0:0:0	LGALS8;HEATR1	0.0274046	1.05526e-05	0.972478	0.434815	1	RP11-385F5.4	6	4	1	27	8	0	0	0	NA	0	-	-	-	NA	NR1D1	NA	0	0	0	0	0	0
chr1:236700000-236725000	rs2244659:236703700:A:G	rs2244659	236703700	A	G	0.633333	0.000687	19.8444	0.880554	9.36229	22	1	4	0	14	1	12	0	1:2:0:0:0:0:0:0:2:0:0:0:0:0	0:0:0:0:0:0:0:0:0:0:0:0:0:0	LGALS8;HEATR1	0.0480606	1.05526e-05	0.972478	0.434815	1	RP11-385F5.4	7	5	1	27	8	0	0	0	NA	0	-	-	-	SOX21/SOX15/RREB1	NA	SOX21/RREB1	0	0	0	0	0	0
chr1:236700000-236725000	rs2243405:236703734:T:C	rs2243405	236703734	T	C	0.716667	0.134797	19.4747	0.880021	9.17671	22	1	2	0	13	1	15	0	1:2:0:0:0:0:0:0:2:0:0:0:0	0:0:0:0:0:0:0:0:0:0:0:0:0	LGALS8;HEATR1	0.0480402	1.16504e-05	0.972478	0.434815	1	RP11-385F5.4	10	6	1	28	8	0	0	0	NA	0	USF1/USF2/ATF3/BHLHE41/TFE3/TFEB/BACH1	USF1/ARNTL	USF2/MNT	ATF3/USF1/BHLHE40	CLOCK/TFEB	USF1/USF2	0	0	0	0	0	0
chr1:236700000-236725000	rs2758994:236703767:C:T	rs2758994	236703767	C	T	0.633333	0.000687	19.8444	0.880554	9.36229	22	1	4	0	14	1	12	0	1:2:0:0:0:0:0:0:2:0:0:0:0:0	0:0:0:0:0:0:0:0:0:0:0:0:0:0	LGALS8;HEATR1	0.0480606	1.05526e-05	0.972478	0.434815	1	RP11-385F5.4	7	5	1	27	8	0	0	0	NA	0	-	-	-	NA	NA	NA	0	0	0	0	0	0
chr1:243920000-244015000	rs10803158:243923229:A:G	rs10803158	243923229	A	G	0.233333	0.140041	7.02851	0.381002	2.73123	30	20	18	12	10	7	2	1	0:0:1:3:0:0:0:0:0:2	0:0:0:0:0:0:0:0:0:0	AKT3	0.0556866	0.0335545	0.0392024	0.992844	0	NA	0	0	0	0	0	0	0	0	NA	0	-	-	HOXA5	NA	NA	NA	0	0	0	0	0	0
chr1:243920000-244015000	rs10927067:243923244:G:A	rs10927067	243923244	G	A	0.233333	0.140041	7.03156	0.380869	2.73333	30	20	18	12	10	7	2	1	0:0:1:0:0:0:0:0:0:0	0:0:0:0:0:0:0:0:0:0	AKT3	0.171718	0.0335545	0.0392024	0.992844	0	NA	0	0	0	0	0	0	0	0	NA	0	-	-	-	NA	NA	VENTX	0	0	0	0	0	0
chr1:244610000-245005000	rs3003214:244605036:G:A	rs3003214	244605036	G	A	0.25	1.2	7.358	0.650422	2.92656	25	1	18	1	9	0	3	0	0:0:0:0:0:0:0:0:0	0:0:0:0:0:0:0:0:0	ADSS;C1orf101;HNRNPU;COX20	0.5	0.0176283	0.0387429	0.874775	0	NA	1	0	0	0	0	0	0	0	NA	0	-	-	-	RARB	ZNF770/RARA/NR1D1/RARG	NA	0	0	0	0	0	0
chr1:244610000-245005000	rs3003213:244608181:A:C	rs3003213	244608181	A	C	0.233333	1.94553	7.23453	0.648532	2.85463	25	1	19	1	8	0	3	0	0:0:0:0:0:0:0:0	0:0:0:0:0:0:1:0	ADSS;C1orf101;HNRNPU;COX20	0.175308	0.0176283	0.0387429	0.874775	0	NA	1	0	0	1	0	0	0	0	NA	0	-	-	-	NA	NA	NA	0	0	0	0	0	0
chr1:244610000-245005000	rs3006004:244609092:G:A	rs3006004	244609092	G	A	0.233333	1.94553	7.23745	0.648541	2.85603	25	1	19	1	8	0	3	0	0:0:0:0:0:0:0:0	0:0:0:0:0:0:0:0	ADSS;C1orf101;HNRNPU;COX20	0.5	0.0176283	0.0387429	0.874775	0	NA	1	0	0	1	0	0	0	0	NA	0	-	-	-	NA	NA	NA	0	0	0	0	0	0
chr1:244610000-245005000	rs3003212:244612252:A:G	rs3003212	244612252	A	G	0.233333	1.94553	7.24038	0.648549	2.85743	25	1	19	1	8	0	3	0	0:0:0:0:0:0:0:0	0:0:0:0:0:0:0:0	ADSS;C1orf101;HNRNPU;COX20	0.5	0.0176283	0.0387429	0.874775	0	NA	1	0	0	1	0	0	0	0	NA	0	RARG	-	-	NA	NA	NR1H4	0	0	0	0	0	0
chr1:244610000-245005000	rs3003211:244612984:T:C	rs3003211	244612984	T	C	0.25	1.2	7.32407	0.650336	2.91033	25	1	18	1	9	0	3	0	0:0:0:0:0:0:0:0:0	0:0:0:0:0:0:0:0:0	ADSS;C1orf101;HNRNPU;COX20	0.5	0.0176283	0.0387429	0.874775	0	NA	0	0	0	0	0	0	0	0	NA	0	-	-	-	NA	NA	NA	0	0	0	0	0	0
chr1:244610000-245005000	rs3127466:244614497:G:A	rs3127466	244614497	G	A	0.233333	1.94553	7.2078	0.648251	2.83784	25	1	19	1	8	0	3	0	0:0:1:1:2:0:2:0	0:0:0:2:0:0:4:0	ADSS;C1orf101;HNRNPU;COX20	0.5	0.0176283	0.0387429	0.874775	0	NA	0	0	0	1	0	1	1	1	ATAC/H3K4me3/H3K27ac/H3K4me1/BRD4/RNApolII	1	-	KLF1	-	MAZ/KLF15/KLF4/ZBTB7A/ZNF148/ZNF219/KLF5/WT1/SP2/SP1/ZIC3/PURA/ZNF263/EGR1	SP1/SP3/KLF15/SP2/KLF3/PATZ1/KLF6/KLF5/KLF1/WT1/SP4/KLF12/VEZF1/THAP1/ZNF467/MAZ/E2F4/KLF4/EGR1/E2F7/E2F1/EGR2/ZNF320/ZNF341/ZSCAN31/ZBTB17/ZNF281	KLF5/SP2/SP1/EGR3/ZNF263	0	0	0	0	0	0
chr1:244610000-245005000	rs3003210:244617509:A:G	rs3003210	244617509	A	G	0.25	4.28148	7.22267	0.648498	2.84896	25	1	19	1	7	0	4	0	0:0:0:0:0:0:1	0:0:0:0:0:0:0	ADSS;C1orf101;HNRNPU;COX20	0.177959	0.0176283	0.0387429	0.874775	0	NA	0	0	0	1	0	0	0	0	NA	0	-	SMAD3	-	NA	NA	NA	0	0	0	0	0	0
chr1:247460000-247500000	rs1192830:247455370:C:T	rs1192830	247455370	C	T	0.416667	0.02449	11.0826	0.686731	4.89513	22	2	10	0	15	1	5	1	0:0:0:0:0:0:0:0:0:0:0:0:0:0:0	0:0:0:0:0:0:0:0:0:0:0:0:0:0:0	ZNF496	0.5	0.00297462	0.0216627	0.641764	1	ZNF496	12	8	1	20	6	0	1	0	NA	0	-	-	-	NA	NA	NA	0	0	0	0	0	0
chr1:247460000-247500000	rs1192832:247455896:C:T	rs1192832	247455896	C	T	0.416667	0.02449	11.0864	0.686725	4.89699	22	2	10	0	15	1	5	1	0:0:0:0:0:0:0:2:0:2:0:0:0:0:0	0:0:0:0:0:0:0:0:0:0:0:0:0:0:0	ZNF496	0.0821589	0.00297462	0.0216627	0.641764	1	ZNF496	12	8	1	20	6	0	1	0	NA	0	-	-	-	NA	NA	NA	0	0	0	0	0	0
chr1:247460000-247500000	rs1204493:247457134:A:G	rs1204493	247457134	A	G	0.416667	0.02449	11.0864	0.686725	4.89699	22	2	10	0	15	1	5	1	0:0:0:0:0:0:0:0:0:0:0:0:0:0:0	0:0:0:0:0:0:0:0:0:0:0:0:0:0:0	ZNF496	0.5	0.00297462	0.0216627	0.641764	1	ZNF496	12	8	1	20	6	0	0	0	NA	0	-	-	-	NA	NA	NA	0	0	0	0	0	0
chr1:247460000-247500000	rs56013900:247457537:C:T	rs56013900	247457537	C	T	0.25	0.014815	9.58936	0.302667	4.36186	22	2	17	2	11	0	2	0	0:0:1:0:0:0:0:0:3:0:0	0:0:0:0:0:0:0:0:0:0:0	ZNF496	0.110618	0.00297462	0.0216627	0.641764	1	ZNF496	6	2	1	18	5	0	0	0	NA	0	-	-	-	NA	NA	SRF	0	0	0	0	0	0
chr1:247460000-247500000	rs12026978:247458735:C:G	rs12026978	247458735	C	G	0.25	0.014815	9.58936	0.302667	4.36186	22	2	17	2	11	0	2	0	1:0:0:0:0:0:0:0:0:0:0	0:0:0:0:0:0:0:0:0:0:0	ZNF496	0.170447	0.00297462	0.0216627	0.641764	1	ZNF496	5	1	1	18	5	0	0	0	NA	0	-	-	-	NA	NA	NA	0	0	0	0	0	0
chr1:247460000-247500000	rs17664745:247459157:T:C	rs17664745	247459157	T	C	0.25	0.014815	9.58936	0.302667	4.36186	22	2	17	2	11	0	2	0	0:0:0:1:0:0:0:0:0:1:0	0:0:0:0:0:0:0:0:0:0:0	ZNF496	0.0834448	0.00297462	0.0216627	0.641764	1	ZNF496	6	2	1	19	5	0	0	0	NA	0	-	-	-	NA	NA	NA	0	0	0	0	0	0
chr1:247460000-247500000	rs875883:247460356:C:T	rs875883	247460356	C	T	0.416667	0.02449	11.0844	0.6867	4.89579	22	2	10	0	15	1	5	1	0:0:1:0:0:0:0:0:1:0:0:0:0:0:0	0:0:2:0:0:3:0:0:0:0:1:0:0:0:0	ZNF496	0.131021	0.00297462	0.0216627	0.641764	1	ZNF496	13	8	1	20	6	0	0	0	NA	0	-	-	-	NA	NA	NA	0	0	0	0	0	0
chr1:247460000-247500000	rs3850824:247460660:T:C	rs3850824	247460660	T	C	0.55	0.628847	10.277	0.310143	4.56461	22	2	5	1	17	1	8	0	0:0:1:3:0:0:0:0:0:0:0:0:0:0:0:0:0	0:0:0:0:0:0:3:0:0:0:0:1:0:0:0:0:0	ZNF496	0.5	0.00297462	0.0216627	0.641764	1	ZNF496	12	8	1	20	6	0	0	1	NA	0	-	-	-	NA	KLF3/KLF1/KLF5	NA	0	0	0	0	0	0
chr1:247460000-247500000	rs2153631:247462048:A:G	rs2153631	247462048	A	G	0.55	0.628847	10.2771	0.310149	4.56477	22	2	5	1	17	1	8	0	0:0:0:0:0:0:0:0:0:0:0:0:0:0:0:0:0	0:0:0:0:0:0:0:0:0:0:0:0:0:0:0:0:0	ZNF496	0.5	0.00297462	0.0216627	0.641764	1	ZNF496	12	8	1	20	6	0	0	0	NA	0	-	-	-	GFI1B/GFI1	GFI1/GFI1B	NA	0	0	0	0	0	0
chr1:247460000-247500000	rs9725334:247462273:A:G	rs9725334	247462273	A	G	0.55	0.628847	10.2771	0.310149	4.56477	22	2	5	1	17	1	8	0	0:0:0:0:0:0:0:0:0:0:0:0:0:0:0:0:0	0:0:0:0:0:0:0:0:0:0:0:0:0:0:0:0:0	ZNF496	0.5	0.00297462	0.0216627	0.641764	1	ZNF496	12	8	1	20	6	0	0	0	NA	0	REL	-	REL	NA	NA	NA	0	0	0	0	0	0
chr1:247460000-247500000	rs1616299	rs1616299	247462701	C	T	0.416667	0.02449	11.0867	0.686675	4.89694	22	2	10	0	15	1	5	1	0:0:0:0:0:0:0:0:0:0:0:0:0:0:0	0:0:0:0:0:0:0:0:0:1:0:0:0:0:0	ZNF496	0.167141	0.00297462	0.0216627	0.641764	1	ZNF496	13	8	1	20	6	0	0	0	NA	0	-	-	-	NA	NA	NA	0	0	0	0	0	0
chr1:247460000-247500000	rs12405400:247465238:C:T	rs12405400	247465238	C	T	0.25	0.014815	9.53576	0.302583	4.33491	22	2	17	2	11	0	2	0	0:0:0:0:0:0:1:0:0:0:0	0:0:0:0:0:0:0:0:0:0:0	ZNF496	0.170447	0.00297462	0.0216627	0.641764	0	NA	0	0	1	17	5	0	1	0	NA	0	-	-	-	NA	TBX21/ZNF667	NA	0	0	0	0	0	0
chr1:247460000-247500000	rs4925615:247465244:C:G	rs4925615	247465244	C	G	0.55	0.628847	10.1927	0.309886	4.522	22	2	5	1	17	1	8	0	0:0:0:1:0:0:0:0:0:0:0:0:0:0:0:0:0	0:0:0:0:0:0:0:0:0:0:0:1:1:0:0:0:2	ZNF496	0.134694	0.00297462	0.0216627	0.641764	0	NA	0	0	1	20	6	0	1	0	NA	0	-	-	-	NA	NA	NA	0	0	0	0	0	0
chr1:247460000-247500000	rs56399534:247466538:C:T	rs56399534	247466538	C	T	0.55	0.628847	10.2771	0.310149	4.56477	22	2	5	1	17	1	8	0	0:0:0:0:0:0:0:0:0:0:0:0:0:0:0:0:0	0:0:0:0:0:0:0:0:0:2:0:1:0:0:0:0:1	ZNF496	0.0518637	0.00297462	0.0216627	0.641764	1	ZNF496	12	8	1	20	6	0	0	0	NA	0	-	SMAD3	-	NA	NA	NA	0	0	0	0	0	0
chr1:247460000-247500000	rs56037169:247466744:C:T	rs56037169	247466744	C	T	0.55	0.628847	10.2837	0.310171	4.5681	22	2	5	1	17	1	8	0	0:0:0:0:0:0:0:0:0:0:0:0:0:0:0:0:0	0:0:0:0:0:0:0:0:1:0:0:0:0:0:0:0:0	ZNF496	0.166097	0.00297462	0.0216627	0.641764	1	ZNF496	12	8	1	20	6	0	0	0	NA	0	-	NKX3-1	-	NA	NA	NA	0	0	0	0	0	0
chr1:247460000-247500000	rs9426180:247468146:G:T	rs9426180	247468146	G	T	0.416667	0.02449	11.0897	0.686719	4.89864	22	2	10	0	15	1	5	1	0:0:0:0:0:0:0:0:0:0:0:0:0:0:0	0:0:0:0:0:0:0:0:0:0:0:0:0:0:0	ZNF496	0.5	0.00297462	0.0216627	0.641764	1	ZNF496	13	8	1	20	6	0	0	0	NA	0	CRX	OTX2	-	NA	NA	NA	0	0	0	0	0	0
chr1:247460000-247500000	rs7522071:247468429:G:T	rs7522071	247468429	G	T	0.25	0.014815	9.58936	0.302667	4.36186	22	2	17	2	11	0	2	0	0:0:0:0:0:0:0:0:0:0:0	0:0:0:0:0:0:0:0:0:0:0	ZNF496	0.5	0.00297462	0.0216627	0.641764	1	ZNF496	6	2	1	18	5	0	0	0	NA	0	-	-	-	ALX1/PHOX2A/PHOX2B/ISX/DRGX/UNCX/PROP1/ALX4	NA	PHOX2A/PROP1	0	0	0	0	0	0
chr1:247460000-247500000	rs9426181:247468572:G:A	rs9426181	247468572	G	A	0.416667	0.02449	11.0897	0.686719	4.89864	22	2	10	0	15	1	5	1	0:0:0:0:0:0:0:0:0:0:0:0:0:0:0	0:0:0:0:0:0:0:0:0:0:0:0:0:0:0	ZNF496	0.5	0.00297462	0.0216627	0.641764	1	ZNF496	13	8	1	20	6	0	0	0	NA	0	-	-	-	NA	NA	NA	0	0	0	0	0	0
chr1:247460000-247500000	rs56396334:247468696:A:G	rs56396334	247468696	A	G	0.25	0.014815	9.58936	0.302667	4.36186	22	2	17	2	11	0	2	0	0:0:0:0:0:0:0:0:0:0:0	0:0:0:0:0:0:0:0:0:0:0	ZNF496	0.5	0.00297462	0.0216627	0.641764	1	ZNF496	6	2	1	18	5	0	0	0	NA	0	-	-	-	NA	NA	NA	0	0	0	0	0	0
chr1:247460000-247500000	rs12404914:247468924:C:A	rs12404914	247468924	C	A	0.25	0.014815	9.58936	0.302667	4.36186	22	2	17	2	11	0	2	0	0:0:0:0:0:0:0:0:0:0:0	0:0:0:2:0:0:0:0:0:0:0	ZNF496	0.170447	0.00297462	0.0216627	0.641764	1	ZNF496	6	2	1	18	5	0	0	0	NA	0	-	-	-	NA	ZNF341/OLIG2/LYL1/ZNF816	NA	0	0	0	0	0	0
chr1:247475000-247495000	rs12023326:247471121:T:C	rs12023326	247471121	T	C	0.25	0.014815	9.00232	0.342551	3.89631	27	1	17	1	11	0	2	0	0:0:0:0:0:0:0:0:0:0:0	0:0:0:0:0:0:0:0:0:0:0	ZNF496	0.5	0.00719034	0.0319765	0.53814	1	ZNF496	5	1	1	18	5	0	0	0	NA	0	-	-	-	NA	NA	NA	0	0	0	0	0	0
chr1:247475000-247495000	rs12034916:247472575:C:T	rs12034916	247472575	C	T	0.25	0.014815	9.00232	0.342551	3.89631	27	1	17	1	11	0	2	0	0:0:2:0:0:0:0:0:0:0:0	2:0:0:0:0:0:0:1:0:0:0	ZNF496	0.377984	0.00719034	0.0319765	0.53814	1	ZNF496	6	2	1	18	5	0	0	0	NA	0	-	-	-	NA	THRB	NA	0	0	0	0	0	0
chr1:247475000-247495000	rs12034919:247472605:C:T	rs12034919	247472605	C	T	0.25	0.014815	9.00232	0.342551	3.89631	27	1	17	1	11	0	2	0	0:0:2:0:0:0:0:0:0:0:0	2:0:0:0:0:0:0:0:0:0:0	ZNF496	0.5	0.00719034	0.0319765	0.53814	1	ZNF496	5	1	1	18	5	0	0	0	NA	0	-	-	-	NA	ZEB1	NA	0	0	0	0	0	0
chr1:247475000-247495000	rs56322048:247474249:G:A	rs56322048	247474249	G	A	0.25	0.014815	9.00232	0.342551	3.89631	27	1	17	1	11	0	2	0	1:0:0:0:0:0:0:0:0:0:0	0:0:0:0:0:0:0:0:0:2:0	ZNF496	0.338041	0.00719034	0.0319765	0.53814	1	ZNF496	5	1	1	18	5	0	0	0	NA	0	-	-	-	NA	NA	NA	0	0	0	0	0	0
chr1:247475000-247495000	rs12048553:247477068:G:A	rs12048553	247477068	G	A	0.25	0.014815	9.0037	0.34261	3.8971	27	1	17	1	11	0	2	0	1:0:0:0:0:0:2:0:0:0:0	0:0:0:2:0:0:2:0:0:0:0	ZNF496	0.338041	0.00719034	0.0319765	0.53814	1	ZNF496	6	2	1	18	5	0	0	0	NA	0	-	-	-	DMBX1/GSC2	NA	GSC2	0	0	0	0	0	0
chr1:24830000-24855000	JHU_1.24856499	rs11340138	24856500	C	A	0.35	0.293443	5.54085	0.40874	1.86596	30	24	12	11	15	10	3	3	1:0:2:1:1:0:0:5:3:3:3:3:0:4:0	1:0:1:0:0:0:0:0:0:0:0:0:0:0:0	RCAN3	0.00146407	0.0492269	0.175497	0.705413	0	NA	0	0	0	4	0	0	0	0	NA	0	FOXI1	-	ZNF384	FUBP1/ARID3A	FOXJ3/SRY/IRF3/IRF1	ZNF384	0	0	0	0	0	0
chr1:25295000-25360000	rs7528484:25292668:C:T	rs7528484	25292668	C	T	0.633333	2.39074	7.22886	0.608672	2.53441	28	14	6	2	10	5	14	7	0:0:0:0:0:0:0:0:0:0	0:0:0:0:0:0:0:0:0:0	RUNX3	0.5	0.0126309	0.00955358	0.955139	0	NA	0	0	0	1	0	0	0	0	NA	1	-	-	-	CREB1	ZNF770/CREB1/ATF1/ZNF768	NA	0	0	0	0	0	1
chr1:25295000-25360000	rs7536201:25293084:T:C	rs7536201	25293084	T	C	0.633333	2.39074	7.2282	0.608575	2.53413	28	14	6	2	10	5	14	7	0:0:0:0:0:0:0:0:0:0	0:0:0:0:0:0:0:0:0:0	RUNX3	0.5	0.0126309	0.00955358	0.955139	0	NA	0	0	0	1	0	0	0	0	NA	1	MLL	EGR1	-	RREB1/EGR1/SP8/ZNF148/KLF1/KLF15/ZNF740/WT1/SP1/MAZ/KLF5	MAZ/EGR1/KLF5/EGR2/ZBTB17/ZNF281/KLF15/KLF1/VEZF1/WT1/ZNF467/KLF6/SP2/PATZ1/SP1/SP3/SP4/ZSCAN22/KLF3/E2F4	RREB1/SP8/ZNF740/SP1/KLF5/EGR3	0	0	0	0	0	1
chr1:25295000-25360000	rs11249212:25293201:A:G	rs11249212	25293201	A	G	0.633333	2.39074	7.2282	0.608575	2.53413	28	14	6	2	10	5	14	7	0:0:0:0:0:0:0:0:0:0	0:0:0:0:0:0:0:0:0:0	RUNX3	0.5	0.0126309	0.00955358	0.955139	0	NA	0	0	0	1	0	0	0	0	NA	1	-	-	-	SMAD2/HAND1	NA	NA	0	0	0	0	0	1
chr1:25295000-25360000	rs7414934:25293216:A:C	rs7414934	25293216	A	C	0.633333	2.39074	7.2282	0.608575	2.53413	28	14	6	2	10	5	14	7	0:0:0:0:0:0:0:0:0:0	0:0:0:0:0:0:0:0:0:0	RUNX3	0.5	0.0126309	0.00955358	0.955139	0	NA	0	0	0	1	0	0	0	0	NA	1	-	-	-	TFAP2C	ZNF528/NFKB1/TFAP2C/TFAP2A	NA	0	0	0	0	0	1
chr1:25295000-25360000	rs11249213:25293237:G:A	rs11249213	25293237	G	A	0.633333	2.39074	7.2282	0.608575	2.53413	28	14	6	2	10	5	14	7	0:0:0:0:0:0:0:0:0:0	0:0:0:0:0:0:0:0:0:0	RUNX3	0.5	0.0126309	0.00955358	0.955139	0	NA	0	0	0	1	0	0	0	0	NA	1	-	-	-	NA	ZNF768	NA	0	0	0	0	0	1
chr1:25295000-25360000	rs4265380:25293356:C:T	rs4265380	25293356	C	T	0.633333	2.39074	7.2282	0.608575	2.53413	28	14	6	2	10	5	14	7	0:0:0:0:0:0:0:0:0:0	0:0:0:0:0:0:0:0:0:0	RUNX3	0.5	0.0126309	0.00955358	0.955139	0	NA	0	0	0	1	0	1	0	0	ATAC/IRF4/NFATC2	1	-	-	-	NA	NA	NA	0	0	0	0	0	1
chr1:25295000-25360000	rs4648889:25293829:G:A	rs4648889	25293829	G	A	0.633333	2.39074	7.2282	0.608575	2.53413	28	14	6	2	10	5	14	7	0:0:4:0:0:4:2:0:0:0	0:0:1:2:0:0:0:0:3:0	RUNX3	0.282604	0.0126309	0.00955358	0.955139	0	NA	0	0	0	1	0	0	0	0	NFATC2	1	-	SIX2	-	NA	SIX2/STAT1	RBPJ/SIX1	0	0	0	0	0	1
chr1:25295000-25360000	rs4649040:25293902:C:T	rs4649040	25293902	C	T	0.633333	2.39074	7.2282	0.608575	2.53413	28	14	6	2	10	5	14	7	0:0:1:0:0:0:0:0:0:0	0:0:0:0:0:0:0:0:0:0	RUNX3	0.171718	0.0126309	0.00955358	0.955139	0	NA	0	0	0	1	0	0	0	0	NA	1	-	-	-	NA	NA	NA	0	0	0	0	0	1
chr1:25295000-25360000	rs4648890:25293941:G:A	rs4648890	25293941	G	A	0.65	1.1307	7.71453	0.614775	2.79601	28	14	5	2	11	5	14	7	0:0:0:1:0:0:0:0:0:0:0	0:0:0:0:0:0:0:0:0:0:0	RUNX3	0.170447	0.0126309	0.00955358	0.955139	0	NA	0	0	0	1	0	0	0	0	NA	1	-	-	-	NA	NA	NA	0	0	0	0	0	1
chr1:25295000-25360000	JHU_1.25294194	rs7523328	25294195	G	A	0.633333	2.39074	7.2282	0.608575	2.53413	28	14	6	2	10	5	14	7	1:0:0:0:0:0:0:0:0:0	0:0:0:0:0:0:1:1:0:0	RUNX3	0.295526	0.0126309	0.00955358	0.955139	0	NA	0	0	0	1	0	0	0	0	NA	0	-	-	-	NA	NA	NA	0	0	0	0	0	1
chr1:25295000-25360000	rs7523334:25294206:G:A	rs7523334	25294206	G	A	0.633333	2.39074	7.2282	0.608575	2.53413	28	14	6	2	10	5	14	7	1:0:0:0:0:0:0:0:0:0	0:0:0:0:0:0:1:1:0:0	RUNX3	0.295526	0.0126309	0.00955358	0.955139	0	NA	0	0	0	1	0	0	0	0	NA	0	-	-	-	NA	NA	NA	0	0	0	0	0	1
chr1:25295000-25360000	rs7532198:25294208:C:T	rs7532198	25294208	C	T	0.633333	2.39074	7.2282	0.608575	2.53413	28	14	6	2	10	5	14	7	1:0:0:0:0:0:0:0:0:0	0:0:0:0:0:0:1:1:0:0	RUNX3	0.295526	0.0126309	0.00955358	0.955139	0	NA	0	0	0	1	0	0	0	0	NA	0	-	-	-	NA	NA	NA	0	0	0	0	0	1
chr1:25295000-25360000	rs7523412:25294264:G:A	rs7523412	25294264	G	A	0.633333	2.39074	7.2282	0.608575	2.53413	28	14	6	2	10	5	14	7	1:0:0:0:0:0:0:0:0:0	0:0:0:0:0:0:0:0:0:0	RUNX3	0.171718	0.0126309	0.00955358	0.955139	0	NA	0	0	0	1	0	0	0	0	NA	0	-	-	-	NA	NA	NA	0	0	0	0	0	1
chr1:25295000-25360000	rs7536848:25294345:A:C	rs7536848	25294345	A	C	0.633333	2.39074	7.2282	0.608575	2.53413	28	14	6	2	10	5	14	7	0:0:0:0:0:0:0:0:0:0	0:0:0:0:0:0:0:0:0:0	RUNX3	0.5	0.0126309	0.00955358	0.955139	0	NA	0	0	0	1	0	0	0	0	NA	0	-	-	-	NA	NA	NA	0	0	0	0	0	1
chr1:25295000-25360000	rs7525903:25294573:G:A	rs7525903	25294573	G	A	0.633333	2.39074	7.2282	0.608575	2.53413	28	14	6	2	10	5	14	7	1:0:0:0:0:0:0:0:0:0	0:0:0:0:0:0:0:0:0:0	RUNX3	0.171718	0.0126309	0.00955358	0.955139	0	NA	0	0	0	1	0	0	0	0	NA	0	-	-	-	NA	NA	NA	0	0	0	0	0	1
chr1:25295000-25360000	rs7542079:25294607:T:C	rs7542079	25294607	T	C	0.633333	2.39074	7.2282	0.608575	2.53413	28	14	6	2	10	5	14	7	1:0:0:0:0:0:0:0:0:0	0:0:2:0:0:0:0:0:0:0	RUNX3	0.339155	0.0126309	0.00955358	0.955139	0	NA	0	0	0	1	0	0	0	0	NA	0	-	-	-	CEBPB	CEBPA/CEBPB/CEBPD/ZSCAN31	NA	0	0	0	0	0	1
chr1:25295000-25360000	rs7542147:25294618:T:C	rs7542147	25294618	T	C	0.633333	2.39074	7.2282	0.608575	2.53413	28	14	6	2	10	5	14	7	1:0:0:0:0:0:0:0:0:0	0:0:2:0:0:0:0:0:0:0	RUNX3	0.339155	0.0126309	0.00955358	0.955139	0	NA	0	0	0	1	0	0	0	0	NA	0	-	-	-	GFI1	ZSCAN31/GFI1/GFI1B	NA	0	0	0	0	0	1
chr1:25295000-25360000	rs10903118:25294878:T:C	rs10903118	25294878	T	C	0.633333	2.39074	7.2282	0.608575	2.53413	28	14	6	2	10	5	14	7	0:0:0:0:0:0:0:0:0:0	0:0:0:1:0:0:0:0:0:0	RUNX3	0.171718	0.0126309	0.00955358	0.955139	0	NA	0	0	0	1	0	0	0	0	NA	0	-	-	-	NA	NA	NA	0	0	0	0	0	1
chr1:25295000-25360000	rs7529070:25295580:G:A	rs7529070	25295580	G	A	0.65	1.1307	7.73006	0.614929	2.80531	28	14	5	2	11	5	14	7	0:0:1:0:0:1:0:0:0:0:0	0:0:3:0:0:0:0:0:0:5:0	RUNX3	0.147195	0.0126309	0.00955358	0.955139	0	NA	0	0	0	1	0	1	0	0	NA	0	-	-	-	NA	NA	NA	0	0	0	0	0	1
chr1:25295000-25360000	rs10751775:25296478:T:C	rs10751775	25296478	T	C	0.666667	1.875	7.13872	0.610329	2.51817	28	14	5	2	10	5	15	7	0:1:3:0:1:0:0:2:0:0	0:1:4:0:0:0:1:0:3:0	RUNX3	0.321208	0.0126313	0.00955358	0.97855	0	NA	0	0	0	1	0	0	1	1	NA	1	CXXC1	-	-	NA	NA	NA	0	0	0	0	0	1
chr1:25295000-25360000	rs10751776:25296743:A:C	rs10751776	25296743	A	C	0.666667	1.875	7.16646	0.610717	2.53069	28	14	5	2	10	5	15	7	0:0:2:2:0:0:0:0:0:0	0:0:0:0:0:0:2:0:0:0	RUNX3	0.295526	0.0126313	0.00955358	0.97855	0	NA	0	0	0	1	0	1	1	0	NA	1	-	-	ZNF354C/ZEB1	ZNF263/TCF12	ZNF667/VEZF1/ASCL1/MAZ/PATZ1/PTF1A/CTCFL/CTCF/BHLHA15/LYL1/ZNF341	ZNF263/ASCL1/CTCF	0	0	0	0	0	1
chr1:25295000-25360000	exm-rs11249215	rs11249215	25297184	G	A	0.566667	1.03253	4.78083	0.590043	1.3773	28	14	7	3	12	6	11	5	1:0:0:0:0:0:0:0:0:0:0:0	0:3:3:0:0:0:0:1:0:0:0:1	RUNX3	0.0657443	0.0422863	0.0368672	0.97855	0	NA	0	0	0	1	0	0	1	0	NA	0	-	-	-	NA	ZNF816	NA	0	0	0	0	0	0
chr1:25295000-25360000	rs7555518:25299404:T:A	rs7555518	25299404	T	A	0.633333	2.39074	7.22423	0.608522	2.53191	28	14	6	2	10	5	14	7	0:0:0:0:0:0:0:0:0:2	1:3:0:0:0:0:0:0:0:0	RUNX3	0.30965	0.0126309	0.00955358	0.955139	0	NA	0	0	0	1	0	0	0	0	NA	0	-	-	-	NA	NA	NA	0	0	0	0	0	1
chr1:25295000-25360000	rs12407074:25299432:T:A	rs12407074	25299432	T	A	0.633333	2.39074	7.23227	0.608585	2.5358	28	14	6	2	10	5	14	7	0:0:0:0:0:0:0:0:0:2	1:1:0:0:0:0:0:0:0:0	RUNX3	0.5	0.0126309	0.00955358	0.955139	0	NA	0	0	0	1	0	0	0	0	NA	1	-	-	-	NA	NA	NA	0	0	0	0	0	1
chr1:25295000-25360000	rs7550552:25299602:C:T	rs7550552	25299602	C	T	0.633333	2.39074	7.34475	0.609517	2.59151	28	14	6	2	10	5	14	7	2:0:0:0:0:0:0:0:0:0	0:1:0:0:0:4:0:0:0:0	RUNX3	0.270676	0.0126309	0.00955358	0.955139	0	NA	0	0	0	1	0	0	0	0	NA	1	-	-	-	SREBF1	SREBF1	SREBF1	0	0	0	0	0	1
chr1:25295000-25360000	rs7550635:25299637:C:G	rs7550635	25299637	C	G	0.633333	2.39074	7.34572	0.609521	2.59196	28	14	6	2	10	5	14	7	2:0:0:0:0:0:0:0:0:0	0:1:0:0:0:4:0:0:0:0	RUNX3	0.270676	0.0126309	0.00955358	0.955139	0	NA	0	0	0	1	0	0	0	0	NA	1	-	-	-	NA	NA	NA	0	0	0	0	0	1
chr1:25295000-25360000	rs7542123:25299816:G:A	rs7542123	25299816	G	A	0.633333	2.39074	7.24259	0.608708	2.54071	28	14	6	2	10	5	14	7	1:1:0:0:0:0:0:1:0:1	0:0:0:0:0:0:0:0:0:0	RUNX3	0.0183937	0.0126309	0.00955358	0.955139	0	NA	0	0	0	1	0	0	0	0	NA	0	-	-	-	ZNF263/ZNF148/ATF5	MAZ/VEZF1/ZBTB17/EGR2/WT1/ZNF467/KLF6/PATZ1/ZNF281/ZNF320/ZSCAN22/ZNF341	ZNF263	0	0	0	0	0	1
chr1:25295000-25360000	rs7513156:25299836:T:C	rs7513156	25299836	T	C	0.633333	2.39074	7.24172	0.608704	2.54029	28	14	6	2	10	5	14	7	1:1:0:0:0:0:0:0:0:1	0:0:0:0:0:0:0:0:0:0	RUNX3	0.0405631	0.0126309	0.00955358	0.955139	0	NA	0	0	0	1	0	0	0	0	NA	0	-	-	-	FOXB1	ZNF768	NA	0	0	0	0	0	1
chr1:25295000-25360000	rs10903121:25300042:G:A	rs10903121	25300042	G	A	0.633333	2.39074	7.2282	0.608575	2.53413	28	14	6	2	10	5	14	7	0:1:0:0:0:0:0:0:0:0	0:0:0:0:0:0:0:0:0:0	RUNX3	0.171718	0.0126309	0.00955358	0.955139	0	NA	0	0	0	1	0	0	0	0	NA	1	-	-	-	NA	NA	NA	0	0	0	0	0	1
chr1:25295000-25360000	rs11249218:25300256:A:G	rs11249218	25300256	A	G	0.633333	2.39074	7.2282	0.608575	2.53413	28	14	6	2	10	5	14	7	0:0:0:0:0:0:0:0:0:0	0:0:0:0:0:0:0:0:0:0	RUNX3	0.5	0.0126309	0.00955358	0.955139	0	NA	0	0	0	1	0	0	0	0	NA	1	-	NKX2-1	-	NA	NA	NA	0	0	0	0	0	1
chr1:25295000-25360000	rs11249219:25300369:C:T	rs11249219	25300369	C	T	0.633333	2.39074	7.2282	0.608575	2.53413	28	14	6	2	10	5	14	7	0:0:0:0:0:0:0:0:0:0	0:0:0:0:0:0:0:0:0:0	RUNX3	0.5	0.0126309	0.00955358	0.955139	0	NA	0	0	0	1	0	0	0	0	NA	0	-	-	-	NA	IRF1	NA	0	0	0	0	0	1
chr1:25295000-25360000	rs11249221:25300541:T:C	rs11249221	25300541	T	C	0.633333	2.39074	7.2282	0.608575	2.53413	28	14	6	2	10	5	14	7	0:0:0:0:0:0:0:0:0:0	0:0:0:0:0:0:0:0:0:0	RUNX3	0.5	0.0126309	0.00955358	0.955139	0	NA	0	0	0	1	0	0	0	0	NA	0	ZEB1	ZEB1/SNAI1	-	NA	ZEB1/CLOCK	NA	0	0	0	0	0	1
chr1:25295000-25360000	rs12036815:25300632:C:T	rs12036815	25300632	C	T	0.633333	2.39074	7.2282	0.608575	2.53413	28	14	6	2	10	5	14	7	0:0:0:0:0:0:0:0:0:0	0:0:0:0:0:0:0:0:0:0	RUNX3	0.5	0.0126309	0.00955358	0.955139	0	NA	0	0	0	1	0	0	0	0	NA	0	-	-	-	NA	NA	NA	0	0	0	0	0	1
chr1:25865000-25895000	rs12096438	rs12096438	25889422	C	T	0.533333	0.117187	6.6303	0.575465	2.11036	29	6	7	1	14	4	9	1	0:1:0:0:0:0:0:0:0:0:0:0:0:0	0:0:1:0:1:0:2:0:1:0:1:0:0:0	LDLRAP1	0.0480606	0.0136969	0.687384	0.0106311	1	LDLRAP1	11	8	1	22	8	0	1	0	H3K4me3/H3K27ac/H3K4me1/BRD4/RNApolII	0	-	-	-	NA	NA	NA	0	0	0	0	0	0
chr1:25865000-25895000	rs4603124:25893243:G:A	rs4603124	25893243	G	A	0.433333	0.074323	6.05163	0.426335	1.83663	29	6	10	1	14	4	6	1	0:2:0:0:0:0:5:3:3:0:0:0:0:1	0:0:0:0:1:0:1:2:0:0:0:0:0:0	LDLRAP1	0.0376728	0.015299	0.687384	0.0127008	0	NA	0	0	1	21	8	0	0	0	ATAC	1	-	-	-	MAX/NEUROD1/NEUROD2	MYC	NEUROD2	0	0	0	0	0	0
chr1:25885000-26130000	rs6661159:25890050:A:G	rs6661159	25890050	A	G	0.533333	0.117187	7.33929	0.359748	2.90313	29	4	7	0	14	3	9	1	0:0:0:0:2:0:2:4:2:0:1:0:1:0	0:0:0:0:1:0:0:0:0:0:0:0:0:0	LDLRAP1;MTFR1L;MAN1C1;SEPN1;AL020996.1	0.0139621	0.00875699	0.0678998	0.143966	1	LDLRAP1	11	8	1	22	8	0	1	1	ATAC/H3K4me3/H3K4me1/H3K27ac	0	-	-	-	NA	ZNF770	NA	0	0	0	0	0	0
chr1:25940000-26125000	rs10902676:26120367:G:A	rs10902676	26120367	G	A	0.566667	0.22174	5.68653	0.41598	1.76963	30	21	5	3	16	12	9	6	2:2:0:0:0:3:1:0:1:0:1:0:0:3:0:1	0:0:0:0:0:0:0:0:1:0:0:0:0:0:0:0	MAN1C1;SEPN1	0.00515777	0.0342027	0.625967	0.280734	0	NA	0	0	1	14	7	0	1	0	NA	0	-	-	-	NA	NA	NA	0	0	0	0	0	0
chr1:25945000-26105000	rs149852119:26095260:C:T	rs149852119	26095260	C	T	0.15	3.5999	8.26246	0.616014	2.98943	30	21	23	14	5	5	2	2	0:0:0:0:0	0:0:0:0:0	MAN1C1	0.5	0.0288994	0.0307932	0.972166	0	NA	0	0	0	0	0	0	0	0	NA	0	-	-	-	NA	NA	NA	0	0	0	0	0	0
chr1:25945000-26105000	rs11585148:26095976:C:T	rs11585148	26095976	C	T	0.166667	2.352	6.70473	0.604752	2.23676	30	21	22	13	6	6	2	2	0:0:0:0:0:0	0:0:0:0:0:0	MAN1C1	0.5	0.0288994	0.0307932	0.972166	0	NA	2	2	0	0	0	0	0	0	NA	0	-	-	-	NA	NA	HINFP	0	0	0	0	0	0
chr1:25945000-26105000	rs11585197:26096234:C:A	rs11585197	26096234	C	A	0.166667	2.352	6.70473	0.604752	2.23676	30	21	22	13	6	6	2	2	0:0:0:0:0:0	0:0:0:0:2:0	MAN1C1	0.181609	0.0288994	0.0307932	0.972166	0	NA	3	3	0	1	0	0	0	0	NA	0	-	-	-	DDIT3	NA	NA	0	0	0	0	0	0
chr1:25945000-26105000	rs3754148:26100164:A:G	rs3754148	26100164	A	G	0.166667	2.352	6.70151	0.604736	2.23561	30	21	22	13	6	6	2	2	0:0:2:2:0:2	0:0:0:0:1:0	MAN1C1	0.0925994	0.0288994	0.0307932	0.972166	0	NA	2	2	0	1	1	0	1	0	NA	0	-	-	-	TFAP2C/TFAP2A/THAP1	TFAP2C/TFAP2A/NFIC/NR2F1	TFAP2B/TFAP2A/TFAP2C/THAP1	0	0	0	0	0	0
chr1:26120000-26150000	rs7524771:26126375:A:G	rs7524771	26126375	A	G	0.583333	0.02449	5.56344	0.417672	1.71771	30	17	5	4	15	9	10	4	1:2:4:1:0:0:1:1:0:0:3:5:0:0:1	0:1:0:0:0:0:0:0:1:0:0:0:0:0:0	MAN1C1;SEPN1;MTFR1L;AL020996.1	0.00908487	0.0461603	0.545426	0.0419964	0	NA	0	0	1	14	7	0	1	1	H3K4me3/H3K27ac	0	-	-	-	NA	NA	NA	0	0	0	0	0	0
chr1:26600000-26690000	rs10902744:26684821:A:T	rs10902744	26684821	A	T	0.4	2.80093	11.8567	0.331628	5.18187	26	1	13	1	10	0	7	0	0:1:0:1:0:0:2:0:4:0	0:0:0:0:0:0:0:0:0:0	CEP85;SH3BGRL3;UBXN11;AIM1L	0.0434211	0.00369387	0.104855	0.4503	0	NA	1	0	1	28	8	0	0	0	NA	0	HMGA1	-	-	NA	NA	ZNF384	0	0	0	0	0	0
chr1:27445000-27505000	rs6598872:27499846:G:T	rs6598872	27499846	G	T	0.216667	0.405094	3.99731	0.607805	1.28042	24	1	19	0	9	1	2	0	0:0:1:0:0:0:1:1:0	0:0:0:0:0:0:0:0:0	SLC9A1	0.0402581	0.0476998	0.334593	0.129726	0	NA	0	0	0	2	0	0	0	0	NA	0	-	-	-	BCL6/BCL6B	NA	BCL6B	0	0	0	0	0	0
chr1:27445000-27505000	rs12119525:27503662:T:A	rs12119525	27503662	T	A	0.216667	0.405094	3.98789	0.607677	1.27563	24	1	19	0	9	1	2	0	5:0:0:0:0:3:0:1:2	0:0:0:0:0:0:0:0:0	SLC9A1	0.0371668	0.0476998	0.334593	0.129726	0	NA	0	0	0	2	0	0	0	1	NA	0	MLL	-	-	NA	NA	NA	0	0	0	0	0	0
chr1:28200000-28215000	rs6564:28212975:C:T	rs6564	28212975	C	T	0.45	0.465599	7.72073	0.385058	2.96927	30	6	10	4	13	2	7	0	0:0:0:0:1:0:0:0:0:0:2:0:0	1:0:0:0:0:0:0:0:0:0:0:0:0	RPA2;THEMIS2	0.218132	0.00804937	0.00430651	0.962686	1	THEMIS2	14	8	1	28	8	0	0	0	H3K4me3	1	-	-	-	NA	NA	NA	0	0	0	0	0	0
chr1:28200000-28215000	rs6565:28213157:T:C	rs6565	28213157	T	C	0.45	0.465599	7.71175	0.38509	2.96516	30	6	10	4	13	2	7	0	0:1:0:0:0:0:0:0:0:0:0:0:0	0:0:0:0:1:0:0:0:0:0:0:0:0	RPA2;THEMIS2	0.5	0.00804937	0.00430651	0.962686	1	THEMIS2	14	8	1	28	8	0	0	0	NA	1	-	-	-	RUNX2/RUNX1/CBFB	RUNX3/RUNX1/CBFB	RUNX1	0	0	0	0	0	0
chr1:28200000-28215000	rs1474908:28213213:A:G	rs1474908	28213213	A	G	0.45	0.465599	7.7129	0.385098	2.96573	30	6	10	4	13	2	7	0	0:0:0:0:0:0:0:0:2:0:0:2:0	0:0:0:0:0:0:0:0:1:0:0:0:0	RPA2;THEMIS2	0.0950757	0.00804937	0.00430651	0.962686	1	THEMIS2	14	8	1	28	8	0	0	0	NA	1	-	-	-	NA	NA	NA	0	0	0	0	0	0
chr1:28200000-28215000	rs11247706:28213983:G:C	rs11247706	28213983	G	C	0.45	0.465599	7.70282	0.38532	2.96088	30	6	10	4	13	2	7	0	0:0:0:0:0:0:0:1:3:0:1:0:1	0:0:0:0:0:0:0:1:0:0:0:0:1	RPA2;THEMIS2	0.109379	0.00804937	0.00430651	0.962686	1	THEMIS2	14	8	1	28	8	0	1	1	ATAC/H3K27ac/H3K4me3/BRD4/ETS1/RNApolII	1	-	-	-	NA	NA	KLF9	0	0	1	0	0	0
chr1:28200000-28215000	rs6660899:28214281:G:C	rs6660899	28214281	G	C	0.45	0.465599	7.68579	0.38535	2.95262	30	6	10	4	13	2	7	0	3:0:0:0:0:0:0:0:1:0:0:1:0	0:0:0:0:0:0:0:1:0:0:0:0:1	RPA2;THEMIS2	0.213668	0.00804937	0.00430651	0.962686	1	THEMIS2	14	8	1	28	8	0	1	0	H3K4me3/H3K27ac	0	-	-	-	NA	NA	NA	0	0	0	0	0	0
chr1:28200000-28215000	rs6698563:28214455:A:T	rs6698563	28214455	A	T	0.45	0.465599	7.60724	0.386012	2.88864	30	6	10	4	13	2	7	0	0:0:0:0:0:0:0:0:0:0:0:1:1	0:0:1:0:0:0:0:2:0:0:0:0:1	RPA2;THEMIS2	0.218132	0.00804937	0.00430651	0.962686	1	THEMIS2	14	8	1	28	8	0	1	0	H3K4me3/H3K27ac	0	-	-	-	TBX1	MAF	NA	0	0	0	0	0	0
chr1:28200000-28215000	rs11247707:28215229:C:G	rs11247707	28215229	C	G	0.45	0.465599	7.71277	0.384939	2.96548	30	6	10	4	13	2	7	0	0:0:0:0:4:0:0:1:0:0:1:0:0	0:0:0:0:0:0:0:1:0:0:0:0:0	RPA2;THEMIS2	0.119842	0.00804937	0.00430651	0.962686	1	THEMIS2	14	8	1	28	8	0	0	1	NA	0	-	-	-	NA	ZNF121	NA	0	0	0	0	0	0
chr1:28200000-28215000	rs10751724:28215631:C:T	rs10751724	28215631	C	T	0.45	0.465599	7.71179	0.385077	2.96522	30	6	10	4	13	2	7	0	0:0:1:0:0:0:0:0:0:0:0:1:0	0:0:0:0:0:0:0:0:0:0:0:0:1	RPA2;THEMIS2	0.292246	0.00804937	0.00430651	0.962686	1	THEMIS2	14	8	1	28	8	0	0	0	NA	0	-	-	-	NA	NA	NA	0	0	0	0	0	0
chr1:28200000-28215000	rs10794507:28216072:T:C	rs10794507	28216072	T	C	0.45	0.465599	7.71179	0.385077	2.96522	30	6	10	4	13	2	7	0	0:0:1:0:0:0:0:0:0:0:2:0:0	0:0:0:0:0:0:0:0:0:0:0:0:0	RPA2;THEMIS2	0.0950757	0.00804937	0.00430651	0.962686	1	THEMIS2	14	8	1	28	8	0	0	0	NA	0	-	-	-	HIVEP1	NFKB1	NA	0	0	0	0	0	0
chr1:28200000-28215000	1:28216191-C-A	rs10751725	28216191	C	A	0.45	0.465599	7.71179	0.385077	2.96522	30	6	10	4	13	2	7	0	0:0:0:0:0:0:0:0:0:0:2:0:0	0:0:0:0:0:0:0:0:0:0:0:0:0	RPA2;THEMIS2	0.168525	0.00804937	0.00430651	0.962686	1	THEMIS2	14	8	1	28	8	0	1	0	NA	0	-	-	-	NA	NA	NA	0	0	1	0	0	0
chr1:28200000-28215000	rs9700058:28216623:G:A	rs9700058	28216623	G	A	0.416667	1.81126	6.68985	0.395457	2.42142	30	6	12	4	11	2	7	0	0:0:0:0:0:0:0:0:1:0:1	0:0:0:0:0:0:0:0:0:2:0	RPA2;THEMIS2	0.5	0.0124667	0.00527334	0.962686	1	THEMIS2	14	8	1	28	8	0	0	0	NA	0	-	-	-	ZNF219/RARB	ZNF770/RARA/THRB	NA	0	0	0	0	0	0
chr1:28200000-28215000	rs9701457:28216736:C:T	rs9701457	28216736	C	T	0.45	0.465599	7.71326	0.384868	2.96561	30	6	10	4	13	2	7	0	0:0:0:0:0:0:0:0:0:0:3:1:0	0:0:0:0:0:0:0:0:1:0:0:0:0	RPA2;THEMIS2	0.193486	0.00804937	0.00430651	0.962686	1	THEMIS2	14	8	1	28	8	0	0	0	NA	0	-	-	-	NA	OSR2	NA	1	0	0	0	0	0
chr1:28200000-28215000	exm2268669	rs7356	28218100	T	C	0.45	0.465599	7.71179	0.385077	2.96522	30	6	10	4	13	2	7	0	0:0:0:0:0:0:0:0:0:0:0:0:0	0:0:0:0:0:0:0:0:0:0:0:0:0	RPA2;THEMIS2	0.5	0.00804937	0.00430651	0.962686	1	THEMIS2	14	8	1	28	8	0	0	0	ATAC/NFATC2	1	-	-	-	NA	NA	NA	0	0	0	0	0	0
chr1:28200000-28215000	rs6662916:28219873:G:T	rs6662916	28219873	G	T	0.45	0.465599	7.71179	0.385077	2.96522	30	6	10	4	13	2	7	0	0:0:0:0:0:0:0:0:0:0:0:0:0	0:0:0:0:0:0:0:0:0:0:0:0:0	RPA2;THEMIS2	0.5	0.00804937	0.00430651	0.962686	1	THEMIS2	14	8	1	28	8	0	0	0	NA	0	-	-	-	NA	NA	NA	0	0	0	0	0	0
chr1:28200000-28220000	rs11247707:28215229:C:G	rs11247707	28215229	C	G	0.45	0.465599	4.53466	0.417289	1.27675	30	10	10	4	13	5	7	1	0:0:0:0:4:0:0:3:0:0:1:0:2	0:0:0:0:0:0:0:1:0:0:0:0:0	RPA2;THEMIS2	0.0345754	0.0452224	0.0361843	0.955692	1	THEMIS2	14	8	1	28	8	0	0	1	NA	0	-	-	-	NA	ZNF121	NA	0	0	0	0	0	0
chr1:28200000-28220000	rs10751724:28215631:C:T	rs10751724	28215631	C	T	0.45	0.465599	4.51413	0.417665	1.25711	30	10	10	4	13	5	7	1	0:0:2:0:0:0:0:1:0:0:0:1:0	0:0:0:0:0:0:0:0:0:0:0:0:1	RPA2;THEMIS2	0.136742	0.0452224	0.0361843	0.955692	1	THEMIS2	14	8	1	28	8	0	0	0	NA	0	-	-	-	NA	NA	NA	0	0	0	0	0	0
chr1:28200000-28220000	rs10794507:28216072:T:C	rs10794507	28216072	T	C	0.45	0.465599	4.50777	0.417686	1.25426	30	10	10	4	13	5	7	1	0:0:1:0:0:0:0:0:0:0:2:0:0	0:0:0:0:0:0:0:0:0:0:0:0:0	RPA2;THEMIS2	0.0950757	0.0452224	0.0361843	0.955692	1	THEMIS2	14	8	1	28	8	0	0	0	NA	0	-	-	-	HIVEP1	NFKB1	NA	0	0	0	0	0	0
chr1:28200000-28220000	1:28216191-C-A	rs10751725	28216191	C	A	0.45	0.465599	4.49889	0.41772	1.24967	30	10	10	4	13	5	7	1	0:0:0:0:4:0:0:0:0:0:2:0:0	0:0:0:0:0:0:0:0:0:0:0:0:0	RPA2;THEMIS2	0.0950757	0.0452224	0.0361843	0.955692	1	THEMIS2	14	8	1	28	8	0	1	0	NA	0	-	-	-	NA	NA	NA	0	0	1	0	0	0
chr1:28200000-28220000	rs9701457:28216736:C:T	rs9701457	28216736	C	T	0.45	0.465599	4.51358	0.417587	1.25684	30	10	10	4	13	5	7	1	0:0:0:0:0:0:0:0:0:0:3:1:0	0:0:0:0:0:0:0:0:1:0:0:0:0	RPA2;THEMIS2	0.193486	0.0452224	0.0361843	0.955692	1	THEMIS2	14	8	1	28	8	0	0	0	NA	0	-	-	-	NA	OSR2	NA	1	0	0	0	0	0
chr1:28200000-28220000	exm2268669	rs7356	28218100	T	C	0.45	0.465599	4.51297	0.417611	1.25678	30	10	10	4	13	5	7	1	0:0:0:0:0:0:0:0:0:0:0:0:0	0:0:0:0:0:0:0:0:0:0:0:0:0	RPA2;THEMIS2	0.5	0.0452224	0.0361843	0.955692	1	THEMIS2	14	8	1	28	8	0	0	0	ATAC/NFATC2	1	-	-	-	NA	NA	NA	0	0	0	0	0	0
chr1:28200000-28220000	rs6662916:28219873:G:T	rs6662916	28219873	G	T	0.45	0.465599	4.51324	0.41762	1.25683	30	10	10	4	13	5	7	1	0:0:0:0:0:0:0:0:0:0:0:0:0	0:0:0:0:0:0:0:0:0:0:0:0:0	RPA2;THEMIS2	0.5	0.0452224	0.0361843	0.955692	1	THEMIS2	14	8	1	28	8	0	0	0	NA	0	-	-	-	NA	NA	NA	0	0	0	0	0	0
chr1:28200000-28220000	rs6691656:28221130:C:G	rs6691656	28221130	C	G	0.45	0.465599	4.51297	0.417611	1.25678	30	10	10	4	13	5	7	1	0:0:0:0:0:0:0:0:0:0:0:0:0	0:0:0:0:0:0:0:0:0:0:0:0:0	RPA2;THEMIS2	0.5	0.0452224	0.0361843	0.955692	1	THEMIS2	14	8	1	28	8	0	0	0	NA	0	-	-	-	NA	NA	NA	0	0	0	0	0	0
chr1:28200000-28220000	rs3766396:28221554:A:G	rs3766396	28221554	A	G	0.45	0.465599	4.51297	0.417611	1.25678	30	10	10	4	13	5	7	1	0:0:0:0:0:0:0:1:0:0:0:2:1	0:0:1:0:0:0:0:0:0:0:1:0:0	RPA2;THEMIS2	0.250805	0.0452224	0.0361843	0.955692	1	THEMIS2	14	8	1	28	8	0	0	0	NA	0	-	-	-	NA	NA	NA	0	0	0	1	0	0
chr1:28200000-28220000	rs7413323:28221950:G:A	rs7413323	28221950	G	A	0.45	0.465599	4.51297	0.417611	1.25678	30	10	10	4	13	5	7	1	0:0:0:0:0:0:0:0:2:0:0:0:1	0:0:0:0:0:0:0:2:1:0:0:0:0	RPA2;THEMIS2	0.5	0.0452224	0.0361843	0.955692	1	THEMIS2	14	8	1	28	8	0	0	1	NA	0	-	-	-	NA	NA	NA	0	0	0	0	0	0
chr1:28200000-28220000	rs2295367:28224312:C:T	rs2295367	28224312	C	T	0.45	0.465599	4.51236	0.417549	1.25646	30	10	10	4	13	5	7	1	0:1:0:0:0:0:0:0:0:0:2:0:1	0:0:1:0:0:0:0:0:0:0:0:0:0	RPA2;THEMIS2	0.136742	0.0452224	0.0361843	0.955692	1	THEMIS2	14	8	1	28	8	0	0	0	NA	0	-	-	-	PRDM1/ZNF683/IRF1/STAT2	PRDM1/IRF1/IRF2/ZFP82	IRF1/STAT1	0	0	0	0	0	0
chr1:28215000-28245000	rs2236074:28211384:G:A	rs2236074	28211384	G	A	0.433333	1.03253	6.68229	0.391409	2.42207	30	4	11	2	12	2	7	0	1:0:0:0:0:0:0:2:2:0:0:0	0:0:0:0:0:0:0:0:0:0:2:0	RPA2;THEMIS2	0.214635	0.0131457	0.0138884	0.90424	0	NA	0	0	1	28	8	0	0	0	H3K27ac	0	-	-	-	NA	NA	NA	0	0	0	1	0	0
chr1:28215000-28245000	rs1467464:28211650:T:C	rs1467464	28211650	T	C	0.45	0.465599	7.05134	0.388672	2.60761	30	4	10	2	13	2	7	0	0:0:0:0:0:0:0:1:1:0:0:0:0	0:0:0:0:0:0:0:0:0:0:0:1:0	RPA2;THEMIS2	0.292246	0.0112556	0.00977671	0.90424	1	THEMIS2	14	8	1	28	8	0	0	0	NA	0	-	-	-	NA	NA	NA	0	0	0	0	0	0
chr1:28215000-28245000	rs11247705:28212272:G:A	rs11247705	28212272	G	A	0.45	0.465599	7.08764	0.388621	2.6252	30	4	10	2	13	2	7	0	0:0:0:0:0:0:0:0:0:0:0:0:0	0:0:0:0:0:0:0:1:0:0:0:0:0	RPA2;THEMIS2	0.168525	0.0112556	0.00977671	0.90424	1	THEMIS2	14	8	1	28	8	0	0	0	NA	0	-	-	-	NA	NA	NA	0	0	0	0	0	0
chr1:28215000-28245000	rs6564:28212975:C:T	rs6564	28212975	C	T	0.45	0.465599	7.09837	0.388607	2.6304	30	4	10	2	13	2	7	0	0:1:1:0:0:0:0:0:0:0:0:1:0	0:0:0:0:0:0:0:0:0:0:0:0:0	RPA2;THEMIS2	0.0410487	0.0112556	0.00977671	0.90424	1	THEMIS2	14	8	1	28	8	0	0	0	H3K4me3	1	-	-	-	NA	NA	NA	0	0	0	0	0	0
chr1:28215000-28245000	rs6565:28213157:T:C	rs6565	28213157	T	C	0.45	0.465599	7.09837	0.388607	2.6304	30	4	10	2	13	2	7	0	0:0:0:0:0:0:0:0:0:0:0:0:0	0:0:0:0:0:0:0:0:0:0:0:0:0	RPA2;THEMIS2	0.5	0.0112556	0.00977671	0.90424	1	THEMIS2	14	8	1	28	8	0	0	0	NA	1	-	-	-	RUNX2/RUNX1/CBFB	RUNX3/RUNX1/CBFB	RUNX1	0	0	0	0	0	0
chr1:28215000-28245000	rs1474908:28213213:A:G	rs1474908	28213213	A	G	0.45	0.465599	7.09837	0.388607	2.6304	30	4	10	2	13	2	7	0	0:0:0:0:0:0:0:0:0:0:0:0:0	0:0:0:0:0:0:0:0:0:0:0:0:0	RPA2;THEMIS2	0.5	0.0112556	0.00977671	0.90424	1	THEMIS2	14	8	1	28	8	0	0	0	NA	1	-	-	-	NA	NA	NA	0	0	0	0	0	0
chr1:28215000-28245000	rs11247706:28213983:G:C	rs11247706	28213983	G	C	0.45	0.465599	7.09837	0.388607	2.6304	30	4	10	2	13	2	7	0	0:0:0:0:0:0:0:1:0:0:1:0:1	0:0:0:0:0:0:0:0:0:0:0:0:0	RPA2;THEMIS2	0.0410487	0.0112556	0.00977671	0.90424	1	THEMIS2	14	8	1	28	8	0	1	1	ATAC/H3K27ac/H3K4me3/BRD4/ETS1/RNApolII	1	-	-	-	NA	NA	KLF9	0	0	1	0	0	0
chr1:28215000-28245000	rs6660899:28214281:G:C	rs6660899	28214281	G	C	0.45	0.465599	7.08402	0.388626	2.62344	30	4	10	2	13	2	7	0	0:0:1:0:0:0:0:1:1:4:0:2:0	0:0:0:0:0:0:0:0:1:0:0:0:1	RPA2;THEMIS2	0.0755274	0.0112556	0.00977671	0.90424	1	THEMIS2	14	8	1	28	8	0	1	0	H3K4me3/H3K27ac	0	-	-	-	NA	NA	NA	0	0	0	0	0	0
chr1:28215000-28245000	rs6698563:28214455:A:T	rs6698563	28214455	A	T	0.45	0.465599	7.09837	0.388607	2.6304	30	4	10	2	13	2	7	0	3:1:0:0:0:0:0:0:0:0:0:1:1	0:0:0:0:0:0:0:0:0:0:0:0:1	RPA2;THEMIS2	0.0684061	0.0112556	0.00977671	0.90424	1	THEMIS2	14	8	1	28	8	0	1	0	H3K4me3/H3K27ac	0	-	-	-	TBX1	MAF	NA	0	0	0	0	0	0
chr1:28215000-28245000	rs11247707:28215229:C:G	rs11247707	28215229	C	G	0.45	0.465599	7.09503	0.388655	2.62857	30	4	10	2	13	2	7	0	0:0:0:0:0:0:0:0:0:0:0:0:4	0:0:1:0:0:0:0:0:0:0:0:0:2	RPA2;THEMIS2	0.336343	0.0112556	0.00977671	0.90424	1	THEMIS2	14	8	1	28	8	0	0	1	NA	0	-	-	-	NA	ZNF121	NA	0	0	0	0	0	0
chr1:28215000-28245000	rs10751724:28215631:C:T	rs10751724	28215631	C	T	0.45	0.465599	7.09891	0.388649	2.63036	30	4	10	2	13	2	7	0	0:0:0:1:0:0:0:0:0:0:0:0:0	0:0:0:0:0:0:0:0:0:0:0:0:0	RPA2;THEMIS2	0.168525	0.0112556	0.00977671	0.90424	1	THEMIS2	14	8	1	28	8	0	0	0	NA	0	-	-	-	NA	NA	NA	0	0	0	0	0	0
chr1:28215000-28245000	rs10794507:28216072:T:C	rs10794507	28216072	T	C	0.45	0.465599	7.09837	0.388607	2.6304	30	4	10	2	13	2	7	0	0:0:0:0:0:0:0:0:0:0:0:0:0	0:0:0:0:0:0:0:0:0:0:0:0:0	RPA2;THEMIS2	0.5	0.0112556	0.00977671	0.90424	1	THEMIS2	14	8	1	28	8	0	0	0	NA	0	-	-	-	HIVEP1	NFKB1	NA	0	0	0	0	0	0
chr1:28215000-28245000	1:28216191-C-A	rs10751725	28216191	C	A	0.45	0.465599	7.09837	0.388607	2.6304	30	4	10	2	13	2	7	0	0:0:0:0:0:0:0:0:0:0:0:0:0	0:0:1:0:0:0:0:0:0:0:0:0:0	RPA2;THEMIS2	0.168525	0.0112556	0.00977671	0.90424	1	THEMIS2	14	8	1	28	8	0	1	0	NA	0	-	-	-	NA	NA	NA	0	0	1	0	0	0
chr1:28215000-28245000	rs9700058:28216623:G:A	rs9700058	28216623	G	A	0.416667	1.81126	5.93438	0.400785	2.03305	30	4	12	3	11	1	7	0	0:0:0:0:0:0:0:0:0:0:0	0:0:0:0:0:0:0:0:0:0:2	RPA2;THEMIS2	0.170447	0.0190906	0.0138884	0.973801	1	THEMIS2	14	8	1	28	8	0	0	0	NA	0	-	-	-	ZNF219/RARB	ZNF770/RARA/THRB	NA	0	0	0	0	0	0
chr1:28215000-28245000	rs9701457:28216736:C:T	rs9701457	28216736	C	T	0.45	0.465599	7.08792	0.388648	2.62509	30	4	10	2	13	2	7	0	0:0:0:0:0:0:0:0:0:0:0:0:0	0:0:0:0:0:0:0:0:1:0:0:0:0	RPA2;THEMIS2	0.168525	0.0112556	0.00977671	0.90424	1	THEMIS2	14	8	1	28	8	0	0	0	NA	0	-	-	-	NA	OSR2	NA	1	0	0	0	0	0
chr1:28215000-28245000	exm2268669	rs7356	28218100	T	C	0.45	0.465599	7.09837	0.388607	2.6304	30	4	10	2	13	2	7	0	0:0:0:0:0:0:0:0:0:0:0:0:0	0:0:0:0:0:0:0:0:0:0:0:2:0	RPA2;THEMIS2	0.168525	0.0112556	0.00977671	0.90424	1	THEMIS2	14	8	1	28	8	0	0	0	ATAC/NFATC2	1	-	-	-	NA	NA	NA	0	0	0	0	0	0
chr1:28215000-28245000	rs6662916:28219873:G:T	rs6662916	28219873	G	T	0.45	0.465599	7.09803	0.388615	2.63019	30	4	10	2	13	2	7	0	0:0:0:0:0:0:0:0:0:1:0:0:0	0:0:0:0:0:0:0:0:0:0:0:0:0	RPA2;THEMIS2	0.168525	0.0112556	0.00977671	0.90424	1	THEMIS2	14	8	1	28	8	0	0	0	NA	0	-	-	-	NA	NA	NA	0	0	0	0	0	0
chr1:28215000-28245000	rs6691656:28221130:C:G	rs6691656	28221130	C	G	0.45	0.465599	7.09837	0.388607	2.6304	30	4	10	2	13	2	7	0	0:0:0:0:0:0:0:0:0:0:0:0:0	0:0:0:0:0:0:0:0:0:0:0:0:0	RPA2;THEMIS2	0.5	0.0112556	0.00977671	0.90424	1	THEMIS2	14	8	1	28	8	0	0	0	NA	0	-	-	-	NA	NA	NA	0	0	0	0	0	0
chr1:28215000-28245000	rs3766396:28221554:A:G	rs3766396	28221554	A	G	0.45	0.465599	7.09837	0.388607	2.6304	30	4	10	2	13	2	7	0	0:0:0:0:0:0:0:0:0:0:0:0:0	0:0:0:0:0:0:0:0:0:0:0:0:2	RPA2;THEMIS2	0.168525	0.0112556	0.00977671	0.90424	1	THEMIS2	14	8	1	28	8	0	0	0	NA	0	-	-	-	NA	NA	NA	0	0	0	1	0	0
chr1:28215000-28245000	rs7413323:28221950:G:A	rs7413323	28221950	G	A	0.45	0.465599	7.09837	0.388607	2.6304	30	4	10	2	13	2	7	0	1:0:0:0:0:0:0:0:2:0:0:1:0	0:0:0:0:0:0:0:1:0:0:1:0:1	RPA2;THEMIS2	0.376632	0.0112556	0.00977671	0.90424	1	THEMIS2	14	8	1	28	8	0	0	1	NA	0	-	-	-	NA	NA	NA	0	0	0	0	0	0
chr1:28215000-28245000	rs2295367:28224312:C:T	rs2295367	28224312	C	T	0.45	0.465599	7.09127	0.388616	2.62696	30	4	10	2	13	2	7	0	0:1:0:0:0:0:0:2:2:0:1:0:0	0:0:0:0:0:0:0:1:0:0:0:0:3	RPA2;THEMIS2	0.31818	0.0112556	0.00977671	0.90424	1	THEMIS2	14	8	1	28	8	0	0	0	NA	0	-	-	-	PRDM1/ZNF683/IRF1/STAT2	PRDM1/IRF1/IRF2/ZFP82	IRF1/STAT1	0	0	0	0	0	0
chr1:28240000-28295000	rs12144736:28248588:C:T	rs12144736	28248588	C	T	0.416667	0.353633	13.5552	0.341083	5.93156	28	3	11	2	13	1	6	0	1:0:0:0:0:0:0:0:1:0:0:0:1	0:0:0:0:0:0:0:0:0:0:0:0:0	RPA2;XKR8;EYA3	0.0410487	0.00373562	0.209032	0.566504	0	NA	8	6	0	8	1	0	0	0	NA	0	-	-	-	NA	ZNF324	NA	0	0	0	0	0	0
chr1:28555000-28575000	rs1283620:28579274:C:T	rs1283620	28579274	C	T	0.25	0.014815	7.17884	0.421528	2.21713	30	30	17	17	11	11	2	2	0:3:0:0:0:0:1:1:1:0:1	0:0:0:0:0:0:0:1:0:0:0	DNAJC8;ATPIF1;SESN2	0.0407767	0.0215745	0.0613318	0.430682	1	RP5-1092A3.5	5	3	1	21	8	0	0	0	NA	0	DLX1	-	-	NA	NA	NA	0	0	0	0	0	0
chr1:28655000-28690000	rs12131711:28652120:T:C	rs12131711	28652120	T	C	0.366667	0.000687	6.45753	0.397622	2.28663	30	14	12	9	14	5	4	0	0:0:0:0:0:0:0:0:0:0:0:0:0:1	0:0:0:0:0:0:0:0:0:0:0:0:0:0	MED18;PHACTR4	0.167781	0.0299332	0.0430246	0.955288	1	PHACTR4	14	8	0	7	1	0	0	0	NA	0	-	-	-	NA	TEAD1/TEAD4/SMARCA5	NA	0	0	0	0	0	0
chr1:28655000-28690000	rs9663017:28652725:A:G	rs9663017	28652725	A	G	0.366667	0.000687	6.43875	0.397652	2.27663	30	14	12	9	14	5	4	0	0:1:0:0:0:0:0:0:0:0:0:0:0:0	0:0:0:0:0:0:0:0:0:0:0:0:0:0	MED18;PHACTR4	0.167781	0.0299332	0.0430246	0.955288	1	PHACTR4	14	8	0	7	1	0	0	0	NA	0	MLL	-	-	NA	NA	NA	0	0	0	0	0	0
chr1:28655000-28690000	rs872641:28653529:C:G	rs872641	28653529	C	G	0.366667	0.000687	6.42935	0.397667	2.27161	30	14	12	9	14	5	4	0	0:0:1:0:0:0:0:0:0:0:0:0:0:0	0:0:0:0:0:0:0:0:0:0:0:0:0:0	MED18;PHACTR4	0.167781	0.0299332	0.0430246	0.955288	1	PHACTR4	14	8	0	7	1	0	0	0	NA	0	-	-	-	NKX2-1	NA	NA	0	0	0	0	0	0
chr1:28655000-28690000	rs3753866:28655069:T:C	rs3753866	28655069	T	C	0.366667	0.000687	8.72577	0.374582	3.48504	30	14	12	9	14	5	4	0	0:2:2:0:0:0:0:0:0:0:0:2:0:1	0:0:0:0:0:0:0:0:1:1:0:0:1:2	MED18;PHACTR4	0.317469	0.0299332	0.0430246	0.955288	1	PHACTR4	14	8	0	7	1	0	1	1	H3K4me3/H3K4me2/H3K4me1/H3K27ac/BRD4	0	-	-	-	NA	NA	NA	0	0	0	0	0	0
chr1:28655000-28690000	rs10794514	rs10794514	28659696	G	T	0.366667	0.000687	6.46282	0.397614	2.28945	30	14	12	9	14	5	4	0	0:0:0:0:0:0:0:0:0:0:0:0:0:0	0:0:0:0:0:0:0:0:0:0:0:0:0:0	MED18;PHACTR4	0.5	0.0299332	0.0430246	0.955288	1	PHACTR4	14	8	0	7	1	0	0	0	NA	0	-	-	-	NA	NA	NA	0	0	0	0	0	0
chr1:28655000-28690000	rs12086764:28663444:T:C	rs12086764	28663444	T	C	0.366667	0.000687	6.46282	0.397614	2.28945	30	14	12	9	14	5	4	0	0:0:0:0:0:0:0:0:0:0:0:0:2:0	0:0:0:0:0:0:0:0:0:0:0:0:0:0	MED18;PHACTR4	0.167781	0.0299332	0.0430246	0.955288	1	PHACTR4	14	8	0	7	1	0	0	0	NA	0	-	-	-	NA	NA	NA	0	0	0	0	0	0
chr1:28655000-28690000	rs113438329:28664922:C:A	rs113438329	28664922	C	A	0.25	0.014815	4.76062	0.398363	1.59855	30	14	17	10	11	4	2	0	0:1:1:0:0:0:0:0:1:0:0	0:0:0:0:0:0:0:0:0:0:0	MED18;PHACTR4	0.0407767	0.0407401	0.0763918	0.955288	1	PHACTR4	14	8	1	18	5	0	0	0	NA	0	-	-	-	ZIC4	NA	ZIC4/ZIC3	0	0	0	0	0	0
chr1:28655000-28690000	rs9658844:28692322:T:C	rs9658844	28692322	T	C	0.3	1.2774	8.26799	0.390823	3.18269	30	14	16	10	10	4	4	0	0:0:1:0:0:0:0:1:2:0	0:0:0:0:0:0:0:0:1:0	MED18;PHACTR4	0.0405631	0.0186231	0.0521386	0.892106	1	PHACTR4	15	8	1	18	6	0	0	0	NA	0	-	-	-	NA	PAX5	NA	0	0	0	0	0	0
chr1:28900000-28975000	rs1342086:28905566:G:C	rs1342086	28905566	G	C	0.283333	0.134797	5.90709	0.352787	2.48391	29	2	15	2	13	0	2	0	0:0:0:0:0:0:0:3:0:1:0:0:0	0:0:0:0:0:0:0:0:0:1:2:0:0	TAF12;TRNAU1AP	0.396903	0.0358659	0.0298995	0.985978	0	NA	0	0	1	17	4	0	0	0	NA	0	-	-	-	NA	NA	NA	0	0	0	0	0	0
chr1:28900000-28975000	rs9426360:28905649:T:C	rs9426360	28905649	T	C	0.283333	0.134797	5.90709	0.352787	2.48391	29	2	15	2	13	0	2	0	0:0:0:0:0:0:0:3:0:0:0:0:0	0:0:0:0:1:0:0:0:0:1:0:0:0	TAF12;TRNAU1AP	0.388122	0.0358659	0.0298995	0.985978	0	NA	0	0	1	17	4	0	0	0	NA	0	DMBX1/DPRX/GSC/GSC2/PITX2/PITX1/PITX3/CRX	-	GSC/GSC2/PITX3/OTX1/OTX2/RHOXF1	PITX2	NA	NA	0	0	0	0	0	0
chr1:28970000-29045000	rs12758914:29035426:A:G	rs12758914	29035426	A	G	0.583333	0.02449	4.33352	0.666727	2.02621	22	2	5	0	15	1	10	1	1:0:0:0:0:1:0:0:0:0:0:0:0:0:2	1:0:0:1:0:0:0:1:0:0:0:0:0:0:0	TAF12;GMEB1;YTHDF2	0.35959	0.0480457	0.0480457	1	0	NA	1	1	0	4	1	0	0	0	NA	0	-	-	-	RARB	RARA/PAX5	NA	0	0	0	0	0	0
chr1:28970000-29045000	rs10799119:29037793:T:G	rs10799119	29037793	T	G	0.566667	0.22174	4.93887	0.676614	2.32487	22	2	5	0	16	1	9	1	0:0:0:0:0:0:0:0:0:1:0:0:0:0:0:0	0:0:0:0:0:0:0:0:0:0:0:0:0:0:0:0	TAF12;GMEB1;YTHDF2	0.166585	0.0398094	0.0398094	1	0	NA	2	1	0	4	1	0	0	0	NA	0	-	-	-	NA	NA	NA	0	0	0	0	0	0
chr1:28970000-29045000	rs6682357:29038610:G:A	rs6682357	29038610	G	A	0.566667	0.22174	4.93887	0.676614	2.32487	22	2	5	0	16	1	9	1	0:0:0:0:0:0:0:0:0:0:0:0:0:1:0:0	0:0:0:0:0:0:0:0:0:0:0:0:0:0:0:2	TAF12;GMEB1;YTHDF2	0.334614	0.0398094	0.0398094	1	0	NA	2	1	0	4	1	0	0	0	NA	0	-	-	-	NA	NA	NA	0	0	0	0	0	0
chr1:28970000-29045000	rs6694774:29039072:C:T	rs6694774	29039072	C	T	0.566667	0.22174	4.93887	0.676614	2.32487	22	2	5	0	16	1	9	1	0:1:0:0:0:0:3:0:1:0:0:0:0:0:0:0	0:0:0:0:0:0:0:0:1:0:1:0:0:1:0:0	TAF12;GMEB1;YTHDF2	0.290235	0.0398094	0.0398094	1	0	NA	2	1	0	4	1	0	0	0	NA	0	-	-	-	NA	NA	NA	0	0	0	0	0	0
chr1:28970000-29045000	rs936645:29044946:T:C	rs936645	29044946	T	C	0.566667	0.22174	4.92051	0.676365	2.31451	22	2	5	0	16	1	9	1	0:0:0:0:0:0:0:0:0:0:0:0:0:0:0:0	0:0:0:0:0:0:0:0:0:0:0:0:0:0:0:0	TAF12;GMEB1;YTHDF2	0.5	0.0398094	0.0398094	1	0	NA	2	1	0	4	1	0	1	0	NA	0	-	-	-	NA	NA	NA	0	0	0	0	0	0
chr1:28970000-29045000	rs11578325:29045123:A:G	rs11578325	29045123	A	G	0.566667	0.22174	4.93169	0.676517	2.32082	22	2	5	0	16	1	9	1	0:0:0:1:0:0:0:0:0:0:0:0:0:0:0:0	0:0:0:0:0:0:0:0:0:0:0:0:0:0:0:0	TAF12;GMEB1;YTHDF2	0.166585	0.0398094	0.0398094	1	0	NA	2	1	0	4	1	0	1	0	NA	0	-	-	-	NA	NA	NA	0	0	0	0	0	0
chr1:28970000-29045000	rs12403009:29047110:C:T	rs12403009	29047110	C	T	0.566667	0.22174	4.93169	0.676517	2.32082	22	2	5	0	16	1	9	1	0:0:0:2:0:0:0:0:0:0:0:0:0:1:0:0	0:0:0:0:0:0:2:0:0:0:0:0:0:3:0:0	TAF12;GMEB1;YTHDF2	0.290235	0.0398094	0.0398094	1	0	NA	2	1	0	4	1	0	0	0	NA	0	-	-	-	NA	NA	NA	0	0	0	0	0	0
chr1:32715000-32745000	rs151250893:32746044:C:T	rs151250893	32746044	C	T	0.366667	2.55557	6.44074	0.394614	1.92522	30	30	10	10	18	18	2	2	0:0:0:0:0:0:0:0:0:1:1:0:0:0:1:1:5:0	0:0:0:0:0:0:0:0:0:0:0:0:0:0:0:0:0:0	EIF3I;LCK;FAM167B;HDAC1	0.0475833	0.0334597	0.041539	0.875567	0	NA	0	0	0	0	0	0	0	0	NA	0	-	-	-	IRF1	PRDM6/IRF3/IRF1/STAT2/ZFP28/ZNF394/ZFP82	IRF1/ZNF384	0	0	0	0	0	0
chr1:36625000-36655000	rs11263863:36634915:C:T	rs11263863	36634915	C	T	0.533333	0.153061	8.0045	0.418944	2.70076	30	26	6	3	16	15	8	8	0:2:1:0:0:0:0:0:0:2:0:0:0:0:1:0	1:4:1:0:0:0:0:0:0:2:0:2:0:1:0:5	TRAPPC3;MAP7D1	0.0480786	0.037455	0.107931	0.762299	0	NA	0	0	1	28	8	0	0	0	NA	0	IKZF4	IKZF1	-	NA	NA	NA	0	0	0	0	0	0
chr1:36915000-36935000	rs1832580:36910863:A:G	rs1832580	36910863	A	G	0.183333	1.4623	7.50092	0.396047	2.77035	30	23	21	17	7	5	2	1	0:0:0:0:0:0:1	0:0:0:0:0:0:0	MRPS15	0.177959	0.0108875	0.0233146	0.832615	0	NA	0	0	0	15	6	0	0	0	NA	0	-	-	-	NA	ZNF770/ZSCAN22/ZNF554	NA	0	0	0	0	0	0
chr1:36915000-36935000	rs16823001:36911233:G:C	rs16823001	36911233	G	C	0.183333	1.4623	7.50092	0.396047	2.77035	30	23	21	17	7	5	2	1	1:0:0:0:0:0:0	0:0:0:0:0:0:1	MRPS15	0.5	0.0108875	0.0233146	0.832615	0	NA	0	0	0	15	6	0	0	0	NA	0	-	-	-	NA	CEBPE	NA	0	0	0	0	0	0
chr1:36915000-36935000	rs59368860:36911409:A:G	rs59368860	36911409	A	G	0.183333	1.4623	7.50092	0.396047	2.77035	30	23	21	17	7	5	2	1	0:0:0:0:0:0:0	0:0:0:0:0:0:0	MRPS15	0.5	0.0108875	0.0233146	0.832615	0	NA	0	0	0	15	6	0	0	0	NA	0	-	-	VDR	ZNF143/ETS2	NA	NA	0	0	0	0	0	0
chr1:36915000-36935000	rs58574457:36911556:T:C	rs58574457	36911556	T	C	0.183333	1.4623	7.50092	0.396047	2.77035	30	23	21	17	7	5	2	1	0:0:0:1:0:0:0	0:3:0:0:0:0:0	MRPS15	0.284286	0.0108875	0.0233146	0.832615	0	NA	0	0	0	15	6	0	0	0	NA	0	-	-	RHOXF1	RARA/ZNF219	ZNF770/THRA/THRB	NA	0	0	0	0	0	0
chr1:36915000-36935000	rs59657638:36911602:T:C	rs59657638	36911602	T	C	0.183333	1.4623	7.50092	0.396047	2.77035	30	23	21	17	7	5	2	1	0:0:0:2:0:0:0	0:3:0:0:0:1:0	MRPS15	0.315687	0.0108875	0.0233146	0.832615	0	NA	0	0	0	15	6	0	0	0	NA	0	-	-	-	TBX2	NA	SMAD2	0	0	0	0	0	0
chr1:36915000-36935000	rs60389557:36911686:T:C	rs60389557	36911686	T	C	0.183333	1.4623	7.50092	0.396047	2.77035	30	23	21	17	7	5	2	1	0:0:0:1:0:0:0	0:2:0:0:0:1:0	MRPS15	0.228526	0.0108875	0.0233146	0.832615	0	NA	0	0	0	15	6	0	0	0	NA	0	E2F2/MLL	-	-	SREBF1/SREBF2	NA	SREBF1/SREBF2	0	0	0	0	0	0
chr1:36915000-36935000	rs16823004:36912086:T:C	rs16823004	36912086	T	C	0.183333	1.4623	7.50092	0.396047	2.77035	30	23	21	17	7	5	2	1	0:0:0:0:0:0:0	0:0:0:0:0:0:0	MRPS15	0.5	0.0108875	0.0233146	0.832615	0	NA	0	0	0	15	6	0	0	0	CTCF	1	-	-	-	NA	NA	NA	0	0	0	0	0	0
chr1:36915000-36935000	rs16823006:36912791:T:C	rs16823006	36912791	T	C	0.183333	1.4623	7.50092	0.396047	2.77035	30	23	21	17	7	5	2	1	0:1:0:0:0:0:0	0:0:0:0:0:0:0	MRPS15	0.177959	0.0108875	0.0233146	0.832615	0	NA	0	0	0	15	6	0	0	0	NA	0	MLL	-	-	NA	NA	NA	0	0	0	0	0	0
chr1:36915000-36935000	rs78718511:36912832:G:A	rs78718511	36912832	G	A	0.183333	1.4623	7.50092	0.396047	2.77035	30	23	21	17	7	5	2	1	0:1:0:0:0:0:0	0:0:0:0:0:0:0	MRPS15	0.177959	0.0108875	0.0233146	0.832615	0	NA	0	0	0	15	6	0	0	0	NA	0	FOXL1	-	-	NA	NA	NA	0	0	0	0	0	0
chr1:36915000-36935000	rs16823007:36913001:C:G	rs16823007	36913001	C	G	0.183333	1.4623	7.50092	0.396047	2.77035	30	23	21	17	7	5	2	1	0:0:0:0:0:0:0	0:0:0:0:0:0:0	MRPS15	0.5	0.0108875	0.0233146	0.832615	0	NA	0	0	0	15	6	0	0	0	NA	0	-	-	-	GLIS3	NA	NA	0	0	0	0	0	0
chr1:36915000-36935000	rs16823009:36913601:T:C	rs16823009	36913601	T	C	0.183333	1.4623	7.50092	0.396047	2.77035	30	23	21	17	7	5	2	1	0:0:0:0:0:0:0	0:1:0:0:0:0:0	MRPS15	0.177959	0.0108875	0.0233146	0.832615	0	NA	0	0	0	15	6	0	0	0	NA	0	-	-	-	NA	NA	NA	0	0	0	0	0	0
chr1:36915000-36935000	rs1416841:36914110:C:A	rs1416841	36914110	C	A	0.183333	1.4623	7.50092	0.396047	2.77035	30	23	21	17	7	5	2	1	0:1:0:2:0:2:0	1:0:0:0:0:0:0	MRPS15	0.115405	0.0108875	0.0233146	0.832615	0	NA	0	0	0	15	6	0	0	0	NA	0	-	-	-	NA	PAX6	NA	0	0	0	0	0	0
chr1:36915000-36935000	rs10493076:36914747:G:A	rs10493076	36914747	G	A	0.183333	1.4623	7.50092	0.396047	2.77035	30	23	21	17	7	5	2	1	0:0:0:0:0:0:0	0:0:0:0:0:0:0	MRPS15	0.5	0.0108875	0.0233146	0.832615	0	NA	0	0	0	15	6	0	0	0	NA	0	DLX1/HOXD8	-	EVX1	HOXD10/HMX2/GSX2/MNX1	NA	GSX2/MNX1	0	0	0	0	0	0
chr1:36915000-36935000	rs16823020:36914940:G:C	rs16823020	36914940	G	C	0.183333	1.4623	7.50092	0.396047	2.77035	30	23	21	17	7	5	2	1	0:0:0:0:0:0:0	0:0:0:0:0:0:0	MRPS15	0.5	0.0108875	0.0233146	0.832615	0	NA	0	0	0	15	6	0	0	0	NA	0	-	-	-	NA	NA	NA	0	0	0	0	0	0
chr1:36915000-36935000	rs10493077:36915014:T:C	rs10493077	36915014	T	C	0.183333	1.4623	7.50092	0.396047	2.77035	30	23	21	17	7	5	2	1	0:0:0:0:0:0:0	0:0:0:0:0:0:0	MRPS15	0.5	0.0108875	0.0233146	0.832615	0	NA	0	0	0	15	6	0	0	0	NA	0	-	-	-	NA	NA	NA	0	0	0	0	0	0
chr1:36915000-36935000	rs16823025:36915105:C:A	rs16823025	36915105	C	A	0.183333	1.4623	7.50092	0.396047	2.77035	30	23	21	17	7	5	2	1	0:0:0:0:0:0:0	0:0:0:0:0:0:0	MRPS15	0.5	0.0108875	0.0233146	0.832615	0	NA	0	0	0	15	6	0	0	0	NA	0	-	-	-	NA	NA	NA	0	0	0	0	0	0
chr1:36915000-36935000	rs17551772:36916581:A:G	rs17551772	36916581	A	G	0.183333	1.4623	7.51243	0.396012	2.77615	30	23	21	17	7	5	2	1	0:1:0:2:0:0:0	1:0:0:0:0:2:1	MRPS15	0.394083	0.0108875	0.0233146	0.832615	0	NA	0	0	0	16	6	0	1	1	H3K27ac/H3K4me3/H3K4me2/H3K9ac/H3K4me1	1	-	-	-	NA	NA	NA	0	0	0	0	0	0
chr1:36915000-36935000	rs138683767:36916884:G:T	rs138683767	36916884	G	T	0.183333	1.4623	7.50771	0.396004	2.77377	30	23	21	17	7	5	2	1	1:1:0:1:0:0:0	0:0:0:1:0:0:0	MRPS15	0.0861541	0.0108875	0.0233146	0.832615	0	NA	0	0	0	16	6	0	0	0	H3K4me3/H3K4me1	0	-	-	-	NA	NA	NA	0	0	0	0	0	0
chr1:36915000-36935000	rs76894893:36917485:G:C	rs76894893	36917485	G	C	0.183333	1.4623	7.50092	0.396047	2.77035	30	23	21	17	7	5	2	1	1:0:0:0:0:0:0	0:0:0:0:0:0:0	MRPS15	0.177959	0.0108875	0.0233146	0.832615	0	NA	0	0	0	16	6	0	0	0	NA	0	-	-	-	NA	NA	NA	0	0	0	0	0	0
chr1:36915000-36935000	rs16823031:36919770:C:T	rs16823031	36919770	C	T	0.183333	1.4623	7.48503	0.395978	2.7624	30	23	21	17	7	5	2	1	4:0:0:0:0:0:0	0:0:0:0:0:0:1	MRPS15	0.254883	0.0108875	0.0233146	0.832615	0	NA	0	0	0	16	6	0	0	0	NA	1	-	-	-	NA	NA	NA	0	0	0	0	0	0
chr1:37920000-37945000	rs2811617:37922609:A:T	rs2811617	37922609	A	T	0.283333	0.283011	4.79121	0.6381	1.72882	30	30	16	16	11	11	3	3	0:2:0:0:2:0:0:0:2:1:3	0:1:0:0:1:0:0:0:0:1:1	ZC3H12A;MEAF6	0.0259712	0.0490378	0.626647	0.0263872	0	NA	3	2	1	21	8	0	1	0	NA	0	-	-	-	NA	PPARA/SPIB/SPI1	PPARA/RXRG	0	0	0	0	0	0
chr1:37920000-37945000	rs2484553:37924914:C:G	rs2484553	37924914	C	G	0.283333	0.283011	4.79227	0.638185	1.72906	30	30	16	16	11	11	3	3	3:3:1:3:2:0:0:4:1:2:1	0:0:0:0:0:0:0:0:0:2:1	ZC3H12A;MEAF6	0.00338554	0.0490378	0.626647	0.0263872	0	NA	4	2	1	21	8	0	0	0	NA	0	-	-	-	ZNF219	ZNF770/ZNF324	NA	0	0	0	0	0	0
chr1:37920000-37945000	rs7524826:37925208:C:T	rs7524826	37925208	C	T	0.283333	0.283011	4.80148	0.638324	1.73356	30	30	16	16	11	11	3	3	1:0:0:1:0:0:0:0:1:0:2	0:0:0:0:0:0:0:0:0:0:0	ZC3H12A;MEAF6	0.0265489	0.0490378	0.626647	0.0263872	0	NA	3	2	1	21	8	0	0	0	NA	0	-	-	ZEB1	TFAP2D/ZNF219	ZNF770/RARA/ZNF263/MYOD1/ZNF554/ASCL1/SNAI2	NA	0	0	0	0	0	0
chr1:37920000-37950000	rs2484553:37924914:C:G	rs2484553	37924914	C	G	0.283333	0.283011	8.35731	0.686209	3.68531	28	13	16	6	11	7	3	0	3:4:1:3:2:0:2:4:1:2:1	0:0:0:0:0:0:2:0:1:2:1	ZC3H12A;MEAF6	0.00640204	0.00792285	0.787355	0.00561799	0	NA	4	2	1	21	8	0	0	0	NA	0	-	-	-	ZNF219	ZNF770/ZNF324	NA	0	0	0	0	0	0
chr1:37920000-37950000	rs7524826:37925208:C:T	rs7524826	37925208	C	T	0.283333	0.283011	8.37403	0.68643	3.69345	28	13	16	6	11	7	3	0	1:0:0:1:1:0:1:0:1:0:2	0:0:0:0:0:0:0:0:0:0:0	ZC3H12A;MEAF6	0.00534074	0.00792285	0.787355	0.00561799	0	NA	3	2	1	21	8	0	0	0	NA	0	-	-	ZEB1	TFAP2D/ZNF219	ZNF770/RARA/ZNF263/MYOD1/ZNF554/ASCL1/SNAI2	NA	0	0	0	0	0	0
chr1:37920000-37950000	rs3122179:37927981:A:C	rs3122179	37927981	A	C	0.283333	0.283011	8.36851	0.686599	3.69054	28	13	16	6	11	7	3	0	0:2:0:2:2:0:0:0:0:1:2	1:0:0:0:1:0:0:0:0:0:1	ZC3H12A;MEAF6	0.0407767	0.00792285	0.787355	0.00561799	0	NA	4	2	1	21	8	0	0	0	NA	0	-	-	-	NA	RARA	NA	0	0	0	0	0	0
chr1:37920000-37950000	rs2811640:37928884:T:A	rs2811640	37928884	T	A	0.433333	1.03253	7.66285	0.677185	3.35956	28	13	11	4	12	9	7	0	4:0:2:0:0:1:0:2:0:0:1:1	0:0:0:0:0:0:0:2:0:0:0:0	ZC3H12A;MEAF6	0.02792	0.0109423	0.787355	0.00561799	0	NA	0	0	1	24	8	0	0	0	NA	0	-	-	-	NA	NA	NA	0	0	0	0	0	0
chr1:37920000-37950000	rs2660560:37928965:G:A	rs2660560	37928965	G	A	0.283333	0.283011	8.36851	0.686599	3.69054	28	13	16	6	11	7	3	0	0:2:0:2:1:0:3:0:0:0:1	0:0:0:0:0:0:0:0:0:0:0	ZC3H12A;MEAF6	0.0153093	0.00792285	0.787355	0.00561799	0	NA	4	2	0	0	0	0	0	0	NA	0	-	-	-	NA	NA	NA	0	0	0	0	0	0
chr1:37920000-37950000	rs2811641:37929005:G:A	rs2811641	37929005	G	A	0.283333	0.283011	8.36851	0.686599	3.69054	28	13	16	6	11	7	3	0	0:4:0:3:3:0:5:0:0:0:2	0:0:0:0:0:0:0:0:1:1:0	ZC3H12A;MEAF6	0.028878	0.00792285	0.787355	0.00561799	0	NA	4	2	0	0	0	0	0	0	NA	0	-	-	-	NA	ZNF554	NA	0	0	0	0	0	0
chr1:37940000-38275000	rs12408993:37943089:C:G	rs12408993	37943089	C	G	0.233333	0.140041	9.42929	0.659256	3.85838	27	7	18	2	10	4	2	1	0:0:0:0:0:0:0:0:0:0	0:0:0:1:1:0:0:0:0:1	ZC3H12A;MEAF6;MTF1;YRDC;C1orf122	0.0405631	0.00959138	0.235536	0.235843	0	NA	0	0	0	10	1	1	0	0	ATAC/NFKB1/BRD4/NFATC2/RNApolII	1	MLL	-	-	SP8/MAZ/PURA/KLF14/KLF16/SP4/ZNF219/ZNF148/ZNF740/SP3/SP2/SP1	SP3/KLF15/ZNF467/MAZ/KLF9/SP1/SP4/SP2/PATZ1/ZNF263/NR1H4/WT1/ZNF770	SP8/KLF16/KLF14/SP4/ZNF740/SP2/SP1	0	0	0	0	0	0
chr1:38460000-38480000	rs4360494:38455891:G:C	rs4360494	38455891	G	C	0.516667	0.525649	10.9602	0.398904	4.1527	30	24	8	7	13	11	9	6	0:1:0:0:0:0:0:0:0:0:1:1:0	0:0:0:0:0:0:0:0:0:0:2:0:0	FHL3;SF3A3;UTP11L	0.292246	0.00325819	0.00455667	0.961791	1	FHL3	14	8	1	28	8	1	1	0	ATAC/DNase/H3K4me3/H3K27ac/BRD4/ETS1/RUNX1/BCL6/KAT8/IRF4/HDAC1/CTCF/RNApolII	1	-	-	-	CTCFL/CTCF	CTCFL/EBF1/CTCF	CTCFL/CTCF	0	0	0	1	0	0
chr1:38460000-38480000	rs4072980	rs4072980	38456106	G	A	0.466667	1.15753	10.9821	0.599631	4.1562	30	24	10	6	12	11	8	7	0:0:0:2:0:0:2:0:1:1:0:0	0:1:0:3:1:1:0:0:2:0:0:0	FHL3;SF3A3;UTP11L	0.275252	0.00325819	0.00455667	0.961791	1	FHL3	14	8	1	28	8	1	1	0	H3K4me3/H3K4me2/H3K27ac	0	-	-	-	NA	NA	NA	0	0	0	0	0	0
chr1:38460000-38480000	rs61776719:38461319:C:A	rs61776719	38461319	C	A	0.5	0.133333	9.7549	0.399248	3.59108	30	24	8	7	14	12	8	5	0:0:1:0:0:1:0:0:0:0:0:0:0:0	3:0:0:0:0:0:0:0:0:0:0:0:0:0	FHL3;SF3A3;UTP11L	0.387637	0.00417305	0.00502952	0.961791	0	NA	0	0	1	28	8	0	1	0	ATAC/H3K4me3	0	-	-	-	NA	NA	NA	0	0	0	0	0	0
chr1:38460000-38480000	rs67631072:38461821:C:T	rs67631072	38461821	C	T	0.516667	3.7e-05	9.1928	0.403633	3.32253	30	24	7	6	15	13	8	5	0:1:0:1:1:1:2:5:0:0:2:1:0:7:0	0:2:0:0:0:0:0:0:0:0:0:2:0:0:0	FHL3;SF3A3;UTP11L	0.0329088	0.00425196	0.0122706	0.961791	0	NA	0	0	1	28	8	0	1	1	H3K4me3	1	-	-	-	RELB	RELB/NFKB2/VEZF1/NFKB1	NA	1	0	0	0	0	0
chr1:40110000-40155000	rs6699240:40151726:G:A	rs6699240	40151726	G	A	0.416667	1.81126	6.35666	0.336405	2.7331	19	1	12	1	11	0	7	0	0:1:0:1:0:0:0:0:1:0:0	0:0:0:0:0:0:0:0:0:0:0	PPIE;HPCAL4	0.0407767	0.0456332	0.239322	0.597936	1	HPCAL4	8	6	1	14	7	0	0	0	NA	0	HIC2	-	-	HIC2	ZNF335/ZNF322	HIC2	0	0	0	0	0	0
chr1:40110000-40155000	rs6675787:40151793:C:T	rs6675787	40151793	C	T	0.416667	1.81126	6.34809	0.336539	2.72323	19	1	12	1	11	0	7	0	0:1:0:1:0:0:0:0:1:0:0	0:0:0:0:0:0:0:0:0:0:0	PPIE;HPCAL4	0.0407767	0.0456332	0.239322	0.597936	1	HPCAL4	8	6	1	14	7	0	0	0	NA	0	-	-	-	NA	SP1/SP2/KLF15	NA	0	0	0	0	0	0
chr1:40155000-40175000	rs6699240:40151726:G:A	rs6699240	40151726	G	A	0.416667	1.81126	6.97332	0.314702	3.05639	17	1	12	1	11	0	7	0	2:0:0:0:0:0:0:0:0:0:0	0:0:0:0:0:0:0:0:0:0:0	PPIE;HPCAL4	0.170447	0.03597	0.0220663	0.99995	1	HPCAL4	8	6	1	14	7	0	0	0	NA	0	HIC2	-	-	HIC2	ZNF335/ZNF322	HIC2	0	0	0	0	0	0
chr1:40155000-40175000	rs6675787:40151793:C:T	rs6675787	40151793	C	T	0.416667	1.81126	6.96662	0.314714	3.05319	17	1	12	1	11	0	7	0	2:0:0:0:0:0:0:0:0:0:0	0:0:0:0:0:0:0:0:0:0:0	PPIE;HPCAL4	0.170447	0.03597	0.0220663	0.99995	1	HPCAL4	8	6	1	14	7	0	0	0	NA	0	-	-	-	NA	SP1/SP2/KLF15	NA	0	0	0	0	0	0
chr1:40155000-40175000	rs2871617:40151910:A:C	rs2871617	40151910	A	C	0.5	3.33333	6.22631	0.677364	2.71734	17	1	10	0	10	0	10	1	0:0:3:1:0:0:0:0:0:0	0:0:0:0:0:0:0:0:0:0	PPIE;HPCAL4	0.111434	0.0426008	0.0262583	0.99995	1	HPCAL4	9	7	1	14	7	0	0	0	NA	0	-	-	-	NA	NA	NA	0	0	0	0	0	0
chr1:40155000-40175000	rs785108	rs785108	40152676	T	C	0.5	3.33333	6.22631	0.677364	2.71734	17	1	10	0	10	0	10	1	0:0:1:1:0:0:0:0:0:0	0:0:0:0:0:0:0:0:0:0	PPIE;HPCAL4	0.0839253	0.0426008	0.0262583	0.99995	1	HPCAL4	9	7	1	14	7	0	0	0	NA	0	-	-	-	FOXJ2	NA	NA	0	0	0	0	0	0
chr1:40155000-40175000	rs538758:40155188:A:G	rs538758	40155188	A	G	0.4	0.833333	6.93959	0.31479	3.03999	17	1	12	1	12	0	6	0	0:0:0:0:0:0:0:0:0:0:0:0	0:0:0:0:0:0:0:0:0:0:0:0	PPIE;HPCAL4	0.5	0.03597	0.0220663	0.99995	1	HPCAL4	7	5	1	14	7	0	0	0	NA	0	-	-	-	RARA/NR1I3/NR1I2	NR1H3/THRA/THRB/NR1I3/NR1I2	NA	0	0	0	0	0	0
chr1:40155000-40175000	rs564249	rs564249	40155623	G	A	0.4	0.833333	6.97097	0.314806	3.05508	17	1	12	1	12	0	6	0	0:0:0:0:0:0:0:0:0:0:0:0	0:0:0:0:0:0:0:0:1:0:0:0	PPIE;HPCAL4	0.1694	0.03597	0.0220663	0.99995	1	HPCAL4	7	5	1	14	7	0	0	0	NA	0	-	-	-	NA	NA	NA	0	0	0	0	0	0
chr1:40155000-40175000	rs568072:40156092:C:T	rs568072	40156092	C	T	0.4	0.833333	6.94551	0.314821	3.04301	17	1	12	1	12	0	6	0	0:0:0:1:0:0:0:0:0:0:0:0	0:0:0:0:0:0:0:0:0:0:0:0	PPIE;HPCAL4	0.1694	0.03597	0.0220663	0.99995	1	HPCAL4	7	5	1	14	7	0	0	0	NA	0	-	-	-	TLX1	NA	NFIC	0	0	0	0	0	0
chr1:40155000-40175000	rs482326:40156476:A:G	rs482326	40156476	A	G	0.4	0.833333	6.88913	0.314926	3.01605	17	1	12	1	12	0	6	0	0:0:0:0:0:0:0:0:0:0:0:0	0:0:0:0:0:0:0:0:0:0:0:0	PPIE;HPCAL4	0.5	0.03597	0.0220663	0.99995	1	HPCAL4	7	5	1	14	7	0	1	0	H3K4me1	0	-	-	-	NA	NA	NA	0	0	0	0	0	0
chr1:40155000-40175000	rs3754351:40156555:G:A	rs3754351	40156555	G	A	0.4	0.833333	6.88913	0.314926	3.01605	17	1	12	1	12	0	6	0	0:0:0:0:0:0:0:0:0:0:0:0	0:0:0:0:0:0:0:0:0:0:0:0	PPIE;HPCAL4	0.5	0.03597	0.0220663	0.99995	1	HPCAL4	7	5	1	14	7	0	1	0	H3K4me1	0	-	-	-	REST	NA	NA	0	0	0	0	0	0
chr1:40155000-40175000	rs59796683:40156767:T:C	rs59796683	40156767	T	C	0.4	0.833333	6.86582	0.314971	3.00491	17	1	12	1	12	0	6	0	0:0:0:0:0:0:0:0:0:0:0:0	0:0:0:0:0:0:0:0:0:0:0:0	PPIE;HPCAL4	0.5	0.03597	0.0220663	0.99995	1	HPCAL4	7	5	1	14	7	0	1	0	H3K4me1/H3K27ac/H3K4me3/H3K4me2	0	-	SMAD3	-	NA	SP4/TAF1/ZNF341/PATZ1/ZNF708/SMAD3/WT1/RXRA	NA	0	0	0	0	0	0
chr1:40155000-40175000	rs61310802:40156778:A:G	rs61310802	40156778	A	G	0.4	0.833333	6.86582	0.314971	3.00491	17	1	12	1	12	0	6	0	0:0:0:0:0:0:0:0:0:0:0:0	0:0:0:0:0:0:0:0:0:0:0:0	PPIE;HPCAL4	0.5	0.03597	0.0220663	0.99995	1	HPCAL4	7	5	1	14	7	0	1	0	H3K4me1/H3K27ac/H3K4me3/H3K4me2	1	-	-	-	NA	ZNF341/PATZ1/ZNF708/RXRA	NA	0	0	0	0	0	0
chr1:40155000-40175000	rs60297197:40157143:C:T	rs60297197	40157143	C	T	0.4	0.833333	6.8291	0.315044	2.98737	17	1	12	1	12	0	6	0	0:0:0:0:0:0:0:0:0:0:0:0	0:0:0:0:0:0:0:0:0:0:0:0	PPIE;HPCAL4	0.5	0.03597	0.0220663	0.99995	1	HPCAL4	7	5	1	14	7	0	1	0	ATAC/H3K4me3/H3K27ac/H3K4me1/REST/RNApolII	1	MLL	-	SP2	SP2/SP4/KLF4/KLF5/SP1/EGR1	SP2/KLF12/SP4/SP3/KLF9/KLF3/ZNF281/KLF4/KLF1	SP2/KLF5/SP4/SP1/POU2F1/SP3	0	0	0	0	0	0
chr1:40155000-40175000	rs16865656:40157260:C:A	rs16865656	40157260	C	A	0.4	0.833333	6.82432	0.315071	2.98434	17	1	12	1	12	0	6	0	0:0:0:0:0:0:0:0:0:0:0:0	0:0:0:0:0:0:0:0:0:0:0:0	PPIE;HPCAL4	0.5	0.03597	0.0220663	0.99995	0	NA	0	0	1	14	7	1	1	0	ATAC/H3K4me3/H3K27ac/H3K4me1/JUNB/RNApolII	1	-	-	-	SP2	SP2/SP3/RARG/ZNF329	NA	0	0	0	0	0	0
chr1:40625000-40765000	rs10489431:40759064:C:T	rs10489431	40759064	C	T	0.133333	5.36982	7.56989	0.330621	3.3516	29	5	24	5	4	0	2	0	0:0:0:0	0:0:0:0	RLF;COL9A2;ZMPSTE24	0.5	0.0257189	0.0161677	0.999952	0	NA	0	0	0	5	0	0	0	0	NA	0	-	-	-	RBPJ/MYCN	GATA2	NA	0	0	0	0	0	0
chr1:40625000-40765000	rs10489432	rs10489432	40759231	A	G	0.133333	5.36982	7.56989	0.330621	3.3516	29	5	24	5	4	0	2	0	0:0:0:0	0:0:0:0	RLF;COL9A2;ZMPSTE24	0.5	0.0257189	0.0161677	0.999952	0	NA	0	0	0	6	0	0	0	0	NA	0	-	-	-	NA	NA	NA	0	0	0	0	0	0
chr1:40625000-40765000	rs11580085:40760845:G:A	rs11580085	40760845	G	A	0.133333	5.36982	7.57602	0.33062	3.3544	29	5	24	5	4	0	2	0	0:0:0:0	0:0:0:1	RLF;COL9A2;ZMPSTE24	0.195501	0.0257189	0.0161677	0.999952	0	NA	0	0	0	6	0	0	0	0	NA	0	-	-	-	NA	CEBPD/CEBPA	NA	0	0	0	0	0	0
chr1:40845000-40870000	rs209598:40862831:G:A	rs209598	40862831	G	A	0.5	3.33333	10.1757	0.644881	4.11194	30	19	10	5	10	9	10	5	3:0:0:1:2:2:0:0:0:0	0:0:0:1:0:0:0:0:0:0	SMAP2	0.0442952	0.0136208	0.821692	0.457221	0	NA	0	0	1	19	6	0	0	0	ATAC	1	-	-	-	IRF1/IRF3	NA	NA	0	0	0	0	0	0
chr1:42360000-42385000	rs783629:42363275:C:T	rs783629	42363275	C	T	0.566667	0.22174	9.30308	0.355403	3.65958	29	13	5	4	16	8	9	1	2:0:0:0:1:0:0:0:0:2:0:0:0:0:0:0	0:0:0:0:0:0:0:0:0:0:0:1:0:0:0:0	HIVEP3	0.108124	0.00589351	0.00310571	0.968463	1	HIVEP3	9	7	1	15	8	0	1	0	NA	0	-	-	-	NA	ZNF708	NA	0	0	0	1	0	0
chr1:42360000-42385000	rs1886729:42363966:G:A	rs1886729	42363966	G	A	0.566667	0.22174	9.26983	0.355858	3.64449	29	13	5	4	16	8	9	1	0:0:0:0:1:9:0:0:0:1:0:0:2:0:0:0	0:0:0:1:0:0:0:0:0:0:2:0:1:0:0:0	HIVEP3	0.178301	0.00589351	0.00310571	0.968463	1	HIVEP3	9	7	1	15	8	1	1	0	ATAC/BRD4/ETS1/YY1/CREBBP/RNApolII	1	-	-	-	NA	FLI1	NA	0	0	0	0	0	0
chr1:42360000-42385000	rs1408947:42364198:C:T	rs1408947	42364198	C	T	0.566667	0.22174	9.30413	0.355666	3.65639	29	13	5	4	16	8	9	1	0:0:0:0:3:0:0:6:0:1:0:0:4:4:1:2	1:0:0:0:0:0:0:2:0:2:1:0:0:0:0:0	HIVEP3	0.029962	0.00589351	0.00310571	0.968463	1	HIVEP3	9	7	1	15	8	0	1	1	ATAC/H3K4me3/H3K27ac/H3K4me1/H3K9ac/H3K4me2/H2A.Z/BRD4/RNApolII	1	-	-	-	TFAP2A	TFAP2C	NA	0	0	0	0	0	0
chr1:42360000-42385000	rs1408945:42364877:G:T	rs1408945	42364877	G	T	0.383333	0.208823	9.2481	0.348257	3.84833	29	13	12	7	13	6	5	0	0:0:0:0:0:0:0:0:0:0:1:0:0	0:0:0:0:0:0:0:0:0:0:0:0:0	HIVEP3	0.168525	0.00589351	0.0215139	0.968463	1	HIVEP3	7	6	1	14	8	0	0	0	NA	0	FOXL1	-	-	NA	NA	NA	0	0	0	0	0	0
chr1:42360000-42385000	rs783625:42365548:C:T	rs783625	42365548	C	T	0.566667	0.22174	9.29898	0.355473	3.65849	29	13	5	4	16	8	9	1	0:0:0:0:0:0:0:0:0:0:0:0:1:0:0:5	0:0:0:0:0:0:0:0:0:0:0:0:0:0:0:0	HIVEP3	0.125874	0.00589351	0.00310571	0.968463	1	HIVEP3	9	7	1	15	8	0	0	0	NA	0	-	-	-	NA	ZNF449	NA	0	0	0	0	0	0
chr1:42360000-42385000	rs812487:42366198:G:A	rs812487	42366198	G	A	0.566667	0.22174	9.29898	0.355473	3.65849	29	13	5	4	16	8	9	1	0:0:0:0:0:0:0:0:0:0:0:0:0:0:0:0	0:0:0:0:0:0:0:0:0:0:0:0:0:0:0:0	HIVEP3	0.5	0.00589351	0.00310571	0.968463	1	HIVEP3	9	7	1	15	8	0	0	0	NA	0	-	-	-	NA	NA	NA	0	0	0	0	0	0
chr1:42360000-42385000	rs783622	rs783622	42366988	A	G	0.566667	0.22174	9.29898	0.355473	3.65849	29	13	5	4	16	8	9	1	0:0:0:0:0:0:0:0:0:0:0:0:0:0:0:0	0:0:0:0:0:0:0:0:0:0:0:0:0:1:0:0	HIVEP3	0.166585	0.00589351	0.00310571	0.968463	1	HIVEP3	9	7	1	15	8	0	0	0	NA	0	-	-	-	NA	NA	NA	0	0	0	0	0	0
chr1:42365000-42385000	rs783628:42361102:G:A	rs783628	42361102	G	A	0.633333	0.660012	8.45089	0.314584	3.61375	27	1	3	1	16	0	11	0	0:0:0:0:0:0:0:0:0:0:0:0:0:1:0:0	0:0:0:0:0:0:0:0:0:0:0:0:0:0:0:0	HIVEP3	0.166585	0.0056506	0.00949643	0.995616	1	HIVEP3	9	7	1	14	8	0	0	0	NA	0	-	-	-	NA	NA	NA	0	0	0	0	0	0
chr1:42365000-42385000	rs783629:42363275:C:T	rs783629	42363275	C	T	0.566667	0.22174	8.14372	0.326871	3.46775	27	1	5	1	16	0	9	0	0:0:0:0:1:0:0:0:0:2:0:0:0:0:0:0	0:0:0:0:0:0:0:0:0:0:0:1:0:0:0:0	HIVEP3	0.215979	0.0056506	0.00949643	0.995616	1	HIVEP3	9	7	1	15	8	0	1	0	NA	0	-	-	-	NA	ZNF708	NA	0	0	0	1	0	0
chr1:42365000-42385000	rs809173:42363381:G:A	rs809173	42363381	G	A	0.633333	0.660012	8.45586	0.31456	3.61625	27	1	3	1	16	0	11	0	0:0:0:1:0:0:2:5:0:1:1:2:1:0:0:0	0:0:0:2:0:0:0:0:0:0:0:0:0:1:0:0	HIVEP3	0.0531481	0.0056506	0.00949643	0.995616	1	HIVEP3	9	7	1	15	8	0	1	0	H3K27ac	0	-	-	-	NA	NA	NA	0	0	0	0	0	0
chr1:42365000-42385000	rs1886729:42363966:G:A	rs1886729	42363966	G	A	0.566667	0.22174	8.14761	0.326869	3.46972	27	1	5	1	16	0	9	0	0:0:0:0:0:9:0:0:0:1:0:0:2:0:0:0	0:0:0:1:0:0:0:0:0:0:2:0:1:0:0:0	HIVEP3	0.205652	0.0056506	0.00949643	0.995616	1	HIVEP3	9	7	1	15	8	1	1	0	ATAC/BRD4/ETS1/YY1/CREBBP/RNApolII	1	-	-	-	NA	FLI1	NA	0	0	0	0	0	0
chr1:42365000-42385000	rs1408947:42364198:C:T	rs1408947	42364198	C	T	0.566667	0.22174	8.14761	0.326869	3.46972	27	1	5	1	16	0	9	0	0:0:0:0:2:0:0:2:0:1:0:0:4:3:1:2	1:0:0:0:0:0:0:2:0:2:1:0:0:0:0:0	HIVEP3	0.0719546	0.0056506	0.00949643	0.995616	1	HIVEP3	9	7	1	15	8	0	1	1	ATAC/H3K4me3/H3K27ac/H3K4me1/H3K9ac/H3K4me2/H2A.Z/BRD4/RNApolII	1	-	-	-	TFAP2A	TFAP2C	NA	0	0	0	0	0	0
chr1:42365000-42385000	rs783626:42365326:T:A	rs783626	42365326	T	A	0.616667	1.18314	8.90049	0.308757	3.84828	27	1	3	1	17	0	10	0	0:0:0:0:0:0:0:0:0:0:0:0:0:0:0:0:0	0:0:0:0:0:0:0:0:0:0:0:0:0:0:0:0:0	HIVEP3	0.5	0.0056506	0.00949643	0.995616	1	HIVEP3	9	7	1	15	8	0	0	0	NA	0	-	-	-	NA	NA	PBX3	0	0	0	0	0	0
chr1:42365000-42385000	rs783625:42365548:C:T	rs783625	42365548	C	T	0.566667	0.22174	8.15242	0.326904	3.47201	27	1	5	1	16	0	9	0	0:0:0:0:0:0:0:0:0:0:0:0:1:0:0:5	0:0:0:0:0:0:0:0:0:0:0:0:0:0:0:0	HIVEP3	0.125874	0.0056506	0.00949643	0.995616	1	HIVEP3	9	7	1	15	8	0	0	0	NA	0	-	-	-	NA	ZNF449	NA	0	0	0	0	0	0
chr1:42365000-42385000	rs812487:42366198:G:A	rs812487	42366198	G	A	0.566667	0.22174	8.15338	0.32686	3.47254	27	1	5	1	16	0	9	0	0:0:0:0:0:0:0:0:0:0:0:0:0:0:0:0	0:0:0:0:0:0:0:0:0:0:0:0:0:0:0:0	HIVEP3	0.5	0.0056506	0.00949643	0.995616	1	HIVEP3	9	7	1	15	8	0	0	0	NA	0	-	-	-	NA	NA	NA	0	0	0	0	0	0
chr1:42365000-42385000	rs783624:42366343:G:A	rs783624	42366343	G	A	0.633333	0.660012	8.46139	0.314601	3.61914	27	1	3	1	16	0	11	0	0:0:0:0:0:0:2:0:0:0:0:0:1:0:0:0	0:0:0:0:0:0:0:0:0:2:0:0:0:0:0:0	HIVEP3	0.375252	0.0056506	0.00949643	0.995616	1	HIVEP3	9	7	1	15	8	0	0	0	NA	0	-	-	-	NA	NA	NA	0	0	0	0	0	0
chr1:42365000-42385000	rs783622	rs783622	42366988	A	G	0.566667	0.22174	8.15121	0.326867	3.47156	27	1	5	1	16	0	9	0	0:0:0:0:0:0:0:0:0:0:0:0:0:0:0:0	0:0:0:0:0:0:0:0:0:0:0:0:0:1:0:0	HIVEP3	0.166585	0.0056506	0.00949643	0.995616	1	HIVEP3	9	7	1	15	8	0	0	0	NA	0	-	-	-	NA	NA	NA	0	0	0	0	0	0
chr1:42365000-42385000	rs783621:42368035:A:G	rs783621	42368035	A	G	0.566667	0.22174	8.15585	0.326837	3.47376	27	1	5	1	16	0	9	0	0:0:0:0:0:0:0:0:0:0:2:0:0:0:0:0	0:0:1:0:0:0:0:0:0:0:0:0:0:0:0:0	HIVEP3	0.334614	0.0056506	0.00949643	0.995616	1	HIVEP3	9	7	1	15	8	0	0	0	NA	0	SP1/KLF5/KLF4	-	-	SP1/KLF5/SP4/SP2/KLF4	SP4/ZNF816/NR2F1/SP3/SP1/KLF12/ZNF341/KLF15/KLF1/ZSCAN22/ZNF281/KLF3/KLF9/SP2/ZNF768	NR2C2/SP1/SP4/KLF5/SP2	0	0	0	0	0	0
chr1:42365000-42385000	rs2786487:42368339:G:C	rs2786487	42368339	G	C	0.566667	0.22174	8.14515	0.326928	3.46729	27	1	5	1	16	0	9	0	0:0:0:0:0:0:0:0:0:0:0:0:0:0:0:0	0:0:0:0:0:0:0:0:0:1:0:0:1:0:0:0	HIVEP3	0.0819378	0.0056506	0.00949643	0.995616	1	HIVEP3	9	7	1	15	8	0	0	0	NA	0	-	-	-	NA	NA	NA	0	0	0	0	0	0
chr1:42365000-42385000	rs2764839	rs2764839	42368704	A	G	0.616667	1.18314	8.93742	0.308602	3.86689	27	1	3	1	17	0	10	0	0:0:0:0:0:0:0:0:0:0:0:0:0:0:0:0:0	0:1:0:0:0:0:0:0:0:0:0:0:0:0:0:0:0	HIVEP3	0.166097	0.0056506	0.00949643	0.995616	1	HIVEP3	9	7	1	15	8	0	0	0	NA	0	TEAD1	TEAD4	TEAD2	TEAD1	TEAD4/TEAD1	TEAD2	0	0	0	0	0	0
chr1:43855000-43875000	rs839753:43855578:G:C	rs839753	43855578	G	C	0.65	0.293443	7.1649	0.358937	2.76134	26	2	3	0	15	2	12	0	1:1:0:0:0:0:0:0:0:0:0:0:0:0:0	4:0:0:0:0:0:2:2:0:0:2:0:0:0:3	MED8;SZT2	0.0217561	0.0223032	0.0552316	0.830501	1	MED8	7	5	1	23	8	1	1	1	ATAC/DNase/H3K4me3/H3K27ac/H3K4me1/BRD4/ETS1/RNApolII	1	-	-	-	NR2C2	PPARG/PPARA/NR2F2/RORA/RARA	NR2C2/NR1H2/PPARA	0	0	0	0	0	0
chr1:45240000-45280000	rs200396247:45284550:C:A	rs200396247	45284550	C	A	0.3	0.37037	6.74976	0.579089	2.01106	30	28	14	13	14	13	2	2	0:0:0:0:1:0:0:0:1:0:1:0:0:0	0:0:0:0:0:0:0:0:0:0:0:0:0:0	RPS8;BEST4;PTCH2;PLK3;TCTEX1D4;BTBD19	0.0411384	0.0350618	0.772067	0.125343	0	NA	0	0	0	0	0	0	0	0	NA	0	FOXI1	-	ZNF384	FOXJ2/FUBP1/IRF1	FOXJ3/AR/IRF1/SRY/IRF3/ZNF394/IRF2	ZNF384/IRF1	0	0	0	0	0	0
chr1:53640000-53690000	rs1056425:53680090:G:A	rs1056425	53680090	G	A	0.4	1.875	4.45031	0.648321	1.71647	24	2	9	0	18	1	3	1	0:0:0:0:0:0:0:0:0:0:0:0:0:0:0:0:0:0	0:0:0:0:0:0:0:0:0:0:0:0:0:0:1:0:1:0	CPT2;C1orf123;MAGOH	0.0815694	0.048316	0.0303549	0.999509	0	NA	2	1	1	27	8	0	0	0	NA	0	-	-	HOXA5	NA	NA	NA	0	0	0	0	0	0
chr1:53640000-53690000	rs17369394:53682106:A:C	rs17369394	53682106	A	C	0.383333	1.18314	8.43964	0.692208	3.56529	24	2	10	0	17	1	3	1	0:0:0:0:0:0:0:0:0:0:0:0:0:0:0:0:0	0:0:0:0:0:0:0:0:0:0:0:0:0:0:0:0:0	CPT2;C1orf123;MAGOH	0.5	0.00609695	0.00368661	0.999509	0	NA	2	1	1	27	8	0	0	0	NA	0	-	-	-	TBX15	NA	NA	0	0	0	0	0	0
chr1:53640000-53690000	rs12140585:53683921:C:G	rs12140585	53683921	C	G	0.383333	1.18314	8.41278	0.692032	3.55186	24	2	10	0	17	1	3	1	0:0:0:0:0:0:0:0:0:0:0:0:0:0:0:0:0	0:0:0:0:2:0:0:0:0:0:0:0:0:0:1:0:0	CPT2;C1orf123;MAGOH	0.0938138	0.00609695	0.00368661	0.999509	0	NA	0	0	1	27	8	0	0	0	NA	0	-	SMAD3	-	NA	SREBF2	NA	0	0	0	0	0	0
chr1:53640000-53690000	rs3736118:53684324:A:G	rs3736118	53684324	A	G	0.366667	2.55557	9.18344	0.698939	3.92523	24	2	10	0	18	1	2	1	0:0:0:0:1:0:0:0:0:0:0:0:0:0:0:0:0:1	0:0:0:0:0:0:0:0:0:0:0:0:0:0:0:1:0:0	CPT2;C1orf123;MAGOH	0.289278	0.00609695	0.00368661	0.999509	0	NA	0	0	1	27	8	0	0	0	NA	0	-	-	-	NA	NFATC1	NA	0	0	0	0	0	0
chr1:53640000-53690000	rs67974630:53684924:A:G	rs67974630	53684924	A	G	0.333333	1.2	8.53606	0.687461	3.5653	24	2	12	0	16	1	2	1	0:0:0:0:0:0:0:0:0:0:0:0:0:0:0:0	0:0:0:0:0:0:0:0:0:0:0:0:0:0:0:0	CPT2;C1orf123;MAGOH	0.5	0.00609695	0.00368661	0.999509	0	NA	0	0	1	26	7	0	0	0	NA	0	-	-	-	NA	NA	NA	0	0	0	0	0	0
chr1:53640000-53690000	rs6663121	rs6663121	53687589	T	C	0.55	0.465599	6.62785	0.652613	2.68345	24	2	7	0	13	1	10	1	0:0:0:0:0:0:0:0:0:0:0:0:0	0:0:0:0:0:0:0:0:0:0:0:0:0	CPT2;C1orf123;MAGOH	0.5	0.0150594	0.0102228	0.999509	0	NA	0	0	1	10	2	0	0	0	NA	0	-	-	-	NA	NA	NA	0	0	0	0	0	0
chr1:53640000-53690000	rs12133464:53692437:T:A	rs12133464	53692437	T	A	0.333333	1.2	8.55088	0.687546	3.57262	24	2	12	0	16	1	2	1	0:0:0:0:0:0:0:0:0:0:0:0:0:0:0:0	0:0:0:0:0:0:0:0:0:0:0:0:0:0:0:0	CPT2;C1orf123;MAGOH	0.5	0.00609695	0.00368661	0.999509	0	NA	0	0	1	25	7	0	0	0	NA	0	-	-	-	NA	NA	NA	0	0	0	0	0	0
chr1:53640000-53690000	rs12136837:53692488:A:G	rs12136837	53692488	A	G	0.333333	1.2	8.56076	0.687602	3.57751	24	2	12	0	16	1	2	1	0:0:0:0:0:0:0:0:0:0:0:0:0:0:0:0	0:0:0:0:0:0:0:0:0:0:0:0:0:0:0:0	CPT2;C1orf123;MAGOH	0.5	0.00609695	0.00368661	0.999509	0	NA	0	0	1	26	7	0	0	0	NA	0	-	-	-	NA	NA	NA	0	0	0	0	0	0
chr1:53640000-53690000	rs6670999:53693090:G:T	rs6670999	53693090	G	T	0.333333	1.2	8.49164	0.687207	3.54335	24	2	12	0	16	1	2	1	0:0:0:0:0:0:0:0:0:0:0:0:0:0:0:0	0:0:0:0:0:0:0:0:0:0:0:0:0:0:0:0	CPT2;C1orf123;MAGOH	0.5	0.00609695	0.00368661	0.999509	0	NA	0	0	1	25	7	0	0	0	NA	0	-	-	-	NA	NA	NA	0	0	0	0	0	0
chr1:53640000-53690000	rs12145535:53693831:C:T	rs12145535	53693831	C	T	0.333333	1.2	8.57064	0.687658	3.58239	24	2	12	0	16	1	2	1	0:0:0:0:0:0:0:0:0:0:0:0:0:0:0:0	0:0:0:0:2:0:0:0:0:0:0:0:0:0:0:0	CPT2;C1orf123;MAGOH	0.166585	0.00609695	0.00368661	0.999509	0	NA	0	0	1	26	7	0	0	0	NA	0	-	-	-	SP8	KLF4/KLF3	SP8	0	0	0	0	0	0
chr1:53640000-53690000	rs12135400:53693930:T:C	rs12135400	53693930	T	C	0.333333	1.2	8.57064	0.687658	3.58239	24	2	12	0	16	1	2	1	0:0:0:0:0:0:0:0:0:0:0:0:0:0:0:0	5:0:0:0:0:0:0:0:0:0:0:0:0:0:0:0	CPT2;C1orf123;MAGOH	0.166585	0.00609695	0.00368661	0.999509	0	NA	1	1	1	26	7	0	0	0	NA	0	-	-	-	NA	NA	NA	0	0	0	0	0	0
chr1:53640000-53690000	rs12116608:53694065:C:T	rs12116608	53694065	C	T	0.333333	1.2	8.57559	0.687686	3.58484	24	2	12	0	16	1	2	1	0:0:0:0:0:0:0:0:0:0:0:0:0:0:2:0	0:0:0:0:0:0:0:0:0:0:0:0:0:0:0:0	CPT2;C1orf123;MAGOH	0.166585	0.00609695	0.00368661	0.999509	0	NA	1	1	1	26	7	0	0	0	NA	0	E2F2	-	-	NA	SMARCA5/ZNF260	NA	0	0	0	0	0	0
chr1:53640000-53690000	rs2275087:53694388:T:C	rs2275087	53694388	T	C	0.333333	1.2	8.58053	0.687714	3.58728	24	2	12	0	16	1	2	1	0:0:0:0:0:0:0:0:0:0:0:0:0:0:0:0	0:0:0:0:0:0:0:0:0:0:0:0:0:0:0:0	CPT2;C1orf123;MAGOH	0.5	0.00609695	0.00368661	0.999509	0	NA	1	1	1	26	7	0	0	0	NA	0	-	-	-	NA	NA	NA	0	0	0	0	0	0
chr1:53665000-53690000	rs3736118:53684324:A:G	rs3736118	53684324	A	G	0.366667	2.55557	8.02455	0.382596	3.06586	30	16	10	8	18	8	2	0	0:1:0:0:0:0:0:0:0:0:4:0:0:0:0:0:0:1	0:2:0:0:0:0:0:0:0:0:0:0:1:0:0:0:0:0	CPT2;C1orf123;MAGOH	0.253499	0.00879471	0.00497585	0.948302	0	NA	0	0	1	27	8	0	0	0	NA	0	-	-	-	NA	NFATC1	NA	0	0	0	0	0	0
chr1:53665000-53690000	rs67974630:53684924:A:G	rs67974630	53684924	A	G	0.333333	1.2	7.69972	0.386163	2.90293	30	16	12	8	16	8	2	0	0:0:0:0:0:0:0:1:0:0:0:0:0:0:1:0	0:0:0:0:0:0:0:0:0:0:2:0:0:1:0:0	CPT2;C1orf123;MAGOH	0.359151	0.00879471	0.00497585	0.948302	0	NA	0	0	1	26	7	0	0	0	NA	0	-	-	-	NA	NA	NA	0	0	0	0	0	0
chr1:53665000-53690000	rs6663121	rs6663121	53687589	T	C	0.55	0.465599	5.06251	0.426182	1.32925	30	16	7	6	13	8	10	2	0:0:0:0:0:0:0:0:0:0:0:0:0	0:0:0:0:0:0:0:2:0:0:0:0:0	CPT2;C1orf123;MAGOH	0.168525	0.0311166	0.0237577	0.948302	0	NA	0	0	1	10	2	0	0	0	NA	0	-	-	-	NA	NA	NA	0	0	0	0	0	0
chr1:53665000-53690000	rs12133464:53692437:T:A	rs12133464	53692437	T	A	0.333333	1.2	7.71381	0.386076	2.91064	30	16	12	8	16	8	2	0	0:0:0:0:0:0:0:0:0:0:0:0:0:0:0:0	0:0:0:0:0:0:0:0:0:0:0:0:0:0:0:0	CPT2;C1orf123;MAGOH	0.5	0.00879471	0.00497585	0.948302	0	NA	0	0	1	25	7	0	0	0	NA	0	-	-	-	NA	NA	NA	0	0	0	0	0	0
chr1:53665000-53690000	rs12136837:53692488:A:G	rs12136837	53692488	A	G	0.333333	1.2	7.72322	0.386018	2.91578	30	16	12	8	16	8	2	0	0:0:0:0:0:0:0:0:0:0:0:0:0:0:0:0	0:0:0:0:0:0:0:0:0:0:0:0:0:0:0:0	CPT2;C1orf123;MAGOH	0.5	0.00879471	0.00497585	0.948302	0	NA	0	0	1	26	7	0	0	0	NA	0	-	-	-	NA	NA	NA	0	0	0	0	0	0
chr1:53665000-53690000	rs6670999:53693090:G:T	rs6670999	53693090	G	T	0.333333	1.2	7.65748	0.386424	2.87984	30	16	12	8	16	8	2	0	0:1:0:0:0:0:0:1:0:1:0:0:0:0:0:0	0:0:0:0:0:0:0:0:0:0:0:0:0:0:0:2	CPT2;C1orf123;MAGOH	0.359151	0.00879471	0.00497585	0.948302	0	NA	0	0	1	25	7	0	0	0	NA	0	-	-	-	NA	NA	NA	0	0	0	0	0	0
chr1:53665000-53690000	rs12145535:53693831:C:T	rs12145535	53693831	C	T	0.333333	1.2	7.73262	0.38596	2.92092	30	16	12	8	16	8	2	0	1:0:0:0:2:0:0:0:0:1:0:0:0:0:4:0	0:0:0:0:0:0:0:3:1:0:0:0:1:0:2:1	CPT2;C1orf123;MAGOH	0.5	0.00879471	0.00497585	0.948302	0	NA	0	0	1	26	7	0	0	0	NA	0	-	-	-	SP8	KLF4/KLF3	SP8	0	0	0	0	0	0
chr1:53665000-53690000	rs12135400:53693930:T:C	rs12135400	53693930	T	C	0.333333	1.2	7.73262	0.38596	2.92092	30	16	12	8	16	8	2	0	2:0:0:0:0:0:0:0:1:0:3:0:0:0:0:0	0:1:0:0:0:0:0:0:0:0:0:0:1:1:0:0	CPT2;C1orf123;MAGOH	0.242358	0.00879471	0.00497585	0.948302	0	NA	1	1	1	26	7	0	0	0	NA	0	-	-	-	NA	NA	NA	0	0	0	0	0	0
chr1:53665000-53690000	rs12116608:53694065:C:T	rs12116608	53694065	C	T	0.333333	1.2	7.73732	0.385931	2.92349	30	16	12	8	16	8	2	0	0:0:0:0:1:0:0:1:0:0:0:0:2:0:0:1	0:0:0:0:0:0:0:0:0:2:0:0:0:0:0:2	CPT2;C1orf123;MAGOH	0.386855	0.00879471	0.00497585	0.948302	0	NA	1	1	1	26	7	0	0	0	NA	0	E2F2	-	-	NA	SMARCA5/ZNF260	NA	0	0	0	0	0	0
chr1:53665000-53690000	rs2275087:53694388:T:C	rs2275087	53694388	T	C	0.333333	1.2	7.74203	0.385902	2.92606	30	16	12	8	16	8	2	0	0:0:0:0:0:0:0:0:0:1:0:0:0:0:0:0	0:0:0:0:0:0:0:0:0:0:0:0:0:0:2:0	CPT2;C1orf123;MAGOH	0.334614	0.00879471	0.00497585	0.948302	0	NA	1	1	1	26	7	0	0	0	NA	0	-	-	-	NA	NA	NA	0	0	0	0	0	0
chr1:54440000-54475000	rs12740238:54466383:T:C	rs12740238	54466383	T	C	0.433333	7.29776	11.4615	0.313002	5.23941	24	1	6	0	22	1	2	0	0:2:0:0:1:0:0:0:0:0:0:0:0:0:0:0:2:0:0:0:0:0	0:0:0:0:0:0:0:0:0:0:0:0:0:0:0:0:0:0:0:0:0:0	LRRC42	0.0480658	0.000863056	0.775097	0.0186639	0	NA	0	0	0	0	0	0	0	0	NA	0	-	-	-	NA	NA	NA	0	0	0	0	0	0
chr1:54440000-54475000	rs665817:54469948:T:G	rs665817	54469948	T	G	0.433333	7.29776	11.4582	0.312988	5.23768	24	1	6	0	22	1	2	0	0:0:0:0:0:0:0:0:1:0:0:0:0:1:0:0:0:0:0:1:0:0	0:0:0:0:0:0:0:0:0:0:0:0:0:0:0:0:0:0:0:0:0:0	LRRC42	0.0414488	0.000863056	0.775097	0.0186639	0	NA	0	0	0	0	0	0	0	0	NA	0	-	-	-	KLF8	KLF8/EGR2	NA	0	0	0	0	0	0
chr1:54440000-54475000	rs681617:54471157:A:G	rs681617	54471157	A	G	0.433333	7.29776	11.5342	0.312424	5.27617	24	1	6	0	22	1	2	0	0:3:0:1:1:0:0:0:0:0:0:1:0:0:2:0:0:0:0:0:0:0	0:0:0:0:0:0:0:0:0:0:0:0:0:0:0:0:0:0:0:0:0:0	LRRC42	0.0212316	0.000863056	0.775097	0.0186639	0	NA	0	0	0	0	0	0	0	0	NA	0	MLL	-	-	NA	NA	NA	0	0	0	0	0	0
chr1:54440000-54475000	rs928441:54473368:C:A	rs928441	54473368	C	A	0.566667	7.29776	11.4541	0.686844	5.23609	24	1	2	0	22	1	6	0	0:0:0:0:0:0:0:0:0:0:0:0:0:1:0:0:0:0:0:0:0:0	0:1:0:1:0:0:0:0:0:0:0:0:0:1:1:1:0:0:0:0:0:1	LRRC42	0.0107252	0.000863056	0.775097	0.0186639	0	NA	0	0	0	0	0	0	0	0	NA	0	-	-	-	NA	NA	NA	0	0	0	0	0	0
chr1:54880000-54960000	rs10888850:54883715:A:G	rs10888850	54883715	A	G	0.4	0.023148	5.5647	0.641126	2.14807	24	1	11	0	14	1	5	0	0:0:0:0:0:0:0:0:0:0:0:0:0:0	1:0:0:0:0:0:0:0:0:1:0:0:1:0	SSBP3	0.0411384	0.0469772	0.2213	0.558888	0	NA	0	0	0	0	0	0	0	0	NA	0	-	-	-	NA	NA	NA	0	0	0	0	0	0
chr1:70820000-70895000	rs7536099:70821757:A:G	rs7536099	70821757	A	G	0.25	1.2	6.48492	0.375126	2.53304	30	16	18	10	9	5	3	1	0:0:0:0:0:1:0:0:0	0:0:0:0:0:0:0:0:0	ANKRD13C;HHLA3;CTH	0.173297	0.036045	0.0455232	0.965562	1	HHLA3	5	1	1	12	2	0	0	0	NA	0	-	-	-	NA	NA	NA	0	0	0	0	0	0
chr1:70820000-70895000	rs12140479:70823238:A:C	rs12140479	70823238	A	C	0.266667	0.6547	6.40503	0.375652	2.49056	30	16	17	10	10	5	3	1	0:0:0:0:0:0:0:0:0:0	0:0:0:0:0:0:0:0:0:0	ANKRD13C;HHLA3;CTH	0.5	0.036045	0.0455232	0.965562	1	HHLA3	5	1	1	12	3	0	0	0	NA	0	-	-	-	NA	NA	NA	0	0	0	0	0	0
chr1:70820000-70895000	rs35901050:70823756:T:C	rs35901050	70823756	T	C	0.35	0.068027	7.02244	0.373354	2.78505	30	16	13	8	13	7	4	1	0:0:0:0:0:0:0:0:0:0:0:0:0	0:0:0:0:0:0:0:0:0:0:0:0:0	ANKRD13C;HHLA3;CTH	0.5	0.036045	0.0455232	0.965562	0	NA	7	4	0	12	3	0	0	0	NA	0	-	-	-	NA	ZNF146	NA	0	0	0	0	0	0
chr1:70820000-70895000	rs12732737:70823816:C:G	rs12732737	70823816	C	G	0.266667	0.6547	6.40458	0.375612	2.49014	30	16	17	10	10	5	3	1	0:0:0:0:0:0:0:0:0:0	0:0:0:0:0:0:0:0:0:0	ANKRD13C;HHLA3;CTH	0.5	0.036045	0.0455232	0.965562	1	HHLA3	5	1	1	12	2	0	0	0	NA	0	-	-	-	NA	SP2/ZSCAN22/SP4	SP2	0	0	0	0	0	0
chr1:70820000-70895000	rs998522:70825916:G:A	rs998522	70825916	G	A	0.35	0.068027	7.0211	0.373329	2.78426	30	16	13	8	13	7	4	1	0:0:0:0:0:0:0:0:0:0:0:0:0	0:0:0:0:0:0:0:0:0:0:0:0:0	ANKRD13C;HHLA3;CTH	0.5	0.036045	0.0455232	0.965562	0	NA	7	4	0	12	3	0	0	0	NA	0	FOXL1	-	-	NA	NA	NA	0	0	0	0	0	0
chr1:70820000-70895000	rs4620474	rs4620474	70828536	T	C	0.35	0.068027	7.02459	0.373393	2.78632	30	16	13	8	13	7	4	1	0:0:0:0:0:0:0:0:0:0:0:1:0	0:0:0:0:0:0:0:0:0:0:0:0:0	ANKRD13C;HHLA3;CTH	0.168525	0.036045	0.0455232	0.965562	0	NA	7	4	0	12	3	0	0	0	NA	0	MLL	-	-	NA	MTF1	NA	0	0	0	0	0	0
chr1:715000-765000	rs3115857:755940:C:T	rs3115857	755940	C	T	0.516667	2.15594	7.75275	0.248705	3.19067	25	5	5	0	19	4	6	1	0:0:0:0:0:0:0:0:0:0:0:0:0:0:0:0:0:0:1	0:0:0:0:0:0:0:0:0:0:0:0:1:0:1:0:1:0:1	NA	0.0413804	0.0396868	0.589476	0.391732	0	NA	0	0	1	19	7	0	1	0	NA	0	-	-	-	NA	NA	NA	0	0	0	0	0	0
chr1:715000-765000	1:756378:G:C	rs549844831	756378	G	C	0.433333	0.074323	10.916	0.74011	4.80865	25	5	10	2	14	2	6	1	0:0:2:0:0:0:0:3:0:0:0:0:6:1	0:0:0:0:0:0:0:0:0:0:0:0:0:0	NA	0.0447485	0.0352749	0.801618	0.391732	0	NA	0	0	0	0	0	0	1	0	NA	0	-	-	-	NA	NA	NA	0	0	0	0	0	0
chr1:715000-765000	rs148989274:762485:C:A	rs148989274	762485	C	A	0.166667	2.352	8.004	0.269829	3.51711	25	5	22	3	6	2	2	0	1:2:4:0:4:5	0:0:0:0:0:0	NA	0.0104832	0.0396868	0.131564	0.39207	0	NA	0	0	0	0	0	0	1	1	ATAC/H3K4me3/H3K27ac/H3K4me1/H3K4me2/RNApolII	0	-	-	-	NA	NA	NA	0	0	0	0	0	0
chr1:720000-765000	rs148989274:762485:C:A	rs148989274	762485	C	A	0.166667	2.352	5.87195	0.675732	2.15398	29	3	22	2	6	1	2	0	0:1:2:0:1:3	0:0:0:0:0:0	NA	0.0291647	0.0492374	0.765589	0.341918	0	NA	0	0	0	0	0	0	1	1	ATAC/H3K4me3/H3K27ac/H3K4me1/H3K4me2/RNApolII	0	-	-	-	NA	NA	NA	0	0	0	0	0	0
chr1:730000-765000	rs12567639:756268:G:A	rs12567639	756268	G	A	0.783333	2.93161	6.3856	0.290254	2.49993	22	1	3	0	7	1	20	0	0:0:0:0:0:0:0	0:0:0:0:1:1:1	NA	0.0390704	0.0480118	0.286974	0.624197	0	NA	0	0	0	0	0	0	1	0	NA	0	-	-	-	NA	NA	NA	0	0	0	0	0	0
chr1:730000-765000	rs3131954:758626:C:T	rs3131954	758626	C	T	0.833333	2.352	4.26399	0.357463	1.56733	22	1	2	0	6	1	22	0	0:1:1:0:1:2	0:0:0:0:0:0	NA	0.021097	0.0480118	0.269001	0.624197	0	NA	0	0	1	23	7	0	0	0	NA	0	MLL	-	-	NA	NA	NA	0	0	0	0	0	0
chr1:760000-1335000	rs71507461:762589:G:C	rs71507461	762589	G	C	0.833333	2.352	5.07345	0.352926	1.96192	22	2	2	0	6	0	22	2	0:2:1:4:0:2	0:0:0:0:0:0	AURKAIP1;CCNL2;RP4-758J18.2;MRPL20	0.0299581	0.0427567	0.987406	0.186942	0	NA	0	0	0	0	0	0	1	1	ATAC/H3K4me3/H3K27ac/H3K4me1/ETS1/BRD4/RNApolII	0	MLL	-	-	ZFX	ZNF816/THRB	NA	0	0	0	0	0	0
chr1:760000-1335000	rs71507462:762592:C:G	rs71507462	762592	C	G	0.833333	2.352	5.07345	0.352926	1.96192	22	2	2	0	6	0	22	2	0:2:1:4:0:2	0:0:0:0:0:0	AURKAIP1;CCNL2;RP4-758J18.2;MRPL20	0.0299581	0.0427567	0.987406	0.186942	0	NA	0	0	0	0	0	0	1	1	ATAC/H3K4me3/H3K27ac/H3K4me1/ETS1/BRD4/RNApolII	0	MLL	-	-	ZFX	ZNF816/THRB	NA	0	0	0	0	0	0
chr1:760000-1335000	rs71507463:762601:T:C	rs71507463	762601	T	C	0.833333	2.352	5.07345	0.352926	1.96192	22	2	2	0	6	0	22	2	0:2:1:4:0:2	0:0:0:0:0:0	AURKAIP1;CCNL2;RP4-758J18.2;MRPL20	0.0299581	0.0427567	0.987406	0.186942	0	NA	0	0	0	0	0	0	1	1	ATAC/H3K4me3/H3K27ac/H3K4me1/ETS1/BRD4/RNApolII	0	-	-	-	NA	NA	NA	0	0	0	0	0	0
chr1:760000-1335000	rs61768173:762632:T:A	rs61768173	762632	T	A	0.833333	2.352	5.07345	0.352926	1.96192	22	2	2	0	6	0	22	2	0:2:1:4:0:2	0:0:0:0:0:0	AURKAIP1;CCNL2;RP4-758J18.2;MRPL20	0.0299581	0.0427567	0.987406	0.186942	0	NA	0	0	0	0	0	0	1	1	ATAC/H3K4me3/H3K27ac/H3K4me1/ETS1/BRD4/RNApolII	0	EHF	-	-	MAZ	ZNF467/ZNF263/SP1/KLF15/FLI1/ETV4/ERG/MAZ/VEZF1/ETV5	NA	0	0	0	0	0	0
chr1:760000-780000	rs12567639:756268:G:A	rs12567639	756268	G	A	0.783333	2.93161	5.6307	0.585013	1.69124	30	25	3	1	7	5	20	19	0:0:0:1:0:0:0	0:0:0:1:0:2:2	NA	0.0861541	0.0341941	0.0291342	0.327646	0	NA	0	0	0	0	0	0	1	0	NA	0	-	-	-	NA	NA	NA	0	0	0	0	0	0
chr1:760000-780000	rs3131954:758626:C:T	rs3131954	758626	C	T	0.833333	2.352	5.87849	0.588013	1.90681	30	25	2	1	6	5	22	19	0:0:0:0:0:1	0:0:2:0:3:5	NA	0.0456336	0.033345	0.0218849	0.327646	0	NA	0	0	1	23	7	0	0	0	NA	0	MLL	-	-	NA	NA	NA	0	0	0	0	0	0
chr1:760000-780000	rs148989274:762485:C:A	rs148989274	762485	C	A	0.166667	2.352	9.68271	0.422031	3.43673	30	25	22	19	6	5	2	1	0:6:6:10:12:8	0:0:0:0:0:0	NA	0.00452321	0.033345	0.0249124	0.330211	0	NA	0	0	0	0	0	0	1	1	ATAC/H3K4me3/H3K27ac/H3K4me1/H3K4me2/RNApolII	0	-	-	-	NA	NA	NA	0	0	0	0	0	0
chr1:760000-800000	rs148989274:762485:C:A	rs148989274	762485	C	A	0.166667	2.352	6.68715	0.67424	2.51695	29	8	22	6	6	1	2	1	0:4:2:0:5:3	0:0:0:0:0:0	NA	0.0197529	0.0449645	0.920785	0.154546	0	NA	0	0	0	0	0	0	1	1	ATAC/H3K4me3/H3K27ac/H3K4me1/H3K4me2/RNApolII	0	-	-	-	NA	NA	NA	0	0	0	0	0	0
chr1:90070000-90310000	rs115363384:90309520:C:T	rs115363384	90309520	C	T	0.35	0.293443	6.23174	0.361375	2.50386	30	17	12	9	15	7	3	1	0:5:0:0:2:0:1:0:0:6:0:0:0:6:0	0:0:0:0:0:0:0:0:0:0:0:0:0:0:0	LRRC8B;LRRC8D	0.0214697	0.0468948	0.330172	0.868141	0	NA	0	0	0	0	0	0	1	1	ATAC/H3K4me3/H3K27ac/H3K4me1/BRD4	0	MLL	-	-	MBD2/ZFX	THAP1/MBD2/SP2	ZNF282	0	0	0	0	0	0
chr1:90070000-90310000	rs114208181:90309521:C:A	rs114208181	90309521	C	A	0.35	0.293443	6.23174	0.361375	2.50386	30	17	12	9	15	7	3	1	0:5:0:0:2:0:1:0:0:6:0:0:0:6:0	0:0:0:0:0:0:0:0:0:0:0:0:0:0:0	LRRC8B;LRRC8D	0.0214697	0.0468948	0.330172	0.868141	0	NA	0	0	0	0	0	0	1	1	ATAC/H3K4me3/H3K27ac/H3K4me1/BRD4	0	MLL	-	-	MBD2/ZFX	THAP1/MBD2/SP2	ZNF282	0	0	0	0	0	0
chr1:90070000-90310000	rs113834473:90309525:G:C	rs113834473	90309525	G	C	0.35	0.293443	6.198	0.362263	2.48399	30	17	12	9	15	7	3	1	0:5:0:0:2:0:1:0:0:6:0:0:0:6:0	0:0:0:0:0:0:0:0:0:0:0:0:0:0:0	LRRC8B;LRRC8D	0.0214697	0.0468948	0.330172	0.868141	0	NA	0	0	0	0	0	0	1	1	ATAC/H3K4me3/H3K27ac/H3K4me1/BRD4	0	MLL	-	TFAP2A	MBD2/ZFX	MBD2/SP2	ZNF282	0	0	0	0	0	0
chr1:90095000-90125000	rs7534384:90091577:A:T	rs7534384	90091577	A	T	0.5	0.133333	7.80839	0.578584	2.59301	30	27	8	7	14	12	8	8	0:0:0:0:0:0:0:0:0:2:0:0:0:0	0:0:0:0:0:0:0:0:0:0:0:0:0:0	LRRC8C	0.167781	0.0163602	0.0460194	0.134413	0	NA	1	0	1	18	8	0	0	0	NA	0	-	-	-	SOX18/SOX2	NA	SOX4	0	0	0	0	0	0
chr1:90095000-90125000	rs1215504	rs1215504	90091890	G	A	0.5	0.133333	7.80839	0.578584	2.59301	30	27	8	7	14	12	8	8	0:0:0:0:0:0:0:0:0:0:0:0:0:0	0:0:0:0:0:0:0:0:0:0:0:0:0:0	LRRC8C	0.5	0.0163602	0.0460194	0.134413	0	NA	1	0	1	18	8	0	0	0	NA	0	-	-	-	NA	NA	NA	0	0	0	0	0	0
chr1:90095000-90125000	rs1215502:90093015:T:C	rs1215502	90093015	T	C	0.5	0.133333	7.80839	0.578584	2.59301	30	27	8	7	14	12	8	8	0:0:0:2:0:0:0:0:0:0:0:0:0:0	0:0:0:0:0:0:0:0:0:0:0:0:0:0	LRRC8C	0.167781	0.0163602	0.0460194	0.134413	0	NA	1	0	1	18	8	0	0	0	H3K27ac	0	-	-	-	NA	ZNF317	NA	0	0	0	0	0	0
chr1:90095000-90125000	rs1229992:90094228:G:T	rs1229992	90094228	G	T	0.5	0.133333	7.80662	0.5786	2.59197	30	27	8	7	14	12	8	8	0:0:0:0:0:0:0:0:0:0:0:0:0:0	0:0:0:0:0:0:0:1:0:0:0:0:0:0	LRRC8C	0.167781	0.0163602	0.0460194	0.134413	0	NA	1	0	1	18	8	0	0	0	NA	0	-	-	-	NA	NA	NA	0	0	0	0	0	0
chr1:90095000-90125000	rs990040:90094359:T:C	rs990040	90094359	T	C	0.5	0.133333	7.80662	0.5786	2.59197	30	27	8	7	14	12	8	8	0:0:0:0:0:0:0:0:0:0:0:0:0:0	0:0:0:0:0:0:0:0:0:0:0:0:0:0	LRRC8C	0.5	0.0163602	0.0460194	0.134413	0	NA	1	0	1	18	8	0	0	0	NA	0	-	-	-	NA	ZNF467/VEZF1/WT1	EWSR1-FLI1	0	0	0	0	0	0
chr1:90095000-90125000	rs1215501:90095690:C:A	rs1215501	90095690	C	A	0.5	0.133333	7.80662	0.5786	2.59197	30	27	8	7	14	12	8	8	0:0:0:0:0:0:0:0:0:0:0:0:0:0	0:0:1:0:0:0:0:0:0:0:0:0:0:0	LRRC8C	0.167781	0.0163602	0.0460194	0.134413	0	NA	1	0	1	18	8	0	0	0	NA	0	-	-	-	NA	NA	NA	0	0	0	0	0	0
chr1:90095000-90125000	rs1215500:90097254:G:C	rs1215500	90097254	G	C	0.516667	3.7e-05	8.42109	0.584299	2.93191	30	27	7	6	15	13	8	8	0:0:0:0:0:0:0:0:0:0:0:0:0:0:0	0:0:0:0:0:0:0:0:0:0:0:0:0:0:0	LRRC8C	0.5	0.0163602	0.0460194	0.134413	0	NA	1	0	1	18	8	0	0	0	NA	0	-	-	-	NA	NA	NA	0	0	0	0	0	0
chr1:90095000-90125000	rs10047070:90098715:G:C	rs10047070	90098715	G	C	0.566667	0.22174	5.45293	0.573608	1.4597	30	27	5	4	16	14	9	9	4:3:1:8:5:2:0:2:1:5:8:0:14:2:10:9	3:2:1:0:6:0:0:0:0:4:9:0:4:0:3:10	LRRC8C	0.0151931	0.0385739	0.0460194	0.812043	0	NA	1	0	1	20	8	1	1	1	ATAC/H3K27ac/H3K4me3/H3K4me1/BRD4/RNApolII	1	-	-	-	NA	NA	NA	0	0	0	0	0	0
chr1:90095000-90125000	rs6428559:90099036:C:T	rs6428559	90099036	C	T	0.55	0.003061	4.0926	0.560684	0.80485	30	27	6	5	15	13	9	9	7:0:12:10:1:9:0:5:10:4:10:16:3:16:15	13:0:3:14:1:15:0:5:10:14:11:13:8:9:16	LRRC8C	0.237972	0.0451222	0.0460194	0.812607	1	RP5-943J3.1	4	1	1	20	8	1	1	1	ATAC/H3K27ac/H3K4me3/H3K4me1/BRD4/RNApolII	1	-	AHR	-	NA	NA	NA	0	0	0	0	0	0
chr1:90095000-90125000	rs10922679:90100925:T:C	rs10922679	90100925	T	C	0.566667	0.22174	4.52958	0.56662	1.06243	30	27	5	4	16	14	9	9	0:0:0:0:0:0:0:0:0:0:0:0:0:0:0:0	0:0:0:0:0:0:0:0:0:0:0:0:0:0:0:0	LRRC8C	0.5	0.0385739	0.0460194	0.812043	0	NA	3	1	1	20	8	0	0	0	NA	0	-	-	-	HNF1B	HNF1A/HNF1B	HNF1A/HNF1B	0	0	0	0	0	0
chr1:90095000-90125000	rs10922680:90101326:T:C	rs10922680	90101326	T	C	0.566667	0.22174	4.52958	0.56662	1.06243	30	27	5	4	16	14	9	9	0:0:0:0:0:0:0:0:0:0:1:0:0:0:0:0	0:0:0:0:0:0:0:0:0:0:0:0:0:0:0:2	LRRC8C	0.334614	0.0385739	0.0460194	0.812043	0	NA	1	0	1	20	8	1	0	0	NA	0	-	-	-	NA	NA	NA	0	0	0	0	0	0
chr1:90095000-90125000	rs10801756:90101832:C:T	rs10801756	90101832	C	T	0.566667	0.22174	4.53053	0.566668	1.06254	30	27	5	4	16	14	9	9	0:0:0:0:0:0:0:0:0:0:0:0:0:0:0:0	0:0:0:0:0:0:0:0:0:0:0:0:0:0:0:0	LRRC8C	0.5	0.0385739	0.0460194	0.812043	0	NA	3	1	1	20	8	0	0	0	ATAC/JUNB/FOS/RNApolII	1	-	-	-	NA	ZNF317	NA	0	0	0	0	0	0
chr1:90095000-90125000	rs6684676:90102173:C:T	rs6684676	90102173	C	T	0.566667	0.22174	4.53053	0.566668	1.06254	30	27	5	4	16	14	9	9	0:0:0:2:0:0:0:0:0:0:1:0:0:0:0:0	0:0:0:0:0:0:0:0:0:0:0:0:0:0:0:0	LRRC8C	0.0940685	0.0385739	0.0460194	0.812043	0	NA	3	1	1	20	8	0	0	0	NA	0	-	SMAD3	-	RREB1	RUNX2	RREB1	0	0	0	0	0	0
chr1:90095000-90125000	rs6428560:90102462:A:T	rs6428560	90102462	A	T	0.566667	0.22174	4.53361	0.566823	1.06288	30	27	5	4	16	14	9	9	0:0:0:0:0:0:0:0:0:0:0:0:0:0:0:0	0:0:0:0:0:0:0:0:0:0:0:0:0:0:0:0	LRRC8C	0.5	0.0385739	0.0460194	0.812043	0	NA	3	1	1	20	8	0	0	0	NA	0	-	-	-	NA	NA	NA	0	0	0	0	0	0
chr1:90095000-90125000	rs6428561:90102619:G:A	rs6428561	90102619	G	A	0.566667	0.22174	4.52958	0.56662	1.06243	30	27	5	4	16	14	9	9	0:0:0:0:0:0:0:0:0:0:0:0:0:0:0:0	0:0:0:0:0:0:0:0:0:0:0:0:0:0:0:0	LRRC8C	0.5	0.0385739	0.0460194	0.812043	0	NA	3	1	1	20	8	0	0	0	NA	0	-	-	-	NA	NA	NA	0	0	0	0	0	0
chr1:90095000-90125000	rs6428562:90102665:G:A	rs6428562	90102665	G	A	0.566667	0.22174	4.52958	0.56662	1.06243	30	27	5	4	16	14	9	9	0:0:0:0:0:0:0:0:0:0:0:0:0:0:0:0	0:0:0:0:0:0:0:0:0:0:0:0:0:0:0:0	LRRC8C	0.5	0.0385739	0.0460194	0.812043	0	NA	3	1	1	20	8	0	0	0	NA	0	-	-	-	MEIS2	MEIS2/BCL6	NA	0	0	0	0	0	0
chr1:90095000-90125000	rs10801757:90103080:A:G	rs10801757	90103080	A	G	0.566667	0.22174	4.52958	0.56662	1.06243	30	27	5	4	16	14	9	9	0:0:0:0:0:0:0:0:0:0:0:0:0:0:0:0	0:0:0:0:0:0:0:0:0:0:0:0:0:0:0:0	LRRC8C	0.5	0.0385739	0.0460194	0.812043	0	NA	3	1	1	20	8	0	0	0	NA	0	-	-	-	NA	NA	NA	0	0	0	0	0	0
chr1:90095000-90125000	rs7552896:90103194:A:G	rs7552896	90103194	A	G	0.566667	0.22174	4.52958	0.56662	1.06243	30	27	5	4	16	14	9	9	0:0:0:0:0:0:0:0:0:0:0:0:0:0:0:0	0:0:0:0:0:0:0:0:0:0:0:0:0:0:0:0	LRRC8C	0.5	0.0385739	0.0460194	0.812043	0	NA	1	0	1	20	8	0	0	0	NA	0	-	-	-	NA	NA	NA	0	0	0	0	0	0
chr1:90095000-90125000	rs4658302:90103336:A:G	rs4658302	90103336	A	G	0.566667	0.22174	4.52958	0.56662	1.06243	30	27	5	4	16	14	9	9	0:0:0:0:0:0:0:0:0:0:0:0:0:0:0:0	0:0:0:0:0:0:0:0:0:0:0:0:0:0:0:0	LRRC8C	0.5	0.0385739	0.0460194	0.812043	0	NA	3	1	1	20	8	0	0	0	NA	0	-	-	-	NA	NA	NA	0	0	0	0	0	0
chr1:90095000-90125000	rs10801758:90104824:G:A	rs10801758	90104824	G	A	0.55	0.003061	4.09966	0.560912	0.807331	30	27	6	5	15	13	9	9	0:0:0:0:0:0:0:0:0:1:0:0:0:0:0	1:0:0:0:0:0:0:0:0:0:0:0:0:0:0	LRRC8C	0.5	0.0451222	0.0460194	0.812607	1	RP5-943J3.1	4	1	1	20	8	0	0	0	NA	0	-	-	-	NA	NA	NA	0	0	0	0	0	0
chr1:90095000-90125000	rs7513928:90104834:A:G	rs7513928	90104834	A	G	0.566667	0.22174	4.52958	0.56662	1.06243	30	27	5	4	16	14	9	9	0:0:0:0:0:0:0:0:0:0:1:0:0:0:0:0	0:1:0:0:0:0:0:0:0:0:0:0:0:0:0:0	LRRC8C	0.5	0.0385739	0.0460194	0.812043	0	NA	3	1	1	20	8	0	0	0	NA	0	MLL	-	-	NA	NA	NA	0	0	0	0	0	0
chr1:90095000-90125000	rs10801761:90115269:C:T	rs10801761	90115269	C	T	0.566667	0.22174	5.67794	0.574879	1.63156	30	27	5	4	16	14	9	9	0:0:0:0:0:0:0:0:0:0:0:0:0:0:0:0	0:0:0:0:0:0:0:0:0:0:0:0:0:0:0:0	LRRC8C	0.5	0.0341895	0.048897	0.970374	0	NA	3	1	1	20	8	0	0	0	NA	0	-	-	-	NA	NA	NA	0	0	0	0	0	0
chr1:90095000-90125000	JHU_1.90116067	rs10922683	90116068	G	A	0.55	0.003061	4.68161	0.565539	1.09368	30	27	6	5	15	13	9	9	0:0:0:0:0:0:0:0:0:0:0:0:0:0:0	0:0:0:0:0:0:0:0:0:0:0:0:0:0:0	LRRC8C	0.5	0.0458197	0.048897	0.970374	1	RP5-943J3.1	4	1	1	20	8	0	0	0	NA	0	FOXI1/FOXL1	-	-	NA	NA	NA	0	0	0	0	0	0
chr1:90095000-90125000	rs10754285:90116587:T:C	rs10754285	90116587	T	C	0.566667	0.22174	5.67794	0.574879	1.63156	30	27	5	4	16	14	9	9	0:0:0:0:0:0:0:0:0:0:1:0:0:0:0:0	0:0:0:0:0:0:0:0:0:0:0:0:0:0:0:1	LRRC8C	0.5	0.0341895	0.048897	0.970374	0	NA	3	1	1	20	8	0	1	0	NA	1	-	-	-	NA	NA	NA	0	0	0	0	0	0
chr1:90095000-90125000	rs6663363:90116854:A:G	rs6663363	90116854	A	G	0.566667	0.22174	5.67794	0.574879	1.63156	30	27	5	4	16	14	9	9	0:1:0:2:0:0:4:0:0:0:1:4:0:0:1:4	0:0:0:0:0:0:0:0:2:0:6:0:0:0:0:0	LRRC8C	0.169628	0.0341895	0.048897	0.970374	0	NA	3	1	1	20	8	0	0	1	NA	0	MLL	-	-	NA	NA	NA	0	0	0	0	0	0
chr1:90095000-90125000	rs6674491:90116996:G:A	rs6674491	90116996	G	A	0.433333	0.22174	5.67361	0.425113	1.6292	30	27	9	9	16	14	5	4	3:1:0:1:1:0:0:0:0:4:2:0:2:0:0:5	5:0:0:1:1:0:0:0:0:0:6:0:6:1:5:2	LRRC8C	0.205652	0.0341895	0.048897	0.970374	0	NA	1	0	1	20	8	0	0	1	NA	0	-	-	-	NA	NFIC	NA	0	0	0	0	0	0
chr1:90095000-90125000	rs4658307:90117586:G:T	rs4658307	90117586	G	T	0.55	0.003061	4.68161	0.565539	1.09368	30	27	6	5	15	13	9	9	0:0:0:0:0:0:0:0:1:0:0:0:0:0:0	1:0:0:0:0:0:0:0:0:0:0:0:0:0:1	LRRC8C	0.290813	0.0458197	0.048897	0.970374	0	NA	3	1	1	19	8	0	0	0	NA	0	-	-	-	NA	NA	GRHL2/GRHL1	0	0	0	0	0	0
chr1:90095000-90125000	rs10493829:90117833:T:C	rs10493829	90117833	T	C	0.566667	0.22174	5.67361	0.574887	1.6292	30	27	5	4	16	14	9	9	0:0:0:3:1:0:0:0:5:2:0:0:0:0:3:0	0:0:0:0:0:0:0:0:0:2:2:1:2:0:1:1	LRRC8C	0.246441	0.0341895	0.048897	0.970374	0	NA	1	0	1	19	8	0	0	0	NA	1	-	-	-	LEF1/TCF7L2/SPI1/BCL11A	TCF7/TCF7L1/SPIB	LEF1/TCF7L2	0	0	0	0	0	0
chr1:90095000-90125000	rs10922684:90117934:T:C	rs10922684	90117934	T	C	0.566667	0.22174	5.67361	0.574887	1.6292	30	27	5	4	16	14	9	9	0:0:0:0:0:0:0:0:5:0:2:0:0:1:0:0	0:0:0:0:1:0:0:0:0:0:2:1:0:2:1:1	LRRC8C	0.5	0.0341895	0.048897	0.970374	0	NA	1	0	1	19	8	0	0	0	NA	1	-	-	-	NA	GATA2/GATA1/TAL1	NA	0	0	0	0	0	0
chr1:90095000-90125000	rs10922685:90118320:A:G	rs10922685	90118320	A	G	0.566667	0.22174	5.67136	0.574892	1.62798	30	27	5	4	16	14	9	9	0:0:0:2:0:0:0:0:0:0:4:0:4:0:0:0	0:1:0:0:2:0:0:0:0:0:0:0:2:1:2:2	LRRC8C	0.5	0.0341895	0.048897	0.970374	0	NA	1	0	1	20	8	0	1	0	NA	1	-	-	-	FOXI1/FOXO6/FOXO3/FOXO4	FOXP1/FOXO3	FOXK1	0	0	0	0	0	0
chr1:90095000-90125000	rs1934046:90119290:A:T	rs1934046	90119290	A	T	0.433333	0.22174	5.67585	0.425117	1.63043	30	27	9	9	16	14	5	4	0:0:0:0:0:0:0:0:0:0:0:0:0:0:0:0	0:0:0:0:0:0:0:0:0:0:0:0:0:0:0:0	LRRC8C	0.5	0.0341895	0.048897	0.970374	0	NA	1	0	1	20	8	0	0	0	NA	0	-	-	-	NA	NA	NA	0	0	0	0	0	0
chr1:90095000-90125000	rs10737707:90119304:A:G	rs10737707	90119304	A	G	0.566667	0.22174	5.67361	0.574887	1.6292	30	27	5	4	16	14	9	9	0:0:0:0:0:0:0:0:0:0:0:0:0:0:0:0	0:0:0:0:0:0:0:0:0:0:0:0:0:0:0:0	LRRC8C	0.5	0.0341895	0.048897	0.970374	0	NA	1	0	1	20	8	0	0	0	NA	0	-	-	-	NA	NA	NA	0	0	0	0	0	0
chr1:90095000-90125000	rs10737708:90119804:A:G	rs10737708	90119804	A	G	0.566667	0.22174	5.67585	0.574883	1.63043	30	27	5	4	16	14	9	9	0:0:0:0:0:0:0:0:0:0:0:0:0:0:0:0	0:0:0:0:0:0:0:0:0:0:0:0:0:0:0:0	LRRC8C	0.5	0.0341895	0.048897	0.970374	0	NA	1	0	1	20	8	0	0	0	NA	0	-	-	-	NA	NA	NA	0	0	0	0	0	0
chr1:90095000-90125000	rs6661282:90119992:C:T	rs6661282	90119992	C	T	0.55	0.003061	4.67827	0.565551	1.0919	30	27	6	5	15	13	9	9	0:0:0:0:0:0:0:0:0:0:0:2:0:0:0	0:0:1:1:0:0:0:0:0:0:0:0:0:0:1	LRRC8C	0.35959	0.0458197	0.048897	0.970374	0	NA	3	1	1	20	8	0	0	0	NA	0	-	-	-	NA	NA	NA	0	0	0	0	0	0
chr1:90095000-90125000	rs10801763:90120822:C:T	rs10801763	90120822	C	T	0.566667	0.22174	5.68757	0.574926	1.63587	30	27	5	4	16	14	9	9	0:1:0:2:0:0:0:0:0:0:0:0:0:0:3:0	0:0:0:0:0:1:0:0:0:0:0:0:0:0:1:0	LRRC8C	0.108124	0.0341895	0.048897	0.970374	0	NA	1	0	1	20	8	0	0	0	NA	0	-	-	-	NA	NA	NA	0	0	0	0	0	0
chr1:90095000-90125000	rs1320563	rs1320563	90121032	G	A	0.566667	0.22174	5.69133	0.574928	1.63801	30	27	5	4	16	14	9	9	3:0:0:0:0:0:0:0:8:0:0:0:3:0:3:2	0:2:0:2:2:0:0:0:5:0:3:0:0:1:0:0	LRRC8C	0.313581	0.0341895	0.048897	0.970374	0	NA	1	0	1	20	8	0	0	0	NA	0	-	-	-	NA	NA	NA	0	0	0	0	0	0
chr1:90095000-90125000	rs10801764:90121751:T:G	rs10801764	90121751	T	G	0.566667	0.22174	5.65476	0.57465	1.61818	30	27	5	4	16	14	9	9	0:0:0:2:1:0:0:0:0:0:0:0:0:0:0:2	0:0:0:1:0:0:0:0:0:0:0:0:3:0:0:1	LRRC8C	0.5	0.0341895	0.048897	0.970374	0	NA	1	0	1	20	8	0	1	0	NA	0	-	-	-	NA	NA	NA	0	0	0	0	0	0
chr1:90095000-90125000	rs4658308:90122931:C:G	rs4658308	90122931	C	G	0.566667	0.22174	5.62284	0.574559	1.60087	30	27	5	4	16	14	9	9	0:0:0:0:1:0:0:0:0:0:0:0:0:0:0:0	0:0:0:0:0:0:0:0:0:0:2:0:2:2:0:2	LRRC8C	0.0447461	0.0341895	0.048897	0.970374	0	NA	1	0	1	20	8	0	1	0	NA	0	-	-	-	NA	NA	NA	0	0	0	0	0	0
chr1:90095000-90145000	rs7534384:90091577:A:T	rs7534384	90091577	A	T	0.5	0.133333	4.43511	0.571908	1.08154	29	21	8	4	14	10	8	7	0:0:0:0:0:0:0:0:0:0:0:0:0:0	0:0:0:0:0:0:0:0:0:0:0:0:0:0	LRRC8C	0.5	0.0438953	0.0369626	0.947466	0	NA	1	0	1	18	8	0	0	0	NA	0	-	-	-	SOX18/SOX2	NA	SOX4	0	0	0	0	0	0
chr1:90095000-90145000	rs1215504	rs1215504	90091890	G	A	0.5	0.133333	4.43511	0.571908	1.08154	29	21	8	4	14	10	8	7	0:0:0:0:0:0:0:0:0:0:0:0:0:0	0:0:0:0:0:0:0:0:0:0:0:0:0:0	LRRC8C	0.5	0.0438953	0.0369626	0.947466	0	NA	1	0	1	18	8	0	0	0	NA	0	-	-	-	NA	NA	NA	0	0	0	0	0	0
chr1:90095000-90145000	rs1215502:90093015:T:C	rs1215502	90093015	T	C	0.5	0.133333	4.43511	0.571908	1.08154	29	21	8	4	14	10	8	7	0:0:0:0:0:0:0:0:0:0:0:0:0:0	0:0:0:0:0:0:0:0:0:0:0:0:0:0	LRRC8C	0.5	0.0438953	0.0369626	0.947466	0	NA	1	0	1	18	8	0	0	0	H3K27ac	0	-	-	-	NA	ZNF317	NA	0	0	0	0	0	0
chr1:90095000-90145000	rs1229992:90094228:G:T	rs1229992	90094228	G	T	0.5	0.133333	4.43264	0.5719	1.08017	29	21	8	4	14	10	8	7	0:0:0:0:0:0:0:0:0:0:0:0:0:0	0:0:0:0:0:0:0:0:0:0:0:0:0:0	LRRC8C	0.5	0.0438953	0.0369626	0.947466	0	NA	1	0	1	18	8	0	0	0	NA	0	-	-	-	NA	NA	NA	0	0	0	0	0	0
chr1:90095000-90145000	rs990040:90094359:T:C	rs990040	90094359	T	C	0.5	0.133333	4.43264	0.5719	1.08017	29	21	8	4	14	10	8	7	0:0:0:0:0:0:0:0:0:0:0:0:0:0	0:0:0:0:0:0:0:0:0:0:0:0:0:0	LRRC8C	0.5	0.0438953	0.0369626	0.947466	0	NA	1	0	1	18	8	0	0	0	NA	0	-	-	-	NA	ZNF467/VEZF1/WT1	EWSR1-FLI1	0	0	0	0	0	0
chr1:90095000-90145000	rs1215501:90095690:C:A	rs1215501	90095690	C	A	0.5	0.133333	4.43308	0.571894	1.08037	29	21	8	4	14	10	8	7	0:0:0:0:0:0:0:0:0:0:0:1:0:0	0:0:0:0:0:0:0:0:0:0:0:0:0:1	LRRC8C	0.5	0.0438953	0.0369626	0.947466	0	NA	1	0	1	18	8	0	0	0	NA	0	-	-	-	NA	NA	NA	0	0	0	0	0	0
chr1:90095000-90145000	rs10047070:90098715:G:C	rs10047070	90098715	G	C	0.566667	0.22174	4.16102	0.57809	1.06242	29	21	5	2	16	11	9	8	0:3:1:2:3:0:0:2:0:1:1:0:1:1:6:3	2:6:1:0:5:0:0:0:0:1:5:0:1:4:0:3	LRRC8C	0.34019	0.0438953	0.0309837	0.947466	0	NA	1	0	1	20	8	1	1	1	ATAC/H3K27ac/H3K4me3/H3K4me1/BRD4/RNApolII	1	-	-	-	NA	NA	NA	0	0	0	0	0	0
chr1:90095000-90145000	rs6428559:90099036:C:T	rs6428559	90099036	C	T	0.55	0.003061	4.15845	0.572972	0.998253	29	21	6	3	15	10	9	8	3:0:4:2:0:5:1:15:10:11:10:9:3:4:9	7:0:3:7:1:5:0:6:6:5:9:10:3:7:14	LRRC8C	0.422613	0.0438953	0.0369626	0.996429	1	RP5-943J3.1	4	1	1	20	8	1	1	1	ATAC/H3K27ac/H3K4me3/H3K4me1/BRD4/RNApolII	1	-	AHR	-	NA	NA	NA	0	0	0	0	0	0
chr1:90095000-90145000	rs10922679:90100925:T:C	rs10922679	90100925	T	C	0.566667	0.22174	4.20119	0.578427	1.0823	29	21	5	2	16	11	9	8	0:0:0:0:0:0:0:0:0:0:0:0:0:0:0:0	0:0:0:0:0:0:0:0:0:0:0:0:0:0:0:0	LRRC8C	0.5	0.0438953	0.0309837	0.947466	0	NA	3	1	1	20	8	0	0	0	NA	0	-	-	-	HNF1B	HNF1A/HNF1B	HNF1A/HNF1B	0	0	0	0	0	0
chr1:90095000-90145000	rs10922680:90101326:T:C	rs10922680	90101326	T	C	0.566667	0.22174	4.20119	0.578427	1.0823	29	21	5	2	16	11	9	8	0:0:0:0:0:0:0:0:0:0:0:0:0:0:0:0	0:0:0:0:0:0:0:0:0:0:0:0:0:0:0:1	LRRC8C	0.166585	0.0438953	0.0309837	0.947466	0	NA	1	0	1	20	8	1	0	0	NA	0	-	-	-	NA	NA	NA	0	0	0	0	0	0
chr1:90095000-90145000	rs10801756:90101832:C:T	rs10801756	90101832	C	T	0.566667	0.22174	4.19847	0.578406	1.08067	29	21	5	2	16	11	9	8	0:0:0:0:0:0:0:0:0:0:0:0:0:0:0:0	0:0:0:0:0:0:0:0:0:0:0:0:0:0:0:0	LRRC8C	0.5	0.0438953	0.0309837	0.947466	0	NA	3	1	1	20	8	0	0	0	ATAC/JUNB/FOS/RNApolII	1	-	-	-	NA	ZNF317	NA	0	0	0	0	0	0
chr1:90095000-90145000	rs6684676:90102173:C:T	rs6684676	90102173	C	T	0.566667	0.22174	4.19847	0.578406	1.08067	29	21	5	2	16	11	9	8	0:0:0:0:0:0:0:0:0:0:0:0:0:0:0:0	0:0:0:0:0:0:0:0:0:0:0:0:0:0:0:0	LRRC8C	0.5	0.0438953	0.0309837	0.947466	0	NA	3	1	1	20	8	0	0	0	NA	0	-	SMAD3	-	RREB1	RUNX2	RREB1	0	0	0	0	0	0
chr1:90095000-90145000	rs6428560:90102462:A:T	rs6428560	90102462	A	T	0.566667	0.22174	4.18968	0.578336	1.07541	29	21	5	2	16	11	9	8	0:0:0:0:0:0:0:0:0:0:0:0:1:0:0:0	0:0:0:0:0:0:0:0:0:0:0:0:0:0:0:0	LRRC8C	0.166585	0.0438953	0.0309837	0.947466	0	NA	3	1	1	20	8	0	0	0	NA	0	-	-	-	NA	NA	NA	0	0	0	0	0	0
chr1:90095000-90145000	rs6428561:90102619:G:A	rs6428561	90102619	G	A	0.566667	0.22174	4.20119	0.578427	1.0823	29	21	5	2	16	11	9	8	0:0:0:0:0:0:0:0:0:0:0:0:0:0:0:0	0:0:0:0:0:0:0:0:0:0:0:0:0:0:0:0	LRRC8C	0.5	0.0438953	0.0309837	0.947466	0	NA	3	1	1	20	8	0	0	0	NA	0	-	-	-	NA	NA	NA	0	0	0	0	0	0
chr1:90095000-90145000	rs6428562:90102665:G:A	rs6428562	90102665	G	A	0.566667	0.22174	4.20119	0.578427	1.0823	29	21	5	2	16	11	9	8	0:0:0:0:0:0:0:0:0:0:0:0:0:0:0:0	0:0:0:0:0:0:0:0:0:0:0:0:0:0:0:0	LRRC8C	0.5	0.0438953	0.0309837	0.947466	0	NA	3	1	1	20	8	0	0	0	NA	0	-	-	-	MEIS2	MEIS2/BCL6	NA	0	0	0	0	0	0
chr1:90095000-90145000	rs10801757:90103080:A:G	rs10801757	90103080	A	G	0.566667	0.22174	4.20119	0.578427	1.0823	29	21	5	2	16	11	9	8	0:0:0:0:1:0:0:0:0:0:0:0:0:0:0:0	0:0:0:0:0:0:0:0:0:0:0:0:0:0:0:0	LRRC8C	0.166585	0.0438953	0.0309837	0.947466	0	NA	3	1	1	20	8	0	0	0	NA	0	-	-	-	NA	NA	NA	0	0	0	0	0	0
chr1:90095000-90145000	rs7552896:90103194:A:G	rs7552896	90103194	A	G	0.566667	0.22174	4.20119	0.578427	1.0823	29	21	5	2	16	11	9	8	0:0:0:0:1:0:0:0:0:0:0:0:0:0:0:0	0:0:0:0:0:0:0:0:0:0:0:0:0:0:0:1	LRRC8C	0.5	0.0438953	0.0309837	0.947466	0	NA	1	0	1	20	8	0	0	0	NA	0	-	-	-	NA	NA	NA	0	0	0	0	0	0
chr1:90095000-90145000	rs4658302:90103336:A:G	rs4658302	90103336	A	G	0.566667	0.22174	4.20119	0.578427	1.0823	29	21	5	2	16	11	9	8	0:0:0:0:0:0:0:0:0:0:0:0:0:0:0:0	0:0:0:0:0:0:0:0:0:0:0:0:0:0:0:0	LRRC8C	0.5	0.0438953	0.0309837	0.947466	0	NA	3	1	1	20	8	0	0	0	NA	0	-	-	-	NA	NA	NA	0	0	0	0	0	0
chr1:90095000-90145000	rs10801758:90104824:G:A	rs10801758	90104824	G	A	0.55	0.003061	4.13924	0.572876	0.986689	29	21	6	3	15	10	9	8	0:0:0:0:0:0:0:0:0:0:0:0:0:0:0	1:0:0:0:0:2:0:0:2:0:0:0:0:0:0	LRRC8C	0.0480724	0.0438953	0.0369626	0.996429	1	RP5-943J3.1	4	1	1	20	8	0	0	0	NA	0	-	-	-	NA	NA	NA	0	0	0	0	0	0
chr1:90095000-90145000	rs7513928:90104834:A:G	rs7513928	90104834	A	G	0.566667	0.22174	4.20119	0.578427	1.0823	29	21	5	2	16	11	9	8	0:0:0:0:0:0:0:0:0:0:0:0:0:0:0:0	0:1:0:0:0:0:2:0:0:2:0:0:0:0:0:0	LRRC8C	0.0480786	0.0438953	0.0309837	0.947466	0	NA	3	1	1	20	8	0	0	0	NA	0	MLL	-	-	NA	NA	NA	0	0	0	0	0	0
chr1:90275000-90310000	rs114770365:90309519:G:A	rs114770365	90309519	G	A	0.35	0.293443	17.4414	0.170202	8.7617	30	11	12	3	15	8	3	0	6:6:1:1:2:0:1:0:2:0:4:0:5:6:0	0:0:0:0:0:0:0:0:0:0:0:0:0:0:0	LRRC8D	0.00142957	0.000130373	0.876128	0.353562	0	NA	0	0	0	0	0	0	1	1	ATAC/H3K4me3/H3K27ac/H3K4me1/BRD4	0	MLL	-	-	MBD2	THAP1/MBD2/SP2	ZNF282	0	0	0	0	0	0
chr1:90275000-90310000	rs115363384:90309520:C:T	rs115363384	90309520	C	T	0.35	0.293443	17.4414	0.170202	8.7617	30	11	12	3	15	8	3	0	6:6:1:1:2:0:1:0:2:0:4:0:5:6:0	0:0:0:0:0:0:0:0:0:0:0:0:0:0:0	LRRC8D	0.00142957	0.000130373	0.876128	0.353562	0	NA	0	0	0	0	0	0	1	1	ATAC/H3K4me3/H3K27ac/H3K4me1/BRD4	0	MLL	-	-	MBD2/ZFX	THAP1/MBD2/SP2	ZNF282	0	0	0	0	0	0
chr1:90275000-90310000	rs114208181:90309521:C:A	rs114208181	90309521	C	A	0.35	0.293443	17.4495	0.170173	8.76581	30	11	12	3	15	8	3	0	6:6:1:1:2:0:1:0:2:1:4:0:5:6:0	0:0:0:0:0:0:0:0:0:0:0:0:0:0:0	LRRC8D	0.00098259	0.000130373	0.876128	0.353562	0	NA	0	0	0	0	0	0	1	1	ATAC/H3K4me3/H3K27ac/H3K4me1/BRD4	0	MLL	-	-	MBD2/ZFX	THAP1/MBD2/SP2	ZNF282	0	0	0	0	0	0
chr1:90275000-90310000	rs113834473:90309525:G:C	rs113834473	90309525	G	C	0.35	0.293443	17.4466	0.170174	8.7644	30	11	12	3	15	8	3	0	6:6:1:1:2:0:1:0:2:1:4:0:5:6:0	0:0:0:0:0:0:0:0:0:0:0:0:0:0:0	LRRC8D	0.00098259	0.000130373	0.876128	0.353562	0	NA	0	0	0	0	0	0	1	1	ATAC/H3K4me3/H3K27ac/H3K4me1/BRD4	0	MLL	-	TFAP2A	MBD2/ZFX	MBD2/SP2	ZNF282	0	0	0	0	0	0
chr1:90305000-90440000	rs114770365:90309519:G:A	rs114770365	90309519	G	A	0.35	0.293443	8.47501	0.303027	3.83825	28	3	12	1	15	2	3	0	0:0:0:1:0:0:0:0:0:3:3:0:0:4:0	0:0:0:0:0:0:0:0:0:0:0:0:0:0:0	LRRC8D	0.0299159	0.0134896	0.454465	0.921579	0	NA	0	0	0	0	0	0	1	1	ATAC/H3K4me3/H3K27ac/H3K4me1/BRD4	0	MLL	-	-	MBD2	THAP1/MBD2/SP2	ZNF282	0	0	0	0	0	0
chr1:90305000-90440000	rs115363384:90309520:C:T	rs115363384	90309520	C	T	0.35	0.293443	8.46923	0.303059	3.83532	28	3	12	1	15	2	3	0	0:0:0:1:0:0:0:0:0:3:3:0:0:4:0	0:0:0:0:0:0:0:0:0:0:0:0:0:0:0	LRRC8D	0.0299159	0.0134896	0.454465	0.921579	0	NA	0	0	0	0	0	0	1	1	ATAC/H3K4me3/H3K27ac/H3K4me1/BRD4	0	MLL	-	-	MBD2/ZFX	THAP1/MBD2/SP2	ZNF282	0	0	0	0	0	0
chr1:90305000-90440000	rs114208181:90309521:C:A	rs114208181	90309521	C	A	0.35	0.293443	8.4715	0.301493	3.85055	28	3	12	1	15	2	3	0	0:0:0:1:0:0:0:0:0:3:3:0:0:4:0	0:0:0:0:0:0:0:0:0:0:0:0:0:0:0	LRRC8D	0.0299159	0.0134896	0.454465	0.921579	0	NA	0	0	0	0	0	0	1	1	ATAC/H3K4me3/H3K27ac/H3K4me1/BRD4	0	MLL	-	-	MBD2/ZFX	THAP1/MBD2/SP2	ZNF282	0	0	0	0	0	0
chr1:90305000-90440000	rs113834473:90309525:G:C	rs113834473	90309525	G	C	0.35	0.293443	8.43584	0.303274	3.81453	28	3	12	1	15	2	3	0	0:0:0:1:0:0:0:0:0:3:3:0:0:4:0	0:0:0:0:0:0:0:0:0:0:0:0:0:0:0	LRRC8D	0.0299159	0.0134896	0.454465	0.921579	0	NA	0	0	0	0	0	0	1	1	ATAC/H3K4me3/H3K27ac/H3K4me1/BRD4	0	MLL	-	TFAP2A	MBD2/ZFX	MBD2/SP2	ZNF282	0	0	0	0	0	0
chr1:93445000-93815000	rs4847389:93440474:T:C	rs4847389	93440474	T	C	0.516667	0.525649	4.62577	0.591524	1.39041	30	14	8	2	13	6	9	6	0:0:0:0:1:0:0:0:0:0:0:0:0	0:0:0:0:0:0:0:0:0:2:0:0:0	FAM69A;DR1	0.336343	0.042948	0.0278002	0.77524	0	NA	1	0	0	0	0	0	1	1	NA	0	-	-	-	NA	ZNF549/ZSCAN31	RARA	0	0	0	0	0	0
chr1:93445000-93815000	rs770884:93443997:T:C	rs770884	93443997	T	C	0.516667	0.525649	4.62577	0.591524	1.39041	30	14	8	2	13	6	9	6	0:0:0:0:0:0:0:1:0:0:0:0:0	0:0:0:0:0:0:0:0:0:0:0:0:0	FAM69A;DR1	0.168525	0.042948	0.0278002	0.77524	0	NA	1	0	0	0	0	0	0	0	NA	0	-	-	-	NA	PAX5	NA	0	0	0	0	0	0
chr1:93445000-93815000	rs770883:93444770:C:T	rs770883	93444770	C	T	0.733333	0.015496	5.54295	0.618053	2.0718	30	14	2	1	12	3	16	10	0:0:0:0:0:0:0:0:0:0:0:0	0:0:0:0:0:0:0:0:0:0:0:0	FAM69A;DR1	0.5	0.042948	0.02585	0.77524	0	NA	0	0	0	0	0	0	0	0	NA	0	-	-	-	NA	NA	NA	0	0	0	0	0	1
chr1:93445000-93815000	rs663112:93444913:T:C	rs663112	93444913	T	C	0.733333	0.015496	5.54295	0.618053	2.0718	30	14	2	1	12	3	16	10	0:0:0:0:0:0:2:0:0:0:0:0	0:0:0:0:0:0:0:0:0:1:0:0	FAM69A;DR1	0.337119	0.042948	0.02585	0.77524	0	NA	0	0	0	0	0	0	0	0	NA	0	-	-	-	NA	ZNF770/SMAD3/ZSCAN22	NA	0	0	0	0	0	1
chr1:93445000-93815000	rs660870:93445417:C:A	rs660870	93445417	C	A	0.516667	0.525649	4.62577	0.591524	1.39041	30	14	8	2	13	6	9	6	0:0:0:0:0:0:0:0:0:0:0:0:0	0:0:0:0:0:0:0:0:0:0:0:0:0	FAM69A;DR1	0.5	0.042948	0.0278002	0.77524	0	NA	1	0	0	0	0	0	0	0	NA	0	FOXL1	-	-	NA	NA	NA	0	0	0	0	0	0
chr1:93445000-93815000	rs521428:93445497:G:A	rs521428	93445497	G	A	0.516667	0.525649	4.62577	0.591524	1.39041	30	14	8	2	13	6	9	6	0:0:0:0:0:0:0:0:0:0:0:0:0	0:0:0:0:0:0:0:0:0:0:0:0:0	FAM69A;DR1	0.5	0.042948	0.0278002	0.77524	0	NA	1	0	0	0	0	0	0	0	NA	0	-	-	-	NA	NA	NA	0	0	0	0	0	0
chr1:93445000-93815000	rs12049007:93448516:T:G	rs12049007	93448516	T	G	0.266667	0.015496	5.55539	0.381883	2.07819	30	14	16	10	12	3	2	1	0:0:0:0:0:0:0:0:0:0:0:1	0:0:0:0:0:0:0:0:0:0:0:0	FAM69A;DR1	0.1694	0.042948	0.02585	0.77524	0	NA	0	0	0	0	0	0	0	0	NA	0	-	-	-	NA	NA	NA	0	0	0	0	0	1
chr1:93445000-93815000	rs3943283:93448557:T:A	rs3943283	93448557	T	A	0.266667	0.015496	5.54385	0.381946	2.07163	30	14	16	10	12	3	2	1	0:0:0:0:0:0:0:0:0:0:0:1	0:0:0:0:0:0:0:0:0:0:0:0	FAM69A;DR1	0.1694	0.042948	0.02585	0.77524	0	NA	0	0	0	0	0	0	0	0	NA	0	-	-	-	NA	NA	NA	0	0	0	0	0	1
chr1:93445000-93815000	rs2127400:93448779:C:T	rs2127400	93448779	C	T	0.266667	0.015496	5.53582	0.381977	2.0679	30	14	16	10	12	3	2	1	0:0:0:1:0:4:0:0:0:0:0:0	0:0:0:0:0:0:0:0:0:0:0:0	FAM69A;DR1	0.12048	0.042948	0.02585	0.77524	0	NA	0	0	0	0	0	0	0	0	NA	1	-	-	-	NA	NA	NA	0	0	0	0	0	1
chr1:93445000-93815000	rs2127398:93448846:T:A	rs2127398	93448846	T	A	0.266667	0.015496	5.54981	0.381919	2.07555	30	14	16	10	12	3	2	1	0:0:0:0:0:4:0:0:0:0:0:0	0:0:0:0:0:0:0:0:0:0:0:0	FAM69A;DR1	0.1694	0.042948	0.02585	0.77524	0	NA	0	0	0	0	0	0	0	0	NA	1	-	-	-	NA	NA	NA	0	0	0	0	0	1
chr1:93445000-93815000	rs619784:93454314:T:C	rs619784	93454314	T	C	0.516667	0.525649	4.62577	0.591524	1.39041	30	14	8	2	13	6	9	6	0:0:0:0:0:0:0:0:0:0:0:0:0	0:0:0:0:0:0:0:0:0:0:0:0:0	FAM69A;DR1	0.5	0.042948	0.0278002	0.77524	0	NA	1	0	0	0	0	0	0	0	NA	0	-	-	-	NA	NA	NA	0	0	0	0	0	0
chr1:93485000-93650000	rs1335679:93645182:C:T	rs1335679	93645182	C	T	0.566667	0.074323	6.71965	0.377104	2.55693	29	6	6	1	14	5	10	0	0:0:0:0:0:0:0:0:0:0:0:0:0:0	0:0:0:0:0:0:1:0:0:1:0:0:0:1	TMED5;CCDC18	0.0411384	0.0257463	0.221703	0.565017	0	NA	4	3	1	28	8	0	1	0	ATAC/H3K4me3/H3K4me2	1	-	-	-	NA	NA	NA	0	0	0	0	0	0
chr1:93645000-94305000	rs6685747:94295170:G:A	rs6685747	94295170	G	A	0.25	1.2	9.09307	0.716071	4.00063	20	1	18	0	9	1	3	0	0:0:0:0:0:0:0:0:0	0:0:0:0:0:0:0:0:0	TMED5;CCDC18	0.5	0.0260248	0.0371275	0.999999	0	NA	2	1	0	9	4	0	0	0	NA	0	-	-	HOXA5	NA	NA	NA	0	0	0	0	0	0
chr1:93645000-94305000	rs12745990:94301503:G:A	rs12745990	94301503	G	A	0.25	1.2	9.09307	0.716071	4.00063	20	1	18	0	9	1	3	0	0:0:0:0:0:0:0:0:0	0:0:0:0:0:0:0:0:0	TMED5;CCDC18	0.5	0.0260248	0.0371275	0.999999	0	NA	2	1	0	9	4	0	0	0	NA	0	-	-	-	NA	NA	NA	0	0	0	0	0	0
chr1:93645000-94305000	rs12137687:94302797:A:T	rs12137687	94302797	A	T	0.25	1.2	9.09307	0.716071	4.00063	20	1	18	0	9	1	3	0	0:0:0:0:0:0:1:0:0	0:0:0:0:0:0:0:0:0	TMED5;CCDC18	0.173297	0.0260248	0.0371275	0.999999	0	NA	2	1	0	9	4	0	0	0	NA	0	FOXL1	-	-	ONECUT3	FOXJ3	NA	0	0	0	0	0	0
chr1:93645000-94305000	rs12143274:94304993:G:A	rs12143274	94304993	G	A	0.266667	0.6547	8.22123	0.706709	3.58599	20	1	17	0	10	1	3	0	0:0:0:0:0:0:0:0:0:0	0:0:0:0:0:0:0:1:0:0	TMED5;CCDC18	0.171718	0.0260248	0.0371275	0.999999	0	NA	2	1	0	9	4	0	0	0	NA	0	-	-	-	NA	NA	NA	0	0	0	0	0	0
chr1:93645000-94305000	rs12143279:94305011:G:T	rs12143279	94305011	G	T	0.266667	0.6547	8.22484	0.706803	3.58767	20	1	17	0	10	1	3	0	0:0:0:0:0:0:0:0:0:0	0:0:0:0:0:0:0:1:0:0	TMED5;CCDC18	0.171718	0.0260248	0.0371275	0.999999	0	NA	2	1	0	9	4	0	0	0	NA	0	-	-	-	NA	NA	NA	0	0	0	0	0	0
chr1:93645000-94305000	rs10489602:94305143:T:A	rs10489602	94305143	T	A	0.266667	0.6547	8.22484	0.706803	3.58767	20	1	17	0	10	1	3	0	0:0:0:0:0:0:0:0:0:0	0:0:0:0:0:0:0:0:0:0	TMED5;CCDC18	0.5	0.0260248	0.0371275	0.999999	0	NA	2	1	0	9	4	0	0	0	NA	0	CRX	-	-	TBX3	NA	NA	0	0	0	0	0	0
chr1:93645000-94305000	rs12122113:94305726:C:T	rs12122113	94305726	C	T	0.266667	0.6547	8.22484	0.706803	3.58767	20	1	17	0	10	1	3	0	0:0:0:0:0:0:0:0:0:0	0:0:0:0:0:0:0:0:0:0	TMED5;CCDC18	0.5	0.0260248	0.0371275	0.999999	0	NA	2	1	0	9	4	0	0	0	NA	0	-	-	-	NA	NA	NA	0	0	0	0	0	0
chr1:93755000-93815000	rs11164890:93753282:A:G	rs11164890	93753282	A	G	0.25	0.014815	5.57924	0.366983	2.2186	29	8	17	6	11	2	2	0	0:0:0:0:0:0:0:0:0:0:0	0:0:0:0:0:0:0:0:0:0:0	CCDC18;DR1	0.5	0.0380016	0.0203037	0.88184	1	RP4-717I23.3	15	8	0	0	0	0	0	0	NA	0	ZNF354C	-	-	NA	NA	NA	0	0	0	0	0	0
chr1:93755000-93815000	rs12731675:93754255:C:T	rs12731675	93754255	C	T	0.25	0.014815	5.57924	0.366983	2.2186	29	8	17	6	11	2	2	0	0:0:0:0:0:0:0:0:0:0:1	0:0:0:0:0:0:0:0:0:0:0	CCDC18;DR1	0.170447	0.0380016	0.0203037	0.88184	1	RP4-717I23.3	15	8	0	0	0	0	0	0	NA	0	-	-	-	NA	NA	NA	0	0	0	0	0	0
chr1:93755000-93815000	rs12731809:93754302:C:T	rs12731809	93754302	C	T	0.25	0.014815	5.57924	0.366983	2.2186	29	8	17	6	11	2	2	0	0:0:0:0:0:0:0:0:0:0:1	0:0:0:0:0:0:0:0:0:0:0	CCDC18;DR1	0.170447	0.0380016	0.0203037	0.88184	1	RP4-717I23.3	15	8	0	0	0	0	0	0	NA	0	-	-	NFIC	NFIX/NFIA/NFIB	NFIC/NFIA	NFIC	0	0	0	0	0	0
chr1:93755000-93815000	rs12090723:93754826:C:T	rs12090723	93754826	C	T	0.25	0.014815	5.57924	0.366983	2.2186	29	8	17	6	11	2	2	0	0:0:0:0:0:0:0:0:0:0:0	0:0:1:0:0:0:0:0:0:0:0	CCDC18;DR1	0.170447	0.0380016	0.0203037	0.88184	1	RP4-717I23.3	15	8	0	0	0	0	0	0	NA	0	-	-	-	INSM1	INSM1	INSM1	0	0	0	0	0	0
chr1:93755000-93815000	rs11584466:93757254:A:C	rs11584466	93757254	A	C	0.25	0.014815	5.5794	0.367039	2.21849	29	8	17	6	11	2	2	0	0:0:2:0:1:0:0:0:0:0:1	0:0:0:0:1:0:0:0:0:0:0	CCDC18;DR1	0.0960635	0.0380016	0.0203037	0.88184	1	RP4-717I23.3	15	8	1	23	7	0	0	0	NA	0	-	-	-	NA	NA	NA	0	0	0	0	0	0
chr1:93755000-93815000	rs56303209:93757480:C:T	rs56303209	93757480	C	T	0.25	0.014815	5.58282	0.366952	2.2205	29	8	17	6	11	2	2	0	0:0:0:0:1:0:0:0:0:0:0	0:0:0:0:0:0:0:0:0:0:0	CCDC18;DR1	0.170447	0.0380016	0.0203037	0.88184	1	RP4-717I23.3	15	8	0	0	0	0	0	0	NA	0	-	-	-	NA	ZNF121/PAX5	NA	0	0	0	0	0	0
chr1:93755000-93815000	rs11164891:93759634:C:T	rs11164891	93759634	C	T	0.25	0.014815	5.57924	0.366983	2.2186	29	8	17	6	11	2	2	0	0:0:0:0:0:0:0:0:0:0:0	2:0:0:0:0:3:0:0:0:0:1	CCDC18;DR1	0.0556395	0.0380016	0.0203037	0.88184	1	RP4-717I23.3	15	8	1	23	7	0	0	0	NA	0	-	-	-	NA	NA	NA	0	0	0	0	0	0
chr1:93755000-93815000	rs6687359:93759927:C:T	rs6687359	93759927	C	T	0.25	0.014815	5.57924	0.366983	2.2186	29	8	17	6	11	2	2	0	0:0:0:0:1:0:0:0:0:0:0	0:0:0:0:0:0:0:0:0:0:0	CCDC18;DR1	0.170447	0.0380016	0.0203037	0.88184	1	RP4-717I23.3	15	8	1	23	7	0	0	0	NA	0	-	-	-	NA	NA	NA	0	0	0	0	0	0
chr1:93755000-93815000	rs9432680:93761393:G:A	rs9432680	93761393	G	A	0.25	0.014815	5.57924	0.366983	2.2186	29	8	17	6	11	2	2	0	0:0:0:0:0:0:0:0:0:0:0	0:0:0:0:0:0:0:0:0:0:0	CCDC18;DR1	0.5	0.0380016	0.0203037	0.88184	1	RP4-717I23.3	15	8	1	23	7	0	0	0	NA	0	-	-	-	NA	NA	NA	0	0	0	0	0	0
chr1:93755000-93815000	JHU_1.93763165	rs2391252	93763166	C	A	0.75	0.014815	5.57924	0.633017	2.2186	29	8	2	0	11	2	17	6	0:0:0:0:0:0:0:0:0:0:0	0:0:0:0:0:0:0:0:0:0:0	CCDC18;DR1	0.5	0.0380016	0.0203037	0.88184	1	RP4-717I23.3	15	8	0	0	0	0	0	0	NA	0	FOXI1	-	ZNF384	NA	SRY	ZNF384	0	0	0	0	0	0
chr1:93755000-93815000	rs10782958:93763973:A:G	rs10782958	93763973	A	G	0.75	0.014815	5.57924	0.633017	2.2186	29	8	2	0	11	2	17	6	0:0:0:0:0:0:0:0:0:0:0	0:0:0:0:0:0:0:0:0:0:0	CCDC18;DR1	0.5	0.0380016	0.0203037	0.88184	1	RP4-717I23.3	15	8	0	0	0	0	0	1	NA	0	-	-	-	NA	NA	NA	0	0	0	0	0	0
chr1:93770000-93815000	rs12139633:93769327:A:G	rs12139633	93769327	A	G	0.55	0.003061	5.8679	0.585594	1.80747	30	21	6	3	15	9	9	9	0:0:0:0:0:0:0:0:0:0:0:0:0:0:0	0:0:0:0:0:0:0:0:0:0:0:0:0:0:0	DR1	0.5	0.0479716	0.040171	0.883786	0	NA	2	2	1	28	8	0	0	0	NA	0	-	-	-	NA	NA	NA	0	0	0	0	0	0
chr1:93770000-93815000	rs6680107:93770880:G:A	rs6680107	93770880	G	A	0.566667	0.074323	6.59074	0.589226	2.14508	30	21	6	3	14	8	10	10	0:0:0:0:0:0:0:0:0:0:0:0:0:0	0:0:0:0:0:0:0:0:0:0:0:0:0:0	DR1	0.5	0.0479716	0.0394218	0.883786	0	NA	4	3	1	28	8	0	0	0	NA	0	-	-	-	NA	ZNF586	NA	0	0	0	0	0	0
chr1:93770000-93815000	rs9432453:93771629:G:A	rs9432453	93771629	G	A	0.566667	0.074323	6.58516	0.589146	2.14224	30	21	6	3	14	8	10	10	0:2:0:0:0:2:0:0:0:0:0:0:0:0	0:0:0:0:0:1:0:0:0:0:1:0:0:0	DR1	0.217307	0.0479716	0.0394218	0.883786	0	NA	4	3	1	28	8	0	0	0	NA	0	-	-	-	NA	ZNF770	NA	0	0	0	0	0	0
chr1:93770000-93815000	rs1000607:93772001:T:C	rs1000607	93772001	T	C	0.566667	0.074323	6.59074	0.589226	2.14508	30	21	6	3	14	8	10	10	0:0:0:0:0:0:0:0:0:0:0:0:0:0	0:0:0:0:0:0:0:0:0:0:0:0:0:0	DR1	0.5	0.0479716	0.0394218	0.883786	0	NA	4	3	1	28	8	0	0	0	NA	0	-	-	-	NA	NA	NA	0	0	0	0	0	0
chr1:93770000-93815000	rs4240966:93774812:C:A	rs4240966	93774812	C	A	0.566667	0.074323	6.58968	0.589204	2.14442	30	21	6	3	14	8	10	10	0:0:0:0:0:0:0:0:2:0:0:0:3:0	0:0:0:0:0:1:0:0:0:0:0:0:0:0	DR1	0.150968	0.0479716	0.0394218	0.883786	0	NA	4	3	1	28	8	0	0	0	NA	0	-	-	-	MAZ/PLAG1	SP3/ZNF341/PATZ1/MZF1/ZNF467/ZSCAN22/TFAP2B/VEZF1/SP2/ZNF281/NR1D1	PLAG1	0	0	0	0	0	0
chr1:93770000-93815000	rs7537403:93777724:T:C	rs7537403	93777724	T	C	0.566667	0.074323	6.59074	0.589226	2.14508	30	21	6	3	14	8	10	10	0:1:1:0:0:1:0:0:0:0:0:0:0:0	0:0:0:0:0:0:0:0:0:0:0:0:0:0	DR1	0.0411384	0.0479716	0.0394218	0.883786	0	NA	4	3	1	28	8	0	0	0	NA	0	-	-	NKX2-8	NA	NA	NA	0	0	0	0	0	0
chr1:93770000-93815000	rs9432459:93778663:G:A	rs9432459	93778663	G	A	0.55	0.003061	5.8679	0.585594	1.80747	30	21	6	3	15	9	9	9	0:0:0:0:0:0:0:0:0:0:0:2:1:0:0	0:0:3:0:0:0:0:0:0:2:2:0:3:0:0	DR1	0.0844605	0.0479716	0.040171	0.883786	0	NA	0	0	1	28	8	0	0	0	NA	0	-	-	-	SP8/TP63/KLF14/KLF1/ZNF143	KLF5/KLF4	SP8/KLF14/KLF4/KLF9	0	0	0	0	0	0
chr1:93770000-93815000	rs11164902:93778794:A:G	rs11164902	93778794	A	G	0.566667	0.074323	6.59074	0.589226	2.14508	30	21	6	3	14	8	10	10	0:0:2:0:0:2:0:0:0:0:2:1:0:2	0:0:0:0:0:1:0:0:0:0:0:0:0:2	DR1	0.0268457	0.0479716	0.0394218	0.883786	0	NA	4	3	1	28	8	0	0	0	NA	0	-	-	-	NA	ZNF770/ZSCAN22	NA	0	0	0	0	0	0
chr1:93770000-93815000	rs4000699:93779805:C:T	rs4000699	93779805	C	T	0.55	0.003061	5.8679	0.585594	1.80747	30	21	6	3	15	9	9	9	0:0:0:0:0:1:0:0:0:0:0:0:0:0:0	0:0:0:0:0:0:0:0:0:0:0:0:0:0:0	DR1	0.167141	0.0479716	0.040171	0.883786	0	NA	0	0	1	28	8	0	0	0	NA	0	-	-	-	NA	NA	NA	0	0	0	0	0	0
chr1:93905000-94315000	rs12097812:94309777:T:C	rs12097812	94309777	T	C	0.383333	1.51122	5.69046	0.309723	2.55463	16	2	13	1	11	1	6	0	0:0:0:0:0:0:0:0:0:0:0	0:0:0:0:0:0:0:0:0:0:0	FNBP1L;DNTTIP2	0.5	0.0441485	0.0441485	1	0	NA	2	1	0	9	3	0	0	0	NA	0	-	-	-	NA	ZNF554/ZBTB17	NA	0	0	0	0	0	0
chr1:93905000-94315000	rs2391315:94310694:G:C	rs2391315	94310694	G	C	0.383333	1.51122	5.69046	0.309723	2.55463	16	2	13	1	11	1	6	0	0:0:0:0:0:0:0:0:0:0:0	0:0:0:0:0:0:0:0:0:0:0	FNBP1L;DNTTIP2	0.5	0.0441485	0.0441485	1	0	NA	2	1	0	9	3	0	0	0	NA	0	-	-	-	NA	NA	NA	0	0	0	0	0	0
chr1:93905000-94315000	rs12029548:94313296:C:T	rs12029548	94313296	C	T	0.383333	1.51122	5.69235	0.309721	2.55558	16	2	13	1	11	1	6	0	0:0:0:0:0:0:0:0:0:0:0	0:0:0:0:0:0:0:0:0:0:0	FNBP1L;DNTTIP2	0.5	0.0441485	0.0441485	1	0	NA	2	1	0	10	3	1	1	0	ATAC/H3K4me3/H3K27ac/H3K4me1/H3K4me2/RNApolII	1	-	-	-	NA	NA	MYBL2	0	0	0	0	0	0
chr1:93905000-94315000	rs6666633:94314712:G:C	rs6666633	94314712	G	C	0.383333	1.51122	5.69235	0.309721	2.55558	16	2	13	1	11	1	6	0	0:0:0:0:0:0:0:0:0:0:0	0:0:0:0:0:0:0:0:0:0:0	FNBP1L;DNTTIP2	0.5	0.0441485	0.0441485	1	0	NA	2	1	0	10	3	0	0	0	NA	0	-	-	-	NA	NA	NA	0	0	0	0	0	0
chr1:93905000-94315000	rs6681169:94314834:A:G	rs6681169	94314834	A	G	0.383333	1.51122	5.69235	0.309721	2.55558	16	2	13	1	11	1	6	0	0:0:0:0:0:0:0:0:0:0:0	0:0:0:0:0:0:0:0:0:0:0	FNBP1L;DNTTIP2	0.5	0.0441485	0.0441485	1	0	NA	2	1	0	10	3	0	0	0	NA	0	-	-	-	NA	ZNF121	NA	0	0	0	0	0	0
chr1:93905000-94315000	rs6681265:94314923:A:C	rs6681265	94314923	A	C	0.383333	1.51122	5.69235	0.309721	2.55558	16	2	13	1	11	1	6	0	0:0:0:0:0:0:0:0:0:0:0	0:0:0:0:0:0:0:0:0:0:0	FNBP1L;DNTTIP2	0.5	0.0441485	0.0441485	1	0	NA	2	1	0	10	3	0	0	0	NA	0	-	-	-	NA	NA	NA	0	0	0	0	0	0
chr1:93905000-94315000	rs12758972:94315666:A:G	rs12758972	94315666	A	G	0.383333	1.51122	5.69235	0.309721	2.55558	16	2	13	1	11	1	6	0	0:0:0:0:0:0:0:0:0:0:0	0:0:0:0:0:0:0:0:0:0:0	FNBP1L;DNTTIP2	0.5	0.0441485	0.0441485	1	0	NA	2	1	0	10	3	0	0	0	NA	0	MLL	-	-	NA	ETS1	NA	0	0	0	0	0	0
chr1:93905000-94315000	rs2103784:94315977:G:C	rs2103784	94315977	G	C	0.383333	1.51122	5.69235	0.309721	2.55558	16	2	13	1	11	1	6	0	0:0:0:0:0:0:0:0:0:0:0	0:0:0:0:0:0:0:0:0:0:0	FNBP1L;DNTTIP2	0.5	0.0441485	0.0441485	1	0	NA	2	1	0	10	3	0	0	0	NA	0	-	-	HOXA5	KLF15	NA	NA	0	0	0	0	0	0
chr1:93905000-94315000	rs2092699:94316323:A:G	rs2092699	94316323	A	G	0.383333	1.51122	5.69235	0.309721	2.55558	16	2	13	1	11	1	6	0	0:0:0:0:0:0:0:0:0:0:0	0:0:0:0:0:0:0:0:0:0:0	FNBP1L;DNTTIP2	0.5	0.0441485	0.0441485	1	0	NA	2	1	0	10	3	0	0	0	NA	0	-	-	-	NA	NA	NA	0	0	0	0	0	0
chr1:93905000-94315000	rs2092698:94316410:G:C	rs2092698	94316410	G	C	0.383333	1.51122	5.69235	0.309721	2.55558	16	2	13	1	11	1	6	0	0:0:0:0:0:0:0:0:0:0:0	0:0:0:0:0:0:0:0:0:0:0	FNBP1L;DNTTIP2	0.5	0.0441485	0.0441485	1	0	NA	2	1	0	10	3	0	0	0	NA	0	MLL	-	-	NA	BCL6	NA	0	0	0	0	0	0
chr1:93905000-94315000	rs12023010:94317443:A:G	rs12023010	94317443	A	G	0.383333	1.51122	5.69235	0.309721	2.55558	16	2	13	1	11	1	6	0	0:0:0:0:0:0:0:0:0:0:0	0:0:0:0:0:0:0:0:0:0:0	FNBP1L;DNTTIP2	0.5	0.0441485	0.0441485	1	0	NA	2	1	0	10	3	0	0	0	NA	0	MLL/E2F2	-	-	NA	NA	NA	0	0	0	0	0	0
chr1:93905000-94315000	rs12023749:94317477:T:C	rs12023749	94317477	T	C	0.383333	1.51122	5.69235	0.309721	2.55558	16	2	13	1	11	1	6	0	0:0:0:0:0:0:0:0:0:0:0	0:0:0:0:0:0:0:0:0:0:0	FNBP1L;DNTTIP2	0.5	0.0441485	0.0441485	1	0	NA	2	1	0	0	0	0	0	0	NA	0	-	-	-	NA	ZNF121/MAZ/PAX5/VEZF1	ZNF263	0	0	0	0	0	0
chr1:93905000-94315000	rs11165021:94317603:A:T	rs11165021	94317603	A	T	0.383333	1.51122	5.69235	0.309721	2.55558	16	2	13	1	11	1	6	0	0:0:0:0:0:0:0:0:0:0:0	0:0:0:0:0:0:0:0:0:0:0	FNBP1L;DNTTIP2	0.5	0.0441485	0.0441485	1	0	NA	2	1	0	10	3	0	0	0	NA	0	-	-	-	HOXB5/LHX2/GSX1/EMX2/ZFHX3	LHX2	GSX1	0	0	0	0	0	0
chr1:93905000-94315000	rs11165022:94317940:A:G	rs11165022	94317940	A	G	0.383333	1.51122	5.69235	0.309721	2.55558	16	2	13	1	11	1	6	0	0:0:0:0:0:0:0:0:0:0:0	0:0:0:0:0:0:0:0:0:0:0	FNBP1L;DNTTIP2	0.5	0.0441485	0.0441485	1	0	NA	2	1	0	10	3	0	0	0	NA	0	CXXC1	-	-	NA	NA	NA	0	0	0	0	0	0
chr1:93905000-94315000	rs11165023:94318152:C:T	rs11165023	94318152	C	T	0.383333	1.51122	5.69235	0.309721	2.55558	16	2	13	1	11	1	6	0	0:0:0:0:0:0:0:0:0:0:0	0:0:0:0:0:0:0:0:0:0:0	FNBP1L;DNTTIP2	0.5	0.0441485	0.0441485	1	0	NA	2	1	0	10	3	0	0	0	NA	0	-	-	-	BPTF	NA	NA	0	0	0	0	0	0
chr1:93905000-94315000	rs2391321:94319263:G:A	rs2391321	94319263	G	A	0.383333	1.51122	5.69235	0.309721	2.55558	16	2	13	1	11	1	6	0	0:0:0:0:0:0:0:0:0:0:0	0:0:0:0:0:0:0:0:0:0:0	FNBP1L;DNTTIP2	0.5	0.0441485	0.0441485	1	0	NA	2	1	0	10	3	0	0	0	NA	0	CEBPB/FOXL1	-	-	NA	NA	NA	0	0	0	0	0	0
chr1:93905000-94315000	rs6684054:94319953:G:A	rs6684054	94319953	G	A	0.383333	1.51122	5.69235	0.309721	2.55558	16	2	13	1	11	1	6	0	0:0:0:0:0:0:4:0:0:0:1	0:0:0:0:0:0:0:0:0:0:0	FNBP1L;DNTTIP2	0.121242	0.0441485	0.0441485	1	0	NA	2	1	0	10	3	0	0	0	NA	0	-	-	-	NA	ZNF770/ZNF324/ZNF263/WT1	NA	0	0	0	0	0	0
chr1:94330000-94345000	rs12123430:94325063:G:A	rs12123430	94325063	G	A	0.383333	1.51122	6.09847	0.404252	2.08546	30	8	13	4	11	3	6	1	0:0:0:0:0:0:0:0:0:0:0	0:0:0:0:0:0:0:0:0:0:0	GCLM;DNTTIP2	0.5	0.0187916	0.032062	0.770493	0	NA	2	1	0	10	3	0	0	0	NA	0	-	-	-	NA	NA	NA	0	0	0	0	0	0
chr1:94330000-94345000	rs7555969:94325951:T:C	rs7555969	94325951	T	C	0.383333	1.51122	6.09847	0.404252	2.08546	30	8	13	4	11	3	6	1	0:0:0:0:0:0:0:0:0:0:0	0:0:0:0:0:0:0:0:0:0:0	GCLM;DNTTIP2	0.5	0.0187916	0.032062	0.770493	0	NA	2	1	0	10	3	0	0	0	NA	0	-	-	-	NA	NA	NA	0	0	0	0	0	0
chr1:94330000-94345000	rs7556047:94326021:T:A	rs7556047	94326021	T	A	0.383333	1.51122	6.09847	0.404252	2.08546	30	8	13	4	11	3	6	1	0:0:0:0:0:0:0:0:0:0:0	0:0:0:0:0:0:0:0:0:0:0	GCLM;DNTTIP2	0.5	0.0187916	0.032062	0.770493	0	NA	2	1	0	10	3	0	0	0	NA	0	-	-	-	NA	NA	NA	0	0	0	0	0	0
chr1:94330000-94345000	rs11165025:94326934:T:C	rs11165025	94326934	T	C	0.383333	1.51122	6.09847	0.404252	2.08546	30	8	13	4	11	3	6	1	0:0:0:0:0:0:0:0:1:0:0	0:0:0:0:0:0:0:0:0:0:0	GCLM;DNTTIP2	0.170447	0.0187916	0.032062	0.770493	0	NA	2	1	0	10	3	0	0	0	NA	0	-	OTX2	-	NA	HOXA9	NA	0	0	0	0	0	0
chr1:94330000-94345000	rs12732436:94327141:C:A	rs12732436	94327141	C	A	0.266667	0.6547	7.5146	0.376974	2.96515	30	8	17	6	10	2	3	0	0:0:0:0:0:0:0:0:0:0	0:0:0:0:0:0:0:0:0:0	GCLM;DNTTIP2	0.5	0.0187916	0.032062	0.770493	0	NA	2	1	0	0	0	0	0	0	NA	0	DMBX1/DPRX/GSC/GSC2/CRX	-	GSC/GSC2/OTX1/OTX2/RHOXF1	NA	NA	NA	0	0	0	0	0	0
chr1:94330000-94345000	rs12080441:94327144:C:T	rs12080441	94327144	C	T	0.383333	1.51122	6.09847	0.404252	2.08546	30	8	13	4	11	3	6	1	0:0:0:0:0:0:0:0:0:0:0	0:0:0:0:0:0:0:0:0:0:0	GCLM;DNTTIP2	0.5	0.0187916	0.032062	0.770493	0	NA	2	1	0	0	0	0	0	0	NA	0	DMBX1/DPRX/GSC/GSC2/CRX	-	GSC/GSC2/OTX1/OTX2/RHOXF1	NA	NA	NA	0	0	0	0	0	0
chr1:94330000-94345000	rs7513786:94327211:A:G	rs7513786	94327211	A	G	0.383333	1.51122	6.09847	0.404252	2.08546	30	8	13	4	11	3	6	1	0:0:0:0:0:0:0:0:0:0:0	0:0:0:0:0:0:0:0:0:0:0	GCLM;DNTTIP2	0.5	0.0187916	0.032062	0.770493	0	NA	2	1	0	0	0	0	0	0	NA	0	-	-	-	TBX1	NA	NA	0	0	0	0	0	0
chr1:94330000-94345000	rs12566531:94328316:C:G	rs12566531	94328316	C	G	0.266667	0.6547	7.5146	0.376974	2.96515	30	8	17	6	10	2	3	0	0:0:0:0:0:0:0:0:0:0	0:0:0:0:0:0:0:0:0:0	GCLM;DNTTIP2	0.5	0.0187916	0.032062	0.770493	0	NA	2	1	0	9	3	0	0	0	NA	0	-	-	-	GATA1	NA	NA	0	0	0	0	0	0
chr1:94330000-94345000	rs12563731:94328589:A:G	rs12563731	94328589	A	G	0.266667	0.6547	7.5146	0.376974	2.96515	30	8	17	6	10	2	3	0	0:0:0:0:0:0:0:0:0:0	0:0:0:0:0:0:0:0:0:0	GCLM;DNTTIP2	0.5	0.0187916	0.032062	0.770493	0	NA	2	1	0	9	3	0	0	0	NA	0	-	-	-	NA	NA	NA	0	0	0	0	0	0
chr1:94330000-94345000	rs7513143:94328893:C:A	rs7513143	94328893	C	A	0.383333	1.51122	6.09847	0.404252	2.08546	30	8	13	4	11	3	6	1	0:0:0:0:0:0:0:0:0:2:0	0:0:0:0:0:0:0:0:0:0:0	GCLM;DNTTIP2	0.170447	0.0187916	0.032062	0.770493	0	NA	2	1	0	10	3	0	0	0	NA	0	-	-	-	ZNF384	ZNF384	NA	0	0	0	0	0	0
chr1:94330000-94345000	rs7517632:94329072:A:G	rs7517632	94329072	A	G	0.383333	1.51122	6.09847	0.404252	2.08546	30	8	13	4	11	3	6	1	0:0:0:0:0:0:0:0:0:0:0	0:0:0:0:0:0:0:0:0:0:0	GCLM;DNTTIP2	0.5	0.0187916	0.032062	0.770493	0	NA	2	1	0	10	3	0	0	0	NA	0	-	-	-	NA	NA	NA	0	0	0	0	0	0
chr1:94330000-94345000	rs4847191:94329712:G:A	rs4847191	94329712	G	A	0.383333	1.51122	6.09847	0.404252	2.08546	30	8	13	4	11	3	6	1	0:0:0:0:0:0:0:0:0:0:0	0:0:0:0:0:0:0:0:0:0:0	GCLM;DNTTIP2	0.5	0.0187916	0.032062	0.770493	0	NA	2	1	0	10	3	0	0	0	NA	0	-	-	-	NA	NA	NA	0	0	0	0	0	0
chr1:94330000-94345000	rs4847263:94329920:A:C	rs4847263	94329920	A	C	0.383333	1.51122	6.09847	0.404252	2.08546	30	8	13	4	11	3	6	1	0:0:0:0:0:0:0:0:0:0:0	0:0:0:0:0:0:0:0:0:0:0	GCLM;DNTTIP2	0.5	0.0187916	0.032062	0.770493	0	NA	2	1	0	10	3	0	0	0	NA	0	-	-	-	ZNF263	VEZF1	ZNF263	0	0	0	0	0	0
chr1:94330000-94345000	rs7518940:94330372:C:T	rs7518940	94330372	C	T	0.383333	1.51122	6.09847	0.404252	2.08546	30	8	13	4	11	3	6	1	0:0:0:0:0:0:0:0:0:0:0	0:0:0:0:0:0:0:0:0:0:0	GCLM;DNTTIP2	0.5	0.0187916	0.032062	0.770493	0	NA	2	1	0	10	3	0	0	0	NA	0	-	-	-	NA	NA	NA	0	0	0	0	0	0
chr1:94330000-94345000	rs7555136:94330375:G:T	rs7555136	94330375	G	T	0.383333	1.51122	6.09847	0.404252	2.08546	30	8	13	4	11	3	6	1	0:0:0:0:0:0:0:0:0:0:0	0:0:0:0:0:0:0:0:0:0:0	GCLM;DNTTIP2	0.5	0.0187916	0.032062	0.770493	0	NA	2	1	0	10	3	0	0	0	NA	0	-	-	-	NA	NA	NA	0	0	0	0	0	0
chr1:94330000-94345000	rs1884018:94331478:A:T	rs1884018	94331478	A	T	0.266667	0.6547	7.5146	0.376974	2.96515	30	8	17	6	10	2	3	0	0:0:0:0:0:0:0:0:0:0	0:0:0:0:0:0:0:0:0:0	GCLM;DNTTIP2	0.5	0.0187916	0.032062	0.770493	0	NA	2	1	0	9	3	0	0	0	NA	0	-	-	-	NA	GATA3	NA	0	0	0	0	0	0
chr1:94330000-94345000	rs10489604:94332263:A:G	rs10489604	94332263	A	G	0.266667	0.6547	7.52052	0.376929	2.96823	30	8	17	6	10	2	3	0	0:0:0:0:0:0:0:0:1:0	1:0:0:0:0:0:0:0:1:0	GCLM;DNTTIP2	0.171718	0.0187916	0.032062	0.770493	0	NA	2	1	0	9	3	0	0	0	NA	0	-	-	-	NA	NA	NA	0	0	0	0	0	0
chr1:94330000-94345000	rs11165026:94332403:T:C	rs11165026	94332403	T	C	0.35	0.068027	6.29101	0.392133	2.30763	30	8	13	4	13	4	4	0	0:0:0:0:0:0:3:0:1:1:0:0:0	0:0:0:0:0:0:0:0:2:0:0:0:0	GCLM;DNTTIP2	0.193486	0.0187916	0.032062	0.770493	0	NA	2	1	0	10	3	0	1	0	NA	0	-	-	-	NA	NA	NA	0	0	0	0	0	0
chr1:94330000-94345000	exm75907	rs3747965	94342564	C	A	0.266667	0.6547	6.44473	0.390371	2.36625	30	8	17	6	10	2	3	0	0:0:0:0:0:0:0:0:0:0	0:0:0:0:0:0:0:0:0:1	GCLM;DNTTIP2	0.171718	0.0464058	0.0351434	0.903658	0	NA	2	1	0	9	3	0	0	0	NA	0	-	-	-	NA	NA	NA	0	0	0	0	0	0
chr1:94330000-94345000	rs2391322:94343023:A:G	rs2391322	94343023	A	G	0.266667	0.6547	6.44473	0.390371	2.36625	30	8	17	6	10	2	3	0	0:0:0:0:0:0:0:0:0:0	0:0:0:0:0:0:0:0:0:0	GCLM;DNTTIP2	0.5	0.0464058	0.0351434	0.903658	0	NA	2	1	0	9	3	0	0	0	NA	0	-	-	-	NA	NA	NA	0	0	0	0	0	0
chr1:94330000-94345000	rs4847265:94343813:C:T	rs4847265	94343813	C	T	0.266667	0.6547	6.44776	0.390348	2.36779	30	8	17	6	10	2	3	0	0:0:0:0:0:0:0:0:1:0	0:0:0:0:0:0:0:0:0:0	GCLM;DNTTIP2	0.171718	0.0464058	0.0351434	0.903658	0	NA	2	1	0	9	3	0	1	0	H3K4me1	0	MLL	-	-	NA	NA	NA	0	0	0	0	0	0
chr1:94330000-94345000	rs4141736:94343961:G:A	rs4141736	94343961	G	A	0.266667	0.6547	6.44326	0.390405	2.3653	30	8	17	6	10	2	3	0	0:0:0:0:0:0:0:0:0:1	0:0:0:0:0:0:0:0:0:0	GCLM;DNTTIP2	0.171718	0.0464058	0.0351434	0.903658	0	NA	2	1	0	9	3	0	1	0	H3K4me3	0	-	-	-	HOMEZ/SOX7/HMX1	OSR2	NA	0	0	0	0	0	0
chr1:94330000-94345000	rs4141737:94344110:G:A	rs4141737	94344110	G	A	0.266667	0.6547	6.44473	0.390371	2.36625	30	8	17	6	10	2	3	0	0:0:0:0:0:0:0:0:0:0	0:0:0:0:0:0:0:0:0:2	GCLM;DNTTIP2	0.171718	0.0464058	0.0351434	0.903658	0	NA	2	1	0	9	3	0	1	0	ATAC/H3K4me3/H3K4me1/H3K4me2/H3K27ac/JUNB/RNApolII	1	FOXL1	-	-	NA	NA	NA	0	0	0	0	0	0
chr1:94330000-94345000	rs2235971	rs2235971	94344716	C	T	0.266667	0.6547	6.45288	0.390327	2.37024	30	8	17	6	10	2	3	0	0:0:0:0:0:0:0:1:0:0	0:0:0:0:0:0:0:0:0:0	GCLM;DNTTIP2	0.171718	0.0464058	0.0351434	0.903658	0	NA	2	1	0	9	3	0	1	1	ATAC/H3K4me3/H3K27ac/H3K4me1/BRD4/ETS1/YY1/IRF4/BCL6/RNApolII	1	MLL	-	-	ELK1	RFX1	NA	0	0	0	0	0	0
chr10:104350000-104375000	rs10883753:104372441:C:T	rs10883753	104372441	C	T	0.5	0.133333	4.15969	0.427643	1.0396	29	4	8	2	14	1	8	1	0:0:0:0:1:0:0:2:3:2:0:0:1:0	0:1:0:0:0:0:0:0:0:0:0:0:0:0	SUFU	0.0357277	0.0496701	0.338939	0.114299	1	TMEM180	8	5	1	23	6	0	1	1	H3K27ac/H3K4me1/H3K4me3/H3K9ac/RNApolII	1	-	-	-	ZFX	NA	NA	0	0	0	0	0	1
chr10:11205000-11290000	rs2653521	rs2653521	11290351	A	G	0.6	0.37037	6.42507	0.598381	2.21301	30	26	4	4	16	15	10	7	0:0:0:0:0:0:0:0:2:0:0:1:0:0:0:2	0:0:0:0:0:0:0:0:0:0:0:0:0:0:0:0	CELF2	0.0480786	0.0263602	0.030175	0.998477	0	NA	0	0	0	0	0	0	0	0	NA	0	-	-	-	IRX2/MITF	NA	NA	0	0	0	0	0	0
chr10:116270000-116305000	rs10885572:116295002:T:C	rs10885572	116295002	T	C	0.283333	0.283011	13.3344	0.610224	5.3178	30	28	16	15	11	10	3	3	0:0:0:0:0:0:0:0:0:0:0	0:0:0:0:0:0:0:0:0:0:0	ABLIM1	0.5	0.000493776	0.0164831	0.0226128	0	NA	0	0	0	12	7	0	0	0	NA	0	MLL	-	-	NA	NA	NA	0	0	0	0	0	0
chr10:116270000-116305000	rs10885573:116295023:A:G	rs10885573	116295023	A	G	0.283333	0.283011	13.2887	0.60974	5.29746	30	28	16	15	11	10	3	3	0:0:0:0:0:0:0:0:0:0:0	0:0:0:0:0:0:0:0:0:0:0	ABLIM1	0.5	0.000493776	0.0164831	0.0226128	0	NA	0	0	0	12	7	0	0	0	NA	0	-	-	-	FUBP1/BPTF	NA	NA	0	0	0	0	0	0
chr10:116270000-116305000	rs4568918:116295323:C:A	rs4568918	116295323	C	A	0.283333	0.283011	13.2887	0.60974	5.29746	30	28	16	15	11	10	3	3	0:0:0:0:1:0:0:0:0:0:0	0:0:0:0:0:1:0:0:0:0:0	ABLIM1	0.5	0.000493776	0.0164831	0.0226128	0	NA	0	0	0	12	7	0	0	0	NA	0	-	-	-	NA	ZNF770	NA	0	0	0	0	0	0
chr10:116270000-116305000	rs4514325:116296336:G:A	rs4514325	116296336	G	A	0.283333	0.283011	13.2887	0.60974	5.29746	30	28	16	15	11	10	3	3	0:1:0:0:0:2:0:0:0:0:0	0:0:0:0:0:0:5:0:0:0:0	ABLIM1	0.366696	0.000493776	0.0164831	0.0226128	0	NA	0	0	0	12	7	0	0	0	NA	0	-	-	-	NA	THAP11	NA	0	0	0	0	0	0
chr10:116270000-116305000	rs11196780	rs11196780	116296654	G	A	0.283333	0.283011	13.2887	0.60974	5.29746	30	28	16	15	11	10	3	3	0:0:0:0:0:0:0:0:0:0:0	0:0:0:1:0:0:0:0:0:0:0	ABLIM1	0.170447	0.000493776	0.0164831	0.0226128	0	NA	0	0	0	12	7	0	0	0	NA	0	-	-	-	NA	ZNF554	NA	0	0	0	0	0	0
chr10:116270000-116305000	rs11196781:116297050:G:T	rs11196781	116297050	G	T	0.283333	0.283011	13.2887	0.60974	5.29746	30	28	16	15	11	10	3	3	0:0:0:0:0:0:0:1:0:0:0	0:0:0:0:0:0:0:0:0:0:0	ABLIM1	0.170447	0.000493776	0.0164831	0.0226128	0	NA	0	0	0	12	7	0	0	0	NA	0	-	-	-	NA	NA	NA	0	0	0	0	0	0
chr10:116270000-116305000	rs10885575:116297297:A:G	rs10885575	116297297	A	G	0.283333	0.283011	13.2887	0.60974	5.29746	30	28	16	15	11	10	3	3	0:0:0:1:0:0:0:0:0:2:0	0:0:0:0:0:0:0:0:1:1:0	ABLIM1	0.294225	0.000493776	0.0164831	0.0226128	0	NA	0	0	0	12	7	0	0	0	NA	0	-	-	-	NA	NOBOX	VENTX	0	0	0	0	0	0
chr10:116270000-116305000	rs35078486:116298916:G:A	rs35078486	116298916	G	A	0.283333	0.283011	13.2887	0.60974	5.29746	30	28	16	15	11	10	3	3	0:0:0:0:0:0:0:0:0:5:0	5:3:0:1:0:0:0:0:1:3:2	ABLIM1	0.068829	0.000493776	0.0164831	0.0226128	0	NA	0	0	0	12	7	0	0	0	NA	0	-	-	-	NA	RARA	RARA	0	0	0	0	0	0
chr10:116270000-116305000	rs56086836:116299146:A:G	rs56086836	116299146	A	G	0.283333	0.283011	13.2887	0.60974	5.29746	30	28	16	15	11	10	3	3	0:0:0:0:0:0:0:0:0:0:0	0:0:0:0:0:0:5:0:0:0:0	ABLIM1	0.170447	0.000493776	0.0164831	0.0226128	0	NA	0	0	0	12	7	0	0	0	NA	0	-	-	-	NA	NA	NA	0	0	0	0	0	0
chr10:116270000-116305000	rs56001223:116299166:T:G	rs56001223	116299166	T	G	0.283333	0.283011	13.2887	0.60974	5.29746	30	28	16	15	11	10	3	3	0:0:0:0:1:0:0:0:0:0:0	0:0:0:0:0:0:5:0:0:0:0	ABLIM1	0.229608	0.000493776	0.0164831	0.0226128	0	NA	0	0	0	12	7	0	0	0	NA	0	-	-	-	NA	NA	NA	0	0	0	0	0	0
chr10:116270000-116305000	rs883511:116300218:G:A	rs883511	116300218	G	A	0.716667	0.283011	13.1681	0.390992	5.24452	30	28	3	3	11	10	16	15	1:2:0:2:2:5:0:3:6:5:1	3:4:0:2:4:2:0:5:1:5:1	ABLIM1	0.5	0.000493776	0.0164831	0.0226128	0	NA	0	0	0	12	7	0	1	1	NA	1	-	-	-	KLF15	SREBF2	NA	0	0	0	0	0	0
chr10:116270000-116305000	rs867736:116300894:A:G	rs867736	116300894	A	G	0.716667	0.283011	13.2693	0.390287	5.28643	30	28	3	3	11	10	16	15	0:4:0:1:0:0:0:0:1:6:0	0:0:1:0:0:1:3:2:1:4:0	ABLIM1	0.5	0.000493776	0.0164831	0.0226128	0	NA	0	0	0	12	7	0	1	1	ATAC/H3K27ac/CREBBP/RNApolII	1	-	-	-	NA	NA	NA	0	0	0	0	0	0
chr10:116270000-116305000	rs883768:116300958:T:C	rs883768	116300958	T	C	0.716667	0.283011	13.4461	0.388669	5.36701	30	28	3	3	11	10	16	15	0:4:0:1:1:0:0:0:3:3:2	2:1:0:0:3:2:3:3:0:2:0	ABLIM1	0.399928	0.000493776	0.0164831	0.0226128	0	NA	0	0	0	12	7	0	1	1	ATAC/H3K27ac/CREBBP/RNApolII	1	-	-	-	NA	NA	NA	0	0	0	0	0	0
chr10:116270000-116305000	rs2483571:116301294:C:T	rs2483571	116301294	C	T	0.716667	0.283011	13.1574	0.391432	5.23742	30	28	3	3	11	10	16	15	0:2:0:2:2:2:0:0:2:4:4	0:4:0:1:2:2:0:3:1:3:0	ABLIM1	0.370799	0.000493776	0.0164831	0.0226128	0	NA	0	0	0	12	7	0	1	1	ATAC/H3K27ac/BRD4/RNApolII	1	FOSL2/JUNB/FOSL1	-	FOSL2	FOSB	NA	NA	0	0	0	0	0	0
chr10:116270000-116305000	rs2497717:116303353:G:A	rs2497717	116303353	G	A	0.716667	0.283011	13.3002	0.390224	5.30265	30	28	3	3	11	10	16	15	0:0:0:0:0:0:0:0:0:0:0	0:1:0:0:0:0:0:0:0:0:0	ABLIM1	0.170447	0.000493776	0.0164831	0.0226128	0	NA	0	0	0	12	7	0	1	0	NA	1	-	ARNTL	MNT/ARNT	EPAS1	NA	NA	0	0	0	0	0	0
chr10:116270000-116305000	rs2483585:116303358:C:T	rs2483585	116303358	C	T	0.716667	0.283011	13.3002	0.390224	5.30265	30	28	3	3	11	10	16	15	0:0:0:0:0:0:0:0:0:0:0	0:1:0:0:0:0:0:0:0:0:0	ABLIM1	0.170447	0.000493776	0.0164831	0.0226128	0	NA	0	0	0	12	7	0	1	0	NA	1	FOXL1	ARNTL	MNT/ARNT	EPAS1	NA	NA	0	0	0	0	0	0
chr10:116270000-116305000	rs2483587:116303865:C:T	rs2483587	116303865	C	T	0.716667	0.283011	13.1902	0.39128	5.25301	30	28	3	3	11	10	16	15	0:2:0:0:1:3:0:2:2:7:0	0:1:0:0:0:1:1:3:1:3:0	ABLIM1	0.085829	0.000493776	0.0164831	0.0226128	0	NA	0	0	0	12	7	0	1	1	H3K4me3/H3K27ac	0	-	-	HOXA5	NA	ZNF331	NA	0	0	0	0	0	0
chr10:116270000-116305000	rs2483588:116304088:T:C	rs2483588	116304088	T	C	0.716667	0.283011	13.1737	0.391378	5.24583	30	28	3	3	11	10	16	15	0:2:0:0:4:5:0:2:3:8:2	0:1:0:0:5:2:0:3:1:5:3	ABLIM1	0.128898	0.000493776	0.0164831	0.0226128	0	NA	0	0	0	12	7	0	1	1	ATAC/H3K4me3/H3K27ac	1	-	-	-	NA	NA	NA	0	0	0	0	0	0
chr10:116270000-116305000	rs2483595:116304971:T:C	rs2483595	116304971	T	C	0.716667	0.283011	13.3655	0.389745	5.33473	30	28	3	3	11	10	16	15	0:0:0:0:0:3:0:1:2:0:1	0:1:1:0:4:0:0:1:0:1:0	ABLIM1	0.435654	0.000493776	0.0164831	0.0226128	0	NA	0	0	0	12	7	1	0	0	NA	0	-	-	-	NR0B1	NA	NA	0	0	0	0	0	0
chr10:116270000-116305000	rs2483596:116305041:A:G	rs2483596	116305041	A	G	0.716667	0.283011	13.2887	0.39026	5.29746	30	28	3	3	11	10	16	15	0:0:0:0:0:0:0:0:1:0:0	0:0:0:0:0:0:0:1:0:0:0	ABLIM1	0.5	0.000493776	0.0164831	0.0226128	0	NA	0	0	0	12	7	0	0	0	NA	0	-	-	-	NA	NA	NA	0	0	0	0	0	0
chr10:116270000-116305000	rs2483599:116305377:C:T	rs2483599	116305377	C	T	0.716667	0.283011	13.2887	0.39026	5.29746	30	28	3	3	11	10	16	15	1:0:0:0:1:0:5:2:1:0:2	1:0:0:0:0:0:0:2:0:1:0	ABLIM1	0.0834448	0.000493776	0.0164831	0.0226128	0	NA	0	0	0	12	7	0	0	0	NA	0	DMRT2/FOXL1	-	-	NA	NA	NA	0	0	0	0	0	0
chr10:116270000-116305000	rs9421179:116305755:T:C	rs9421179	116305755	T	C	0.716667	0.283011	13.2887	0.39026	5.29746	30	28	3	3	11	10	16	15	0:0:0:0:0:3:0:0:0:0:0	0:0:0:0:1:0:0:0:0:0:0	ABLIM1	0.276369	0.000493776	0.0164831	0.0226128	0	NA	0	0	0	12	7	0	0	0	NA	0	-	-	RHOXF1	NA	NA	NA	0	0	0	0	0	0
chr10:116270000-116305000	rs2483612:116306781:A:G	rs2483612	116306781	A	G	0.716667	0.283011	13.2887	0.39026	5.29746	30	28	3	3	11	10	16	15	0:0:0:2:0:0:0:0:0:1:0	0:0:0:0:0:0:5:0:0:0:0	ABLIM1	0.366696	0.000493776	0.0164831	0.0226128	0	NA	0	0	0	12	7	0	0	0	NA	0	-	-	-	RARA/NR1I2	THRA/NR1I2	NA	0	0	0	0	0	0
chr10:116270000-116305000	exm2249053	rs2247528	116307504	A	G	0.716667	0.283011	13.2887	0.39026	5.29746	30	28	3	3	11	10	16	15	0:0:0:2:2:0:0:2:0:0:0	0:0:0:0:0:0:0:0:0:0:0	ABLIM1	0.0407767	0.000493776	0.0164831	0.0226128	0	NA	0	0	0	12	7	1	0	0	NA	1	-	-	-	NRF1	NA	NRF1	0	0	0	0	0	0
chr10:116270000-116305000	rs2247624:116307770:C:T	rs2247624	116307770	C	T	0.733333	0.6547	7.21086	0.417946	2.3014	30	28	3	3	10	9	17	16	0:0:0:0:0:3:0:0:0:0	0:0:0:0:0:0:0:0:0:0	ABLIM1	0.171718	0.0106564	0.0239506	0.174825	0	NA	0	0	0	12	7	0	0	0	NA	0	-	-	-	NA	HOXA1	NA	0	0	0	0	0	0
chr10:116270000-116305000	rs2497718:116307982:C:A	rs2497718	116307982	C	A	0.716667	0.283011	13.2887	0.39026	5.29746	30	28	3	3	11	10	16	15	0:0:0:0:0:1:0:0:0:1:0	0:0:0:0:0:0:0:0:0:0:0	ABLIM1	0.0834448	0.000493776	0.0164831	0.0226128	0	NA	0	0	0	12	7	0	0	0	NA	0	-	-	-	THAP1	NA	THAP1	0	0	0	0	0	0
chr10:116270000-116305000	rs2497719:116308064:G:A	rs2497719	116308064	G	A	0.716667	0.283011	13.2887	0.39026	5.29746	30	28	3	3	11	10	16	15	0:0:0:0:0:5:0:1:0:1:0	0:2:0:0:0:1:0:0:0:0:0	ABLIM1	0.209893	0.000493776	0.0164831	0.0226128	0	NA	0	0	0	12	7	0	0	0	NA	0	-	-	-	MSX2/NKX3-2/BARX1	NA	NKX3-2	0	0	0	0	0	0
chr10:116270000-116305000	rs2497720:116309015:C:T	rs2497720	116309015	C	T	0.716667	0.283011	13.2887	0.39026	5.29746	30	28	3	3	11	10	16	15	0:1:0:0:0:0:0:2:0:1:0	1:0:0:1:0:0:0:0:1:3:0	ABLIM1	0.294225	0.000493776	0.0164831	0.0226128	0	NA	0	0	0	12	7	0	0	0	NA	0	-	-	-	TP63	TP73/TP53/TP63	NA	0	0	0	0	0	0
chr10:116270000-116305000	rs2483531:116309185:T:C	rs2483531	116309185	T	C	0.716667	0.283011	13.2887	0.39026	5.29746	30	28	3	3	11	10	16	15	0:0:0:0:0:0:0:1:1:0:0	0:0:0:0:0:0:0:0:0:0:0	ABLIM1	0.0834448	0.000493776	0.0164831	0.0226128	0	NA	0	0	0	12	7	0	0	0	NA	0	-	-	-	NA	NA	NA	0	0	0	0	0	0
chr10:116270000-116305000	rs2497721:116309316:C:T	rs2497721	116309316	C	T	0.716667	0.283011	13.2887	0.39026	5.29746	30	28	3	3	11	10	16	15	0:0:0:0:0:0:0:0:0:0:0	0:0:0:0:1:0:0:0:0:0:0	ABLIM1	0.170447	0.000493776	0.0164831	0.0226128	0	NA	0	0	0	12	7	0	0	0	NA	0	-	-	-	NA	NA	NA	0	0	0	0	0	0
chr10:11670000-11730000	rs4750072:11726822:T:C	rs4750072	11726822	T	C	0.216667	0.405094	6.94757	0.311167	2.93762	28	3	19	3	9	0	2	0	9:4:5:0:0:0:2:0:1	0:0:0:0:0:1:1:0:0	USP6NL	0.0438842	0.0377699	0.366111	0.837717	0	NA	0	0	1	14	6	0	1	1	ATAC/H3K4me3/H3K27ac/H3K4me1/ETS1/JUNB/BRD4/RNApolII	1	AHR	-	-	NA	ZNF547	NA	0	0	0	0	0	0
chr10:120840000-120860000	rs4259754:120835384:C:G	rs4259754	120835384	C	G	0.6	0.023148	6.648	0.589412	2.19611	30	15	5	1	14	8	11	6	0:0:0:0:0:0:0:0:0:0:0:0:0:0	0:0:0:0:0:0:0:0:1:0:0:0:0:0	EIF3A;FAM45A	0.167781	0.0224732	0.0170679	0.977752	1	FAM45A	6	5	1	22	8	0	0	0	ATAC	0	-	-	-	NA	NA	NA	0	0	0	0	0	0
chr10:120840000-120860000	rs12264824:120835776:C:T	rs12264824	120835776	C	T	0.366667	0.577597	5.91857	0.417726	1.80901	30	15	13	8	12	6	5	1	0:0:1:0:0:0:0:0:0:0:0:0	1:0:0:0:0:0:0:0:0:0:0:0	EIF3A;FAM45A	0.5	0.0224732	0.0170679	0.977752	1	FAM45A	8	6	1	24	8	0	0	0	NA	0	ZNF354C	-	-	NA	KLF15/ZSCAN22/SP1/TAF1/MAZ	NA	0	0	0	0	0	0
chr10:120840000-120860000	rs3824830:120840661:A:G	rs3824830	120840661	A	G	0.366667	0.577597	5.92294	0.417835	1.81036	30	15	13	8	12	6	5	1	1:1:0:0:0:0:0:0:0:0:0:0	1:0:0:0:0:0:0:0:0:0:0:2	EIF3A;FAM45A	0.337119	0.0224732	0.0170679	0.977752	1	FAM45A	8	6	1	24	8	0	1	0	ATAC/H3K4me3/H3K27ac/H2A.Z/H3K4me2/H3K9ac/BRD4/RNApolII	1	-	-	-	NA	NA	NA	0	0	0	0	0	0
chr10:120840000-120860000	rs11198760:120841178:T:A	rs11198760	120841178	T	A	0.6	0.023148	6.68695	0.58981	2.2195	30	15	5	1	14	8	11	6	0:0:0:0:0:1:0:0:1:1:0:1:0:1	0:2:0:0:0:0:0:0:1:0:0:2:3:2	EIF3A;FAM45A	0.1193	0.0224732	0.0170679	0.977752	1	FAM45A	6	5	1	23	8	0	0	0	NA	0	HMGA1	-	ZNF384	NA	PRDM6/ZNF586	NA	0	0	0	0	0	0
chr10:120840000-120860000	rs11198762:120842210:C:G	rs11198762	120842210	C	G	0.366667	0.577597	5.92978	0.417738	1.81417	30	15	13	8	12	6	5	1	0:0:0:1:0:0:0:0:0:0:1:1	0:2:0:0:0:0:0:0:0:1:0:2	EIF3A;FAM45A	0.251773	0.0224732	0.0170679	0.977752	1	FAM45A	8	6	1	24	8	0	0	0	NA	0	-	-	-	NA	ZFP82	MZF1	0	0	0	0	0	0
chr10:120840000-120860000	rs10749286:120844620:C:T	rs10749286	120844620	C	T	0.616667	0.208823	7.37907	0.592958	2.54442	30	15	5	1	13	7	12	7	0:0:0:0:0:0:0:0:0:0:2:0:0	0:1:0:0:0:0:0:0:1:0:0:0:0	EIF3A;FAM45A	0.5	0.0224732	0.0170679	0.977752	1	FAM45A	6	5	1	22	8	0	0	0	NA	0	-	ATF2	-	RARA	THRA/THRB	NA	0	0	0	0	0	0
chr10:121255000-121285000	rs11198995:121282886:C:T	rs11198995	121282886	C	T	0.35	0.068027	5.59589	0.40178	1.73668	29	9	13	6	13	3	4	0	0:1:1:0:0:1:0:0:3:0:2:1:2	0:0:1:0:0:0:0:0:0:0:1:0:0	RGS10	0.0108883	0.0342908	0.973073	0.399357	0	NA	0	0	1	20	7	0	0	0	NA	1	-	-	-	NA	NA	NA	0	0	0	0	0	0
chr10:121255000-121285000	rs2014999:121287641:C:A	rs2014999	121287641	C	A	0.4	0.833333	10.4506	0.377735	4.20839	29	9	12	5	12	4	6	0	0:1:0:0:0:0:0:0:1:0:3:3	0:0:0:0:0:0:0:0:0:0:2:0	RGS10	0.0409321	0.0164121	0.973073	0.145955	0	NA	0	0	1	15	6	0	0	0	NA	0	-	-	-	NA	NA	NA	0	0	0	0	0	0
chr10:124910000-124995000	rs4980181:124907389:T:C	rs4980181	124907389	T	C	0.216667	0.405094	5.41392	0.36456	2.18394	27	3	19	3	9	0	2	0	0:0:0:0:0:0:0:0:0	0:0:0:0:0:0:0:0:0	BUB3	0.5	0.0399537	0.0152977	0.968573	0	NA	0	0	0	5	1	0	0	0	NA	0	MLL	-	-	NA	NA	NA	0	0	0	0	0	0
chr10:124910000-124995000	rs1058359:124910077:T:C	rs1058359	124910077	T	C	0.216667	0.405094	5.45407	0.364135	2.20684	27	3	19	3	9	0	2	0	0:0:0:0:0:0:0:0:0	0:0:0:0:0:0:0:0:0	BUB3	0.5	0.0399537	0.0152977	0.968573	0	NA	0	0	0	5	1	0	0	0	NA	0	-	-	-	NA	NA	NA	0	0	0	0	0	0
chr10:124910000-124995000	rs73362729:124910214:A:G	rs73362729	124910214	A	G	0.216667	0.405094	5.4512	0.364165	2.2052	27	3	19	3	9	0	2	0	0:0:0:0:0:0:0:1:0	0:0:0:0:0:0:0:0:1	BUB3	0.5	0.0399537	0.0152977	0.968573	0	NA	0	0	0	5	1	0	0	0	NA	0	-	-	-	HIC1	HIC1	NA	0	0	0	0	0	0
chr10:124910000-124995000	rs73362735:124910288:T:C	rs73362735	124910288	T	C	0.216667	0.405094	5.44632	0.364314	2.2027	27	3	19	3	9	0	2	0	0:0:0:0:0:0:0:0:0	0:0:0:0:0:0:0:0:1	BUB3	0.173297	0.0399537	0.0152977	0.968573	0	NA	0	0	0	5	1	0	0	0	NA	0	-	-	-	NA	NA	NA	0	0	0	0	0	0
chr10:124910000-124995000	rs3763740:124913067:G:C	rs3763740	124913067	G	C	0.216667	0.405094	5.4946	0.363708	2.22996	27	3	19	3	9	0	2	0	0:0:0:0:0:0:0:0:0	0:0:0:1:0:0:0:0:0	BUB3	0.173297	0.0399537	0.0152977	0.968573	0	NA	0	0	0	5	1	0	0	0	NA	0	-	-	-	NA	NA	NA	0	0	0	0	0	0
chr10:124910000-124995000	rs3763741:124913166:G:T	rs3763741	124913166	G	T	0.216667	0.405094	5.47888	0.363936	2.22076	27	3	19	3	9	0	2	0	0:0:0:0:0:1:0:2:0	0:0:0:0:2:0:0:0:0	BUB3	0.379961	0.0399537	0.0152977	0.968573	0	NA	0	0	0	5	1	0	0	0	NA	0	-	-	-	NA	NA	NA	0	0	0	0	0	0
chr10:124910000-124995000	rs3808960:124913576:G:T	rs3808960	124913576	G	T	0.216667	0.405094	5.51161	0.363548	2.23863	27	3	19	3	9	0	2	0	0:0:0:1:0:1:1:1:0	0:0:0:0:0:1:0:0:0	BUB3	0.0402581	0.0399537	0.0152977	0.968573	0	NA	0	0	0	5	1	0	1	0	ATAC/H3K4me3/BCL6/ETS1/BRD4	1	-	-	-	CENPB	BCL6/SP3	NA	0	0	0	0	0	0
chr10:124910000-124995000	rs3808961:124913649:A:T	rs3808961	124913649	A	T	0.216667	0.405094	5.50082	0.36378	2.23247	27	3	19	3	9	0	2	0	0:0:0:0:0:1:1:2:0	0:0:0:0:1:1:0:0:3	BUB3	0.406559	0.0399537	0.0152977	0.968573	0	NA	0	0	0	5	1	0	1	1	ATAC/H3K4me3/BCL6/ETS1/BRD4/CREBBP/KAT5/RNApolII	1	-	-	-	NA	NR2F1/ZNF341/PATZ1	NA	0	0	0	0	0	0
chr10:124910000-124995000	rs7897156	rs7897156	124913996	C	T	0.216667	0.405094	5.50949	0.363547	2.23858	27	3	19	3	9	0	2	0	7:6:1:1:4:1:4:5:3	3:4:0:0:4:2:5:9:4	BUB3	0.443216	0.0399537	0.0152977	0.968573	0	NA	0	0	0	5	1	0	1	1	ATAC/H3K4me3/H3K27ac/H3K4me1/ETS1/BRD4/RNApolII	1	-	-	-	NA	ZNF770	NA	0	0	0	0	0	0
chr10:124910000-124995000	rs7082689:124916708:C:G	rs7082689	124916708	C	G	0.216667	0.405094	5.48566	0.363802	2.22486	27	3	19	3	9	0	2	0	0:0:0:0:0:0:0:1:0	0:1:0:0:1:0:0:0:0	BUB3	0.297132	0.0399537	0.0152977	0.968573	0	NA	0	0	0	5	1	0	0	0	NA	0	ZNF354C	-	-	NA	NA	NA	0	0	0	0	0	0
chr10:124910000-124995000	rs2304550:124917238:T:C	rs2304550	124917238	T	C	0.216667	0.405094	5.4713	0.363953	2.21666	27	3	19	3	9	0	2	0	0:0:0:0:0:0:0:0:0	0:0:0:0:0:0:0:0:0	BUB3	0.5	0.0399537	0.0152977	0.968573	0	NA	0	0	0	5	1	0	0	0	NA	0	-	-	-	NA	IRF3	NA	0	0	0	0	0	0
chr10:124910000-124995000	rs3816137:124917654:A:G	rs3816137	124917654	A	G	0.216667	0.405094	5.47417	0.363923	2.2183	27	3	19	3	9	0	2	0	0:0:0:0:0:0:0:0:0	0:0:0:0:0:0:0:0:0	BUB3	0.5	0.0399537	0.0152977	0.968573	0	NA	0	0	0	5	1	0	0	0	NA	0	-	-	-	NA	NA	NA	0	0	0	0	0	0
chr10:126010000-126030000	rs35987616:126006384:G:T	rs35987616	126006384	G	T	0.666667	1.875	10.2527	0.646245	4.15972	24	3	5	0	10	1	15	2	0:0:0:0:0:0:0:0:0:0	0:0:0:0:0:0:0:0:0:0	NA	0.5	0.00701917	0.0364248	0.866582	0	NA	0	0	0	0	0	0	0	0	NA	0	FOXL1	-	-	NA	NA	NA	0	0	0	0	0	0
chr10:126010000-126030000	rs6597881	rs6597881	126007164	T	C	0.666667	1.875	10.2999	0.646048	4.18271	24	3	5	0	10	1	15	2	0:0:0:0:0:0:0:0:0:0	0:0:0:0:0:0:0:0:0:0	NA	0.5	0.00701917	0.0364248	0.866582	0	NA	0	0	0	0	0	0	0	0	NA	0	-	-	-	IRF4	NA	NA	0	0	0	0	0	0
chr10:126010000-126030000	rs4962727:126007318:T:C	rs4962727	126007318	T	C	0.666667	1.875	10.2999	0.646048	4.18271	24	3	5	0	10	1	15	2	0:0:0:0:0:0:0:0:0:0	1:0:0:0:0:0:0:0:0:0	NA	0.171718	0.00701917	0.0364248	0.866582	0	NA	0	0	0	0	0	0	0	0	NA	0	-	-	-	NR4A3	NR1H3	GLI2	0	0	0	0	0	0
chr10:126010000-126030000	rs6597882:126007887:A:G	rs6597882	126007887	A	G	0.666667	1.875	10.2999	0.646048	4.18271	24	3	5	0	10	1	15	2	0:0:0:0:0:0:0:0:0:0	0:0:0:0:0:0:0:0:0:0	NA	0.5	0.00701917	0.0364248	0.866582	0	NA	0	0	0	0	0	0	0	0	NA	0	-	-	-	NA	ZNF260	NA	0	0	0	0	0	0
chr10:126010000-126030000	rs4962729:126009183:A:G	rs4962729	126009183	A	G	0.666667	1.875	10.2999	0.646048	4.18271	24	3	5	0	10	1	15	2	0:0:0:0:0:0:0:0:0:0	0:0:0:0:0:0:0:0:0:0	NA	0.5	0.00701917	0.0364248	0.866582	0	NA	0	0	0	0	0	0	0	0	NA	0	-	-	-	NA	NA	NA	0	0	0	0	0	0
chr10:126010000-126030000	JHU_10.126009279	rs7896434	126009280	A	G	0.666667	1.875	10.2999	0.646048	4.18271	24	3	5	0	10	1	15	2	0:0:0:0:0:0:0:0:0:1	0:0:0:0:0:0:0:0:0:0	NA	0.171718	0.00701917	0.0364248	0.866582	0	NA	0	0	0	0	0	0	0	0	NA	0	-	-	-	NA	ZNF418	NA	0	0	0	0	0	0
chr10:126010000-126030000	rs10901866:126009541:G:C	rs10901866	126009541	G	C	0.666667	1.875	10.2999	0.646048	4.18271	24	3	5	0	10	1	15	2	0:0:0:0:0:0:0:0:0:0	0:0:0:0:0:0:0:0:0:0	NA	0.5	0.00701917	0.0364248	0.866582	0	NA	0	0	0	0	0	0	0	0	NA	0	-	SMAD3	-	NA	NA	NA	0	0	0	0	0	0
chr10:126010000-126030000	rs4962730:126011249:T:C	rs4962730	126011249	T	C	0.666667	0.3	7.29246	0.631515	2.7236	24	3	4	0	12	1	14	2	0:0:0:0:0:0:0:0:0:0:0:0	0:0:0:0:0:0:0:0:0:0:0:0	NA	0.5	0.0276979	0.0364248	0.984252	0	NA	0	0	0	0	0	0	0	0	NA	0	-	-	-	ZNF263/MAZ/ZNF148/PURA	ZNF341/ZNF281/ZBTB17/SP3/MAZ/WT1/KLF6/EGR2	ZNF263	0	0	0	0	0	0
chr10:126215000-126430000	rs10901749:126216646:G:C	rs10901749	126216646	G	C	0.566667	1.47479	7.37738	0.348304	3.18887	23	3	4	0	18	3	8	0	3:0:0:0:5:0:0:0:0:0:0:0:0:0:1:0:1:1	0:0:0:0:0:0:0:0:0:0:0:0:0:0:0:0:0:0	LHPP;FAM53B;METTL10;RP11-12J10.3	0.0343983	0.0192405	0.839542	0.238227	0	NA	0	0	0	7	0	0	0	0	NA	0	-	-	-	NA	ZNF257	NA	0	0	0	0	0	0
chr10:126215000-126430000	rs17151975	rs17151975	126217563	C	T	0.566667	1.47479	7.41665	0.34774	3.20968	23	3	4	0	18	3	8	0	0:0:0:0:0:0:0:0:1:0:1:0:0:0:0:0:2:0	0:0:0:0:0:0:0:0:0:0:0:0:0:0:0:0:1:0	LHPP;FAM53B;METTL10;RP11-12J10.3	0.041349	0.0192405	0.839542	0.238227	0	NA	0	0	0	7	0	0	0	0	NA	0	-	-	-	NA	NA	NA	0	0	0	0	0	0
chr10:133785000-133800000	rs3737058	rs3737058	133784881	A	G	0.683333	0.700068	10.348	0.69739	4.73077	28	1	4	0	11	0	15	1	0:0:0:0:0:0:0:0:0:0:0	0:0:0:0:0:0:0:0:0:0:0	PPP2R2D;BNIP3	0.5	0.0168501	0.0231559	0.999919	1	PPP2R2D	11	7	0	14	8	0	0	0	NA	0	MLL	HIF1A	-	NA	NA	EWSR1-FLI1	0	0	0	0	0	0
chr10:134305000-134355000	rs4592360:134300069:A:G	rs4592360	134300069	A	G	0.5	3.33333	7.78075	0.368429	3.07249	29	1	10	0	10	1	10	0	0:0:0:0:0:0:0:0:0:0	0:0:0:0:0:0:0:0:0:0	INPP5A	0.5	0.0153099	0.045654	0.976202	0	NA	0	0	0	0	0	0	0	0	NA	0	-	-	-	NA	NA	NA	0	0	0	0	0	0
chr10:134305000-134355000	rs4309079:134300091:C:T	rs4309079	134300091	C	T	0.5	3.33333	7.78075	0.368429	3.07249	29	1	10	0	10	1	10	0	0:0:0:0:0:0:0:0:0:0	0:0:0:0:0:0:0:0:0:1	INPP5A	0.171718	0.0153099	0.045654	0.976202	0	NA	0	0	0	0	0	0	0	0	NA	0	-	-	-	NA	KLF3	NA	0	0	0	0	0	0
chr10:134305000-134355000	rs4492738	rs4492738	134300136	T	C	0.5	3.33333	7.78075	0.368429	3.07249	29	1	10	0	10	1	10	0	0:0:0:0:0:0:0:0:0:0	0:0:0:0:0:0:0:0:0:1	INPP5A	0.171718	0.0153099	0.045654	0.976202	0	NA	0	0	0	0	0	0	0	0	NA	0	-	-	-	NA	NA	NA	0	0	0	0	0	0
chr10:134305000-134355000	rs7918535:134300351:A:G	rs7918535	134300351	A	G	0.516667	4.784	7.28008	0.375796	2.79611	29	1	10	0	9	1	11	0	0:0:0:0:1:0:0:0:0	0:0:0:0:0:0:0:0:0	INPP5A	0.173297	0.0169853	0.045654	0.976202	0	NA	0	0	0	0	0	0	0	0	NA	0	-	-	-	NA	NA	NA	0	0	0	0	0	0
chr10:134305000-134355000	rs7903563:134300816:G:A	rs7903563	134300816	G	A	0.5	3.33333	7.7698	0.368371	3.0672	29	1	10	0	10	1	10	0	0:0:0:0:0:0:0:0:0:0	0:0:0:0:0:0:0:0:0:0	INPP5A	0.5	0.0153099	0.045654	0.976202	0	NA	0	0	0	0	0	0	0	0	NA	0	-	-	-	NA	NA	NA	0	0	0	0	0	0
chr10:134305000-134355000	rs7080018:134301505:G:A	rs7080018	134301505	G	A	0.5	3.33333	7.74782	0.368256	3.05657	29	1	10	0	10	1	10	0	2:0:0:0:0:0:0:0:0:0	0:0:0:0:0:0:0:0:0:1	INPP5A	0.339155	0.0153099	0.045654	0.976202	0	NA	0	0	0	0	0	0	0	1	NA	0	-	-	-	DNMT1/CTCF	CTCF/SMAD3	CTCF	0	0	0	0	0	0
chr10:134305000-134355000	rs7096828:134301541:C:T	rs7096828	134301541	C	T	0.5	3.33333	7.74506	0.368241	3.05524	29	1	10	0	10	1	10	0	2:0:0:0:0:0:0:0:0:0	0:2:0:0:0:0:0:0:0:1	INPP5A	0.37887	0.0153099	0.045654	0.976202	0	NA	0	0	0	0	0	0	0	1	NA	0	-	-	-	NA	NA	NA	0	0	0	0	0	0
chr10:134305000-134355000	rs4497325:134302745:G:A	rs4497325	134302745	G	A	0.5	3.33333	7.71737	0.3681	3.04185	29	1	10	0	10	1	10	0	0:0:0:0:0:0:0:0:0:0	0:0:0:0:0:0:0:0:0:0	INPP5A	0.5	0.0153099	0.045654	0.976202	0	NA	0	0	0	0	0	1	0	0	NA	0	-	-	-	ZFX	ZNF449	NA	0	0	0	0	0	0
chr10:134305000-134355000	rs11146397:134303122:T:C	rs11146397	134303122	T	C	0.5	3.33333	7.7118	0.368072	3.03917	29	1	10	0	10	1	10	0	0:0:0:0:0:0:0:0:0:0	0:0:0:0:0:0:0:0:0:0	INPP5A	0.5	0.0153099	0.045654	0.976202	0	NA	0	0	0	0	0	0	0	0	NA	0	MLL	-	-	HES1	NA	NA	0	0	0	0	0	0
chr10:134305000-134355000	rs11146398:134303274:T:C	rs11146398	134303274	T	C	0.5	3.33333	7.70902	0.368058	3.03782	29	1	10	0	10	1	10	0	0:0:0:0:0:0:0:0:0:0	0:0:0:0:0:0:0:0:0:0	INPP5A	0.5	0.0153099	0.045654	0.976202	0	NA	0	0	0	0	0	0	0	0	NA	0	FOXL1	-	-	NA	NA	NA	0	0	0	0	0	0
chr10:134305000-134355000	rs7093232:134303666:G:A	rs7093232	134303666	G	A	0.5	3.33333	7.70344	0.36803	3.03512	29	1	10	0	10	1	10	0	0:0:0:0:0:0:0:0:0:0	0:0:0:0:0:0:0:0:0:0	INPP5A	0.5	0.0153099	0.045654	0.976202	0	NA	0	0	0	0	0	0	0	0	NA	0	-	-	-	NA	ZNF320/NR1H4	NA	0	0	0	0	0	0
chr10:134305000-134355000	rs71503745:134304757:C:A	rs71503745	134304757	C	A	0.5	3.33333	5.94898	0.381818	2.17056	29	1	10	0	10	1	10	0	0:0:0:0:0:0:0:0:0:0	0:0:0:0:0:0:0:0:0:0	INPP5A	0.5	0.0262961	0.046987	0.984654	0	NA	0	0	0	0	0	0	0	0	NA	0	-	-	-	NA	NA	NA	0	0	0	0	0	0
chr10:134305000-134355000	rs35974361:134307547:C:G	rs35974361	134307547	C	G	0.433333	3.09637	8.7487	0.363173	3.57211	29	1	12	0	10	1	8	0	0:0:0:0:0:0:0:2:0:0	3:0:0:0:0:0:1:0:0:1	INPP5A	0.233935	0.0153099	0.045654	0.976202	0	NA	0	0	0	0	0	0	0	1	NA	0	-	-	-	NA	NA	NA	0	0	0	0	0	0
chr10:134305000-134355000	rs4454641:134307845:C:T	rs4454641	134307845	C	T	0.433333	3.09637	8.73102	0.363073	3.5635	29	1	12	0	10	1	8	0	0:0:0:0:0:0:0:0:0:0	0:0:0:0:0:0:0:0:0:0	INPP5A	0.5	0.0153099	0.045654	0.976202	0	NA	0	0	0	0	0	0	0	0	NA	0	-	-	-	NA	NA	NA	0	0	0	0	0	0
chr10:134305000-134355000	rs11146399:134308479:C:T	rs11146399	134308479	C	T	0.433333	3.09637	8.75711	0.363099	3.57635	29	1	12	0	10	1	8	0	0:0:0:0:0:0:0:0:0:0	0:0:0:0:0:0:0:0:0:0	INPP5A	0.5	0.0153099	0.045654	0.976202	0	NA	0	0	0	0	0	0	0	0	NA	0	-	-	-	NA	ZNF768	NA	0	0	0	0	0	0
chr10:134305000-134355000	rs11146400:134308575:C:T	rs11146400	134308575	C	T	0.433333	3.09637	8.75711	0.363099	3.57635	29	1	12	0	10	1	8	0	0:0:0:0:0:0:0:0:0:0	0:0:0:0:0:0:0:0:0:0	INPP5A	0.5	0.0153099	0.045654	0.976202	0	NA	0	0	0	0	0	0	0	0	NA	0	-	-	HOXA5	NA	NA	NA	0	0	0	0	0	0
chr10:134305000-134355000	rs10735665:134308936:G:A	rs10735665	134308936	G	A	0.483333	0.525649	7.23896	0.628242	2.8472	29	1	9	0	13	1	8	0	0:0:0:0:0:0:0:0:0:0:0:0:0	1:1:1:0:0:0:0:0:0:0:1:0:0	INPP5A	0.0197595	0.0169853	0.0673528	0.976202	0	NA	0	0	0	0	0	0	0	0	NA	0	-	-	-	NA	NA	NA	0	0	0	0	0	0
chr10:134305000-134355000	rs4469802	rs4469802	134309194	G	A	0.433333	3.09637	8.76133	0.363082	3.57841	29	1	12	0	10	1	8	0	0:0:0:0:0:0:0:0:0:0	0:0:0:0:0:0:0:0:0:0	INPP5A	0.5	0.0153099	0.045654	0.976202	0	NA	0	0	0	0	0	0	0	0	NA	0	-	-	-	NA	NA	NA	0	0	0	0	0	0
chr10:17240000-17270000	rs7085460:17248667:G:C	rs7085460	17248667	G	C	0.333333	0.075	6.04358	0.579432	1.84381	29	22	13	10	14	9	3	3	1:0:1:1:4:3:0:1:0:0:5:2:7:2	7:3:0:2:9:1:1:1:9:4:0:3:9:3	TRDMT1;VIM	0.0397515	0.0488684	0.991827	0.13061	1	CUBN	13	8	1	21	8	0	1	1	ATAC/H3K4me2/H3K27ac/H3K4me1/H3K4me3/H3K9ac/JUNB	1	-	-	-	NA	NA	NA	0	0	0	0	0	0
chr10:18915000-18945000	rs10829040:18917047:C:T	rs10829040	18917047	C	T	0.383333	0.099461	11.8184	0.641012	4.95879	30	26	11	10	15	13	4	3	4:3:0:8:0:0:8:0:0:10:5:0:4:6:6	0:0:0:0:0:0:0:2:3:0:0:0:4:1:0	NSUN6;ARL5B	0.00646342	0.00321138	0.876168	0.0360982	1	ARL5B-AS1;RP11-383B4.4;RP11-499P20.2;NSUN6	15	8	1	26	8	0	1	1	ATAC/H3K4me3/H3K4me1	0	IKZF4	IKZF1	-	EN1	NA	EN2/LBX2	0	0	0	0	0	0
chr10:18915000-18945000	rs10829041:18917062:A:C	rs10829041	18917062	A	C	0.6	0.023148	8.82768	0.663159	3.61017	30	26	5	5	14	13	11	8	4:3:0:7:0:9:0:10:7:0:4:0:8:18	0:0:0:1:0:3:0:0:1:0:3:2:1:0	NSUN6;ARL5B	0.00525209	0.0123623	0.876168	0.0925397	1	ARL5B-AS1;RP11-499P20.2;NSUN6	11	7	0	0	0	0	1	1	ATAC/H3K4me3	0	-	-	-	NA	ZNF134	NA	0	0	0	0	0	0
chr10:18915000-18945000	rs10829042:18917088:C:G	rs10829042	18917088	C	G	0.6	0.023148	6.28829	0.626355	2.42056	30	26	5	5	14	13	11	8	3:6:0:5:1:8:0:16:5:0:4:2:9:18	0:0:0:1:0:2:0:0:1:0:3:0:1:1	NSUN6;ARL5B	0.0029539	0.0309116	0.876168	0.0925397	1	ARL5B-AS1;RP11-499P20.2;NSUN6	11	7	0	0	0	0	0	1	ATAC/H3K4me3	0	-	-	-	THRB	NA	NA	0	0	0	0	0	0
chr10:18915000-18945000	rs7894903:18918500:T:A	rs7894903	18918500	T	A	0.583333	0.353633	18.1221	0.732141	8.0314	30	26	6	6	13	12	11	8	2:0:0:2:4:0:0:1:4:3:0:4:0	0:0:0:0:0:0:0:0:0:0:0:0:0	NSUN6;ARL5B	0.00356086	0.000533525	0.876168	0.0360982	0	NA	0	0	0	0	0	0	0	0	NA	0	-	-	-	NA	POU2F1	NA	0	0	0	0	0	0
chr10:18915000-18945000	rs200349047:18918510:C:A	rs200349047	18918510	C	A	0.583333	0.353633	18.0657	0.73215	8.00387	30	26	6	6	13	12	11	8	2:0:0:2:4:0:0:1:4:3:0:6:0	0:0:0:0:0:0:0:0:0:0:0:0:0	NSUN6;ARL5B	0.00526553	0.000533525	0.876168	0.0360982	0	NA	0	0	0	0	0	0	0	0	NA	0	-	NFATC3	-	BPTF/NFATC3/NFATC2	SRY/NFATC1/POU2F1	NFAT5/NFATC3/ZNF384/NFATC1	0	0	0	0	0	0
chr10:18915000-18945000	rs7098313:18922557:G:A	rs7098313	18922557	G	A	0.6	0.023148	6.25782	0.626271	2.40377	30	26	5	5	14	13	11	8	0:1:1:1:2:0:0:0:1:0:2:0:2:4	0:0:0:0:0:0:0:0:2:0:2:0:0:2	NSUN6;ARL5B	0.0200465	0.0309116	0.876168	0.0925397	1	ARL5B-AS1;RP11-499P20.2;NSUN6	11	7	1	3	2	0	0	0	NA	0	-	-	-	NA	NA	NA	0	0	0	0	0	0
chr10:18915000-18950000	rs7921366:18914175:C:G	rs7921366	18914175	C	G	0.6	0.023148	7.71238	0.644643	3.1459	30	29	5	5	14	14	11	10	0:1:0:1:1:2:0:0:1:0:2:1:0:0	0:1:0:0:2:0:0:0:0:0:0:0:0:0	NSUN6;ARL5B	0.0411384	0.0142249	0.901017	0.0294332	1	ARL5B-AS1;RP11-499P20.2;NSUN6	11	7	1	3	2	0	0	0	NA	0	-	-	-	NA	NA	NA	0	0	0	0	0	0
chr10:18915000-18950000	rs10829040:18917047:C:T	rs10829040	18917047	C	T	0.383333	0.099461	14.9353	0.657731	6.51623	30	29	11	11	15	14	4	4	1:1:0:9:0:0:8:0:0:7:8:0:4:6:6	0:0:0:0:0:0:0:2:3:0:0:0:4:0:0	NSUN6;ARL5B	0.0105852	0.000556311	0.901017	0.0166479	1	ARL5B-AS1;RP11-383B4.4;RP11-499P20.2;NSUN6	15	8	1	26	8	0	1	1	ATAC/H3K4me3/H3K4me1	0	IKZF4	IKZF1	-	EN1	NA	EN2/LBX2	0	0	0	0	0	0
chr10:18915000-18950000	rs10829041:18917062:A:C	rs10829041	18917062	A	C	0.6	0.023148	11.0869	0.673306	4.7526	30	29	5	5	14	14	11	10	1:1:0:8:0:6:0:10:4:0:4:0:6:20	0:0:0:1:0:3:0:0:1:0:3:2:0:0	NSUN6;ARL5B	0.0186366	0.00362244	0.901017	0.0294332	1	ARL5B-AS1;RP11-499P20.2;NSUN6	11	7	0	0	0	0	1	1	ATAC/H3K4me3	0	-	-	-	NA	ZNF134	NA	0	0	0	0	0	0
chr10:18915000-18950000	rs10829042:18917088:C:G	rs10829042	18917088	C	G	0.6	0.023148	7.64596	0.64222	3.11595	30	29	5	5	14	14	11	10	0:4:0:6:1:5:0:16:2:0:4:2:7:20	0:0:0:1:0:2:0:0:1:0:3:0:0:1	NSUN6;ARL5B	0.010788	0.0142249	0.901017	0.0294332	1	ARL5B-AS1;RP11-499P20.2;NSUN6	11	7	0	0	0	0	0	1	ATAC/H3K4me3	0	-	-	-	THRB	NA	NA	0	0	0	0	0	0
chr10:18915000-18950000	rs7894903:18918500:T:A	rs7894903	18918500	T	A	0.583333	0.353633	15.4034	0.726845	6.72172	30	29	6	6	13	13	11	10	3:0:0:2:4:0:0:1:4:3:0:4:0	0:0:0:0:0:0:0:0:0:0:0:0:0	NSUN6;ARL5B	0.00309211	0.000556311	0.901017	0.0166479	0	NA	0	0	0	0	0	0	0	0	NA	0	-	-	-	NA	POU2F1	NA	0	0	0	0	0	0
chr10:18915000-18950000	rs200349047:18918510:C:A	rs200349047	18918510	C	A	0.583333	0.353633	15.3497	0.726909	6.69548	30	29	6	6	13	13	11	10	3:0:0:2:4:0:0:1:4:3:0:6:0	0:0:0:0:0:0:0:0:0:0:0:0:0	NSUN6;ARL5B	0.00446446	0.000556311	0.901017	0.0166479	0	NA	0	0	0	0	0	0	0	0	NA	0	-	NFATC3	-	BPTF/NFATC3/NFATC2	SRY/NFATC1/POU2F1	NFAT5/NFATC3/ZNF384/NFATC1	0	0	0	0	0	0
chr10:18915000-18950000	rs7098313:18922557:G:A	rs7098313	18922557	G	A	0.6	0.023148	7.71238	0.644643	3.1459	30	29	5	5	14	14	11	10	0:1:1:1:2:0:0:0:1:0:2:0:2:4	0:0:0:0:0:0:0:0:2:0:2:0:0:2	NSUN6;ARL5B	0.0200465	0.0142249	0.901017	0.0294332	1	ARL5B-AS1;RP11-499P20.2;NSUN6	11	7	1	3	2	0	0	0	NA	0	-	-	-	NA	NA	NA	0	0	0	0	0	0
chr10:1910000-1940000	rs4447097:1912215:A:G	rs4447097	1912215	A	G	0.6	0.833333	6.51605	0.654866	2.82489	17	1	6	0	12	1	12	0	0:0:1:0:0:0:0:0:0:1:2:3	0:0:0:0:0:0:0:0:0:0:0:0	NA	0.0337166	0.0305758	0.928006	0.073182	0	NA	0	0	0	0	0	0	0	0	NA	0	-	-	-	NA	NA	NA	0	0	0	0	0	0
chr10:25305000-25320000	rs4748993:25300544:G:A	rs4748993	25300544	G	A	0.45	2.34296	14.2382	0.13258	6.31304	27	2	7	1	19	1	4	0	0:0:0:0:0:0:0:0:0:0:0:0:0:0:0:0:0:0:0	0:0:0:0:0:0:0:0:0:0:0:0:0:0:0:0:0:0:0	THNSL1	0.5	0.000805349	0.012006	0.936608	0	NA	0	0	1	10	3	0	0	0	NA	0	-	-	-	NA	NA	NA	0	0	0	0	0	0
chr10:25305000-25320000	rs4748994:25300609:T:C	rs4748994	25300609	T	C	0.45	2.34296	14.2382	0.13258	6.31304	27	2	7	1	19	1	4	0	0:0:0:0:0:0:0:0:0:0:0:0:0:0:0:0:0:0:0	0:0:0:0:0:0:0:0:0:0:0:0:0:0:0:0:0:0:0	THNSL1	0.5	0.000805349	0.012006	0.936608	0	NA	0	0	1	10	3	0	0	0	NA	0	-	-	-	NA	NA	NA	0	0	0	0	0	0
chr10:25305000-25320000	rs987274:25305139:C:T	rs987274	25305139	C	T	0.45	2.34296	17.7905	0.163665	8.19272	27	2	7	1	19	1	4	0	0:0:0:0:0:0:0:0:0:0:0:0:0:1:0:0:3:0:0	0:0:0:0:0:0:0:0:0:4:0:0:0:1:0:0:0:0:0	THNSL1	0.423838	0.000369916	0.012006	0.936608	0	NA	0	0	1	10	3	0	1	1	ATAC/DNase/H3K27ac/H3K4me3/H3K4me2/H3K4me1/ETS1/BCL6	1	-	-	-	NA	NA	NA	0	0	0	0	0	0
chr10:25305000-25320000	rs7082131:25305991:C:G	rs7082131	25305991	C	G	0.45	2.34296	11.3337	0.223944	5.00629	27	2	7	1	19	1	4	0	0:0:0:0:0:0:0:0:0:1:0:1:0:0:0:0:1:0:0	0:0:0:0:0:0:0:0:0:0:0:0:0:0:0:0:0:0:0	THNSL1	0.0413804	0.00285427	0.012006	0.936608	0	NA	0	0	1	10	3	0	1	1	ATAC/H3K4me3/H3K27ac/H3K4me1/BRD4/MYC/IRF4/RNApolII	1	MLL	-	-	NA	THAP1	NA	0	0	0	0	0	0
chr10:25305000-25320000	rs6482467:25320223:A:G	rs6482467	25320223	A	G	0.45	2.34296	8.38357	0.304993	3.77537	27	2	7	1	19	1	4	0	0:0:0:0:0:0:0:0:0:0:0:0:0:1:0:0:0:0:0	0:0:0:0:0:0:0:0:0:0:0:1:0:0:0:1:0:0:0	THNSL1	0.288876	0.0321833	0.0275636	1	0	NA	0	0	1	11	4	0	0	0	NA	0	-	-	-	NR5A2	NR5A2/NR5A1	NA	0	0	0	0	0	0
chr10:25305000-25320000	rs11014357:25321589:A:T	rs11014357	25321589	A	T	0.45	2.34296	8.38665	0.305006	3.77705	27	2	7	1	19	1	4	0	1:0:0:0:0:0:0:0:0:0:0:1:0:0:0:0:0:0:0	0:0:0:0:0:0:0:0:0:0:0:0:0:0:0:0:0:0:0	THNSL1	0.0814144	0.0321833	0.0275636	1	0	NA	0	0	1	10	3	0	0	0	NA	0	DLX1	-	-	NA	NA	NA	0	0	0	0	0	0
chr10:26730000-26765000	rs7919155:26729345:C:T	rs7919155	26729345	C	T	0.333333	0.3	4.66839	0.398375	1.57869	29	2	14	0	12	2	4	0	0:0:0:0:0:0:0:0:0:0:0:0	0:0:2:1:0:0:0:0:0:2:0:0	APBB1IP	0.0480068	0.0407165	0.265444	0.0198864	0	NA	0	0	0	3	0	0	0	0	H3K4me3/H3K4me2	0	CRX	-	-	NA	NA	NA	0	0	0	0	0	0
chr10:26730000-26765000	rs11015109:26732197:A:G	rs11015109	26732197	A	G	0.333333	0.3	4.71636	0.39677	1.60459	29	2	14	0	12	2	4	0	0:0:0:0:0:0:0:0:0:0:1:0	0:2:2:0:0:0:2:0:0:0:1:0	APBB1IP	0.0409321	0.0407165	0.265444	0.0198864	0	NA	0	0	0	3	0	0	0	0	NA	0	-	-	-	NA	NA	NA	0	0	0	0	0	0
chr10:26730000-26770000	rs4749128:26732527:A:G	rs4749128	26732527	A	G	0.333333	0.3	7.26193	0.370848	2.92134	29	7	14	2	12	4	4	1	0:0:0:2:0:0:1:0:0:3:0:3	0:0:0:0:0:0:0:0:0:0:0:0	APBB1IP	0.02792	0.00853867	0.816142	0.0391112	0	NA	0	0	0	3	0	0	0	0	NA	0	-	-	-	NA	NA	NA	0	0	0	0	0	0
chr10:26730000-26770000	rs4749129:26732542:T:C	rs4749129	26732542	T	C	0.333333	0.3	7.28571	0.370277	2.93334	29	7	14	2	12	4	4	1	0:0:0:2:0:0:0:0:0:3:2:1	0:0:0:0:0:0:0:0:0:0:0:0	APBB1IP	0.0272234	0.00853867	0.816142	0.0391112	0	NA	0	0	0	3	0	0	0	0	NA	0	-	SMAD3	-	NA	NA	NA	0	0	0	0	0	0
chr10:26730000-26770000	rs4749130:26732546:C:T	rs4749130	26732546	C	T	0.333333	0.3	7.27453	0.370395	2.92814	29	7	14	2	12	4	4	1	0:0:0:2:0:0:0:0:0:1:2:1	0:0:0:0:0:0:0:0:0:0:0:0	APBB1IP	0.0263316	0.00853867	0.816142	0.0391112	0	NA	0	0	0	3	0	0	0	0	NA	0	-	-	-	NA	NA	NA	0	0	0	0	0	0
chr10:26730000-26770000	rs4749136:26736161:A:G	rs4749136	26736161	A	G	0.333333	0.3	7.26969	0.370572	2.92601	29	7	14	2	12	4	4	1	0:2:3:1:0:6:1:0:0:2:8:7	0:0:0:0:0:0:0:0:0:0:0:0	APBB1IP	0.0062775	0.00853867	0.816142	0.0391112	0	NA	0	0	0	3	0	0	0	1	H3K27ac	0	-	-	-	KLF15	NA	NA	0	0	0	0	0	0
chr10:26730000-26770000	rs4747560:26736214:G:A	rs4747560	26736214	G	A	0.333333	0.3	7.26969	0.370572	2.92601	29	7	14	2	12	4	4	1	0:2:3:1:0:6:1:0:0:2:8:7	0:0:0:0:0:0:0:0:0:0:0:0	APBB1IP	0.0062775	0.00853867	0.816142	0.0391112	0	NA	0	0	0	3	0	0	0	1	H3K27ac	0	-	-	-	NA	ZNF770/ZBTB17/FLI1/ETV2	NA	0	0	0	0	0	0
[truncated: 13,632 more rows]
[truncated: 2 more columns]

## Sheet: 4B_ORMDL3_Locus
iQTL List in ORMDL3 locus
[truncated: 25 more rows]

## Sheet: 4C_TRAF1_Locus
iQTL List in TRAF1 locus
[truncated: 4 more rows]

## Sheet: 4D_CD247_Locus
iQTL List in CD247 locus
[truncated: 11 more rows]

## Sheet: 4E_MICB_Locus
iQTL List in MICB locus
[truncated: 230 more rows]

[truncated: 1 more sheets: 4F_RUNX3_Locus]
