# Supplementary material for: Identifying genetic variants associated with chromatin looping and genome function
Source: Nat Commun. 2024 Sep 18;15:8174. doi: 10.1038/s41467-024-52296-4 (PMC11408621; doi:10.1038/s41467-024-52296-4)
Supplement: Supplementary file 8 — Supplementary Data 5 [file 41467_2024_52296_MOESM8_ESM.xlsx]

## Sheet: README
Supplementary Data 5: Complete list of DICE CD4 Naïve eQTLs (for autosomal chromosomes)
(according to the DICE database of eQTLs in immune cells: https://dice-database.org/ )
Note: we listed the SNPs only for autosomal chromosomes, for comparison with the iQTLs
Columns A to C: SNP ID and SNP coordinates
Column D: whether the SNPs overlap with reference ChIP-seq peaks
Column E: whether the SNPs overlap with reference HiChIP peaks
Column F: whether the SNPs overlap with reference ChIP-seq peaks from CHIP-ATLAS database
Columns G to I: whether the SNPs overlap with TF binding sites (FIMO, AME)

## Sheet: DICE_CD4N_eQTL
SNP (rsID)	chr	pos	Whether the SNP Overlaps with DICE CD4 Naïve H3K27ac ChIP-seq Peaks	Whether the SNP Overlaps with CD4 Naïve H3K27ac HiChIP Peaks	TF / Histone in CD4 Tcell from ChIP ATLAS whose peaks overlap with this SNP	FIMO TF binding (CISBP)	FIMO TF binding (HOCOMOCO)	FIMO TF binding (JASPAR)
rs12064046	chr1	1122283	0	0	NA	NA	ZSCAN31	NA
rs12063897	chr1	1122539	0	0	NA	NA	NA	NA
rs28460227	chr1	1122916	0	0	NA	NA	ZNF770/SMARCA1/ZNF586	NA
rs28648687	chr1	1122937	0	0	NA	ELF4	ELF1	ELF4
rs6694487	chr1	1124819	0	0	NA	NA	NA	NA
rs12065129	chr1	1125220	0	0	NA	NA	NA	NA
rs9659458	chr1	1127101	0	0	NA	NA	MEIS1	NA
rs12062271	chr1	1127137	0	0	NA	NA	ZIM3	NA
rs12061357	chr1	1127330	0	0	NA	GLI2/GLI1/GLI3	SP3/TFCP2/GLI1/GLI3	NA
rs138180324	chr1	1127608	0	0	NA	NA	NA	NA
rs9659213	chr1	1129122	0	0	NA	PITX2	PITX2/TBX2	NA
rs12060374	chr1	1129789	0	0	NA	NA	NA	NA
rs12060422	chr1	1129920	0	0	NA	NA	NA	NA
rs10907175	chr1	1130727	0	0	NA	NA	NA	NA
rs10907176	chr1	1130855	0	0	NA	NA	NA	NA
rs12066103	chr1	1131052	0	0	NA	NA	NA	NA
rs12062042	chr1	1131236	0	0	NA	NA	NA	NA
rs74508499	chr1	1138285	0	0	NA	NA	NA	NA
rs113462398	chr1	1144499	0	0	ATAC/RNApolII	NA	SMAD3/TBX2	NA
rs78021605	chr1	1144653	0	0	RNApolII	KLF8/TFAP2D/TFAP2C	KLF8/NR1H4/ZFP64/TFAP2C	NA
rs111842318	chr1	1144696	0	0	RNApolII	KLF15	NA	NA
rs36057244	chr1	1145411	0	1	NA	NA	ZFP64/SMAD3	NA
rs35916760	chr1	1145441	0	1	NA	SREBF1/SREBF2	NA	SREBF1/SREBF2
rs34279802	chr1	1145467	0	1	NA	NFE2L2/NFE2	ZNF121/NFE2/BACH2/BACH1/NFE2L2/PAX5	MAF/BACH2
rs367679479	chr1	1145481	0	1	NA	NA	NA	ZNF384
rs2298211	chr1	1147243	0	0	NA	NA	ZIC3/PLAG1	NA
rs2298212	chr1	1147297	0	0	NA	ZBTB7A	SP2/ZIC3/THAP1/SP3/ZIC2	NA
rs35659545	chr1	1150181	0	0	NA	NA	XBP1	NA
rs35339498	chr1	1150211	0	0	NA	PAX5	PAX5/ZNF121	NA
rs34115518	chr1	1150448	0	0	NA	NA	NA	NA
rs3813201	chr1	1151232	0	0	NA	BCL6	RFX1/ZIC3	NA
rs111818913	chr1	1152088	0	0	NA	PLAG1/NR2C2/INSM1	INSM1/ZNF320/NR2F2/NHLH1/NR2F1/NR2C2/PPARG	NR2F1/CTCFL/NR2C2/INSM1/RXRB/RXRG
rs11721	chr1	1152631	0	0	ATAC	NA	NA	NA
rs12036216	chr1	1153113	0	1	NA	NA	VEZF1/SP1/MAZ	MZF1
rs9659553	chr1	1154539	0	0	NA	NA	NA	NA
rs79501625	chr1	1155321	0	0	NA	NA	NA	NA
rs75998592	chr1	1156655	0	0	NA	NA	ZNF770/ZNF467/PATZ1/RXRA/ZFX/MAZ/RARA/KLF15	NA
rs79361728	chr1	1156735	0	0	NA	NA	NA	NA
rs56013947	chr1	1157340	0	0	NA	ATF5	TAF1/FLI1/ELF5	NA
rs55683245	chr1	1157372	0	0	NA	NA	NA	NA
rs79118541	chr1	1157547	0	0	NA	NA	NA	NA
rs75124586	chr1	1157564	0	0	NA	NA	RREB1	NA
rs74374908	chr1	1157625	0	0	NA	NA	NA	NA
rs79875872	chr1	1157631	0	0	NA	NA	NA	NA
rs79281810	chr1	1157684	0	0	NA	NA	NA	NA
rs79339398	chr1	1157705	0	0	NA	NA	TLX1/THAP1	NA
rs79561057	chr1	1157834	0	0	NA	PBX3	THAP1/KLF1/KLF5/MYBL1/MYB	NFIC
rs78596995	chr1	1157862	0	0	NA	NA	ZNF341	NA
rs76502131	chr1	1157959	0	0	NA	AR/NR3C1/ZFX	AR/NR3C1/PGR/ZNF708/PATZ1/ZFX/SP2	NA
rs74350546	chr1	1157960	0	0	NA	AR/NR3C1/ZFX	AR/NR3C1/PGR/ZNF708/NR2F1/PATZ1/ZFX/SP2	NA
rs76056412	chr1	1157974	0	0	NA	NA	ZNF708/NR2F1/PATZ1/SP2	NA
rs74930764	chr1	1157991	0	0	NA	NA	BHLHE41/MYCN/ARNTL	NA
rs112678550	chr1	1158020	0	0	NA	KLF5/KLF4/KLF1/ZFX	ZFX/KLF1/KLF5/KLF3/SP2/SP1/KLF4	KLF5
rs3813199	chr1	1158277	1	0	NA	TP63	NA	NA
rs3813198	chr1	1158326	1	0	NA	NA	NA	NA
rs76888271	chr1	1158357	1	0	NA	ZSCAN4	NA	ZSCAN4
rs59317408	chr1	1158534	1	0	NA	NA	NA	NA
rs57524763	chr1	1158562	1	0	NA	NA	RREB1	NA
rs75967767	chr1	1158948	0	0	NA	NA	NA	NA
rs79367599	chr1	1158973	0	0	NA	NA	NA	NA
rs74808088	chr1	1158975	0	0	NA	NA	NA	NA
rs113206287	chr1	1159020	0	0	NA	NA	MLXIPL	NA
rs77472198	chr1	1159024	0	0	NA	NA	SMAD3/MLXIPL	NA
rs79028173	chr1	1159062	0	0	NA	NA	NA	NA
rs114919826	chr1	1159107	0	0	NA	NA	EGR4/TBX15/VEZF1/WT1/SPIC	PBX3
rs112011543	chr1	1159661	0	0	NA	NA	NA	NA
rs112733189	chr1	1159729	0	0	NA	NA	NA	NA
rs111452679	chr1	1160163	0	0	NA	NA	ZNF322	NA
rs79242155	chr1	1160224	0	0	NA	TEAD4/TEAD1	TEAD2	TEAD2/TEAD4
rs75165450	chr1	1160226	0	0	NA	TEAD4/TEAD1	TEAD2	TEAD2/TEAD4
rs6671424	chr1	1160665	0	0	NA	NA	NA	TFAP2A/TFAP2C
rs3753343	chr1	1160809	0	0	NA	NA	NA	NA
rs3753342	chr1	1160856	0	0	NA	NA	NFIC/ZNF713	NA
rs370635626	chr1	1161129	0	0	NA	NA	ZNF547/RUNX2	NA
rs111698464	chr1	1161362	0	0	NA	EPAS1	NA	NA
rs12087719	chr1	1161393	0	0	NA	NA	NA	NA
rs78913203	chr1	1161641	0	0	NA	ZNF263/ETS2/ELF2	FLI1/TFDP1/VEZF1/ZNF341/ZNF467/E2F1/PATZ1/ETS2/PAX5/E2F4/E2F6/ELF5/ETV5/ETV4/SPIB/ETV2/BCL11A/IRF8	EWSR1-FLI1/ZNF263
rs115953853	chr1	1161717	0	0	NA	NA	NA	SOX8
rs142693327	chr1	1161755	0	0	NA	NA	NA	NA
rs147359526	chr1	1161756	0	0	NA	NA	NA	NA
rs113791678	chr1	1161780	0	0	NA	NA	NA	SOX8
rs78107697	chr1	1161866	0	0	NA	NA	NA	NA
rs111614456	chr1	1162000	0	0	NA	SMARCC2/ETS1	ZBTB17/ZNF281/ZNF143/BHLHE41/THAP11/ZNF76	NA
rs3766189	chr1	1162272	0	0	NA	NA	HESX1	NA
rs3766188	chr1	1162281	0	0	NA	NA	NA	NA
rs3766187	chr1	1162316	0	0	NA	NA	NHLH1/HEY2	TFAP2B/TFAP2C/TFAP2A
rs3766186	chr1	1162435	0	0	NA	NA	NA	NFIX
rs118047549	chr1	1162682	0	0	NA	E2F4	E2F1/E2F4	TFDP1/E2F4
rs112819941	chr1	1163172	0	0	NA	NA	NA	NA
rs112328659	chr1	1163266	0	0	NA	NA	ZBTB17/NR1H4	NA
rs55701216	chr1	1163355	0	0	NA	NA	NA	NA
rs56070543	chr1	1163449	0	0	NA	SCRT1/SCRT2	SCRT1/ZNF324	SCRT1/SCRT2
rs7515488	chr1	1163804	0	0	NA	NA	NA	NA
rs80229541	chr1	1164540	0	0	NA	ZNF713	CREB3L1	NA
rs75188282	chr1	1164687	0	0	NA	TFEC	USF2	TFEC/SREBF2
rs113272753	chr1	1164749	0	0	NA	SP8/SP3	KLF1/KLF5	SP8/SP3/KLF9
rs148801934	chr1	1165280	0	0	NA	ZBTB42	NA	ZBTB18
rs143841174	chr1	1165320	0	0	NA	NA	NA	NA
rs76024681	chr1	1165361	0	0	NA	NA	ZFX	NA
rs77819818	chr1	1165471	0	0	NA	PPARG	NA	PPARG
rs77696650	chr1	1165725	0	0	NA	NA	NA	NA
rs79493008	chr1	1165821	0	0	NA	REL	NA	REL
rs55893507	chr1	1166075	0	0	NA	RARA	THRA/NR1H3/THRB	NA
rs55717744	chr1	1166177	0	0	H3K4me2/H3K4me3/H3K4me1	NA	NA	NA
rs56316126	chr1	1166205	0	0	H3K4me2/H3K4me3/H3K4me1	NA	NA	NA
rs60252802	chr1	1166887	1	1	ATAC/H3K4me2/H3K4me3/H3K27ac/H3K9ac/H3K4me1/H4K16ac/BRD4	KLF15	NA	NA
rs112603604	chr1	1167090	1	1	H3K4me3/H3K27ac/H3K4me1/BRD4	NA	EGR4/SP1/ZNF320/ZFX/RFX1/SP3/TFAP2B	NA
rs190796582	chr1	1167796	1	1	ATAC/H3K27ac/H3K4me3/MYC	SP2/ZNF350/MAZ/TFAP2D	SP2/THAP1/TBX15/SP3/WT1/MAZ/TFAP2D/PROX1/SP1/TBX1/ZNF350	SP2
rs77994686	chr1	1170982	0	0	NA	KLF15	VEZF1/ZNF341/OLIG2/ZNF263/RARB/RXRA/NR2F2/PPARA/NR1H3	CTCF
rs12089192	chr1	1171022	0	0	NA	NA	NR2F1/SMAD3/PAX5/NR2F2/TFAP2B	CTCFL/TFAP2A
rs7528416	chr1	1171249	0	0	NA	NA	TEAD1	TEAD2
rs7536250	chr1	1171377	0	0	NA	STAT4	NA	NA
rs7536568	chr1	1171683	0	0	NA	AR/KLF8	KLF8/ZNF76	KLF4
rs6697886	chr1	1173611	0	0	NA	NA	ZNF524	NA
rs80242057	chr1	1174263	0	0	NA	MSC/MYF6/TFAP4	NA	MSC/MYF6/TFAP4
rs6687563	chr1	1174954	0	0	NA	NA	NA	GLI2
rs115765087	chr1	1175305	0	0	NA	NA	RARG	NA
rs113143549	chr1	1175747	0	0	NA	ZBTB7A	NFIC/TBX15/SREBF2/KLF16/ZNF320	NA
rs114105718	chr1	1175770	0	0	NA	MAZ/ZNF219/RREB1/GLI1/ARNT2	TBX1/TBX15/KLF16/SP3/ZNF219/KLF6/SP2/WT1/GLI1/RREB1/ZNF264/ARNT2/GLI2/NR1H4	RREB1
rs565331586	chr1	1175960	0	0	ATAC	PURA/ZNF148/ZBTB7A/KLF15/SP2	ZNF320/PATZ1/SP3/ZNF740/SP1/NR2F1/SP2/RXRA/PURA/ZNF281/KLF3/RARA/NR2F2/KLF9/TBX1/SP4/KLF5/KLF6/WT1/VEZF1/MAZ/ZNF148/RREB1/EGR2	NA
rs12096091	chr1	1176433	0	0	NA	NA	ZFP64	NA
rs6675798	chr1	1176597	0	0	NA	NA	NKX2-1	NA
rs77550145	chr1	1177019	0	0	NA	NA	NA	NA
rs79361800	chr1	1177211	0	0	NA	NA	NA	NA
rs2297863	chr1	1177474	0	0	NA	CTCFL	TFAP2B	NA
rs2297864	chr1	1177630	0	0	NA	NA	RFX1/NFIB/ZNF563/ZBTB7B/RFX2	NA
rs3835300	chr1	1177918	0	0	NA	PLAG1/ZNF423	PLAG1/ZNF341/ZNF423/SP2/THAP1	PLAG1
rs11260566	chr1	1178245	0	0	NA	SCRT2	NA	NA
rs78555129	chr1	1178482	0	0	NA	NA	NA	NA
rs12093154	chr1	1178925	0	0	NA	MAFA/REST	MAFA/PAX5	REST
rs111673713	chr1	1179030	0	0	NA	NA	NA	NA
rs76342560	chr1	1179983	0	0	NA	NA	ZNF528	NA
rs78446752	chr1	1183397	0	0	NA	KLF8	KLF8/PBX1/PKNOX1	PBX3/PBX2
rs4648786	chr1	1521805	0	0	NA	NA	NFIC	NFIC
rs4648787	chr1	1522006	0	0	NA	ARNT2/MAZ	ZNF322/ARNT2/HEY2/ZNF257	NA
rs4648612	chr1	1522059	0	0	NA	NA	ZNF121	NA
rs112503950	chr1	1522777	0	0	NA	NA	NA	NA
rs28778974	chr1	1522793	0	0	NA	NA	NA	ZNF384
rs61774869	chr1	1522927	0	0	NA	ARNT2	KLF16/ARNT2	NA
rs111860503	chr1	1532842	0	0	H2	ZNF263/ZNF148/EGR1/WT1/MAZ/SP1/SP2/PURA/KLF16	VEZF1/ZNF341/WT1/EGR2/KLF15/PATZ1/MAZ/ZNF467/ZBTB17/TBX15/ZNF263/ZNF281/KLF16/ZNF148/EGR1/SP1/SP3/SP4/KLF6/ZSCAN22/SPIC/SP2/ZNF770/TBX1/PURA/KLF3/TAF1	ZNF263/SP1/SP2/MZF1/KLF16/SP3
rs78689470	chr1	1540727	0	0	NA	NA	NA	NA
rs61774914	chr1	1581586	0	0	NA	ESR1	NA	NA
rs76922129	chr1	1581713	0	0	NA	NA	NA	NA
rs28525262	chr1	1584102	0	0	NA	NA	ZFP64	NA
rs4648756	chr1	1584117	0	0	NA	NA	NA	NA
rs4648607	chr1	1584218	0	0	NA	NA	NA	NA
rs7414316	chr1	1586117	0	0	NA	NA	PRDM6/ZNF713/IRF3/NFATC1	NA
rs11486023	chr1	1586752	0	0	NA	NA	TGIF2LX/ESR1	NA
rs4648762	chr1	1587315	0	0	NA	RFX5	RFX5/ZNF121/RFX1/RFX2	NA
rs61774957	chr1	1588531	0	0	NA	NA	NA	NA
rs6604980	chr1	1590526	1	1	ATAC/DNase/H3K4me3/H3K4me1/H3K27ac/ETS1/BRD4/CREBBP/JUNB/IRF4/BCL6/KAT5/YY1/RNApolII	NA	NA	NA
rs150468996	chr1	1591869	0	0	NA	ARNT2	ARNT2/KLF16/NFIC	NA
rs28625763	chr1	1592144	0	0	NA	NA	TLX1	NA
rs115866895	chr1	1592638	0	0	NA	NA	NA	NA
rs4648774	chr1	1592881	0	0	NA	SMAD2	NA	NA
rs72634819	chr1	1596500	1	0	NA	NA	ZNF667	NA
rs72634820	chr1	1597020	1	0	NA	NA	NA	NA
rs36191908	chr1	1650920	0	0	NA	PAX2	NA	PAX1
rs74223875	chr1	1650996	0	0	NA	NA	NA	NA
rs2377208	chr1	1667419	0	0	NA	E2F6/RARB/E2F4/E2F1	ZNF770/RARA/ZNF341/E2F3/E2F4/E2F7/E2F6/TBX15/TFDP1/RARG/ZNF667	E2F6/E2F4/TFDP1
rs61777512	chr1	1669734	0	0	NA	SP2/KLF15/ZFX/ZNF148/WT1/NRF1/ZNF263/MAZ	KLF6/SP2/KLF3/SP3/WT1/PATZ1/KLF9/SP4/ZFX/TBX15/ZNF263/VEZF1/KLF15/SP1/ZNF467/KLF16/ZNF770/ZNF281/TBX1/SREBF2/NRF1/EGR2	SP2/NRF1
rs4648645	chr1	2463749	0	0	NA	NA	PATZ1/MAZ/KLF16	NA
rs11585747	chr1	2465095	0	0	NA	ZNF148/KLF15/PLAG1/HES1/PURA	KLF6/TBX15/SP1/ZNF467/EGR2/ZNF148/PATZ1/ZNF281/KLF15/SP3/TBX1/NR1H4/KLF3/SP4/MAZ/EGR1/KLF16/SP2/ZNF263/KLF1/HES1/ZNF76/PLAG1/PURA/RREB1/VEZF1	SP4
rs11584295	chr1	2465329	0	0	NA	NA	NA	NA
rs2227312	chr1	2487663	1	1	ATAC/H3K27ac/H3K4me3/H3K4me1/BRD4/RNApolII	REST/ZNF589/SPZ1	REST/ZFP64/ZNF335	REST/ZIC3
rs2227313	chr1	2487766	1	1	ATAC/H3K27ac/H3K4me3/H3K4me1/BRD4/RNApolII	MAFA	MAFA/ZNF502/SMARCA5	NA
rs4870	chr1	2488153	1	1	ATAC/H3K27ac/H3K4me3/H3K4me1/BRD4/RNApolII	NA	NA	NA
rs1886730	chr1	2488608	1	1	H3K27ac/H3K4me3	KLF5	TBX15/SP3/KLF16/KLF6/SP4	KLF5
rs2495366	chr1	2488930	1	1	H3K27ac/H3K4me3/H3K4me1	NA	ZFP64/RFX1	NA
rs11573988	chr1	2492665	0	0	NA	EGR1/WT1/SP2/ZBTB7A/ZNF148/MAZ/KLF6/CTCFL	EGR1/TBX15/EGR2/KLF16/SP3/SP4/WT1/KLF6/MAZ/ZBTB17/PATZ1/ZNF281/KLF3/KLF15/CTCFL/ZNF467/SP1/VEZF1/ZNF148/SP2/TFAP2C/KLF5/ZNF263/KLF1/TAF1	SP2
rs2234167	chr1	2494330	0	1	NA	NA	NA	NA
rs8725	chr1	2494785	0	0	NA	TWIST1	NA	NA
rs10910090	chr1	2496214	1	0	NA	PURA/MAZ/EGR1	TBX1/PATZ1/EGR1/EGR2/SP1/KLF6/TBX15	NA
rs7544646	chr1	2496649	1	0	NA	REST	REST	REST
rs7515633	chr1	2496653	1	0	NA	REST	MAFK/REST	REST
rs7550231	chr1	2497641	0	0	NA	NA	SP2/SP4/MAZ/FLI1/ZNF263/ZNF341/PATZ1/ETV5/ETV2	NA
rs11577783	chr1	2497678	0	0	NA	NR2C2/SP1	NR2F1/TBX1/NR2F2/RARA/ZNF467/MAZ/RXRA/SP1/SP4/ZNF263/KLF15	NR2C2/ZNF263/PPARA/RARA/SP1
rs2495365	chr1	2498027	0	0	NA	NA	SMAD3	NA
rs61054170	chr1	2498052	0	0	NA	NA	SP1/KLF16/ZNF341/SP3/KLF15/NHLH1/TBX15	NA
rs10910089	chr1	2498618	0	0	NA	TEAD3/MTF1	KLF9	NA
rs1555791	chr1	2498862	0	0	NA	RREB1/KLF15	TBX15/RREB1/KLF16/EGR2/TBX1	RREB1/TFAP2A/TFAP2C
rs2182176	chr1	2499254	0	0	NA	WT1/EGR1/EGR3/ESR1/PLAG1	TBX15/KLF16/SP1	EGR1/EGR3
rs138680782	chr1	2499459	0	0	NA	NA	ATOH1/NEUROD2/ZSCAN22/OLIG2	NA
rs4465142	chr1	2499780	0	0	NA	NA	KLF15/WT1/SP3/SP2/SP1/PATZ1/ZNF263/MAZ/KLF6/KLF3/ZNF467/KLF12/ETV5/SP4	NA
rs4449972	chr1	2499810	0	0	NA	NA	ZNF563/ZIC3/ZIC2	NA
rs4385650	chr1	2499898	0	0	NA	PURA/MAZ/ZNF263	WT1/PURA/PATZ1/VEZF1/KLF16/SP3/ZFX/TBX1/TBX15/MAZ/ZNF467/SP1/KLF15/EGR2/ZNF816/ZNF770/ZBTB17/ZNF341/KLF6	ZNF263
rs4648647	chr1	2500893	0	0	NA	NA	NA	NA
rs10797432	chr1	2501338	0	0	NA	CTCFL	CTCF/NFIB	NA
rs10910092	chr1	2501516	0	0	NA	NA	NA	NA
rs10797433	chr1	2502010	1	0	NA	ZSCAN4	ETV3	NA
rs6667605	chr1	2502780	0	0	NA	NA	NA	NA
rs6672381	chr1	2502834	0	0	NA	NA	ZFP64	NA
rs201394395	chr1	2503575	0	0	NA	NA	FOXG1/BARX1/IRF1/ZFP28/STAT1	NA
rs6671426	chr1	2504234	0	0	NA	NA	NA	NA
rs28734787	chr1	2504363	0	0	NA	ESRRB/NR5A2/NR5A1/RORA	ESRRG/ESRRB/NR5A2/NR5A1	ESRRB/RORA
rs10910093	chr1	2505713	0	0	NA	NA	ZBTB33/ETV6/STAT6	NA
rs10910094	chr1	2506488	0	0	NA	NA	NA	NA
rs10752745	chr1	2507938	0	0	NA	NA	NR1H4	TFAP2B/TFAP2C/TFAP2A
rs10910095	chr1	2510755	0	0	NA	PAX5	PAX5/ZNF121	NA
rs10797434	chr1	2511280	0	0	NA	NA	NA	NA
rs12129508	chr1	2511388	0	0	NA	NA	NA	NA
rs112668594	chr1	2511973	0	0	NA	NA	NA	NA
rs4648648	chr1	2512452	0	0	NA	NA	NA	RARA
rs4648649	chr1	2512650	0	0	NA	ZNF219/ARNT2	ZNF770/ZNF219/RARG/ARNT2	NA
rs10910096	chr1	2512710	0	0	NA	NA	NA	NA
rs4486391	chr1	2513055	0	0	NA	NA	NA	NA
rs735000	chr1	2513105	0	0	NA	NA	NA	NA
rs734999	chr1	2513216	0	0	NFATC2	NA	NA	NA
rs2016175	chr1	2513632	0	0	NA	NA	NA	NA
rs148686434	chr1	2513652	0	0	NA	FOXA3	FOXL1/FOXG1	NA
rs2016366	chr1	2513678	0	0	NA	NA	FOXL1/CPEB1	NA
rs2094074	chr1	2514575	0	0	NA	ZNF219	ZNF770/ZNF219/TBX15/ZNF263	NA
rs6680559	chr1	3721387	0	0	NA	NA	NA	NA
rs6424053	chr1	3721963	0	0	NA	NA	NA	NA
rs7416185	chr1	3722742	0	0	NA	ATF3/USF1/TFE3/USF2	IRX2/MITF/ATF3/USF1/TFEB/ARNTL/TFE3/USF2/MXI1/VDR	RORB/USF1/USF2
rs4366262	chr1	3723203	0	0	NA	THRB	ZNF768	NA
rs7529427	chr1	3724329	0	0	NA	SMAD2	NA	NA
rs7515345	chr1	3724372	0	0	NA	NA	NA	NA
rs7527199	chr1	3724588	0	0	NA	NA	SP1/MAZ/KLF15/PATZ1	NA
rs7530315	chr1	3725442	0	0	NA	NA	NA	NA
rs10752721	chr1	3726326	0	0	NA	NA	NA	NA
rs4648407	chr1	3726851	0	0	NA	NA	NA	NA
rs7543169	chr1	3729587	0	0	NA	NA	FOXG1	NA
rs6695834	chr1	3730435	0	0	NA	NA	NA	NA
rs3838969	chr1	3731654	0	0	NA	CTCFL	CTCFL/CTCF/KLF6	NA
rs4648409	chr1	3732103	0	0	NA	NA	GCM1	NA
rs4233019	chr1	3732172	0	0	NA	NA	RFX5	NA
rs4648410	chr1	3732452	0	0	NA	NA	NA	NA
rs6702916	chr1	3732639	0	0	NA	NA	NA	NA
rs6702935	chr1	3732707	0	0	NA	NA	NA	NA
rs6703035	chr1	3732782	0	0	NA	NA	NA	NA
rs9286791	chr1	3733466	0	0	NA	NA	NA	NA
rs1104855	chr1	3734371	0	0	NA	HEY1	CREB3L1/ARNTL/MXI1/HEY1/ZNF335	HEY1/HEY2/HES5
rs1104856	chr1	3734447	0	0	NA	TP73	TP73/TP63	NA
rs4648412	chr1	3735153	0	0	NA	SP4/ZFX/KLF14/SP8	SP1/KLF6/TP63	NA
rs9424303	chr1	3736319	0	0	NA	NA	PRDM6	NA
rs9424304	chr1	3736336	0	0	NA	NA	NKX6-1	NA
rs9424305	chr1	3736340	0	0	NA	NA	NKX6-1	NA
rs10909799	chr1	3737395	0	0	NA	MESP1	NFKB2/TCF3	NA
rs9424308	chr1	3737540	0	0	NA	NA	IRF3/FLI1	NA
rs9424288	chr1	3737739	1	0	NA	NA	FLI1/ERG/ETV4/ETV5	EWSR1-FLI1
rs4648413	chr1	3738214	0	0	NA	PTF1A	NA	NA
rs4648414	chr1	3738332	1	0	NA	MAFA/EBF1/CTCFL	MAFA/EBF1/CTCFL/MAF	EBF1
rs1936378	chr1	3738640	1	1	NA	NA	NA	NA
rs577782062	chr1	3738778	0	0	NA	NA	NA	NA
rs4233020	chr1	3739189	0	0	NA	NA	WT1/PATZ1/KLF15/PLAG1/SP2/VEZF1	NA
rs2027546	chr1	3739272	0	0	NA	NFE2	NA	NA
rs2027547	chr1	3739290	0	0	NA	SMARCC1	NA	NA
rs2368535	chr1	3740473	0	0	NA	NA	NA	NA
rs4233021	chr1	3740744	0	0	NA	NA	ZFP64/ZNF770	NA
rs4648415	chr1	3741211	0	0	NA	SMAD2	OLIG2/TWIST1	NA
rs34659788	chr1	3741441	0	0	NA	NA	ZNF76/PATZ1/NR1H4	NA
rs142990214	chr1	3741643	0	0	NA	MAZ	NR1H4/INSM1/NR2F1	NA
rs35628110	chr1	3741709	0	0	NA	NA	NR1H4/INSM1/NR2F1/WT1/TAF1	NA
rs7552969	chr1	3741782	0	0	NA	NA	NA	NA
rs7530291	chr1	3742179	0	0	NA	TCF3/TCF4	TCF12/MESP1	TCF3/TCF4
rs2275834	chr1	3743109	0	0	NA	NA	NA	NA
rs6688969	chr1	3743391	0	0	NA	NA	NA	NA
rs10797343	chr1	3744548	0	0	NA	NA	NA	NA
rs6670916	chr1	3745557	0	0	NA	NA	NA	NA
rs2275832	chr1	3745787	0	0	NA	NA	NA	NA
rs2275828	chr1	3746583	0	0	NA	NA	NA	NA
rs6424058	chr1	3747580	0	0	NA	TBX2	ZNF554/MYCN/ZNF76	NA
rs7524765	chr1	3748171	0	0	NA	NA	NA	NA
rs17403836	chr1	3748688	0	0	NA	NA	MEOX2/HOXB3	NA
rs61768912	chr1	3749094	0	0	NA	NA	NA	NA
rs61768913	chr1	3749102	0	0	NA	NA	NA	NA
rs61768914	chr1	3749104	0	0	NA	NA	NA	NA
rs61768915	chr1	3749115	0	0	NA	NA	NA	NA
rs10797344	chr1	3749647	0	0	NA	NA	ZFP64	NA
rs10797345	chr1	3749648	0	1	NA	NA	ZFP64	NA
rs35801288	chr1	3750215	0	0	NA	NA	NA	NA
rs6677381	chr1	3750729	0	0	NA	NA	NA	NA
rs2887273	chr1	3751278	0	0	NA	NA	NA	NA
rs2275824	chr1	3753136	0	0	NA	NA	NA	EWSR1-FLI1
rs12409082	chr1	3754489	0	0	NA	NA	NA	NA
rs1539649	chr1	3756120	0	0	NA	NA	NA	NA
rs10797346	chr1	3756532	0	0	NA	NA	NA	NA
rs10909800	chr1	3757300	0	0	NA	NA	NA	NA
rs3765774	chr1	3759352	0	0	NA	NA	NA	NA
rs10909801	chr1	3759937	0	0	NA	NA	NA	NA
rs6701360	chr1	3760061	0	0	NA	TP63	TP73/TP53	NA
rs2275822	chr1	3761479	0	0	NA	NA	NA	NA
rs6699784	chr1	3762076	0	0	NA	NA	NA	NA
rs6687498	chr1	3762416	0	0	NA	NA	ZNF770/ZNF263/ZNF467	NA
rs12047360	chr1	3763864	0	0	NA	ENO1/PTF1A	MYCN/ARNTL/MXI1	NA
rs34401151	chr1	3764461	0	0	NA	SREBF1/SREBF2	NA	SREBF1/SREBF2
rs55873991	chr1	3764611	0	0	NA	NA	PAX5	NA
rs4648423	chr1	3765678	0	0	NA	NA	NA	NA
rs6683156	chr1	3766441	0	0	NA	NA	MYBL2	NA
rs3765780	chr1	3767696	0	0	NA	NA	NA	NA
rs138280171	chr1	3769465	0	0	NA	NA	ZNF324	NA
rs78653465	chr1	3769971	0	0	NA	NA	PRDM6	ZNF384
rs4233023	chr1	3770425	0	0	NA	NA	ZNF770	NA
rs4582731	chr1	3770736	0	0	NA	NA	ZNF324/ZFX/GATA1/SP1/SP4	SP2
rs12023761	chr1	3771108	0	0	NA	NA	NA	NA
rs12023762	chr1	3771120	0	0	NA	NA	RXRA/ZNF770	NA
rs12026284	chr1	3771163	0	0	NA	NA	NA	NA
rs12024538	chr1	3771369	0	0	NA	ZFX	PKNOX1/PBX3	PBX3/PBX2
rs4648348	chr1	3772275	0	0	NA	NA	NA	NA
rs6424059	chr1	3773106	1	0	H3K4me2/H3K4me3/H3K27ac/H3K4me1	NA	NA	NA
rs7542369	chr1	3773588	1	1	ATAC/H3K4me3/H3K27ac/H3K4me1	NA	KLF16/SP2	NA
rs35259658	chr1	3797125	1	0	NA	NA	ZNF770	NA
rs4074710	chr1	3797219	1	0	NA	NA	ZKSCAN1	NA
rs11584721	chr1	3802771	1	0	NA	ZNF148	ZNF148	NA
rs7367066	chr1	3803755	1	0	NA	NA	NA	NA
rs7540944	chr1	3804017	0	0	NA	FOXM1/FUBP1	FUBP1	ZNF384
rs7544191	chr1	3805255	0	0	NA	NA	NA	NA
rs6678851	chr1	3805440	0	0	NA	PITX2/TEAD3	PITX2	NA
rs4075974	chr1	3806074	0	0	NA	NA	ZNF121	NA
rs10909819	chr1	3806358	0	0	NA	NA	NA	NA
rs4520357	chr1	3806643	0	0	ATAC	NA	NA	NA
rs6701422	chr1	3808171	1	0	NA	NA	NA	NA
rs4446914	chr1	3808362	1	0	NA	NA	NR1H3	NA
rs11807227	chr1	3809423	1	1	NA	NA	ZBTB7B	NA
rs4568776	chr1	3810386	0	0	NA	NA	NA	NA
rs7515869	chr1	3811203	0	0	NA	NA	NA	NA
rs6674160	chr1	3811368	0	0	NA	NA	NA	NA
rs10909822	chr1	3812105	0	0	NA	NA	NA	NA
rs200290675	chr1	3812122	0	0	NA	NA	NA	NA
rs12133786	chr1	3812149	0	0	NA	NA	CLOCK	NA
rs76363675	chr1	3812707	0	0	NA	NA	NA	NA
rs10797352	chr1	3812710	0	0	NA	NA	NA	NA
rs10797353	chr1	3812848	0	0	NA	NA	NA	NA
rs10797354	chr1	3814290	0	0	NA	NA	NA	NA
rs61124252	chr1	3814360	0	0	NA	NA	NA	NA
rs6658198	chr1	3814742	0	0	NA	NA	NA	NA
rs35131135	chr1	3816508	1	0	H3K4me3/H3K27ac/H3K4me1	NA	KLF3/SP2/SP3	NA
rs61770363	chr1	3816854	1	0	ATAC/H3K4me3/H3K27ac/RNApolII	ATF6	ATF6/NRL	NA
rs12095856	chr1	3816910	1	0	ATAC/H3K4me3/H3K27ac	MAZ/ZNF148/PURA/KLF15/RREB1/ZNF740/ZNF263/WT1/SP2/ZNF219	TBX15/KLF16/ZNF148/SP3/MAZ/PURA/TBX1/WT1/EGR2/VEZF1/PATZ1/SP2/PROX1/RREB1/ZNF467/ZNF740/SP1/ZNF341/PLAG1/ZNF281/ZNF219/SP4/MXI1	RREB1/ZNF740/ZNF263
rs75689004	chr1	3816950	1	0	ATAC/H3K4me3/H3K27ac/H3K4me1/H2A.Z/H3K9ac/ETS1/BRD4	NR1H4	ESRRA/TFAP2A/NR1H4/NR5A1	NR2F1
rs10797355	chr1	3818744	1	1	NA	NA	NA	NA
rs10797356	chr1	3818871	1	0	NA	NA	TCF7/RUNX1	NA
rs10909828	chr1	3820005	1	1	ETS1	NA	ZBTB17/ETS1/ZNF134	NA
rs10909830	chr1	3822703	0	0	NA	NA	NA	NA
rs76419011	chr1	3823804	0	0	NA	NA	NA	NA
rs74716290	chr1	3827198	0	0	NA	NA	HIC2	NA
rs77851199	chr1	3828902	0	0	NA	PTF1A	NA	NA
rs114272920	chr1	3831240	0	0	NA	NA	ZBTB17/ZNF281/WT1/VEZF1/ZNF263/TAF1	NA
rs34472761	chr1	4427868	0	0	NA	NA	NA	NA
rs34000901	chr1	6574973	0	0	NA	NA	NA	NA
rs12408699	chr1	6575071	0	0	NA	NA	NA	YY1
rs4243830	chr1	6577871	0	0	NA	NA	TFCP2	NA
rs4243831	chr1	6577915	0	0	NA	NA	NA	NA
rs4243832	chr1	6577962	0	0	NA	SMARCC2/ETS1/NR2C2	NR2F1/NR2F2/ZNF76/RXRA/ZNF143/THAP11/NR2C2/INSM1	RXRB
rs4511140	chr1	6578067	0	0	NA	NFIB/NFIA	SP1/TLX1/ZNF770/THAP1/KLF15/NFIC/NFIA	NFIC
rs4282847	chr1	6578070	0	0	NA	NFIB/NFIA	SP1/TLX1/SP2/ZNF770/THAP1/KLF15/NFIC/NFIA	NFIC
rs7417351	chr1	6578141	0	0	NA	ARNT2	KLF16/ARNT2/SP1/HEY2	NA
rs12140403	chr1	6578402	0	0	NA	NA	NA	NA
rs12141899	chr1	6578430	0	0	NA	NA	ZNF449	NA
rs12041462	chr1	6578450	0	0	NA	NA	HIVEP1	NA
rs12137494	chr1	6578472	0	0	NA	RUNX2	NA	NA
rs12739181	chr1	6578531	0	0	NA	NA	ZNF770/ZFX/ZBTB17	NA
rs7531380	chr1	6578927	0	0	NA	NA	NA	NA
rs1556035	chr1	6579607	1	0	NA	TP73	NA	NA
rs41278014	chr1	6579653	1	0	NA	NA	NA	NA
rs1010584	chr1	6579843	1	0	NA	TCF12/MYOG	MYOG/ASCL1/ZNF563/MYOD1/BHLHA15/TCF3/TCF4	NHLH1/ASCL1
rs4908904	chr1	6580250	1	0	NA	NA	NA	NA
rs12046229	chr1	6580397	1	0	NA	NA	NA	NA
rs11122043	chr1	6580429	1	0	NA	FOXA1	NA	FOXB1/FOXA1/FOXC1
rs148414798	chr1	6580583	1	0	NA	IRF1/ARID3A	STAT2/STAT1/FOXJ3/PRDM6/IRF3/IRF5/SRY/FOXL1/IRF1/ARID3A	ZNF384/IRF1
rs12410405	chr1	6581283	0	0	NA	NA	NA	NA
rs7540913	chr1	6581877	1	0	NA	NA	NA	NA
rs11122049	chr1	6582805	0	0	NA	SP8	KLF4	SP8
rs2182870	chr1	6583183	0	0	NA	NA	NA	NA
rs79620905	chr1	6583231	0	0	NA	NA	PRDM6/ZFP28/IRF3/STAT1/STAT2/NFATC1/MNX1	ZNF384
rs199722604	chr1	6583232	0	0	NA	NA	PRDM6/ZFP28/IRF3/STAT1/STAT2/NFATC1/MNX1	ZNF384
rs34757678	chr1	6583270	0	0	NA	NA	NA	NA
rs10158065	chr1	6583627	0	0	NA	NA	NA	NA
rs10158949	chr1	6583701	0	0	NA	NA	NA	NA
rs41278016	chr1	6584045	0	0	NA	NA	NA	NA
rs4908558	chr1	6584101	0	0	NA	NA	NA	NA
rs11809957	chr1	6584420	1	0	NA	NA	NA	NA
rs11811007	chr1	6584657	1	0	NA	NA	NA	NA
rs6693922	chr1	6584804	0	0	NA	NA	ZFP82/CPEB1	ZNF384
rs1064835	chr1	6585539	0	0	NA	NA	ZNF449	NA
rs13513	chr1	6585804	0	0	NA	NA	NA	NA
rs2274553	chr1	6586553	1	0	NA	NA	NA	NA
rs57034947	chr1	6587323	0	0	NA	FUBP1	FUBP1	NA
rs12047931	chr1	6587614	0	0	NA	NA	ZNF770/HMX1	NA
rs139790880	chr1	6587697	0	0	NA	FUBP1/BPTF	FUBP1/RREB1/SRY/FOXJ3/BPTF	RREB1/ZNF384
rs2004221	chr1	6587860	0	0	NA	HES7/TP63	NA	HES7
rs2004222	chr1	6587887	0	0	NA	NA	ZNF770/SMAD3	NA
rs908273	chr1	6588604	0	0	NA	TFAP2C	TFAP2C/TFAP2A	TFAP2A/TFAP2B/TFAP2C
rs6657495	chr1	6589641	0	0	NA	NA	ZNF121/ZNF146	NA
rs11122082	chr1	6590133	0	0	NA	NA	NA	NA
rs7552107	chr1	6590407	0	0	NA	NA	NA	NA
rs7552196	chr1	6590502	0	0	NA	NA	NA	NA
rs4908907	chr1	6591466	0	0	NA	NA	NA	NA
rs4908560	chr1	6591524	0	0	NA	TFAP2D	ZNF770/TFAP2D	NA
rs932112	chr1	6591937	1	0	NA	NA	NA	NA
rs58415361	chr1	6592377	0	0	NA	NA	LYL1	NA
rs11122083	chr1	6593532	0	0	NA	FOSB	NA	NA
rs10864612	chr1	6593830	0	0	NA	KLF1	KLF5	NA
rs12046884	chr1	6594561	1	0	NA	NA	NA	NA
rs12401795	chr1	6594773	0	0	NA	NA	NA	EWSR1-FLI1
rs6577579	chr1	6594930	0	0	NA	NA	NA	NA
rs10864613	chr1	6595902	0	0	NA	NA	ZNF554	NA
rs570711452	chr1	6595988	0	0	NA	NA	NA	ZNF384
rs10864614	chr1	6596008	0	0	NA	NA	STAT1	NA
rs10864615	chr1	6596199	0	0	NA	NA	PAX5/RARB/ZNF121	NA
rs35988575	chr1	6596242	0	0	NA	NA	NA	NA
rs34862074	chr1	6596250	0	0	NA	NA	NA	NA
rs70981383	chr1	6596405	0	0	NA	NA	NA	NA
rs7518459	chr1	6596678	0	0	NA	NA	NA	NA
rs1114661	chr1	6596871	0	0	NA	NA	NA	NA
rs11122085	chr1	6597861	0	0	NA	FOXD2	FOXD2/LMX1A	NA
rs4908909	chr1	6599041	1	0	NA	NA	NA	NA
rs4908910	chr1	6599362	1	0	NA	NA	NA	NA
rs4908911	chr1	6599523	0	0	NA	NA	ZNF146/ZNF260/SOX1	NA
rs12563717	chr1	6599557	0	0	NA	NA	ONECUT1	NA
rs4908912	chr1	6599558	0	0	NA	NA	ONECUT1	NA
rs10779787	chr1	6599755	1	0	NA	NA	NA	NA
rs12028881	chr1	6599768	1	0	NA	KLF15	NA	NA
rs9628992	chr1	6600213	0	0	NA	PAX5	ZNF121/PAX5	NA
rs12122657	chr1	6600461	0	0	NA	NA	NA	NA
rs12122712	chr1	6600607	0	0	NA	RFX5	NA	NA
rs12027598	chr1	6600804	0	0	NA	NA	NA	NA
rs12030607	chr1	6601007	0	0	NA	NA	NA	NA
rs11122086	chr1	6601246	0	0	NA	FUBP1	SRY/FUBP1	NA
rs12744992	chr1	6601290	0	0	NA	NA	PAX5/ZNF121	NA
rs57203351	chr1	6601319	0	0	NA	NA	NA	NA
rs12760251	chr1	6601336	0	0	NA	NA	ELF5/GABPA	NA
rs4908915	chr1	6601607	0	0	NA	NA	NA	NA
rs3761927	chr1	6601773	0	0	NA	NA	NA	NA
rs4434862	chr1	6602241	0	0	NA	HOXD11	HOXC10	ZNF384/HOXD11
rs35794526	chr1	6602525	0	0	NA	NA	NA	NA
rs4908916	chr1	6602586	0	0	NA	NA	NA	NA
rs4908917	chr1	6602755	0	0	NA	ESRRA/NR4A3/NR5A1/NR5A2	NR4A3/RARA/NR5A1/NR2F2/NR5A2/ESRRB/ESRRA/NR2F1/ZNF554	NR2F1
rs2412309	chr1	6603151	0	0	NA	NA	ZNF121/PAX5/TLX1	NA
rs35815163	chr1	6603278	0	0	NA	NA	NA	ZNF384
rs11122087	chr1	6603424	0	0	NA	NA	NA	NA
rs11122088	chr1	6603677	0	0	NA	PLAG1	ZNF770	PLAG1
rs11122089	chr1	6603908	0	1	NA	NA	ZNF770/ZFX	NA
rs4908919	chr1	6604597	1	0	NA	EPAS1/RREB1	TBX15/RREB1/SP3/SP2/SP1	NA
rs77573793	chr1	6604621	1	0	NA	MAZ/ZNF148/RREB1/SP2/ZBTB7A/KLF15/PURA/ZNF263/ZNF219/ARNT2/WT1/SP8/KLF5/EGR1/SP1	SP3/VEZF1/ZNF467/MAZ/SP2/PATZ1/KLF16/WT1/TBX15/KLF15/KLF3/ZNF148/SP4/PROX1/RREB1/SP1/TBX1/ZNF281/ZBTB17/EGR2/KLF6/PURA/PLAG1/ZNF341/ARNT2/E2F1/ZNF219/KLF13/KLF1/KLF14/ZNF740/TFDP1/KLF9/KLF5/EGR1/ZNF263/ZSCAN22/E2F7	SP2/RREB1/ZNF263/SP8/KLF5/SP1
rs70981384	chr1	6605770	1	0	ATAC/H3K4me3/H3K27ac/BRD4/RNApolII	KLF4/KLF5/SP2/SP1/SP3	SP1/KLF12/KLF4/KLF3/KLF1/KLF9/MAZ/SP2	KLF5/SP2/SP1/SP3/KLF16
rs11122090	chr1	6605846	1	0	ATAC/H3K4me3/H3K27ac/RNApolII	PAX5	TP63/TP73	NA
rs6679649	chr1	6606608	1	0	H3K27ac/H3K4me1	NA	NA	NA
rs12029123	chr1	6607142	1	0	NA	NA	ZNF341/ZNF263	NA
rs10746502	chr1	6607199	1	0	NA	NA	NA	NA
rs7536908	chr1	6607814	1	0	NA	NA	ZNF770	NA
rs141289402	chr1	6608293	0	0	NA	NA	ZNF76	NA
rs9701016	chr1	6608319	0	0	NA	E2F6	CUX1/E2F4/E2F7/TFDP1/E2F6/E2F3	E2F6
rs10779790	chr1	6608435	0	0	NA	RARB/RARA	THRA/THRB/RARB/RXRB/NR1H3	NA
rs56036909	chr1	6608503	0	0	NA	SP8/SP3	PROX1/IRX2/KLF14/KLF16/NFIC/KLF4	SP8/SP3/NFIC/KLF4
rs111465153	chr1	6609014	0	0	NA	NA	NA	NA
rs530922310	chr1	6609325	0	0	NA	NA	RREB1	NA
rs11122091	chr1	6609559	0	0	NA	NA	NA	NA
rs34630031	chr1	6609563	0	0	NA	NA	NA	NA
rs34858690	chr1	6609792	0	0	NA	NA	NA	NA
rs11579888	chr1	6609896	0	0	NA	PLAGL1	PLAGL1	NA
rs11581831	chr1	6609958	0	0	NA	NA	NA	NA
rs6692747	chr1	6610049	0	0	NA	NA	NA	NA
rs36059388	chr1	6610097	0	0	NA	NA	NA	NA
rs6683334	chr1	6610153	0	0	NA	SREBF1/SREBF2	NA	SREBF1/SREBF2
rs6692838	chr1	6610160	0	0	NA	NA	TLX1	NA
rs2063805	chr1	6610366	0	0	NA	PITX2	PITX2	NA
rs2063806	chr1	6610382	0	0	NA	NA	NA	NA
rs10864623	chr1	6611026	0	0	NA	NA	NA	NA
rs12733111	chr1	6611854	0	0	NA	TFAP2D	ZNF770/TFAP2D/TBX15/ZNF263/ZNF324	NA
rs12759872	chr1	6611981	0	0	NA	NA	OSR2	NA
rs59832133	chr1	6612027	0	0	NA	SP2/SP1/CTCFL	SP1/SP2/SP4/ZFP64/SP3/ZNF770	SP2/SP1
rs7552172	chr1	6612269	0	0	NA	HOXB6	HOXB6	RREB1
rs10779791	chr1	6612382	0	0	NA	KLF1	KLF4	KLF9/KLF4
rs10779793	chr1	6612602	0	0	NA	NA	ZNF770/ZFX/SMAD3/ZNF554	NA
rs10779794	chr1	6612651	0	0	NA	NA	RARB/RXRB	NR2F1
rs12031523	chr1	6612668	0	0	NA	ZNF219	ZNF770/THRA/THRB/ZNF219/RARG	NA
rs6577581	chr1	6612894	0	0	NA	NA	NA	NA
rs12036631	chr1	6612905	0	0	NA	NA	ZNF121/PAX5	NA
rs12031598	chr1	6612933	0	0	NA	SREBF2/SREBF1	ZNF140	SREBF2/SREBF1
rs12029979	chr1	6613706	1	0	H3K4me1/H3K4me3/H3K27ac	NA	NA	NA
rs4908921	chr1	6613858	1	0	H3K4me3/H3K27ac/H3K4me1	NA	NA	NA
rs4908922	chr1	6613888	1	0	H3K4me3/H3K27ac/H3K4me1	NA	ZNF121/PAX5	NA
rs146708232	chr1	6613909	1	0	H3K4me3/H3K27ac/H3K4me1	IRF1	ZFP28/IRF1/IRF3/STAT1/ZNF394/IRF2/PRDM6/STAT2	IRF1
rs10864625	chr1	6614230	1	1	ATAC/H3K4me3/H3K27ac/H3K4me1/BRD4	NA	SREBF2/ZNF263	NA
rs4908923	chr1	6614535	1	1	ATAC/H3K4me3/H3K27ac/H3K4me1/BRD4/ETS1/HDAC1/YY1/RUNX1/CREBBP/RNApolII	NA	NA	NA
rs4908924	chr1	6614653	1	1	ATAC/DNase/H3K4me3/H3K27ac/BRD4/ETS1/HDAC1/YY1/RUNX1/CREBBP/KAT8/BCL6/CTCF/RNApolII	NA	NA	NA
rs60256927	chr1	6614747	1	1	ATAC/H3K4me3/H3K27ac/H3K4me2/H2A.Z/BRD4/ETS1/CTCF/RNApolII	NA	NA	NA
rs925745	chr1	6615690	0	0	NA	ZNF263	NA	ZNF263
rs925744	chr1	6615695	0	0	NA	ZNF263	NA	ZNF263
rs4908926	chr1	6617041	0	0	NA	NA	PAX5/TEAD1/ZNF502/SMARCA5	NA
rs74892820	chr1	6617055	0	0	NA	NA	ZNF121/PAX5	NA
rs10157142	chr1	6618785	0	0	NA	NA	FOXD2	ZNF384
rs112429605	chr1	6619354	0	0	NA	NA	NA	NA
rs12565181	chr1	6620545	0	0	NA	ELF2/ELF1/ELF3/ELF4/ETV7	EHF/ELF1/ELF3/ELF2/ETV5/ELF5/ETS1/ERG/GABPA	ELF3/ELF4/EHF/ELF1
rs111497797	chr1	6620768	0	0	NA	TBX2	TBX4	NA
rs10864626	chr1	6621544	0	0	NA	MAZ	ZNF770/RARG/TBX1	NA
rs11587438	chr1	6631431	0	0	NA	NA	NA	NA
rs12760552	chr1	6631615	0	0	NA	NA	NA	NA
rs12760709	chr1	6631700	0	0	NA	NA	ZNF121/PAX5	NA
rs6577449	chr1	7598094	0	0	NA	NA	NA	NA
rs60487773	chr1	7598422	0	0	NA	NA	HOXC10	ZNF384
rs916417	chr1	7853592	0	0	NA	NA	PRDM6	NA
rs60450998	chr1	7867255	0	0	NA	NA	NA	NA
rs12566473	chr1	7868417	0	0	ATAC	NA	NA	NA
rs79898259	chr1	7869733	0	0	NA	ZNF784	NA	NA
rs79372391	chr1	7870715	0	0	NA	NA	NA	NA
rs929123	chr1	7873855	0	0	NA	NA	NKX6-1	NA
rs11121030	chr1	7877934	0	0	NA	NA	NA	NA
rs12411106	chr1	7879939	0	0	NA	NA	ZNF121	NA
rs17031610	chr1	7881732	0	0	NA	NA	NA	NA
rs78586605	chr1	7883036	0	0	NA	NA	NA	NA
rs17031614	chr1	7887605	1	0	H3K4me3/H3K27ac/BRD4	ZBTB4	ZBTB4	NA
rs115151608	chr1	7892679	0	0	NA	NA	ZNF770	NA
rs149776550	chr1	7894890	0	0	NA	NA	FOXL1/FOXG1	NA
rs187621065	chr1	7899027	0	0	NA	NA	ZNF713	NA
rs145634325	chr1	7900947	0	0	NA	TBX1	TBX2	SMAD2
rs77209938	chr1	7901038	0	0	NA	NA	NA	NA
rs12563789	chr1	7901429	0	0	NA	NA	RBPJ/SPIC	RBPJ
rs61595437	chr1	7901886	0	0	NA	NA	AR/FOXP2	FOXP1
rs61071946	chr1	7901888	0	0	NA	NA	AR/FOXP2	FOXP1
rs41307860	chr1	7905455	0	0	NA	NA	ZNF354A/ZNF586	NA
rs573961948	chr1	7906958	0	0	NA	NA	NA	NA
rs2890565	chr1	7909737	0	0	NA	NA	NA	NA
rs3753500	chr1	7911302	0	0	NA	NA	NA	NA
rs544248090	chr1	7912212	0	0	NA	FOXM1/FUBP1/FOXI1/FOXA3/FOXF1	FOXL1/FOXG1/FUBP1/FOXJ3/FOXJ2/ZNF713/AR/IRF1/STAT1	NA
rs74646015	chr1	7915196	0	0	NA	NA	NA	NA
rs61016535	chr1	7915361	0	0	NA	NA	NA	NA
rs77541611	chr1	7917361	0	0	NA	ZNF263/ZNF75A	TBX1/ZNF467/ZNF341	ZNF263
rs12567416	chr1	7922050	0	0	NA	NA	NA	NA
rs12568504	chr1	7924296	0	0	NA	NA	NA	NA
rs76965901	chr1	7926283	0	0	NA	NA	NA	NA
rs11121044	chr1	7932217	0	0	NA	KLF1	NA	KLF9/KLF4
rs744000	chr1	7934518	1	0	NA	TEAD4	NA	TEAD4
rs744002	chr1	7934887	0	0	NA	NA	ZNF250	NA
rs12402143	chr1	7935254	0	0	NA	NA	ZNF770/ZFX/ZBTB17	NA
rs2131628	chr1	7940104	0	0	NA	NA	THAP11	NA
rs76199632	chr1	7946877	0	0	NA	NA	ZNF770/PLAG1/ZFX/ZNF324/RARB/NR2F1/RARA	RARA
rs79522322	chr1	7947384	0	0	NA	ZIC1/KLF8/ZIC3	T/ZIC3/ZIC2/KLF8/ZIC4/ZNF18	ZIC1/ZIC3/KLF4
rs12074701	chr1	7955504	0	0	NA	NA	ZNF586	NA
rs74315081	chr1	7955510	0	0	NA	NA	NA	NA
rs74970165	chr1	7958544	0	0	NA	FUBP1/FOXJ2	FUBP1/FOXJ3/FOXL1/SRY/FOXG1	NA
rs58969455	chr1	7959069	0	0	NA	ZFX	RBPJ/ZFX/ZFP64	RBPJ
rs60053761	chr1	7959128	0	0	NA	ZNF263	SRF/ZNF341	ZNF263
rs58911040	chr1	7959238	1	0	NA	NA	NR1D1/WT1/ZNF76	RARA
rs12403520	chr1	7959562	0	0	NA	NA	ZNF394	NA
rs12404402	chr1	7959783	1	0	NA	NA	NA	NA
rs72550038	chr1	7960147	1	0	NA	FLI1/ELF1	ELF1	NA
rs112849857	chr1	7960229	0	0	NA	NA	ZNF770/ZFX/VEZF1/ZNF324	NA
rs12563693	chr1	7960311	0	0	NA	NA	NA	NA
rs12564368	chr1	7960341	0	0	NA	NA	NA	NA
rs5026967	chr1	7960473	0	0	NA	ZNF263	FLI1/VEZF1/IRF3/PRDM6/STAT1	EWSR1-FLI1/ZNF263
rs5772296	chr1	7960476	0	0	NA	ZNF263	FLI1/VEZF1/IRF3/PRDM6/STAT1	EWSR1-FLI1/ZNF263
rs12404742	chr1	7960751	0	0	NA	NA	ZNF770/ZFX	NA
rs12403908	chr1	7960827	0	0	NA	NA	ZNF121/PAX5	NA
rs75866446	chr1	7960828	0	0	NA	NA	ZNF121/PAX5	NA
rs12404752	chr1	7960863	0	0	NA	NA	TEAD3	NA
rs78617231	chr1	7960883	0	0	NA	IRF1	ZNF354A/IRF3/ZFP28/IRF1/IRF2	IRF1
rs12068202	chr1	7961294	0	0	NA	NA	ZNF85	NA
rs76391507	chr1	7961499	0	0	NA	NFATC4	NFAT5/NFATC4	NA
rs12407642	chr1	7961775	0	0	NA	SPI1	ZFP28/ELF3/SPI1/SPIB	NA
rs10489448	chr1	7961801	0	0	NA	NA	NA	NA
rs12405361	chr1	7962027	0	0	NA	NA	NA	NA
rs12405385	chr1	7962157	0	0	NA	NA	NA	NA
rs12405387	chr1	7962213	0	0	NA	NA	ZNF322	NA
rs12404522	chr1	7962311	0	0	NA	THRB	THRB	NA
rs79314241	chr1	7962498	0	0	NA	NA	NA	NA
rs77615777	chr1	7962954	0	1	ATAC/H3K4me3/H3K4me2/H3K4me1/BRD4/CTCF	LEF1/NR2C2/HNF4A/HNF4G/RXRB/RXRG	NR2F1/PPARG/NR2F2/PPARA/HNF4G/NR1H2	LEF1/NR2C2/HNF4G/RXRG
rs1776354	chr1	7972201	0	0	NA	NA	NA	RELB
rs148450674	chr1	7973343	1	0	ATAC/H3K4me3/RNApolII	NA	MAZ/SP4/ZNF467/KLF3	NA
rs226470	chr1	7974400	0	0	NA	RREB1/KLF15/PURA/ZNF740/MAZ/ZNF148	RREB1/PATZ1/KLF16/VEZF1/TBX15/PURA/ZNF740/MZF1/MAZ/SPIC/WT1/SP2/ZNF341/GSC2/SP3/ZNF148/ZBTB4/ZNF467	RREB1/ZNF740/PLAG1
rs106968	chr1	7974544	0	0	NA	NA	NA	NA
rs161805	chr1	7975595	0	0	NA	TCF4/ARNT2	ARNT2	TCF4
rs161803	chr1	7975789	0	0	NA	NA	ZNF85	NA
rs12564367	chr1	7978325	0	0	NA	TBX1	TBX2	NA
rs226479	chr1	7978402	0	0	NA	NA	NA	NA
rs161824	chr1	7978722	0	0	NA	ID4	MTF1/ASCL1/ID4	MTF1/ID4
rs161825	chr1	7979574	0	0	NA	ARID3A	CPEB1/ARID3A	NA
rs161826	chr1	7980338	0	0	NA	NA	TP73	NA
rs9434555	chr1	7981453	0	0	NA	NA	MTF1	NA
rs226480	chr1	7981652	0	0	NA	KLF15/ZNF143	ZNF134	NA
rs161827	chr1	7982034	0	0	NA	STAT6	NA	NA
rs11121054	chr1	7982519	0	0	NA	NA	NA	NA
rs226481	chr1	7984640	0	0	NA	NA	NA	NA
rs226482	chr1	7985800	0	0	NA	NA	ZNF524	NA
rs226483	chr1	7987071	0	0	NA	NA	RARA	NA
rs161818	chr1	7987552	0	0	NA	MLL/PLAG1	PLAG1/VEZF1	NA
rs161819	chr1	7987689	0	0	NA	RUNX2	NA	NA
rs161820	chr1	7988145	0	0	NA	POU2F2/POU3F1	ETV3/HOXD8/SPIB/POU5F1	POU2F2/POU5F1/POU3F2/POU3F1/POU1F1
rs161821	chr1	7988503	0	0	NA	NA	ZNF146/ZNF260	NA
rs161822	chr1	7989139	0	0	NA	NA	NA	NA
rs226484	chr1	7989286	0	0	NA	NA	NA	NA
rs226485	chr1	7989698	0	0	NA	NA	FOXJ3	NA
rs226486	chr1	7990186	0	0	H3K4me3	TP63	TP73/TP53	NA
rs161823	chr1	7990291	0	0	H3K4me3/H3K4me1	NA	NA	NA
rs2131630	chr1	7990367	0	0	H3K4me3/H3K4me1	NA	NA	NA
rs2472862	chr1	7991203	1	0	ATAC/H3K4me3/H3K4me2/H3K4me1/NFATC2/JUNB/BRD4	NA	NA	NA
rs863171	chr1	7992615	0	0	NA	NA	ZNF467/ZNF586	NA
rs537801	chr1	7994031	0	0	NA	NA	NA	NA
rs2493214	chr1	7994420	0	0	NA	NA	ZNF322/NFIC	NA
rs531329	chr1	7994744	0	0	NA	NA	ZNF322/HIC2/NFIC	NA
rs138047482	chr1	7994772	0	0	NA	NA	FOXJ3/SRY/AR	ZNF384
rs9657975	chr1	7996338	0	0	NA	ZEB1	ZEB1/MESP1/ID4	NA
rs9657973	chr1	7996478	0	0	NA	FOXA3	FOXL1/FOXG1	NA
rs161813	chr1	7999185	0	0	NA	NA	NA	NA
rs161811	chr1	7999602	0	0	NA	NA	NA	NA
rs161810	chr1	8000797	0	0	JUNB/NFKB1/RNApolII	NA	NA	NA
rs519546	chr1	8001466	0	0	H3K27ac/BRD4	NA	ZNF263/WT1	EWSR1-FLI1
rs519548	chr1	8001467	0	0	H3K27ac/BRD4	NA	ZNF263/WT1	EWSR1-FLI1
rs10864320	chr1	8003064	1	0	NA	NA	ZNF770	EWSR1-FLI1
rs12022570	chr1	8011800	0	0	NA	NA	ONECUT2	NA
rs11121062	chr1	8012554	0	0	INO80/RNApolII	NA	ZBTB17/KLF6/SP4/TAF1	NA
rs201074459	chr1	8012854	0	0	NA	PURA	PURA/ZSCAN31	NA
rs150914	chr1	8015436	0	0	NA	NA	NA	NA
rs225116	chr1	8017651	0	0	NA	DNMT1	ZIC4/ZNF770	NA
rs79415840	chr1	8018736	0	0	NA	NA	NA	NA
rs226248	chr1	8019035	0	0	NA	NA	RBPJ/ZNF121/PAX5	RBPJ
rs325960	chr1	8025723	0	0	NA	NA	NA	NA
rs406809	chr1	8030415	0	1	NA	NA	NA	NA
rs389298	chr1	8031054	0	0	NA	NA	NA	NA
rs34472269	chr1	8033634	0	0	NA	NA	NA	NA
rs11121066	chr1	8034202	0	0	NA	ZNF740/MAZ/ZBTB7A/ZNF148/PURA/ZNF219	ZNF740/ZNF148/PURA/KLF16/ZNF219/GLIS3/ZNF770	ZNF740
rs161808	chr1	8035714	0	0	NA	NA	NA	NA
rs2284662	chr1	8042970	0	0	NA	NA	NA	NA
rs200996156	chr1	8045849	0	0	NA	NA	ZFP28	ZNF384
rs225121	chr1	8046547	0	0	NA	NA	ZNF320/TBX1	NA
rs225122	chr1	8047123	0	0	NA	KLF15	NA	NA
rs9434959	chr1	8048142	0	0	NA	SMAD1	SMAD2/SMAD4/SMAD1	SMAD2
rs9434576	chr1	8053050	0	0	NA	NA	NA	NA
rs28564589	chr1	8061669	0	0	NA	NA	NA	NA
rs225097	chr1	8062139	0	0	NA	NA	NA	NA
rs225098	chr1	8062898	0	0	NA	NA	NA	NA
rs225099	chr1	8066164	0	0	NA	NA	NA	NA
rs199765905	chr1	8067501	0	0	NA	NA	FOXB1/IRF3	NA
rs80292802	chr1	8074676	0	0	NA	GATA1	GATA1/GATA4/GATA2/GATA6/TAL1	GATA6/GATA2
rs419683	chr1	8080712	0	0	NA	NA	ZNF770	NA
rs424436	chr1	8082678	0	0	NA	NA	NA	NA
rs448472	chr1	8082870	0	0	NA	NA	PDX1/MEOX2	NA
rs542352268	chr1	8096160	0	0	NA	NA	NA	NA
rs225133	chr1	8098462	0	0	NA	NA	NA	NA
rs9434586	chr1	8100639	0	0	NA	NA	NA	NA
rs11121074	chr1	8110493	0	0	NA	MAFA	ZNF260/MAFA	MAFF/MAFK
rs2307538	chr1	8114140	0	0	NA	NA	NA	NA
rs10864323	chr1	8114530	0	0	NA	NA	ZNF121/PAX5	NA
rs225103	chr1	8119714	0	0	NA	NA	HIC2	NA
rs225107	chr1	8121828	0	0	NA	NA	NA	NA
rs225111	chr1	8124315	0	0	NA	KLF1/ARNT2	KLF16/KLF5/ARNT2/KLF4	KLF9/KLF4
rs225112	chr1	8124457	0	0	NA	NA	NA	NA
rs18784	chr1	8125984	0	0	NA	NA	NA	NA
rs144375530	chr1	8126737	0	0	NA	ZNF263	VEZF1/ZNF263/MAZ/ZNF467/WT1/KLF15/ZBTB17/SP4/PATZ1/ZNF586/ZNF341/EGR2/ZNF713/FLI1	ZNF263/EWSR1-FLI1
rs573125175	chr1	8129097	0	0	NA	IRF1	IRF3/IRF1/IRF2/ZNF354A/ZFP28	IRF1
rs9434596	chr1	8129199	0	0	NA	KLF15	TBX3	NA
rs225091	chr1	8131627	0	0	NA	NA	ETS1	NA
rs12140336	chr1	8134951	0	0	NA	NA	TCF7	NA
rs10864324	chr1	8146689	0	0	NA	NA	STAT2/ZNF394	NA
rs10864325	chr1	8146949	0	0	NA	ZNF263	ZNF467/SOX10/ZNF263/SOX2/ZBTB17/MAZ	ZNF263
rs12741894	chr1	8149455	0	0	NA	NA	NA	NA
rs7364899	chr1	9666364	0	0	NA	NA	ZNF320/THAP1/PATZ1	NA
rs4078500	chr1	9675376	0	0	NA	NA	REL/PATZ1/ZNF816/SP3	NA
rs6540967	chr1	9677002	0	0	NA	NA	NA	NA
rs597441	chr1	10493415	0	0	NA	NA	NA	NA
rs2486922	chr1	11124885	0	0	NA	NA	NA	NA
rs56364984	chr1	11124911	0	0	NA	NA	NA	NA
rs55924558	chr1	11124912	0	0	NA	NA	NA	NA
rs2486921	chr1	11124943	0	0	NA	NA	NA	NA
rs2261317	chr1	11124979	0	0	NA	SRF	SRF/SOX8	NA
rs2486920	chr1	11125050	0	0	NA	NA	MYNN	NA
rs2039840	chr1	11125866	0	0	NA	IRF9	VDR/SIX1	SIX1/SIX2/IRF9
rs2791661	chr1	11126399	0	0	NA	KLF15	ZNF335	NA
rs2748880	chr1	11126432	0	0	NA	NA	ZNF121	NA
rs2748879	chr1	11126490	0	0	NA	TFAP2D	ZNF770/ZSCAN22/TFAP2D/BACH1/ZNF554/ZFX/KLF6	NA
rs2791660	chr1	11126517	0	0	NA	TBX2/TCF3/TCF4	TBX4/TBX1/TCF12	SMAD2/TCF3/TCF4
rs2791659	chr1	11126569	0	0	NA	NA	NA	NA
rs6701726	chr1	11126941	0	0	NA	NA	VDR	NA
rs6655938	chr1	11127315	0	0	NA	NA	NA	NA
rs11121687	chr1	11127350	0	0	NA	NA	NA	NA
rs11121688	chr1	11127422	0	0	NA	SP2/SP1/CTCFL	SP1/SP2/SP4/ZFP64/SP3	SP2/SP1
rs11576271	chr1	11127445	0	0	NA	NA	NA	NA
rs12569242	chr1	11127511	0	0	NA	NA	FOXJ3/FOXG1	NA
rs2261217	chr1	11127764	0	0	NA	FOXD2/FOXD3	NA	NA
rs2791658	chr1	11127871	0	0	NA	NA	MEIS1	NA
rs2791657	chr1	11128001	0	0	NA	NA	NA	NA
rs2791655	chr1	11128654	1	0	NA	NA	RXRA/MAZ/ZNF418/NR2F2	NA
rs2791654	chr1	11129317	0	0	NA	NA	NA	NA
rs2748878	chr1	11129434	1	0	NA	NA	TBX3/PATZ1	NA
rs2748877	chr1	11129437	1	0	NA	NA	TBX3/PATZ1	NA
rs910661	chr1	11130116	0	0	NA	NA	ZNF121	NA
rs1318348	chr1	11130418	0	0	NA	NA	FOXJ3/ZNF418	NA
rs910660	chr1	11130643	0	0	NA	NA	ZNF490	NA
rs1130683	chr1	11132217	0	0	NA	NA	NFIC	NA
rs2791650	chr1	11132541	0	0	NA	FOXA3	NA	NA
rs2791649	chr1	11132561	0	0	NA	NA	NA	NA
rs2791648	chr1	11132638	0	0	NA	NA	NA	NA
rs2791647	chr1	11132801	1	0	NA	NA	PATZ1/SP2/SP4	NA
rs2791646	chr1	11133242	0	0	NA	NA	NA	NA
rs77270747	chr1	11214584	0	0	NA	NA	NA	NA
rs4845854	chr1	11261929	0	0	NA	NA	NA	NA
rs1997730	chr1	11435287	0	0	NA	NA	PAX5	NA
rs2744812	chr1	11438026	0	0	NA	NA	NA	NA
rs7512822	chr1	11668035	0	1	NA	FOXM1/FUBP1/FOXA3/FOXF1/FOXI1	FOXJ3/FOXL1/FUBP1/FOXG1/FOXJ2	ZNF384
rs12117076	chr1	11779762	1	1	ATAC/H3K27ac/H3K4me3/H3K4me2/H3K4me1/H3K9ac/H2A.Z/H4K16ac/BRD4/RNApolII	NA	NA	NA
rs1106409	chr1	11840483	0	0	NA	MAZ	SPIC/PATZ1/VEZF1/KLF3/ZBTB17/WT1	NA
rs35849926	chr1	11868739	0	0	NA	NA	NA	NA
rs198394	chr1	11880819	0	0	NA	NA	NA	NA
rs71568359	chr1	11890890	0	0	NA	NA	ZIM3/FOXL1/AR	RREB1
rs198402	chr1	11896345	0	0	NA	NA	NA	NA
rs198403	chr1	11896654	1	0	NA	NA	SPDEF/ELF5	NA
rs198404	chr1	11896827	0	0	NA	NA	NA	NA
rs198405	chr1	11897271	0	0	NA	NA	NA	NA
rs198407	chr1	11897961	0	0	NA	NA	NA	NA
rs169158	chr1	11898228	0	0	NA	NA	NA	NA
rs171983	chr1	11898238	0	0	NA	NA	NA	NA
rs198409	chr1	11898849	0	0	ATAC/CTCF	NA	NA	NA
rs1023252	chr1	11899033	0	0	NA	NA	NA	NA
rs528705	chr1	11899635	0	0	NA	NA	NA	NA
rs528704	chr1	11899636	0	0	NA	NA	NA	NA
rs198411	chr1	11900385	0	0	NA	NA	NA	NA
rs198412	chr1	11900437	0	0	NA	TFAP2C/TFAP2A/PLAG1	TFAP2C/TFAP2A	NA
rs198413	chr1	11900802	0	0	NA	SRF	SRF	NA
rs198414	chr1	11900825	0	0	NA	NA	NA	NA
rs198415	chr1	11901592	0	0	NA	NA	ZNF76	NA
rs14078	chr1	11903010	0	0	NA	NA	NA	NA
rs198357	chr1	11903885	0	0	NA	NA	NA	NA
rs198359	chr1	11904184	0	0	NA	NA	ZNF354A	NA
rs198360	chr1	11904569	0	0	NA	NA	NA	NA
rs113665953	chr1	11905300	0	0	NA	NA	NA	NA
rs198361	chr1	11905633	0	0	REST	RREB1/GLI3	GLI3/KLF16/RREB1	RREB1
rs5067	chr1	11905981	0	0	ATAC/REST	NA	NA	NA
rs5065	chr1	11906068	0	0	REST	NA	NA	NA
rs198364	chr1	11906437	0	0	NA	NA	THAP1	NA
rs198365	chr1	11906641	0	0	NA	NA	NA	NA
rs198367	chr1	11906735	0	0	NA	SREBF1/SREBF2	NA	SREBF1/SREBF2
rs198368	chr1	11906913	0	0	NA	NA	ZNF770/RARA/ZSCAN22/THRB/KLF6	NA
rs146837644	chr1	11906968	0	0	NA	ZBTB7A/MAZ/ZNF148/SP2/SP4/PURA	ZNF740/TBX15/ZBTB17/SP3/SP4/ZNF281/SP2/ZNF341/ZNF148/PATZ1/SP1/EGR2/ZNF816/PROX1/MAZ/ZNF320/TBX1/VEZF1/ZNF770/KLF5/PURA/KLF15/KLF9	SP4
rs198370	chr1	11906981	0	0	NA	MAZ/SP4/ZNF740/PURA/SP2	TBX15/SP3/EGR2/SP1/ZNF816/SP4/TBX1/VEZF1/MAZ/SP2/PURA/KLF15/SPIC/KLF9	ZNF384/SP4/ZNF740
rs5064	chr1	11907603	0	0	NA	NA	EGR3	NA
rs34847492	chr1	15809436	0	0	NA	ZFX	THAP1	NA
rs12129367	chr1	15809706	0	0	NA	NA	ZNF667	NA
rs12130370	chr1	15810624	0	0	NA	NA	NA	NA
rs6675605	chr1	15811136	0	0	NA	NA	FOXD3/FOXC2	NA
rs3737704	chr1	15813969	0	0	NA	NA	ZSCAN31	NA
rs6667862	chr1	15814186	0	0	NA	NA	NA	NA
rs3060900	chr1	15814475	0	0	NA	NA	NA	NA
rs884363	chr1	15819768	0	0	NA	NFIB/NFIA	NFIA/TLX1	NA
rs2020900	chr1	15820576	0	0	NA	NA	NA	NA
rs2020895	chr1	15820607	0	0	NA	NA	NA	NA
rs2020898	chr1	15820618	0	0	NA	NA	OSR2	NA
rs4233532	chr1	15821585	0	0	NA	NA	THAP1	NA
rs4646066	chr1	15829226	0	0	NA	NA	ZNF263	NA
rs4661637	chr1	15829457	1	0	NA	NA	NA	NA
rs4646059	chr1	15830059	1	0	NA	TCF12	NA	NA
rs4646058	chr1	15830270	1	0	NA	NA	NFAT5/SPIB	NA
rs4646047	chr1	15831783	0	0	NA	NA	ZNF680	NA
rs4646045	chr1	15831992	0	0	NA	TP73/OVOL1/SMARCC2/ETS1	OVOL1/THAP11	NA
rs4646044	chr1	15832067	0	0	NA	NA	BSX	NA
rs1800614	chr1	15832383	0	0	NA	NA	NA	NA
rs1052576	chr1	15832543	0	1	NA	NA	NA	NA
rs4646040	chr1	15832907	0	0	NA	NA	NA	NA
rs4646036	chr1	15833908	1	0	NA	ZNF423	ZNF423/ZNF329/NR2F1	NA
rs4646034	chr1	15834160	0	0	NA	NA	OSR2/MEIS1/ZNF563	NA
rs2020903	chr1	15834297	0	0	NA	NA	ZNF467/PATZ1	NA
rs4646032	chr1	15834491	0	0	NA	NA	AR/NR3C1	NA
rs10754890	chr1	15834947	0	0	NA	NA	NA	NA
rs10754891	chr1	15834969	0	0	NA	NA	NA	NA
rs10754892	chr1	15835136	0	0	NA	NA	RARB/RXRB	NR2F1
rs10754893	chr1	15835189	0	0	NA	TBX1	TBX2	SMAD2
rs10754895	chr1	15835288	0	0	NA	NA	NA	NA
rs9727501	chr1	15836023	0	0	NA	NA	SMAD3	NA
rs4646030	chr1	15836720	0	0	NA	NA	NA	NA
rs6429748	chr1	15837700	0	0	NA	NFIA/NFIX/NFIB	NFIC/NFIA/HAND1	NFIC
rs4646029	chr1	15837938	0	0	NA	PAX5	PAX5/ZNF121	NA
rs4646025	chr1	15838499	0	0	NA	NA	EGR2	NA
rs4646023	chr1	15838875	0	1	NA	NA	THAP1	NA
rs1862712	chr1	15839544	0	0	NA	NA	NA	NA
rs4646018	chr1	15840374	1	0	NA	NA	ZNF768	NA
rs12026303	chr1	15841566	0	0	NA	NA	NA	NA
rs2042370	chr1	15841742	0	0	H3K4me2/H3K4me1	NA	POU3F1	NA
rs2042368	chr1	15843041	0	0	NA	NA	ZNF121/PAX5	NA
rs4646014	chr1	15843761	0	0	NA	NA	NA	NA
rs4646012	chr1	15843822	0	0	NA	NA	NA	NA
rs4646011	chr1	15843855	0	0	NA	NR6A1/NKX2-8	NR6A1/NKX2-8/NR5A1	NA
rs1862710	chr1	15844057	0	0	NA	HOXD13/HOXC13/ZNF410/HOXA13	HOXA13	HOXD13/HOXB13/HOXA13
rs1862711	chr1	15844236	0	0	NA	NA	SMAD3	NA
rs1132312	chr1	15844615	0	0	NA	NA	NA	NA
rs1820205	chr1	15844926	0	0	NA	NA	NA	NA
rs4646006	chr1	15845022	0	0	NA	NA	NA	NA
rs7521899	chr1	15845517	0	0	NA	NA	HEY2	NA
rs10927793	chr1	15845527	0	0	NA	NA	NA	NA
rs4646005	chr1	15845866	0	0	NA	NA	NA	NA
rs4646004	chr1	15845867	0	0	NA	NA	NA	NA
rs112324607	chr1	15846625	0	0	NA	NA	NA	NA
rs4661639	chr1	15847468	0	0	NA	NA	ZNF121	NA
rs7528524	chr1	15847746	0	0	NA	NA	PAX5/ZNF121	NA
rs933704	chr1	15848696	0	0	NA	NFYC/CEBPZ	CEBPZ/NFYB	NA
rs4233536	chr1	15849644	0	0	NA	NA	NA	NA
rs4645985	chr1	15850483	1	1	H3K4me3/H3K27ac/H3K4me1	NA	NA	NA
rs1052571	chr1	15850613	1	1	H3K4me3/H3K27ac/H3K4me1	ZIC3/ZIC1/ZIC4	ZIC2/ZIC3/ZIC4	ZIC3/ZIC4/ZIC1
rs4645982	chr1	15851064	1	1	ATAC/H3K27ac/H4K16ac/JUNB	NA	SP2	RARA
rs4645980	chr1	15851676	1	1	ATAC	SP2/ZNF148/KLF4/KLF5/SP1/PLAG1/MAZ/SP4/ZBTB7A/SP8/ZFX	SP1/SP2/KLF3/SP3/KLF6/KLF1/KLF12/KLF16/ZNF148/SP4/TBX15/KLF5/WT1/EGR2/KLF15/KLF9/MAZ/ZFP64/E2F4/PATZ1/TFAP2C/ZBTB17/NR1H4/E2F7/PROX1/TFAP2A/ZNF467/KLF4/THAP1/ZNF281/RFX1/ZNF320/TBX1/NHLH1	SP2/KLF5/SP1/SP4/PLAG1/SP8
rs4645978	chr1	15852034	1	1	H3K4me3/H3K27ac	MAZ/ZNF263/E2F6/ZNF148	ZNF341/MAZ/VEZF1/ZNF467/WT1/ETS2/RXRA/TBX15/PATZ1/ZSCAN22/E2F6/ZBTB17/ZNF770/SALL4/FLI1/KLF15/ZNF263/ZNF148/TFDP1/ZFP82/SP3/IRF3/E2F1	ZNF263/EWSR1-FLI1/E2F6
rs4263990	chr1	15852704	1	0	NA	ZNF148/EGR1/PURA/ZNF263/MAZ/RREB1/SP1/KLF5/SP2/WT1/KLF15	EGR2/ZNF148/MAZ/VEZF1/EGR1/WT1/ZBTB17/SREBF2/ZNF281/TBX1/SP3/TBX15/ZNF467/SP4/KLF16/KLF15/PURA/SP2/ZNF341/EGR4/PATZ1/KLF3/KLF5/TBX21	SP1/KLF5/SP2
rs4593819	chr1	15852739	1	0	NA	NA	NA	NA
rs35718454	chr1	15853289	1	1	ATAC/H3K4me3/H3K27ac/H3K4me1/ETS1/CREBBP/BRD4/HDAC6/HDAC1/KAT5/RNApolII	NA	NA	NA
rs3795760	chr1	15853650	1	1	ATAC/H3K4me3/H3K27ac/H3K4me1/H2A.Z	MBD2	ZNF263/MBD2/TBX15	NA
rs34313385	chr1	15854927	0	0	NA	NA	ZFP28	ZNF384
rs7536810	chr1	15855339	0	0	NA	NA	NA	NA
rs7546951	chr1	15855344	0	0	NA	NA	NA	NA
rs544033162	chr1	15856841	0	0	NA	NA	NA	ZNF384
rs10927796	chr1	15857134	0	0	NA	ARID3A	ARID3A	NA
rs12562522	chr1	15857285	0	0	NA	ZNF524	NA	NA
rs12564508	chr1	15857302	0	0	NA	SMARCC1/NFE2L2	ZNF770/MAFK/BACH1/BACH2/MAFF	BACH2/MAFF
rs2042371	chr1	15857716	0	0	NA	NA	NA	NA
rs4661641	chr1	15858557	0	0	NA	NA	NA	NA
rs57551109	chr1	15859200	0	0	NA	FUBP1	FUBP1/FOXJ3/ZFP28/CPEB1/FOXL1/SRY	ZNF384
rs6703016	chr1	15860563	0	0	NA	NA	PDX1	NA
rs6690813	chr1	15861073	0	0	NA	NA	NA	NA
rs6695141	chr1	15863620	0	0	NA	NA	MEIS3/MEIS2	NA
rs10927797	chr1	15865604	0	0	NA	NA	NA	NA
rs12024833	chr1	15866416	0	0	NA	NHLH1	SMAD3	NA
rs7549087	chr1	15873815	0	0	NA	MEF2C/MEF2D/MEF2B/MEF2A	MEF2B/MEF2D/MEF2A/MEF2C	MEF2C/MEF2D/MEF2B/MEF2A
rs11585044	chr1	15874158	0	0	NA	NA	PAX5/RARA	RARA
rs11579378	chr1	15874279	0	0	NA	NA	NA	NA
rs3980014	chr1	15875914	0	0	NA	NA	NA	NA
rs67556735	chr1	15878096	0	0	NA	NA	RUNX2	NA
rs7533924	chr1	15878537	0	0	NA	NA	ZFP28	ZNF384
rs10927798	chr1	15880051	0	0	NA	NA	NA	NA
rs2042367	chr1	15893862	1	0	NA	NA	NA	NA
rs34098917	chr1	15908047	0	0	NA	NA	NA	NA
rs6664222	chr1	15908107	0	0	NA	NA	TBX2	NA
rs10927803	chr1	15908124	0	0	NA	NA	NA	NA
rs140527149	chr1	15908132	0	0	NA	NA	ZNF770/ZFX/TAF1	NA
rs146070371	chr1	15908133	0	0	NA	NA	ZNF770/ZFX/TAF1	NA
rs144163317	chr1	15908135	0	0	NA	NA	ZNF770/ZFX/TAF1/ZNF554	NA
rs112506462	chr1	15908140	0	0	NA	NA	ZNF770/ZFX/TAF1/ZNF554	NA
rs148664957	chr1	15908143	0	0	NA	NA	ZNF770/ZFX/TAF1/RARG/ZNF554	NA
rs6688019	chr1	15908323	0	0	NA	NA	PAX6	NA
rs6676925	chr1	15908326	0	0	NA	NA	PAX6	NA
rs6679837	chr1	15908534	0	0	NA	TFAP2D	ZNF770/TFAP2D	NA
rs143235976	chr1	15908669	0	0	NA	NA	ZNF770	NA
rs10927805	chr1	15909215	0	0	NA	NA	NA	NA
rs10927806	chr1	15909239	0	0	NA	PITX2	PITX2	NA
rs10803393	chr1	15909441	0	0	NA	MAFF/MAFK	MAF/MAFG	NA
rs6429756	chr1	15909547	0	0	NA	NA	FOXL1	NA
rs111921608	chr1	15909624	0	0	NA	NA	NA	NA
rs6429757	chr1	15909850	0	0	NA	NA	NA	NA
rs6429758	chr1	15909895	0	0	NA	NA	NA	NA
rs6429759	chr1	15910003	0	0	NA	NA	NA	NA
rs6429760	chr1	15910020	0	0	NA	NA	NA	NA
rs10927807	chr1	15911010	1	1	H3K4me3/H3K27ac/H3K4me1	NA	ZNF554/TFAP2C/TFAP2A	NA
rs10927808	chr1	15911031	1	1	H3K4me3/H3K27ac/H3K4me1/BRD4	NA	NA	NA
rs6687474	chr1	15911493	1	1	ATAC/H3K4me3/H3K27ac/H3K4me1/BRD4/RNApolII	GLIS1	GLIS1/ZNF76	NA
rs6687585	chr1	15911597	1	1	ATAC/H3K4me3/H3K27ac/H3K4me1/BRD4	NA	VEZF1/RARG/RARA	NA
rs111365202	chr1	15911622	1	1	ATAC/H3K4me3/H3K27ac/H3K4me1/H2A.Z/H3K4me2/BRD4	ZBTB7A/EBF1/TFAP2C	WT1/SP3/SP2/KLF6/PATZ1/KLF3/SP1/SP4/MAZ/KLF1/ZFP64/NR1H4/EBF1/TFAP2C	NA
rs112795879	chr1	15911777	1	1	H3K4me3/H3K27ac/H3K4me2	FOXM1	FOXL1/FOXG1	NA
rs6692814	chr1	15911847	1	0	H3K4me3/H3K4me2	NA	ZNF770/WT1/ZNF341	NA
rs60590109	chr1	15912401	0	0	NA	NA	NFIC	NA
rs59666752	chr1	15912413	0	0	NA	SNAI2/ID4/HES7	SNAI2/HEY2/NFIC/ASCL1/HES7	SNAI2/ID4
rs57341660	chr1	15912500	0	0	NA	SREBF1/SREBF2	NA	SREBF1/SREBF2
rs36047909	chr1	15912614	0	0	NA	ESR2/NR4A1	RARG/ESR1	ESR2
rs35004683	chr1	15912636	0	0	NA	NA	NA	NA
rs34381833	chr1	15912674	0	0	NA	NA	IRF3	NA
rs10157011	chr1	15912723	0	0	NA	NA	NA	NA
rs10158137	chr1	15912997	0	0	NA	NA	NA	NA
rs10158898	chr1	15913039	0	0	NA	NA	KLF6/KLF3/SP1/SP2	NA
rs10159271	chr1	15913121	0	0	NA	NA	ZFP28	ZNF384
rs7530326	chr1	15913476	0	0	NA	NA	NA	NA
rs7518698	chr1	15913610	0	0	NA	NA	MGA	NA
rs6666662	chr1	15914049	0	0	NA	NA	SMAD3	NA
rs6666789	chr1	15914211	0	0	NA	KLF8/WT1/EGR1	KLF8/SP2/ZSCAN22/ZFX/SP4/KLF6/MAZ/ZNF148/TAF1	NA
rs6666886	chr1	15914332	0	0	NA	NA	NA	NA
rs6666975	chr1	15914376	0	0	NA	MAX	MYC/NEUROD2/NEUROD1/OLIG2/ATOH1	NA
rs6667064	chr1	15914461	0	0	NA	ZBTB4	ZBTB4	NA
rs6429761	chr1	15914800	0	0	NA	NA	NA	NA
rs4661744	chr1	16714984	0	0	NA	NA	NA	NA
rs12138174	chr1	16715466	0	0	NA	NA	NA	NA
rs12131558	chr1	16717120	0	0	NA	NA	ZNF784	NA
rs4661745	chr1	16728339	0	0	NA	NA	NFAT5/PPARA	NA
rs279781	chr1	16777812	0	0	NA	NA	NA	NA
rs139014464	chr1	16778896	1	0	NA	NA	NA	NA
rs61769456	chr1	16781446	0	0	NA	NA	TBX2	NA
rs12407366	chr1	16784861	0	0	NA	NA	ZNF770/RARB/NR2F1	NA
rs1877623	chr1	16794115	0	0	NA	NA	NA	NA
rs2480701	chr1	17016262	0	0	NA	RARA	ZNF770	NA
rs1755389	chr1	17021502	0	0	NA	KLF15/RFX5/SMAD1	RFX5/ZNF341/ZBTB17/EGR1/KLF15/WT1/MAZ/VEZF1/ZNF467	NA
rs557690	chr1	17022952	0	0	NA	ZNF263/EGR1/SP2	VEZF1/WT1/ZNF263/MAZ/ZBTB17/TAF1/SP4/ZNF341/ZNF467/KLF15/EGR2/PATZ1/SP3/ZNF281/ZSCAN22	ZNF263/SP2
rs1755330	chr1	17044335	0	0	NA	NA	NA	NA
rs1755333	chr1	17046796	0	0	NA	NA	MAFB/BACH1/MAFF	NA
rs909585	chr1	17050411	0	0	NA	MECOM	MECOM	NA
rs1736715	chr1	17052495	0	0	NA	NA	NA	NA
rs1627357	chr1	17053205	0	0	NA	NA	T	NA
rs2419174	chr1	17053722	0	0	NA	NA	NA	NA
rs3003385	chr1	17057002	0	0	NA	HOXC10/CDX2	ZNF260/ZNF146/CDX2/HOXD11/HOXC9	CDX2/HOXA10
rs1759233	chr1	17057478	0	1	NA	NA	NA	NA
rs1736747	chr1	17081018	0	0	NA	NA	NA	NA
rs12037558	chr1	17608353	0	0	NA	NA	ZNF563	NA
rs2293920	chr1	17609448	0	0	NA	NA	NHLH1	NA
rs12731548	chr1	17612492	0	0	NA	NA	ZNF436	NA
rs745339	chr1	17616132	0	0	NA	NA	STAT1	NA
rs7417622	chr1	17621758	0	0	NA	NA	POU1F1	NA
rs66732999	chr1	17623030	0	0	NA	NA	NA	NA
rs10550838	chr1	17624902	0	0	NA	NA	NA	NA
rs10550839	chr1	17624908	0	0	NA	NA	NA	NA
rs6586516	chr1	17625531	0	0	NA	NA	NA	ZBTB7C
rs12047600	chr1	17626366	0	0	NA	NA	NA	NA
rs12044826	chr1	17626419	0	0	NA	NA	NA	NA
rs6699518	chr1	17626587	0	0	NA	NA	ZNF770/ZFX/SMAD3	NA
rs7554634	chr1	17626998	0	0	NA	NA	NA	NA
rs12739852	chr1	17627132	0	0	NA	NA	NA	NA
rs3003449	chr1	17627356	0	0	NA	NA	GATA6	NA
rs2985377	chr1	17627362	0	0	NA	NA	TBP	NA
rs2501778	chr1	17627411	0	0	NA	NA	NFATC1	NA
rs2501779	chr1	17627622	0	0	NA	NA	NA	NA
rs9435764	chr1	17627844	0	0	NA	NA	ZNF121	NA
rs9435690	chr1	17627888	0	0	NA	NR2E3	NR2E3	NA
rs10159445	chr1	17628071	0	0	NA	HES7	ZNF257/HES7	NA
rs10157257	chr1	17628076	0	0	NA	PITX2/HES7	PITX2/HES7	NA
rs10159446	chr1	17628113	0	0	NA	NA	ZBTB17/ZNF554	NA
rs10157413	chr1	17628152	0	0	NA	PAX9	NA	NA
rs10888016	chr1	17628195	0	0	NA	SRF	ZNF816/SRF/VEZF1/SPI1/ZNF467/MZF1/SPIB	NA
rs10159019	chr1	17628211	0	0	NA	NA	ZNF816/ZNF467/TP53	EWSR1-FLI1
rs10157267	chr1	17628224	0	0	NA	NA	NA	NA
rs2477143	chr1	17628742	0	0	NA	NA	NA	NA
rs2501781	chr1	17628964	0	0	NA	NA	NA	NA
rs2477142	chr1	17629004	0	0	NA	NA	NA	NA
rs2477141	chr1	17629045	0	0	NA	NA	NA	NA
rs2501782	chr1	17629530	1	0	NA	NA	KLF6	NA
rs2477140	chr1	17629912	0	0	NA	FOXF1/FOXQ1	FOXJ3/FOXG1/FOXF1/CPEB1	NA
rs6664258	chr1	17630115	0	0	NA	CEBPZ	CEBPZ	NA
rs2501784	chr1	17630193	0	0	NA	NA	NA	NA
rs2501785	chr1	17630211	0	0	NA	NA	NA	NA
rs113358264	chr1	17630256	0	0	NA	NA	ZNF768	NA
rs2477139	chr1	17630280	0	0	NA	ZEB1	ZEB1/ZBTB18	NA
rs2477138	chr1	17630305	0	0	NA	NA	NA	NA
rs2501786	chr1	17630372	0	0	NA	NA	IRX2	NA
rs2501787	chr1	17630727	1	0	NA	NEUROD1	NEUROG2/ATOH1/NEUROD2/NEUROD1	NA
rs2985376	chr1	17630857	0	0	NA	NA	NA	NA
rs2985375	chr1	17630878	0	0	NA	NA	ZNF768/ZNF320/ZSCAN22	NA
rs2477136	chr1	17630921	0	0	NA	NA	NA	NA
rs2501788	chr1	17630943	0	0	NA	NA	NA	NA
rs2501789	chr1	17631022	0	0	NA	NA	NA	NA
rs877551	chr1	17631353	0	0	NA	NA	NA	NA
rs877553	chr1	17631445	0	0	NA	NA	NA	NA
rs1886303	chr1	17632382	0	0	NA	NA	NA	NA
rs4920592	chr1	17647920	1	0	NA	NA	ZNF768	NA
rs11203366	chr1	17657534	1	0	NA	MTF1	NA	NA
rs3795214	chr1	17659813	0	0	NA	NA	ZFP28/NFAT5/ETS2	NA
rs874882	chr1	17660660	0	0	NA	HSFY2	NA	NA
rs1548323	chr1	17660697	0	0	NA	NA	NA	NA
rs4345840	chr1	17661402	0	0	NA	MAZ/PURA	ZNF770/ZNF341/ZSCAN22/ZFX/KLF15/TAF1/ZNF554/PURA/MAZ	NA
rs2240340	chr1	17662639	0	0	ATAC	NA	NA	NA
rs1635562	chr1	17686820	0	0	NA	TP63	TP73	NA
rs1635561	chr1	17687027	0	0	NA	NA	NA	NA
rs1612843	chr1	17687161	0	0	NA	NA	NA	RBPJ/EWSR1-FLI1
rs12739518	chr1	17689558	0	0	NA	NA	ZNF770	NA
rs2477150	chr1	17689954	0	1	NA	KLF1/KLF5/KLF4	KLF3/SP4/KLF1/KLF5/KLF4/KLF9/SP1	KLF5
rs1748008	chr1	17691767	0	0	NA	ARID3A	CPEB1/ARID3A/IRF5/FOXL1	ZNF384
rs6698642	chr1	19255671	0	0	NA	TFAP2C/TFAP2A	NA	NA
rs17387963	chr1	19258375	0	0	NA	SPZ1/REST	REST/SPZ1	REST
rs28687442	chr1	19258539	0	0	NA	MYC	MXI1/MAX/MYCN/HES5/MYC	MXI1/MYC/HES5/MAX
rs16862387	chr1	19258723	0	0	NA	NA	NA	NA
rs7513627	chr1	19258801	0	0	NA	NA	NA	NA
rs4912076	chr1	19259430	0	0	NA	NA	NA	NA
rs4912077	chr1	19259436	0	0	NA	NA	NA	NA
rs4912078	chr1	19259650	0	0	NA	NA	NA	NA
rs4912079	chr1	19259729	0	0	NA	NA	NA	NA
rs2103843	chr1	19260397	0	0	NA	NA	ZNF322	NA
rs992660	chr1	19261241	0	0	ATAC	NA	NA	NA
rs992661	chr1	19261408	1	0	ATAC	ZNF524	NA	NA
rs28520270	chr1	19261533	1	0	H3K4me1	NA	NA	NA
rs17388046	chr1	19266148	0	0	NA	FLI1	NA	NA
rs5772829	chr1	19274621	0	0	NA	NA	NA	NA
rs11516518	chr1	19275077	0	0	ATAC/ETS1/JUNB/BCL6/NFATC2	NA	NA	NA
rs28367561	chr1	19276340	1	0	NA	NA	ZFP64/ZNF320/ZNF467/SP2/SP3/ZBTB48	NA
rs4912113	chr1	19276379	1	0	NA	RELB/SP1	KLF12/SP1/RELB/SP2	SP1
rs4912117	chr1	19276935	1	0	H3K4me3/H3K27ac	NA	ZNF586	NA
rs28413803	chr1	19277326	1	0	H3K4me3/H3K27ac	NA	SP1/PATZ1	NA
rs28616688	chr1	19277429	1	0	H3K27ac	NA	NA	NA
rs7538579	chr1	19279118	0	0	NA	NA	STAT1/STAT2	NA
rs11484749	chr1	19279687	0	0	NA	NA	NA	NA
rs74957812	chr1	19282032	1	1	ATAC/H3K4me3/H3K4me1/H3K27ac	FOXA2	NA	NA
rs61200168	chr1	19286165	0	0	NA	NA	NA	NA
rs28722851	chr1	19287990	0	0	NA	NA	OSR2	NA
rs28441270	chr1	19289127	0	1	NA	NA	ZNF121	NA
rs28687908	chr1	19289284	0	1	NA	NA	NA	NA
rs6656419	chr1	19290594	0	0	NA	NA	NA	NA
rs2207602	chr1	19296524	0	0	NA	NA	NA	NA
rs17384241	chr1	19297205	0	0	NA	NA	NA	NA
rs7545729	chr1	19299240	0	0	ATAC	NA	NA	NA
rs7529375	chr1	19302972	0	0	NA	NA	PTF1A/SP1/BHLHA15/PATZ1/INSM1/MYOD1	ASCL1
rs34955749	chr1	19303982	0	0	NA	NA	NA	NA
rs4912154	chr1	19304375	0	0	NA	NA	NA	NA
rs2313161	chr1	19305716	0	0	NA	HIVEP2	HIVEP2/KLF16/GSC2/IRX2	NA
rs6426609	chr1	19318275	0	0	NA	NA	NA	NA
rs6426610	chr1	19319245	0	0	NA	NA	NA	NA
rs1925705	chr1	19321251	0	0	NA	NA	ZNF121	NA
rs2013108	chr1	19321981	0	0	NA	ZNF263/MAZ/PURA	ZNF341/VEZF1/MAZ/ZNF467/ZNF770/PATZ1/KLF15/ZBTB17/WT1/PURA/ZNF263	ZNF263
rs1925703	chr1	19322989	0	0	NA	NA	NA	NA
rs6666432	chr1	19325638	0	0	NA	TP63/HES7	TP73/ZNF320/TP53	HES7
rs2147949	chr1	19327310	0	0	NA	NA	NA	NA
rs28851182	chr1	19327635	0	0	NA	TFAP2D/ZNF219	ZNF770/RARA/TFAP2D/MYOD1/ZFX/ASCL1/SNAI2/ZNF554/RARG/TBX15/ZNF263	NA
rs28663127	chr1	19333088	0	0	NA	NA	FLI1	EWSR1-FLI1
rs6426632	chr1	19340036	0	0	NA	NA	NA	NA
rs7551578	chr1	19346672	0	0	NA	ARID3A/MEF2D/MEF2A/MEF2C/MEF2B/TCF7L1	MEF2D/MEF2C/MEF2A/MEF2B	MEF2D/MEF2A/MEF2C/MEF2B/TCF7L1/LEF1
rs12565162	chr1	19347277	0	0	NA	NA	NA	NA
rs9426713	chr1	19347951	0	0	NA	NA	FOXG1/FOXL1	NA
rs4339892	chr1	19391564	0	0	NA	NA	NA	NA
rs4912041	chr1	19392706	0	0	NA	TFAP2C	TFAP2C	TFAP2A/TFAP2B/TFAP2C
rs10799666	chr1	19393387	0	0	NA	NA	NA	NA
rs4912043	chr1	19398552	0	0	NA	NA	NA	NA
rs942184	chr1	19399161	0	0	ATAC	NA	NA	NA
rs745987	chr1	19399398	0	0	NA	NA	ZNF335	NA
rs942183	chr1	19399623	1	0	NA	NA	NA	NA
rs1886026	chr1	19401728	1	0	H3K4me3/H3K4me1	NA	NA	NA
rs1886025	chr1	19401814	1	0	H3K4me3/H3K4me1/H3K27ac	EBF1	ZBTB48	NA
rs10158468	chr1	19402390	0	0	NA	CDX2	CDX2	CDX2
rs2181598	chr1	19403867	0	0	NA	DNMT1	ZNF770	NA
rs2146867	chr1	19404071	0	0	NA	NA	SRY	NA
rs2146866	chr1	19405237	0	0	NA	IRF4	NA	NA
rs2146865	chr1	19405284	0	0	NA	NA	ZNF467/PLAG1/PATZ1/MAZ/ZFX/KLF15	NA
rs2313507	chr1	19411444	0	0	NA	E2F2/E2F3/ZNF423	ZNF423	E2F1
rs2274009	chr1	19412464	0	0	NA	KLF15	ZBTB17/KLF15/KLF16/TBX15	NA
rs12584	chr1	19413261	0	0	NA	NA	NA	NA
rs12075030	chr1	19413926	0	0	NA	NA	NA	NA
rs732725	chr1	19414814	1	0	NA	NA	NA	NA
rs1043899	chr1	19415304	1	0	NA	NA	NA	NA
rs2296105	chr1	19423565	0	0	NA	NA	NA	NA
rs942181	chr1	19425559	0	0	NA	NA	NA	NA
rs4912046	chr1	19428929	0	0	NA	NA	NA	NA
rs9661719	chr1	19440107	0	0	NA	NA	NA	NA
rs2274003	chr1	19441212	0	0	NA	NA	PROX1	NA
rs4911974	chr1	19442508	0	0	NA	NA	NA	NA
rs2296104	chr1	19446388	0	0	NA	AIRE	BHLHE23/AIRE	NA
rs6426678	chr1	19447498	0	0	NA	NA	NA	NA
rs1044010	chr1	19447843	0	0	NA	NA	NA	NA
rs6681662	chr1	19448326	0	0	NA	NA	NA	NA
rs7535738	chr1	19448608	0	0	NA	NA	NA	NA
rs942179	chr1	19448814	0	0	NA	NA	NA	NA
rs6660578	chr1	19456406	0	0	NA	NA	GATA3	NA
rs6668423	chr1	19456427	0	0	NA	NA	RUNX2/RUNX1	NA
rs7547104	chr1	19457257	0	0	NA	NA	NA	SOX10
rs7538687	chr1	19457666	0	0	NA	NA	NA	NA
rs4066013	chr1	19460635	0	0	NA	NA	NFIC	NA
rs6426714	chr1	19461601	0	0	NA	NA	THRB	NA
rs7525201	chr1	19462146	0	0	NA	POU4F3	GSX2/FOXL1/HMX1/VENTX/POU4F3	POU4F3/POU4F2
rs6426715	chr1	19463611	0	0	NA	PAX5	PAX5/ZNF121/RFX2	NA
rs2274001	chr1	19464773	0	0	NA	NA	NA	NA
rs145965710	chr1	19469785	0	0	NA	ATF5/ZNF263	IRF3/FLI1/ZFP82/ETS2	EWSR1-FLI1/ZNF263
rs10917035	chr1	19479204	0	0	NA	NA	NA	NA
rs6691238	chr1	19480829	0	0	NA	NA	NA	NA
rs2282331	chr1	19480939	0	0	NA	TBX1	NA	NA
rs10799709	chr1	19482448	0	0	NA	NA	NA	NA
rs10753518	chr1	19483593	0	0	NA	NA	NFIC	NA
rs946419	chr1	19486839	0	0	NA	NA	HOXC13	HOXC13/HOXD12
rs3748759	chr1	19487656	0	0	NA	NA	NA	NA
rs3748758	chr1	19488493	0	0	NA	RFX1	NA	NA
rs1999967	chr1	19488839	0	0	NA	E2F3	NA	NA
rs10799715	chr1	19489275	0	0	NA	NA	NA	NA
rs3748757	chr1	19491857	0	0	NA	NA	NA	NA
rs6663221	chr1	19492707	0	0	NA	NA	NA	NA
rs4325153	chr1	19492876	0	0	NA	NA	NA	NA
rs60337059	chr1	19495253	0	0	NA	NR2C1	RARA/PAX5/RXRA/RARG/NR2C1	NA
rs35462475	chr1	19495397	0	0	NA	SP2/CTCFL	ZNF18/SP2/SP4/ZFP64/SP3	SP2
rs11365192	chr1	19497712	0	0	NA	BPTF	FOXJ3/SRY/BPTF	ZNF384
rs10917059	chr1	19498092	0	1	NA	NA	NA	NA
rs10799717	chr1	19498296	0	0	NA	NA	NA	NA
rs951908	chr1	19499835	0	0	NA	NA	NA	NA
rs6694521	chr1	19500729	0	0	NA	NA	NA	NA
rs1970370	chr1	19506744	1	1	H3K4me3/H3K4me1/H3K27ac	NA	NA	NA
rs7519084	chr1	19507999	0	0	NA	ZNF263	PATZ1/PROX1/FLI1/ERG/VEZF1/ZNF394	ZNF263
rs7522916	chr1	19509523	0	0	NA	NA	NA	NA
rs3762396	chr1	19510394	0	0	NA	NA	NA	NA
rs7536137	chr1	19511064	0	0	NA	NA	NA	NA
rs11588032	chr1	19518659	0	0	NA	ARID3A	ARID3A/HOXC10	NA
rs4911978	chr1	19519546	0	0	NA	MESP1	TBX2/ZEB1	NA
rs10799734	chr1	19519782	0	0	NA	NA	NA	NA
rs12116877	chr1	19521793	0	0	NA	NA	NA	NA
rs841374	chr1	19525585	0	0	NA	NA	NA	NA
rs9426798	chr1	19529749	1	0	NA	NA	NA	NA
rs7518238	chr1	19530741	0	0	NA	NA	RARA/ZNF770/RARG/NR1D1	NA
rs10917189	chr1	19535134	0	0	NA	NA	NA	NA
rs10917190	chr1	19535144	0	0	NA	NA	NA	NA
rs7515397	chr1	19554099	0	0	NA	NA	NA	NA
rs2273046	chr1	19566296	0	0	NA	NA	NA	NA
rs12095284	chr1	19571849	0	0	NA	NA	ZNF554/ZBTB17	NA
rs12094043	chr1	19571876	0	0	NA	NA	SP2/ZNF770/SP3/KLF15/SP1/TAF1	ESR1
rs61764877	chr1	19572232	0	0	NA	NA	ZNF770	NA
rs76161532	chr1	19575767	0	0	NA	NA	NA	NA
rs761305	chr1	19585545	0	0	NA	RARB	RARA/RARG	NA
rs4912059	chr1	19587164	0	0	NA	NA	ZFP64/ZNF335	NA
rs4912060	chr1	19592844	0	0	NA	NA	ZNF121/PAX5	NA
rs57351921	chr1	19593409	0	0	NA	NA	NA	NA
rs10916825	chr1	20931774	0	0	NA	NA	ESR2/ESR1	NA
rs11579101	chr1	20933067	1	0	NA	NA	NA	NA
rs10916827	chr1	20933341	1	0	NA	NA	POU6F1/HOXA10	NA
rs527912	chr1	20934283	0	0	NA	NA	NA	NA
rs572529	chr1	20936176	0	0	NA	NA	NA	NA
rs476790	chr1	20945495	1	0	NA	NA	BCL11A/PGR	NA
rs1689916	chr1	20946911	1	0	NA	ETS2	ZNF324/STAT1	NA
rs67450125	chr1	20948457	0	0	NA	NA	NA	NA
rs12031743	chr1	20948959	0	0	NA	NA	LEF1	NA
rs55665119	chr1	20949307	0	0	NA	NA	NA	NA
rs7542310	chr1	20949488	0	0	NA	NA	NA	NA
rs12567641	chr1	20950730	0	0	NA	NA	NA	NA
rs10799650	chr1	20951450	0	0	NA	NA	ZFP28	NA
rs12565631	chr1	20953367	0	0	NA	NA	NA	NA
rs10916840	chr1	20959421	0	0	NA	NA	NA	NA
rs7517909	chr1	20961004	1	0	H3K4me3/H3K4me2/H3K4me1/H3K9ac	NA	NA	NA
rs6691247	chr1	20961850	0	0	NA	NA	ZNF322	NA
rs2320393	chr1	20962265	0	0	NA	PURA	SP2/ZFP64/PURA	NA
rs3820321	chr1	20962827	0	0	NA	NA	NA	NA
rs34096583	chr1	20963854	0	0	NA	NA	MAZ/ZNF770	NA
rs12408590	chr1	20964789	0	0	NA	NA	NA	NA
rs10916842	chr1	20965013	0	0	NA	NA	NA	NA
rs931162	chr1	20965407	0	0	NA	NA	ZBTB6	NA
rs931161	chr1	20965771	0	0	NA	NA	NA	NA
rs35907207	chr1	20966890	0	0	ATAC	NA	NA	ZNF384
rs879088	chr1	20969441	0	0	NA	NA	TBX2	NA
rs7550319	chr1	20969551	0	0	NA	NA	PPARG	NA
rs7521885	chr1	20969829	0	0	NA	RUNX2/KLF15/RREB1/RUNX3/ZNF148/ZBTB7A	RUNX2/RREB1/RUNX1/RUNX3/ZSCAN31/KLF16/PROX1/TBX15/KLF6/EGR2	RUNX1/RREB1
rs7530085	chr1	20970160	1	0	NA	SOX8/SOX7	NA	SOX8
rs7522679	chr1	20970595	0	0	NA	NA	NA	NA
rs80185786	chr1	20973136	0	0	NA	NA	SHOX/SHOX2/DMBX1/GBX1/LHX9/FOXL1	NA
rs111650489	chr1	20973141	0	0	NA	LHX3/PROP1	LMX1B/LMX1A/SHOX/LHX3/SHOX2/DMBX1/ISX/RAX2/LHX9/UNCX/GBX1/DLX6/ALX4/FOXL1/ARID3A	PROP1
rs200559810	chr1	20973364	0	0	NA	FOXA3	FOXL1/FOXG1/LMX1A/ARID3A/LMX1B	FOXC2/FOXC1/FOXB1
rs7532202	chr1	20973752	0	0	NA	NA	ZNF121	NA
rs7532296	chr1	20973872	0	0	NA	NA	NA	NA
rs9287034	chr1	20973892	0	0	NA	ZNF219	ZNF770/ZNF219/THRA	NA
rs12028312	chr1	20973941	0	0	NA	SP8	KLF4	SP8
rs545426	chr1	20976163	0	0	NA	ZNF263	ZNF770/ZNF341/ZSCAN22	ZNF263
rs671312	chr1	20976212	0	0	NA	NA	NA	NA
rs1043424	chr1	20977000	1	0	NA	NA	NA	NA
rs1043443	chr1	20977380	1	0	NA	NA	NA	NA
rs1043502	chr1	20977748	0	0	NA	NA	NA	NA
rs33999970	chr1	20977854	0	0	NA	NA	NA	NA
rs1573132	chr1	20978024	0	0	NA	NA	NA	NA
rs639455	chr1	20978221	0	0	NA	RREB1	RREB1/KLF5/KLF3	RREB1
rs559542	chr1	20978410	0	0	NA	NA	SMAD3	NA
rs607254	chr1	20980880	0	0	NA	NA	NA	NA
rs594238	chr1	20981438	0	0	NA	NA	SP2/ZSCAN22/SP4/SMAD3/ZNF770	SP2
rs589709	chr1	20983987	0	0	NA	NA	WT1/SP4/ZNF708	NA
rs640742	chr1	20984554	0	0	NA	NA	NA	NA
rs623817	chr1	20986078	0	0	NA	NA	NA	NA
rs674114	chr1	20989672	0	0	NA	NA	THRA	NA
rs645819	chr1	20991404	0	0	NA	ZBTB7A	NA	NA
rs630484	chr1	20992606	0	0	NA	NA	ZNF768	NA
rs647812	chr1	20994217	0	0	NA	NA	HAND1/ZNF418	NA
rs3851896	chr1	21757334	0	0	NA	NA	NA	NA
rs61775933	chr1	21765690	0	0	NA	NA	NA	NA
rs1976403	chr1	21766453	1	1	ATAC/H3K4me3/H3K27ac/H3K4me2/H3K4me1/H2A.Z/RNApolII	NA	NA	NFKB1
rs66732917	chr1	21766605	1	1	ATAC/H3K4me3/H3K27ac/H3K4me1/BRD4/RNApolII	ZFX	NA	NA
rs1566523	chr1	21766663	1	1	ATAC/H3K4me3/H3K27ac/H3K4me1/H3K4me2/RNApolII	NA	NA	NA
rs4654745	chr1	21767096	1	0	ATAC/H3K4me3/H3K27ac/H3K4me1/RNApolII	KLF8/MAZ/WT1/EBF1/EGR1	ZNF341/KLF8/MAZ/SP3/WT1/ZBTB17	NA
rs12047493	chr1	21768191	0	0	NA	NA	ZNF121	NA
rs10916993	chr1	21770035	0	0	NA	NA	NA	NA
rs4654746	chr1	21772167	0	0	NA	HAND1	NA	NA
rs142647435	chr1	21775805	0	0	NA	NA	NA	NA
rs150401191	chr1	21775834	0	0	NA	NA	NA	NA
rs182212109	chr1	21775851	0	0	NA	NA	NA	NA
rs10737456	chr1	21776121	0	0	NA	ZEB1	ZEB1/MESP1/ID4	NA
rs10737457	chr1	21776392	0	0	NA	NA	NA	NA
rs6685071	chr1	21776884	0	0	NA	SMAD2	NA	NA
rs58431050	chr1	21776987	0	0	NA	TEAD3	NA	NA
rs4654747	chr1	21777426	0	0	NA	NR1H4	NA	NR1H4/NR1A4/NR4A2
rs4654936	chr1	21777452	0	0	NA	NA	NA	NA
rs4311854	chr1	21777751	0	0	NA	NA	NA	NA
rs10737458	chr1	21777960	0	0	NA	NA	NA	NA
rs4654937	chr1	21778035	0	0	NA	NA	NA	NA
rs1814736	chr1	21778204	0	0	NA	NA	NA	NA
rs2016464	chr1	21778965	0	0	NA	SPIC	ZNF263/ELF3/ELF5	SPI1
rs2016413	chr1	21779465	0	0	NA	NA	NA	NA
rs1814737	chr1	21779703	0	0	NA	ELF1	FLI1/ELF5/ETV5/ELF1/ETV2/ELF2/IRF4/ETV4/IRF8	ZBTB7A
rs2016203	chr1	21779737	0	0	NA	ZNF263/MAZ	MAZ/ZBTB17/VEZF1/ZNF467/WT1/RXRA/KLF15/KLF6/ZNF341/ZNF382/ZNF281/NFATC1	ZNF263
rs58392257	chr1	21780000	0	0	NA	NA	ZNF770/E2F4/E2F6	NA
rs2010202	chr1	21780651	0	0	NA	NA	ZNF770	NA
rs10737459	chr1	21780834	0	0	NA	NA	NA	NA
rs140595229	chr1	21783123	0	0	NA	NA	NA	NA
rs4515756	chr1	21784093	0	0	NA	NA	NA	NA
rs4385671	chr1	21784299	0	0	NA	NA	NA	NA
rs6675223	chr1	21785229	0	0	NA	NA	CTCFL	NA
rs6666997	chr1	21785287	0	0	NA	NA	NA	NA
rs4654938	chr1	21785981	0	0	NA	NA	ZKSCAN1	NA
rs4654748	chr1	21786068	0	0	NA	NA	NA	NA
rs538218624	chr1	21786421	0	0	NA	NA	NA	NA
rs550139712	chr1	21786422	0	0	NA	NA	ZNF274	NA
rs569570049	chr1	21786423	0	0	NA	NA	ZNF274	NA
rs536540392	chr1	21786424	0	0	NA	NA	ZNF274	NA
rs12738545	chr1	21786750	0	0	NA	NA	NA	NA
rs2316509	chr1	21787018	0	0	NA	BCL11A	BCL11A	NA
rs4654939	chr1	21787731	0	0	NA	NA	NA	NA
esv3585447	chr1	21787745	0	0	NA	NA	NA	NA
rs7545635	chr1	21788434	0	0	NA	KLF3/KLF1	NA	NA
rs6660003	chr1	21789442	0	0	NA	NA	NA	NA
rs6426709	chr1	21790941	0	0	NA	NA	ZNF467	NA
rs17420195	chr1	21794061	0	0	NA	NA	BRCA1	NA
rs7541779	chr1	21794612	0	0	NA	NA	NA	NA
rs1827293	chr1	21795388	0	0	NA	NA	NA	NA
rs4654752	chr1	21795824	1	0	NA	NA	NA	NA
rs10632199	chr1	21796517	0	0	NA	NA	NA	NA
rs7537914	chr1	21796616	0	0	NA	NA	SOX2/SOX3/SOX4	NA
rs6687836	chr1	21796770	0	0	NA	GFI1B	NA	NA
rs4654944	chr1	21797419	0	0	NA	NA	NA	NA
rs71700342	chr1	21797561	0	0	NA	NA	TBX15/KLF16	NA
rs2004380	chr1	21797996	0	0	NA	NA	NA	NA
rs7514120	chr1	21798866	0	0	NA	NA	NA	NA
rs1971327	chr1	21799489	0	0	NA	NA	NA	NA
rs1971328	chr1	21799823	0	0	NA	CTCF	ZNF41/CTCF	CTCF
rs7520015	chr1	21800185	0	0	NA	NA	ZNF410	NA
rs10916996	chr1	21800219	0	0	NA	THRB/THRA	ZIM3/AR/PGR	NA
rs10799694	chr1	21800436	0	0	NA	NA	NA	NA
rs7554122	chr1	21801116	0	0	NA	HMGA2	HMGA2	NA
rs7531217	chr1	21801346	0	0	NA	NA	NA	NA
rs4654753	chr1	21801838	0	0	NA	NA	NA	NA
rs4654945	chr1	21802029	0	0	NA	NA	NA	NA
rs4654946	chr1	21802122	0	0	NA	NA	NA	NA
rs6657015	chr1	21802450	0	0	NA	NA	NA	NA
rs6669637	chr1	21802453	0	0	NA	NA	NA	NA
rs6426713	chr1	21803177	0	0	NA	NA	NA	NA
rs7527656	chr1	21803664	0	0	NA	NA	NA	NA
rs7527672	chr1	21803734	0	0	NA	NA	NA	NA
rs4654947	chr1	21805048	1	1	NA	PTF1A	NA	NA
rs2316504	chr1	21805730	0	0	NA	NA	NA	NA
rs4654948	chr1	21805978	0	0	NA	NA	NA	NA
rs3820296	chr1	21806447	0	0	NA	PPARD	ETS2/PPARD	NA
rs200166141	chr1	21807880	0	0	NA	NA	ZNF768/MAZ/VEZF1/IRF3	NA
rs199855186	chr1	21809436	0	0	NA	NA	IRF3	NA
rs67733232	chr1	21812915	0	0	NA	NA	NA	EWSR1-FLI1
rs2047653	chr1	21813143	0	0	NA	NA	NA	NA
rs2047654	chr1	21813152	0	0	NA	AIRE	AIRE	NA
rs10799696	chr1	21813617	0	0	NA	NA	ZNF770/ZFX/ZKSCAN3	NA
rs12566538	chr1	21814187	0	0	NA	MYC/HEY2/HEY1/MNT/HES5/HES7	MYC/ARNTL/HEY1/MAX/MXI1/HES7/HES5/CREB3L1/BHLHE40/XBP1	MYC/HEY1/MXI1/HES5/HEY2/MAX/MNT/HES7/MYCN
rs12565696	chr1	21814260	0	0	NA	NA	NA	NA
rs6680125	chr1	21814390	0	0	NA	NA	NA	NA
rs34061014	chr1	21814668	0	0	NA	NA	NA	ZNF384
rs1106357	chr1	21817085	0	0	NA	NA	KLF1/SP1/KLF3/ZBTB48	SP4
rs80212518	chr1	21817126	0	0	NA	NA	NA	NA
rs34449313	chr1	21819159	0	0	NA	STAT2/IRF1/IRF3/IRF2	STAT2/STAT1/IRF1/IRF5/SRY/IRF3/IRF2	STAT1/IRF3/IRF1/IRF2
rs10799699	chr1	21820961	0	0	NA	PLAG1	NA	PLAG1
rs10799700	chr1	21820968	0	0	NA	PLAG1/ZIC1/GLIS2	GLIS2	PLAG1/GLIS2
rs10799701	chr1	21820990	0	0	NA	NA	PRDM4/NFATC1	NA
rs61778366	chr1	21821117	0	0	NA	NA	ZNF770	NA
rs1780324	chr1	21821757	0	0	NA	NA	NA	NA
rs1697422	chr1	21821897	0	0	NA	RELB	RELA/NFKB1/RELB/SOX10	NA
rs2865198	chr1	22348104	0	0	NA	NA	NA	NA
rs11586488	chr1	22348556	0	0	NA	NA	NA	NA
rs10917120	chr1	22350165	0	0	NA	NA	HEY2	NA
rs2501292	chr1	22350541	0	0	NA	NA	NA	NKX2-8/NKX2-3
rs12061255	chr1	22350547	0	0	NA	NA	NA	NA
rs3754505	chr1	22351326	1	1	H3K4me3/H3K27ac/H3K4me1	NA	RXRB/RARB	NR2F1
rs2473305	chr1	22351976	1	1	ATAC/H3K4me3/H3K27ac/H3K4me1/ETS1/BRD4/RNApolII	SP1	KLF15/SP2/VEZF1/MAZ	SP1
rs11801382	chr1	22352108	1	1	ATAC/H3K4me3/H3K27ac/H3K4me1/ETS1/BRD4/RNApolII	ZNF263/MAZ/PURA/KLF15/WT1/ZNF148	ZNF263/VEZF1/MAZ/ZNF467/PATZ1/SP2/PURA/WT1/KLF16/KLF6/ZBTB17/ZNF770/ZNF41/EGR2/SP3/ZNF320/ZNF148	ZNF263
rs67192119	chr1	22352395	1	1	ATAC/H3K4me3/H3K27ac/H3K4me1/BRD4/JUNB/ETS1/IRF4/NFKB1/RNApolII	NA	WT1	NA
rs141271718	chr1	22353345	0	0	NA	NA	ZNF121/PAX5	NA
rs2501290	chr1	22353986	0	0	NA	NA	NA	NA
rs2501289	chr1	22353989	0	0	NA	NA	NA	NA
rs3768571	chr1	22354327	0	0	NA	NA	RARA	RARA
rs2473296	chr1	22354587	0	0	NA	NA	ZNF770/ZFX/ZNF257/RARG/ZBTB17/PURA	NA
rs61778044	chr1	22355631	0	0	NA	NR1I2/RARA	ZNF770/THRA/THRB/NR1I2/ZNF324/E2F4	NA
rs56408422	chr1	22360138	0	0	NA	NA	IRF3/ZNF394/PRDM6/MNX1/STAT1	NA
rs12748456	chr1	22370157	0	0	NA	RUNX3	NA	NA
rs6661161	chr1	22373671	0	0	NA	NA	NA	NA
rs71638823	chr1	22374032	0	0	NA	NA	PAX5	NA
rs11579182	chr1	22374693	0	0	NA	PURA	ZNF770/ZFX/ZBTB17/BACH1/PURA	NA
rs11580039	chr1	22375190	0	0	ATAC	NA	NA	NA
rs10917131	chr1	22376188	0	0	NA	NA	NA	NA
rs35139465	chr1	22376452	0	0	NA	ZNF219/RARA	ZNF770/THRA/ZNF219/THRB/ZNF263/NR1H3	NA
rs3754501	chr1	22377543	0	0	NA	NA	CPEB1/FOXL1	ZNF384
rs3754500	chr1	22377718	0	0	NA	NA	NA	SP4
rs3754497	chr1	22378670	0	1	NA	NA	ZNF770/ASCL1/ZNF76/RARB/NR2F1/RARA	RARA
rs16860621	chr1	22379360	1	1	ATAC/H3K4me3/H3K27ac/H3K4me1/BRD4/RNApolII	NA	ZFP64/ZNF320/ZNF263/ZNF282	NA
rs12729825	chr1	22382739	0	0	NA	NA	MAFF	NA
rs35953899	chr1	22384077	0	0	NA	NA	ZNF121	NA
rs16826278	chr1	22386722	0	0	NA	NA	NKX2-1	NA
rs16826279	chr1	22386859	0	0	NA	NA	NA	NA
rs16826309	chr1	22389388	0	0	NA	NA	NA	NA
rs11583790	chr1	22390078	0	0	NA	NA	NA	NA
rs12406669	chr1	22391563	0	0	NA	NA	NA	NA
rs11807562	chr1	22397248	0	1	NA	NA	NA	NA
rs34896897	chr1	22398905	0	0	NA	NA	NR2F6	NA
rs16826425	chr1	22401024	0	0	NA	NA	ZNF263/LHX6	NA
rs10917139	chr1	22401538	0	0	NA	NA	TBX2	NA
rs2072921	chr1	22405398	0	0	NA	NA	NA	ZNF384
rs10917145	chr1	22412645	0	0	NA	NA	NA	NA
rs11800014	chr1	22414070	0	0	NA	NA	NA	NA
rs11577378	chr1	22420449	0	0	NA	NA	NA	NA
rs12740705	chr1	22421113	0	0	NA	NA	NA	NA
rs4076750	chr1	22423543	0	0	NA	NA	NA	NA
rs34637390	chr1	22424833	0	0	NA	NA	NA	ZNF384
rs10917152	chr1	22425642	1	0	NA	NA	MTF1	NA
rs2143103	chr1	22430069	1	0	NA	NA	NA	NA
rs11580451	chr1	22431337	0	0	H3K4me2/H3K4me3	RREB1	TBX1/SALL4/TBX15/KLF16/SREBF2/PROX1/RREB1	RREB1
rs35032392	chr1	22436691	0	0	NA	ARID3A	ZNF354A	ZNF384
rs34745135	chr1	22442171	1	0	NA	NA	NA	NA
rs35923353	chr1	22448448	1	0	NA	NA	NA	NA
rs11584458	chr1	22448932	0	0	NA	SP2	WT1/ZNF467/PATZ1	SP2
rs546188676	chr1	22449169	0	0	NA	ZNF148/MAZ/ZFX	NR2F1/RXRA/SP2/ZNF148/VEZF1	NA
rs11580864	chr1	22452374	0	0	NA	NA	NA	NA
rs6676241	chr1	22453626	0	0	NA	TCF4	SMAD4	SMAD2/TCF4
rs6678992	chr1	22453842	0	0	NA	NA	NA	PPARG
rs2235527	chr1	22453975	0	0	NA	NEUROD1/MEIS2/HES7/HES5/HEY2/HEY1/MNT	NFIC/TCF4/SMAD3/HEY1/HES5/HES7/CREB3L1/BHLHE40/ARNTL	NFIC/PKNOX2/HES7/HEY1/HES5/NFIX/HEY2/NFIA/MNT/MYC/MAX
rs2235526	chr1	22454001	0	0	NA	NA	NA	NA
rs6679479	chr1	22454261	0	0	NA	NA	NA	NA
rs2235525	chr1	22454325	0	0	NA	TBX20	ZNF436/ZSCAN22	NA
rs10917158	chr1	22454373	0	0	NA	RREB1	RREB1	RREB1
rs10917159	chr1	22454791	0	0	NA	PURA	RFX1/RFX2/ELK3	NA
rs10753530	chr1	22455314	0	0	NA	NA	ZNF18	NA
rs11582100	chr1	22455449	0	0	NA	NA	RARA/RARB/RXRB/THRB/RARG	NA
rs11582542	chr1	22455588	0	0	NA	NA	NA	NA
rs561767391	chr1	22456756	0	1	NA	NA	NA	NA
rs877629	chr1	22456895	0	0	NA	NA	MAZ/RXRA	NA
rs909816	chr1	22456970	0	0	NA	NA	NA	NA
rs34087879	chr1	22457611	0	0	NA	NA	NA	NA
rs1076680	chr1	22458384	0	0	NA	NA	THRA	NA
rs34446016	chr1	22458637	0	0	NA	ZNF740	NA	ZNF740
rs12727309	chr1	22461627	1	0	NA	ZNF148/THAP1	ZNF148/PATZ1/SP2/ZBTB17/NR2F1/VEZF1/MAZ/SREBF2/SP4/RARA/TBX2	THAP1
rs11584713	chr1	22462143	1	0	NA	NA	NA	NA
rs663002	chr1	22925613	0	0	NA	NA	NA	NA
rs142471310	chr1	23495443	1	0	ATAC/H3K4me3/RNApolII	PURA/MAZ	EGR2/VEZF1/EGR1/WT1/TBX15/ZNF467/ZBTB17/TAF1/TBX1	EWSR1-FLI1
rs79418065	chr1	23498641	0	0	NA	NA	ZIM3	NA
rs117067889	chr1	23505460	0	0	NA	NA	NA	NA
rs76065586	chr1	23506560	0	0	NA	NA	NA	NA
rs117108333	chr1	23511897	0	0	NA	ZNF263/ATF5/MAZ/PURA	STAT1/IRF3/KLF15/ZNF263/SPI1/TAF1/BCL11A/ZNF467/SPIB/VEZF1/PURA/ZSCAN22	ZNF263
rs114087177	chr1	23541506	0	0	NA	NA	NA	NA
rs117445855	chr1	23542871	0	0	NA	NA	NA	NA
rs9701250	chr1	23579767	1	1	NA	TFAP2C	NA	NA
rs72659743	chr1	23580269	0	0	NA	NA	ZBTB18	NA
rs10917365	chr1	23581450	0	0	NA	NA	ZNF770	NA
rs2749146	chr1	23582880	0	0	NA	NA	NA	NA
rs9725266	chr1	23583406	0	0	NA	NA	NA	NA
rs9287043	chr1	23583451	0	0	NA	HES1/HEY2/HES7/HES5/HEY1	HEY2/HES1	HES7/HES5/HEY1
rs76768765	chr1	23583749	0	0	INO80	SMAD1	SMAD1	NA
rs147997113	chr1	23583839	0	0	NA	NA	ZNF770/ZSCAN31	NA
rs145931469	chr1	23584080	0	0	NA	NA	RFX5/MYBL1/TBX2	NA
rs9792839	chr1	23584704	0	0	NA	NA	SOX10	NA
rs9792898	chr1	23584865	0	0	NA	NA	MZF1	NA
rs2806547	chr1	23585355	0	0	NA	PAX5	ZNF121/PAX5	NA
rs59613632	chr1	23585356	0	0	NA	PAX5	ZNF121/PAX5	NA
rs72659751	chr1	23585833	0	0	NA	TFAP2D/ZNF219	ZNF770/RARA/TFAP2D/TBX15/RARG/ZNF219/PROX1	NA
rs9658850	chr1	23587590	0	0	NA	KLF15	IRX2	NA
rs63378061	chr1	23588050	0	0	NA	IRF1	IRF1/IRF3/IRF5/STAT1/IRF2	IRF1
rs61006848	chr1	23588969	0	0	NA	ARNT2	ARNT2	NA
rs12080801	chr1	23589328	0	0	NA	NA	NA	NA
rs2806548	chr1	23590184	1	0	NA	SMAD1	SMAD1	NA
rs16828151	chr1	23590294	1	0	NA	NA	NA	NA
rs2039316	chr1	23600798	0	0	NA	KLF4/KLF5/SP1/SP2/THAP1	SP4/ZBTB17/KLF12/MAZ/KLF4/SP2/KLF1/ZFX/E2F4/KLF3/KLF5/KLF9/SP3/SP1/NR2F1/THRB/NR2F2/RARA	KLF5/SP1/SP2/THAP1
rs57575916	chr1	23602620	0	0	NA	NA	ZNF121	NA
rs628465	chr1	23604370	1	0	NA	NA	NA	NA
rs5773038	chr1	23605285	0	0	NA	IRF3	STAT1/STAT2/NFATC1	NA
rs12408518	chr1	23606650	0	0	NA	NA	ZNF8	NA
rs656342	chr1	23607360	0	0	NA	NA	ZFP28/PRDM6	NA
rs58087683	chr1	23611611	0	0	NA	NA	NA	NA
rs1211737	chr1	23613974	0	0	NA	NA	ZBTB4	NA
rs139525508	chr1	23614429	0	0	NA	NA	NA	NA
rs2806552	chr1	23614479	0	0	NA	NA	NA	NA
rs9661830	chr1	23614982	0	0	NA	STAT6	NA	NA
rs1198498	chr1	23616288	0	0	NA	HOXC8/PBX1	PBX1/HOXC8	PBX1
rs611619	chr1	23621691	0	0	NA	ID4/TCF4	ID4/ASCL1	ID4/TCF4/ZEB1
rs589939	chr1	23622699	0	0	NA	NA	NA	NA
rs2749160	chr1	23624007	0	0	NA	NA	NA	NA
rs11382748	chr1	23626206	0	0	NA	NA	NA	NA
rs655600	chr1	23631625	0	0	NA	NA	NA	NA
rs139216473	chr1	23632206	0	0	NA	NA	NA	NA
rs1535179	chr1	23639009	0	0	NA	NA	NA	NA
rs642706	chr1	23641367	0	0	NA	NA	NA	NA
rs10493016	chr1	23642023	0	0	NA	STAT5B/STAT5A	NA	NA
rs10917370	chr1	23642837	0	0	NA	NA	ZNF260	NA
rs56176431	chr1	23643466	0	0	NA	NA	NA	NA
rs2749162	chr1	23643811	0	0	NA	NA	ZBTB18/TCF12/TFAP4	NA
rs686451	chr1	23650844	0	0	NA	NA	RARA/RARG/PAX5/NR4A3	NA
rs646317	chr1	23656285	0	0	NA	NA	NA	NA
rs4648861	chr1	23657175	0	0	NA	NA	NA	NA
rs12140750	chr1	23659141	0	0	NA	NA	NA	NA
rs565860178	chr1	23659194	0	0	NA	NA	ZFP28	ZNF384
rs12140788	chr1	23659214	0	0	NA	NA	IRF1/IRF2/SRY	IRF1/RREB1
rs35816647	chr1	23659389	0	0	NA	NA	FEZF1/MEF2B	NA
rs34405278	chr1	23662426	0	0	NA	NA	NA	NA
rs28656857	chr1	23663032	0	0	NA	NA	NA	NA
rs633278	chr1	23664797	0	0	NA	EGR4	TBX3/WT1/EGR1/SP4	EGR4
rs3753250	chr1	23669770	0	0	H3K4me3/H3K4me2	NA	ZNF768	NA
rs12409193	chr1	23670803	1	1	ATAC/H3K4me3/H3K27ac/H3K4me1/BRD4/BCL6/CREBBP/ETS1/RNApolII	MAZ/ZNF148/SP2/ZNF740/ZNF263	WT1/SP3/ZNF281/VEZF1/ZNF148/KLF3/TBX15/ZBTB17/EGR2/SP4/KLF16/ZNF740/ZNF134/ZSCAN22/MAZ/ZNF263/EGR1/SP1/ZNF467	SP2/ZNF740
rs61777130	chr1	23678721	0	0	NA	NA	NA	NA
rs61777131	chr1	23678811	0	0	NA	NA	NA	NA
rs12563200	chr1	23680630	0	0	NA	NA	THRA/RARB/RXRB	NA
rs2749141	chr1	23681232	0	0	NA	ARID3A	CPEB1/FOXL1/FOXG1/HOXC10/ARID3A	NA
rs74416781	chr1	23684954	0	0	NA	FUBP1	FUBP1/FOXJ3/RUNX2/RUNX3/RUNX1	NA
rs79253736	chr1	23685489	0	0	NA	NA	NA	NA
rs41300120	chr1	23685968	0	0	NA	NA	LMX1A/LMX1B/HOXC10/DLX4/DLX6	NA
rs644749	chr1	23687827	0	0	NA	NA	NA	NA
rs3795308	chr1	23689083	0	0	NA	NA	NA	NA
rs57254366	chr1	23690536	0	0	NA	NA	NA	ZNF384
rs649915	chr1	23690876	0	0	NA	HIC2	IRX2	HIC2
rs61777134	chr1	23691762	0	0	NA	ARNT2/HIC2	ARNT2	HIC2
rs79490829	chr1	23691901	0	0	NA	ARID3A/ONECUT3	FOXL1/CPEB1/FOXG1/ARID3A/FOXJ3/POU4F3/LMX1A/LMX1B/HOXC10/HOXB3/UNCX/RAX2/ALX3/MEOX2/ALX4	NA
rs146808591	chr1	23692211	0	0	NA	LHX3	LMX1B/LHX3/LMX1A/SHOX/SHOX2/GBX1/LHX9/ISX/HOXB3/DMBX1/DLX6	NA
rs10917374	chr1	23693167	0	0	NA	NA	NA	NA
rs618237	chr1	23693385	0	0	NA	ZNF75A	NA	NA
rs680386	chr1	23695275	1	0	ATAC/H3K4me3/H3K27ac/H3K4me1/H3K4me2/H3K9ac/H4K16ac/ETS1/BCL6/RNApolII	NA	NA	NA
rs638722	chr1	23697617	0	0	NA	NA	ZNF708	NA
rs754984	chr1	23698120	0	0	NA	NA	NA	NA
rs9887921	chr1	23700811	0	0	NA	NA	NA	NA
rs4649024	chr1	23701583	0	0	NA	NA	CPEB1	NA
rs694843	chr1	23702239	0	0	NA	NA	NA	NA
rs9887774	chr1	23702384	0	0	NA	NA	NA	ZNF384
rs9887775	chr1	23702531	0	0	NA	NA	ZNF121/PAX5/RFX2/RFX1/ZNF563/MAFA/ZBTB7B	NA
rs664755	chr1	23706760	0	0	NA	NA	PAX5/ZNF121	NA
rs7532311	chr1	23708486	0	0	NA	NA	NA	NA
rs10737472	chr1	23708919	0	0	NA	NA	NA	NA
rs10917375	chr1	23708989	0	0	NA	AL773544.1	NFIL3/DBP	NA
rs12131566	chr1	23709759	0	0	NA	PAX5	PAX5/ZNF121	NA
rs2298633	chr1	23710241	0	0	NA	NA	NA	NA
rs649458	chr1	23712528	1	0	NA	NA	NA	NA
rs12126283	chr1	23712625	1	0	NA	NA	NA	GATA1
rs1198443	chr1	23712773	0	0	NA	NA	NA	NA
rs1212034	chr1	23714665	0	0	NA	NA	NA	NA
rs12136719	chr1	23714814	0	0	NA	NA	ZNF770/ZFX/ZBTB17/OSR2	NA
rs61777147	chr1	23715696	0	0	NA	NA	NA	NA
rs72882938	chr1	23716014	0	0	NA	NA	TP63/TP73/HEY2	NA
rs79933896	chr1	23717766	0	0	NA	NA	NA	NA
rs2510071	chr1	23719621	0	0	NA	BCL6B/BCL6	BCL6B/BCL6	BCL6B
rs12130159	chr1	23721596	0	0	NA	MAZ	TBX15/ZBTB17/VEZF1/SPIC/WT1/SP4/SP3/KLF16/ZNF281/KLF15/KLF5/MZF1/SPIB/SPI1	NA
rs946266	chr1	23721847	0	0	NA	NA	NR1H4	NR4A2
rs1767138	chr1	23721974	0	0	NA	NA	ZNF418/SOX4/SOX2/SOX10	SOX10
rs77248797	chr1	23722491	0	0	NA	NA	TBX4	NA
rs77401098	chr1	23722712	0	0	NA	NA	THRA	NA
rs143831328	chr1	23722887	0	0	NA	NA	TBX15	NA
rs77938139	chr1	23723880	0	0	NA	NA	NA	NA
rs12568007	chr1	23724514	0	0	NA	NA	NA	NA
rs7549560	chr1	23724637	0	0	NA	NA	NA	NA
rs1893457	chr1	23726136	0	0	NA	NA	NA	NA
rs12142882	chr1	23726143	0	0	NA	NA	NA	NA
rs7412986	chr1	23728649	0	0	NA	ENO1	PAX5/ZNF121	NA
rs79780240	chr1	23728705	0	0	NA	NA	NA	NA
rs75673594	chr1	23728914	0	0	NA	NA	ZNF85/DDIT3	NA
rs3973655	chr1	23729542	0	0	NA	NA	NA	NA
rs77121970	chr1	23731787	0	0	NA	NA	NA	NA
rs2004879	chr1	23732000	0	0	NA	NA	ZNF770/ZFX/ZBTB17/ZSCAN22/ZNF554	NA
rs77282836	chr1	23733136	0	0	NA	BPTF/RREB1	BPTF/RREB1/SRY	RREB1
rs76549039	chr1	23733304	0	0	NA	SMAD1	SMAD1	NA
rs114352248	chr1	23737013	0	0	NA	NA	TWIST1/OLIG2/LYL1/TFAP4/IRF9	STAT1
rs76230830	chr1	23784293	0	0	NA	NA	NA	NA
rs3218211	chr1	23835794	0	0	NA	REST	REST	NA
rs2075993	chr1	23836364	0	0	NA	PURA/SMAD1/MAZ/SP2/ZFX	PURA/SMAD1/SP3/SP4/TBX15/SP2/SP1	NA
rs2282720	chr1	23839769	0	0	NA	NA	NA	NA
rs6667575	chr1	23859521	0	0	NA	NA	NA	NA
rs142499304	chr1	23861115	0	0	NA	NA	NA	NA
rs2092085	chr1	23863815	0	0	NA	NA	KLF16	NA
rs35142204	chr1	23870647	0	0	NA	NA	NA	NA
rs35198947	chr1	23871286	0	0	NA	NA	NA	NA
rs35128676	chr1	23875441	0	0	NA	ZNF148/E2F6/EGR1/E2F4/WT1/E2F1	PATZ1/EGR2/EGR1/ZNF816/E2F1/E2F6/KLF16/MAZ/KLF6/PAX5/WT1/ZNF148/ZBTB17/E2F4/TFDP1/SP2/VEZF1/KLF15/E2F7/ZNF281/E2F3/SP3/SP4/ZNF341/ZNF467/SP1	E2F6/E2F4
rs12730660	chr1	23877392	0	0	NA	NA	ZNF335/ZNF554/ZNF770	NA
rs12045043	chr1	23878238	0	0	NA	NA	TP63/TP73	NA
rs874515	chr1	23878959	0	0	NA	RREB1/KLF5	MZF1/KLF6/TBX15/KLF15/KLF5/KLF16/KLF1/EGR2	RREB1/KLF5
rs877931	chr1	23880703	1	1	NA	NA	ZNF41	NA
rs2742946	chr1	23886073	1	0	ATAC/H3K4me3/H3K4me1/BRD4/BCL6/RNApolII	EGR1/SP2/TFAP2D/ZNF148/PURA/WT1/SP1/KLF16/KLF4/KLF5/SP3/KLF15/SP4/ZBTB7A/KLF14/KLF6/PLAG1/ZFX/EGR3	SP1/SP2/SP3/EGR4/KLF6/KLF15/SP4/TFAP2D/ZNF148/ZNF281/KLF16/EGR1/EGR2/WT1/TBX1/THAP1/KLF3/PATZ1/MAZ/KLF9/KLF1/KLF12/TBX15/KLF5/E2F4/ZBTB17/KLF14/KLF4/VEZF1/ZSCAN22/ZNF467/ZNF219	SP2/SP1/KLF16/KLF5/SP3/SP4/KLF14/EGR3/EGR1
rs7540214	chr1	24508747	0	0	NA	SP8/SP3	NA	SP8/SP3/KLF9
rs7524201	chr1	24508818	0	0	NA	NA	NA	NA
rs7537544	chr1	24508819	0	0	NA	NA	NA	NA
rs10794647	chr1	24509133	0	0	NA	SP8	KLF3	SP8
rs4649201	chr1	24509435	0	0	NA	NA	FOXL1/FOXG1/AR/FOXA1	NA
rs7546025	chr1	24510252	0	0	NA	NA	ZNF121	NA
rs7546212	chr1	24510421	0	0	NA	ENO1	ZNF121	NA
rs3932666	chr1	24511566	0	0	NA	NA	NA	NA
rs3932664	chr1	24511663	0	0	NA	NA	NA	NA
rs4489498	chr1	24512055	0	0	NA	NA	NA	NA
rs6424162	chr1	24512576	0	0	NA	NA	NA	NA
rs11249020	chr1	24512804	0	0	NA	NA	PPARG/RXRA	ZNF263
rs11249021	chr1	24512881	0	0	NA	NA	NA	NA
rs78312791	chr1	24513613	1	0	ATAC/H3K4me3/H3K27ac/H3K4me1	ZNF524	ZNF524	NA
rs113333331	chr1	24516387	0	0	NA	NA	NA	ZNF384
rs7552167	chr1	24518643	0	0	ATAC/JUNB/IRF4	NA	NA	NA
rs59960858	chr1	24519437	0	0	NA	ZNF740/E2F7/E2F8	ZNF740/REL	ZNF740/E2F7
esv3585497	chr1	24520350	1	0	NA	NA	NA	NA
rs2223503	chr1	24754520	0	0	NA	NA	ZFP64	NA
rs10903086	chr1	24755281	0	0	NA	NA	NA	RARA
rs7526660	chr1	24755993	0	0	NA	NA	NA	NA
rs2360785	chr1	24756474	0	0	NA	NA	NA	NA
rs7539147	chr1	24756867	0	0	NA	NA	NA	NA
rs7551521	chr1	24756940	0	0	NA	NA	ZNF121/PAX5	NA
rs7530010	chr1	24757129	0	0	NA	NA	NA	NA
rs7530202	chr1	24757341	0	0	NA	NA	NA	NA
rs6679811	chr1	24758604	1	0	NA	NA	NA	NA
rs6692226	chr1	24758683	0	0	NA	NA	NA	NA
rs926459	chr1	24759403	0	0	NA	HES7	NA	HES7
rs926460	chr1	24759429	0	0	NA	NA	NA	NA
rs10794661	chr1	24760123	0	0	NA	NA	NA	NA
rs34161886	chr1	24760313	0	0	NA	ZNF263	MAZ/WT1/PATZ1/ZBTB17/VEZF1/ZNF467/KLF15	NA
rs4648986	chr1	24760417	0	0	NA	NA	NANOG	NA
rs7522054	chr1	24761391	0	0	NA	NA	NA	NA
rs6658307	chr1	24762741	0	0	NA	NA	NA	NA
rs6661096	chr1	24763000	0	0	NA	NA	NA	ZNF384
rs6676218	chr1	24763062	0	0	NA	NA	SMAD3/ZNF770	NA
rs61773967	chr1	24763281	0	0	NA	NA	NA	NA
rs61773968	chr1	24763285	0	0	NA	NA	NA	NA
rs61773969	chr1	24763331	0	0	NA	NA	NA	NA
rs7515611	chr1	24908535	0	0	NA	NA	PATZ1/ZNF320/ZNF667	NA
rs3924435	chr1	24908929	0	0	NA	NA	NA	NA
rs71032829	chr1	24909308	0	0	NA	NA	NA	NA
rs55861293	chr1	24910209	0	0	NA	NA	NFATC1	ZNF384
rs12138676	chr1	24912884	0	0	NA	NA	NA	NA
rs12137127	chr1	24913972	0	0	ATAC/DNase	NA	NA	NA
rs12139763	chr1	24914679	0	0	NA	NA	ZNF770	NA
rs34262503	chr1	24915248	0	0	NA	NA	NA	NA
rs201081851	chr1	25207069	0	0	NA	NA	NA	NA
rs585323	chr1	25605465	0	0	NA	TBX1/TFAP2C	TFAP2C	NA
rs41267486	chr1	25617106	0	0	NA	NA	ZNF770/MAZ	NA
rs28553519	chr1	25619589	0	0	NA	NA	ZNF341	NA
rs2904843	chr1	25625471	0	0	NA	TWIST1	NA	NA
rs2986167	chr1	25627066	0	0	NA	TFAP2D/EGR1/WT1/MAZ/PURA	ZNF770/TFAP2D/TBX15/ZNF263/PATZ1/WT1/EGR2/TAF1/EGR1/SP2/ZNF143/ZNF76/PROX1/MAZ/KLF15/SP1/PURA/ZFX	NA
rs590813	chr1	25629927	0	0	NA	NA	NA	NA
rs590787	chr1	25629943	0	0	NA	NA	NA	NA
rs596608	chr1	25663071	0	0	H3K4me2/H3K4me3	NA	NA	NA
rs3093578	chr1	25667911	0	0	NA	NA	ZNF322	NA
rs3093583	chr1	25668366	0	0	NA	FUBP1/FOXM1/FOXI1	FOXL1/FUBP1/AR/FOXJ3/CPEB1/FOXG1	ZNF384
rs3091242	chr1	25674785	0	0	NA	HOXC8	POU4F2/HOXB3/LMX1A/VENTX/HOXC8/CPEB1/HOXC10	NA
rs3091241	chr1	25674913	0	0	NA	NA	NA	NA
rs3091240	chr1	25676935	0	0	NA	NA	NA	NA
rs3093614	chr1	25677844	0	0	NA	NA	CPEB1	NA
rs3093632	chr1	25684012	1	0	ATAC	NA	NA	NA
rs3093638	chr1	25685484	0	0	NA	ZNF350	NA	NA
rs9689	chr1	25688276	1	0	NA	NA	NA	NA
rs113026442	chr1	25689406	0	0	NA	ZNF713	ARNT	NA
rs1293259	chr1	25695835	1	1	NA	NA	ZNF335	NA
rs644592	chr1	25703156	0	0	NA	NA	NA	NA
rs1293261	chr1	25713234	0	0	NA	SREBF2	ZNF18/ZFP64	SREBF2
rs35992941	chr1	25713333	0	0	NA	RREB1	RREB1/FOXG1	RREB1
rs636889	chr1	25717139	0	0	NA	ZNF148	ZNF76/ZNF143/ZNF148/THAP11/BHLHE41	NA
rs609320	chr1	25717365	0	0	NA	NA	NA	NA
rs607116	chr1	25717841	0	0	NA	REST	TFAP4	NA
rs665372	chr1	25719235	0	0	NA	NA	NA	NA
rs666686	chr1	25719511	0	0	NA	NA	ETV6	NA
rs686631	chr1	25719599	0	0	NA	NA	NA	NA
rs1293262	chr1	25720045	0	0	NA	NA	ZNF770	NA
rs679879	chr1	25720204	0	0	NA	NA	NA	NA
rs1293265	chr1	25720248	0	0	NA	NR2C1/NR2E1	RXRA/NR2C1/ZBTB4/NR2F1/NR2F2/PPARA/TBX1/PPARG	NR2F1
rs1296021	chr1	25720301	0	0	NA	NA	NA	NA
rs680732	chr1	25720370	0	1	NA	MAZ	FLI1/RORA	SOX4
rs669063	chr1	25721154	0	0	NA	NA	NA	NA
rs4081181	chr1	25721457	0	0	NA	NA	NA	NA
rs631133	chr1	25724146	0	0	NA	NR4A2/BATF3	ATF2/TEF	BATF3
rs613630	chr1	25724366	0	0	NA	NA	ZNF335	NA
rs582717	chr1	25726836	0	0	NA	NA	ZBTB17/GSC2	NA
rs28594470	chr1	25736299	0	0	NA	NA	NA	NA
rs111941366	chr1	25736369	0	0	NA	NA	NA	NA
rs12048617	chr1	25739064	0	0	RNApolII	SP3	KLF4	SP3
rs2982341	chr1	25740190	0	0	NA	NA	ARNT/ZNF322	NA
rs28633797	chr1	25741629	0	0	NA	NA	MZF1	NA
rs112136614	chr1	25742585	0	0	NA	NA	NA	NA
rs78207142	chr1	25742694	0	0	NA	NA	NA	NA
rs1883427	chr1	25744468	0	0	NA	NA	NA	NA
rs2982360	chr1	25745645	0	0	NA	NA	NA	NA
rs2904815	chr1	25746314	0	0	NA	ZNF148/RREB1/PURA/SP2	TBX15/EGR2/TBX1/ZNF148/ZNF281/SP3/EGR1/RREB1/WT1/KLF16/KLF3/SP2/MAZ/ZBTB17/PURA/KLF15/PATZ1/VEZF1/SP4/VDR/NR1D1	RREB1/SP2
rs2904813	chr1	25746563	0	0	NA	NA	NA	NA
rs586178	chr1	25747230	0	0	NA	PLAG1	NR1D1	NA
rs2072931	chr1	25747399	0	0	NA	NA	TAL1/GATA2/GATA1	NA
rs2072933	chr1	25747646	0	0	NA	NA	NA	NA
rs2281179	chr1	25747655	0	0	NA	NA	NA	NA
rs2375313	chr1	25748235	0	0	NA	ZNF263/SPI1	FLI1/ZNF467/VEZF1/MAZ/BCL11A/ETV5/ZNF341/IRF4/IRF8/SPI1/ELF5/SPIB	ZNF263/EWSR1-FLI1
rs4649082	chr1	25748357	0	0	NA	NA	NA	NA
rs4649083	chr1	25748795	0	0	NA	NA	PRDM6	NA
rs12402120	chr1	25751632	0	0	NA	NA	NA	NA
rs4649084	chr1	25752617	0	0	NA	NA	NA	NA
rs1811832	chr1	25753565	0	0	NA	NA	NA	NA
rs909832	chr1	25754025	0	0	NA	ZNF384	ZNF384/ZNF586	NA
rs932372	chr1	25755014	0	0	NA	NA	ZNF214	NA
rs909834	chr1	25757996	1	1	H3K4me3/H3K27ac/H3K4me1	NA	NA	NA
rs11249249	chr1	25758134	1	1	H3K4me3/H3K27ac/H3K4me1	EGR1/HLTF	TBX15/KLF6/EGR2/MAZ/EGR1/VEZF1/ZNF770/TBX1/KLF16/PATZ1/ZNF467/HLTF	NA
rs873309	chr1	25758419	0	0	H3K4me3/H3K4me2	NA	NFATC1	ZNF384
rs873308	chr1	25758655	0	0	H3K4me2/H3K4me3	NA	NA	NA
rs11802413	chr1	25760920	0	0	NA	NA	NA	NA
rs1534954	chr1	25761924	0	0	NA	DUX4	DUXA/DUX4	DUX4
rs6699896	chr1	25762902	0	0	NA	PHOX2B/PHOX2A/ALX1/ISX/DRGX/UNCX	ALX3/PHOX2A/PHOX2B/ALX4/DRGX/ALX1	PHOX2A
rs4233043	chr1	25765483	0	0	NA	NA	NA	FOXC2
rs143442147	chr1	25765896	0	0	NA	FOXM1/FOXF1/FOXI1/FOXJ2	FOXL1/FOXJ3/FOXG1/FOXF1/FOXO4/FOXJ2/AR	FOXC2
rs9438909	chr1	25766465	0	0	NA	NA	NA	NA
rs35345536	chr1	25766488	0	0	NA	NA	NA	NA
rs35568851	chr1	25766501	0	0	NA	NA	NA	NA
rs35148262	chr1	25766623	0	0	NA	NA	NA	NA
rs71815906	chr1	25767258	0	0	NA	NA	NA	ZNF384
rs11249250	chr1	25767609	0	0	NA	NA	NA	NA
rs10903129	chr1	25768937	0	0	NA	NA	ZNF586	NA
rs139604259	chr1	25769209	0	0	NA	NA	ZNF274	NA
rs10903130	chr1	25769221	0	0	NA	NA	NA	NA
rs11249251	chr1	25770188	0	0	NA	RHOXF1	NA	NA
rs6661533	chr1	25771715	0	0	NA	NA	NA	NA
rs35789222	chr1	25774643	0	0	NA	NA	NA	NA
rs12027110	chr1	25775682	0	0	NA	NA	NA	ZNF384
rs12027135	chr1	25775733	0	0	NA	NA	NA	NA
rs7548114	chr1	25776343	0	0	NA	NA	MESP1	NA
rs6699113	chr1	25777743	0	0	NA	NA	NA	NA
rs7554255	chr1	25778106	0	0	NA	MEF2C/MEF2A	MEF2B/MEF2D/MEF2A/MEF2C	MEF2C
rs4649085	chr1	25778832	0	0	NA	NA	NA	NA
rs7532783	chr1	25779249	0	0	NA	NA	NA	NA
rs34997029	chr1	25783823	0	0	NA	NA	NA	NA
rs34933589	chr1	25788198	0	0	NA	SPIC	NA	SPIC/SPI1
rs35189848	chr1	25788422	0	0	NA	NA	NA	NA
rs35346083	chr1	25788425	0	0	NA	NA	NA	NA
rs75263923	chr1	25790745	0	0	NA	NA	NA	NA
rs34055966	chr1	25791207	0	0	NA	NA	NA	NA
rs61775180	chr1	25793663	1	0	H3K27ac/H3K4me1	NA	NA	NA
rs35614701	chr1	25798123	0	0	NA	NA	SOX9	NA
rs35431118	chr1	25800790	1	0	H3K27ac	NA	NA	NA
rs66566426	chr1	25804743	0	0	NA	NA	NA	ZNF384
rs35109971	chr1	25805451	0	0	NA	NA	NA	ZNF384
rs35065124	chr1	25806112	0	0	NA	NA	NA	NA
rs35589882	chr1	25807095	0	0	NA	NA	NA	NA
rs61775190	chr1	25808948	1	0	NA	NA	STAT1	NA
rs61775192	chr1	25810416	1	0	NA	NA	PRDM14/SPIC	NA
rs61775193	chr1	25810966	0	0	NA	NA	NA	NA
rs35633988	chr1	25811546	1	0	NA	NA	ETV2/TEAD3/ETV5	NA
rs67886319	chr1	25812859	0	0	NA	NA	NA	NA
rs35225089	chr1	25813620	0	0	NA	NA	NA	NA
rs35945278	chr1	25813811	0	0	NA	NA	NA	NA
rs71808843	chr1	25816658	0	0	NA	NA	NA	NA
rs72660960	chr1	25816847	0	0	NA	NA	HOXA11/GATA6/HOXC12	NA
rs35343405	chr1	25817705	0	0	NA	NA	NA	NA
rs34791230	chr1	25818398	0	0	NA	TFAP2C	TFAP2C/TFAP2A	NA
rs72660961	chr1	25818452	1	0	NA	EBF1	SREBF2/EBF1	EBF1
rs35243054	chr1	25821671	1	0	NA	NA	NA	NA
rs34720549	chr1	25821688	1	0	NA	NA	NA	NA
rs35932420	chr1	25822202	0	0	NA	PITX2/TBX1	PITX2	NA
rs35199321	chr1	25822225	0	0	NA	ZNF219	ZNF770/ZNF219/TBX15/ZNF324	NA
rs34605785	chr1	25822271	0	0	NA	NA	ZNF121/PAX5	NA
rs61775206	chr1	25825781	0	0	NA	NA	NA	NA
rs67125653	chr1	25825950	0	0	NA	BPTF/FUBP1/ARID3A	FOXJ3/SRY/BPTF/STAT1/FUBP1/FOXL1/CPEB1/NFATC1/STAT2	ZNF384
rs72660967	chr1	25825956	0	0	NA	NFATC3/ARID3A/NFATC2	STAT1/FOXJ3/NFATC1/CPEB1/STAT2/POU2F1	NFATC3/ZNF384/NFATC1
rs34491689	chr1	25826502	0	0	NA	NA	NA	NA
rs71577777	chr1	25828682	0	0	NA	NA	NA	NA
rs35886763	chr1	25828758	0	0	NA	NA	NA	NA
rs61775209	chr1	25830899	0	0	NA	NA	NA	NA
rs74326094	chr1	25839018	0	0	NA	FLI1	ETV4/ERG/FLI1/ETS1/ETV2	MZF1
rs61776818	chr1	25866838	0	0	NA	NA	NA	NA
rs34253960	chr1	25884492	0	0	NA	NA	NA	NA
rs10687390	chr1	25889342	1	0	ATAC/H3K4me3/H3K27ac/ETS1/BRD4/RNApolII	NA	ZNF768	NA
rs12096438	chr1	25889422	1	0	H3K4me3/H3K27ac/H3K4me1/BRD4/RNApolII	NA	NA	NA
rs6687605	chr1	25889632	1	1	H3K4me3/H3K27ac/H3K4me1	ZNF219	ZNF740/ZNF219	NA
rs6688931	chr1	25889672	1	1	H3K4me3/H3K27ac/H3K4me1	YBX1	NR1H4/MZF1	NA
rs6661159	chr1	25890050	1	1	ATAC/H3K4me3/H3K4me1/H3K27ac	NA	PLAG1/ZNF770	NA
rs4075184	chr1	25890835	0	0	H3K4me3	NA	NA	NA
rs3856239	chr1	25891174	0	0	H3K4me3	NA	NA	NA
rs56214942	chr1	25891959	0	0	ATAC/RNApolII	NA	TBX2	NA
rs11799800	chr1	25891971	0	0	ATAC/RNApolII	NA	TBX2	NA
rs4400597	chr1	25892298	0	0	NA	ZFX	ZFP64/ZFX	NA
rs3856240	chr1	25892525	0	0	NA	NA	ZNF324/TBX21/ZNF320	NA
rs3924486	chr1	25892880	0	0	NA	NA	NA	NA
rs4523506	chr1	25893221	0	0	ATAC	NA	TCF3	NA
rs4418583	chr1	25893242	0	0	ATAC	MAX/NEUROD1/MYC/HEY2/HEY1/MNT/ENO1/HIF1A	MYC/ARNTL/MAX/MXI1/MYCN/HEY1/USF2/HES5/USF1/BHLHE40/HES7/ZSCAN31/XBP1	MYC/MXI1/HEY1/HEY2/USF2/MAX/MYCN/MNT/HES5
rs11563	chr1	25894853	0	0	NA	IRF3	VEZF1/FLI1/ETS2/ZNF341	IRF3/EWSR1-FLI1
rs7491	chr1	25895238	0	0	NA	NA	NA	NA
rs3924236	chr1	25895406	0	0	NA	ZNF350	ZNF350/SMAD3	NA
rs3924235	chr1	25895526	0	0	NA	NA	NR1H4	NA
rs3924234	chr1	25895599	0	0	NA	FOSL2/JUNB/JUND/FOSL1/JDP2/FOS/SMARCC1	JUN/FOSL2/JUND/FOSL1/FOSB	JUNB/FOSL2/FOSL1/FOS/FOSB/JUN/NFE2/JUND/JDP2
rs11247899	chr1	25896021	0	0	NA	CEBPB	ZNF528	NR1H4/NR1A4/NR4A2
rs11247902	chr1	25896065	0	0	NA	SMARCC1/NFE2/FOSL1	JUNB/BACH1/BACH2/NFE2/NFE2L2/FOSL1	BACH2/MAF/FOSL1
rs11247942	chr1	25897026	0	0	NA	NA	NA	NA
rs10902661	chr1	25908241	0	0	NA	NA	NFIC	NA
rs72662662	chr1	26074963	1	0	NA	NA	KLF15	NA
rs298429	chr1	26260914	0	0	NA	NA	NA	NA
rs61776966	chr1	26264546	0	0	NA	NA	ZNF770	NA
rs12029752	chr1	26265051	0	0	NA	NA	NA	NA
rs11247829	chr1	26265167	0	0	NA	NA	NA	NA
rs11247830	chr1	26265474	0	0	NA	NA	NA	NA
rs12755967	chr1	26265621	0	0	NA	NA	NA	NA
rs11579870	chr1	26266138	0	0	NA	MYBL2	NA	MYBL1
rs2782819	chr1	26266209	1	0	NA	NA	NA	NA
rs11247831	chr1	26266513	0	0	NA	NA	HAND1	FOXP1
rs10902707	chr1	26266697	1	0	NA	NA	NA	NA
rs2782820	chr1	26267260	0	0	NA	FOXA3/FOXA1/FOXA2	ZNF768/FOXK1/FOXC1/FOXB1	FOXC2/FOXC1/FOXA1
rs2565030	chr1	26267521	0	0	NA	NA	NA	NA
rs6688780	chr1	26267686	0	0	NA	NA	NA	NA
rs12028690	chr1	26269784	0	0	NA	NA	NA	NA
rs11247832	chr1	26270088	0	0	NA	NA	NA	NA
rs11579175	chr1	26270103	0	0	NA	IRF1/IRF3	IRF8/STAT2/IRF4/IRF2/IRF3/STAT1/IRF1/PRDM6	IRF1/IRF9
rs10902708	chr1	26270122	0	0	NA	NA	NA	NA
rs10751730	chr1	26270713	0	0	NA	NA	NA	NA
rs298459	chr1	26272672	0	0	NA	NA	ZFX	NA
rs2992070	chr1	26273445	0	0	NA	NA	ZNF770	NA
rs2992069	chr1	26273959	0	0	NA	NA	NA	NA
rs10653543	chr1	26282101	0	0	NA	ZNF263	FLI1/IRF3/VEZF1/ZNF467/ETS2/ZNF713/SOX10	EWSR1-FLI1/ZNF263
rs298455	chr1	26282691	1	0	NA	NA	NA	NA
rs298456	chr1	26283961	1	0	NA	NR2C2/ID4	PTF1A/NR2F1/ID4/HNF4G	NR2C2/ID4
rs298458	chr1	26285923	0	0	NA	NA	ZNF331	NA
rs2782814	chr1	26286840	0	0	NA	NA	NA	NA
rs12128156	chr1	26291065	0	0	NA	NA	NA	NA
rs1269087	chr1	26292419	0	0	NA	NA	NA	NA
rs34108084	chr1	26292592	0	0	NA	NA	NA	NA
rs1257153	chr1	26293976	0	0	NA	NA	REL	NA
rs1257155	chr1	26294582	0	0	NA	NA	NA	NA
rs1429936	chr1	26297909	1	1	ATAC/H3K4me1/H3K27ac/H3K4me2/H3K4me3/NFATC2/JUNB/BRD4/RNApolII	NA	NA	NA
rs1257156	chr1	26297984	1	0	ATAC/H3K4me2/H3K4me3/NFATC2/JUNB/BRD4/RNApolII	MSC/FOXQ1	MYOD1/PTF1A/ASCL2/FOXQ1	MSC
rs66479635	chr1	26301434	0	0	NA	NA	LMX1B	ZNF24
rs298442	chr1	26301699	0	0	NA	NA	ZNF667	NA
rs11247837	chr1	26303550	0	0	NA	PAX5	PAX5/ZNF121	NA
rs298443	chr1	26304999	0	0	NA	NA	NA	NA
rs298444	chr1	26305563	0	0	NA	NA	BHLHE22/OLIG1	NA
rs298445	chr1	26305570	0	0	NA	NA	NA	NA
rs10751732	chr1	26305954	0	0	NA	NA	NA	NA
rs7536067	chr1	26306876	0	0	NA	SREBF2/SREBF1	NA	SREBF2/SREBF1
rs1469511	chr1	26309451	1	0	NA	ZFX	ZNF264/ZBTB33	NA
rs1469510	chr1	26309481	1	0	NA	HIVEP1	HIVEP1	NA
rs2275101	chr1	26310213	0	0	NA	NA	NA	NA
rs2992056	chr1	26317383	1	1	ATAC/H3K4me3/H3K27ac/H3K4me2/RNApolII	NA	NA	NA
rs12408803	chr1	26319835	0	0	NA	NA	NA	NA
rs10794521	chr1	26320914	0	0	NA	NA	HIC2/SP1	NA
rs11247840	chr1	26323081	0	0	NA	NA	NA	NA
rs3008423	chr1	26323370	1	0	H3K27ac/H3K4me1	NA	NA	NA
rs11247841	chr1	26324520	1	1	ATAC/DNase/H3K4me3/H3K27ac/BRD4/ETS1/BCL6/RNApolII	NA	NA	NA
rs11247842	chr1	26327671	0	0	NA	NA	NA	NA
rs4659401	chr1	26327825	0	0	NA	NA	NA	NA
rs2992058	chr1	26330924	0	0	NA	NA	TBX1	NA
rs6700571	chr1	26330927	0	0	NA	EPAS1	TBX1	NA
rs34132473	chr1	26332466	0	0	NA	NA	OLIG2/NEUROG2/ATOH1/NEUROD2/TAL1	NA
rs34381801	chr1	26333025	0	0	NA	NA	NA	NA
rs12064124	chr1	26334184	0	0	NA	NA	NA	NA
rs12064285	chr1	26334498	0	0	NA	MNT/BHLHE40/HES5/BHLHE41/HES7/HEY1	HES5/HES7/BHLHE40/MAZ	MNT/BHLHE40/HES5/HES7/MAX/HEY1/HEY2
rs34884803	chr1	26334978	0	0	NA	NA	NA	NA
rs4253906	chr1	26335311	0	0	NA	NA	IRF1/IRF3/IRF2/ZFP28	ZNF384
rs12743484	chr1	26335929	0	0	NA	ZFX	ZFX	NA
rs61775366	chr1	26341377	0	0	NA	SP8	IRX2/KLF3/KLF4	SP8
rs11578641	chr1	26342644	0	0	NA	NA	NA	NA
rs12074420	chr1	26345027	0	0	NA	NA	NA	NA
rs35899920	chr1	26345537	0	0	NA	NA	PAX5/ZNF121	NA
rs12754401	chr1	26346549	0	0	NA	NA	NA	NA
rs11247844	chr1	26347082	0	0	NA	WT1	KLF13/KLF14/SPIC/EGR3/EGR1	NA
rs11247845	chr1	26347440	0	0	NA	NA	ZNF341/ZNF770	TFAP2B
rs35823015	chr1	26348423	0	0	NA	NA	NA	NA
rs78022960	chr1	26349109	0	0	NA	NA	ZNF335	NA
rs11582191	chr1	26351472	0	0	NA	SMAD2	NA	NA
rs558227765	chr1	26354180	0	0	NA	NA	HOXD13	ZNF384
rs3008209	chr1	26354279	0	0	NA	NA	NA	NA
rs11247848	chr1	26357667	0	0	NA	NA	NA	NA
rs112752634	chr1	26534217	0	0	NA	NA	NA	NA
rs4585968	chr1	26535146	0	0	NA	NA	NA	NA
rs881578	chr1	26536141	0	0	NA	NA	NA	NA
rs67264364	chr1	26537128	1	0	NA	NA	NA	NA
rs10794525	chr1	26537193	1	0	NA	NA	NA	NA
rs12124980	chr1	26538324	0	0	NA	NA	ZNF770/RARA	NA
rs557514765	chr1	26538452	0	0	NA	FUBP1	FUBP1/FOXG1	NA
rs79778574	chr1	26538482	0	0	NA	NA	NA	NA
rs6676619	chr1	26539035	0	0	NA	NA	NA	NA
rs6676630	chr1	26539056	0	0	NA	EOMES	TBR1	EOMES
rs6659504	chr1	26539351	1	0	NA	BPTF	FOXJ3/SRY/STAT1/BPTF/STAT2	NA
rs7531518	chr1	26539749	0	0	NA	HOXC6/ARID3A/HOXD12/HOXC12/CDX2	HOXC6/ARID3A/HOXC12/HOXD11	HOXA10/CDX2
rs12733645	chr1	26540356	0	0	NA	NA	NA	NA
rs12749148	chr1	26540516	0	0	NA	NA	ZNF770/ZBTB17/ZFX/ZNF257	NA
rs61776655	chr1	26541430	0	0	NA	NA	NA	NA
rs6598944	chr1	26541780	0	0	NA	NA	NA	NA
rs4659366	chr1	26542572	1	0	NA	NA	NA	NA
rs4659367	chr1	26542814	1	0	NA	NA	POU2F1/ZFP82	NA
rs6690461	chr1	26543097	0	0	NA	NA	NA	NA
rs60676610	chr1	26543421	0	0	NA	TBX20	NA	NA
rs113610487	chr1	26544084	0	0	NA	NA	OSR2	NA
rs7544509	chr1	26544627	0	0	NA	NA	RARA/RXRB/RARG	NA
rs6598945	chr1	26544711	0	0	NA	NA	NA	NA
rs34533129	chr1	26545247	0	0	NA	NA	NA	NA
rs6683157	chr1	26545865	0	0	NA	WT1/SP1/SP2/EGR1/SP3/KLF16	ZIC3/MAZ/ZIC2/EGR1/VEZF1/KLF12/SP1/ZIC4/KLF3/ZNF467/SP3/E2F4/SP2/ZNF263/ZKSCAN1/SP4	SP1/SP2/SP3/KLF16
rs6697521	chr1	26545946	0	0	NA	NA	STAT6	NA
rs56050270	chr1	26546107	0	0	NA	NA	NA	NA
rs10902721	chr1	26546231	0	0	NA	NA	NA	NA
rs1577506	chr1	26547115	0	0	NA	NA	TEAD3	NA
rs1577507	chr1	26547179	0	0	NA	NA	NA	NA
rs4659413	chr1	26547375	0	0	NA	TWIST1	NA	ZEB1
rs11247875	chr1	26547892	0	0	NA	NA	MEF2B	NA
rs12738188	chr1	26548029	0	0	NA	NA	PAX5/ZNF121	NA
rs60433268	chr1	26548055	0	0	NA	BPTF/FUBP1	FOXJ3/STAT1/IRF1/STAT2/SRY/BPTF/FUBP1	RREB1
rs11803824	chr1	26548125	0	0	NA	NA	NA	NA
rs11805726	chr1	26548126	0	0	NA	NA	NA	NA
rs12071938	chr1	26548221	0	0	NA	RREB1/RUNX2/ZNF263	TAF1/MAZ	ZNF263
rs113881951	chr1	26548946	0	0	NA	NA	NA	NA
rs17163720	chr1	26549399	0	0	NA	NA	SOX9/SOX10/POU5F1	NA
rs12122527	chr1	26549748	0	0	NA	NA	NA	NA
rs12123630	chr1	26550627	0	0	NA	NA	PAX5/ZNF121	NA
rs6702987	chr1	26551945	1	0	ATAC/H3K4me3/H3K4me1	NA	EGR2/PROX1	NA
rs12125620	chr1	26552238	1	1	H3K4me3/H3K4me1/H3K4me2/H3K27ac	HSF1	ZNF770/HSF2/HSF1	NA
rs945331	chr1	26552312	1	0	H3K4me3/H3K4me1/H3K4me2/H3K27ac	ZNF148	ZNF148	NA
rs11582892	chr1	26553260	0	0	NA	IRF1	PRDM6/STAT1/IRF3/IRF1/STAT2/IRF2	IRF1/ZNF384
rs11582893	chr1	26553264	0	0	NA	IRF1	PRDM6/STAT1/IRF3/IRF1/STAT2/IRF2	IRF1/ZNF384
rs61608823	chr1	26555090	0	0	NA	NA	NA	NA
rs7520517	chr1	26556385	0	0	NA	MITF	NA	MITF
rs6699798	chr1	26556442	0	0	NA	TBX1	NA	NA
rs7523752	chr1	26556751	0	0	NA	NA	ZBTB17	NA
rs57564009	chr1	26557618	0	0	NA	NA	NR3C2	NA
rs12753928	chr1	26558687	0	0	NA	NA	NA	NA
rs6598946	chr1	26559724	0	0	NA	NA	NA	NA
rs6598947	chr1	26560051	0	0	NA	NA	NA	NA
rs6663950	chr1	26560131	1	0	H3K4me1	NA	NA	NA
rs3795689	chr1	26560366	1	1	ATAC/DNase/H3K4me1	TFAP2D/WT1/SP2/DNMT1/MBD2	SP2/SP3/KLF3/SP1/KLF1/TFAP2D/TFAP2B/SP4/KLF6/KLF5/WT1/KLF16/KLF12/MAZ/PATZ1/EGR1/MBD2	TFAP2A
rs3795688	chr1	26560481	1	1	ATAC/DNase/BRD4/CTCF/YY1/RNApolII	ATF6	ATF6	NA
rs3795687	chr1	26560745	1	1	ATAC/DNase/H3K4me3/H3K27ac/H3K4me1/H3K9ac/H2A.Z/H4K16ac/BRD4/RNApolII	NA	NA	NA
rs4477262	chr1	26560945	1	1	ATAC/DNase/H3K4me3/H3K27ac/H3K4me1/BRD4/RNApolII	NA	NR1H4	NA
rs6698557	chr1	26561220	1	1	H3K4me3/H3K27ac/H3K4me1/H3K4me2/H2A.Z/RNApolII	NR2E1/ESR1	NR2F1/NR2F2/RXRA/PPARA	NA
rs10493030	chr1	26561856	1	0	H3K4me3/H3K4me2/H3K9ac/H3K4me1	NA	NA	NA
rs4329500	chr1	26562031	0	0	NA	NA	ZNF563	NA
rs12733951	chr1	26562304	0	0	NA	ZNF219	ZNF770/THRA/ZNF263/ZNF219	NA
rs6666245	chr1	26562899	0	0	NA	ZNF263	RXRA/PRDM6/ZNF770	ZNF384/ZNF263
rs6656716	chr1	26563105	0	0	NA	IRF1	IRF1/IRF3/IRF5/PRDM6/IRF2/STAT1/STAT2/IRF8/ZNF394	IRF1
rs17163746	chr1	26564230	0	0	NA	HMBOX1	BATF/BATF3	HMBOX1
rs11247879	chr1	26564838	0	0	NA	NA	ZNF322/ZNF335/HEY2	NA
rs2050475	chr1	26565665	0	0	NA	BHLHA15	NA	NA
rs6682101	chr1	26566685	0	0	NA	NA	NA	NA
rs6684875	chr1	26567044	0	0	NA	NA	NA	NA
rs1808046	chr1	26567242	0	0	NA	NA	NA	NA
rs12727321	chr1	26567880	0	0	NA	HIC2	NA	HIC2
rs28396236	chr1	26567937	0	0	NA	NA	ZNF121	NA
rs17163749	chr1	26568165	0	0	NA	NA	TBX2	NA
rs10902723	chr1	26568542	0	0	NA	NA	NA	NA
rs17163751	chr1	26568698	0	0	NA	NA	NA	NA
rs6658935	chr1	26568912	0	0	NA	NA	NA	NA
rs11247880	chr1	26568926	0	0	NA	NA	NA	NA
rs10655802	chr1	26569285	0	0	NA	NA	FOXL1/AR/FOXJ3	NA
rs6598948	chr1	26569611	0	0	NA	GFI1B/GFI1	GFI1/GFI1B	NA
rs7533756	chr1	26569803	0	0	NA	NA	NA	NA
rs57386998	chr1	26569821	0	0	NA	NA	HEY2	NA
rs7526545	chr1	26569990	0	0	NA	NA	NA	NA
rs17257169	chr1	26570009	0	0	NA	NA	NA	NA
rs6598949	chr1	26570316	0	0	NA	NA	ZNF121	NA
rs869683	chr1	26570993	0	0	NA	NA	NA	NA
rs4274051	chr1	26571811	0	1	NA	NA	NA	NA
rs6669400	chr1	26571977	0	0	NA	NA	ZNF341/ZBTB17	NA
rs560304371	chr1	26572470	0	0	NA	NA	NA	ZNF384
rs7527293	chr1	26573023	0	0	NA	NA	RARA	NA
rs10751734	chr1	26574258	0	0	NA	NA	NA	NA
rs12086573	chr1	26574330	0	0	NA	NA	NA	NA
rs7417505	chr1	26575523	0	0	NA	ZFX	NA	NA
rs4512634	chr1	26575695	0	0	NA	NA	ZNF770/ZFX/SMAD3	NA
rs12143920	chr1	26575834	0	0	NA	NA	NA	NA
rs12139514	chr1	26575939	0	0	NA	NA	NA	NA
rs10902724	chr1	26576032	0	0	NA	NA	HSF4/HSF2/HOXB2/HSF1	NA
rs11247883	chr1	26576247	0	0	NA	HOXA9/HOXC11/MAZ/ZNF148/CDX2	KLF5/SREBF2/RXRA/HOXD11/HOXC11/HOXC12/PATZ1/KLF1/SP4/ZNF148/TBX1/ZNF281/VEZF1/KLF15/KLF16/MAZ/ZNF467/TBX15	HOXC10/CDX2/HOXA10
rs11247884	chr1	26577338	0	0	NA	NA	ZBTB18	NA
rs111486799	chr1	26577985	0	0	NA	ZNF219	ZNF770/ZNF219/THRA/TBX15/THRB	NA
rs17257176	chr1	26578233	0	0	NA	ZIC1/ZIC3/ZIC4/SP3/KLF8/KLF16/WT1/SP8	ZIC4/ZIC2/ZIC3/KLF9/KLF8	ZIC1/ZIC3/KLF9/ZIC4/SP3/KLF16/SP8
rs11247887	chr1	26578527	0	0	NA	NA	NA	NA
rs12144858	chr1	26578676	0	0	NA	NA	THAP1	YY1
rs4540650	chr1	26578805	0	0	NA	NA	NA	NA
rs1591467	chr1	26579223	0	0	NA	NA	FOXC2/FOXG1	NA
rs111355088	chr1	26580330	0	0	NA	NA	NA	NA
rs4659416	chr1	26580937	0	0	NA	FUBP1	FUBP1	NA
rs55791848	chr1	26582711	0	0	NA	NR2F6	VDR	RXRA
rs58038522	chr1	26582713	0	0	NA	NR2F6	VDR	RXRA
rs111524787	chr1	26583578	0	0	NA	NA	NA	NA
rs7513945	chr1	26583681	0	0	NA	NA	ZNF770/ZNF586	NA
rs4659417	chr1	26583998	1	0	NA	NA	ZNF554/ZNF382	NA
rs57582717	chr1	26585033	0	0	NA	NA	NA	NA
rs884533	chr1	26585657	0	0	NA	NA	NA	NA
rs6598950	chr1	26587038	0	0	NA	NA	NA	NA
rs12116908	chr1	26587918	0	0	NA	NA	ZNF257	NA
rs6658236	chr1	26588730	0	0	NA	NA	ZSCAN22/SMAD3/ZNF770	NA
rs202180103	chr1	26588797	0	0	NA	NA	ZFP28	ZNF384
rs6689224	chr1	26589373	0	0	NA	HES7	NA	HES7
rs12141563	chr1	26589636	1	0	NA	NA	NA	NA
rs12142535	chr1	26589698	1	0	NA	NA	NA	NA
rs11247890	chr1	26590182	0	0	NA	NA	IRF3/PRDM6/STAT1	ZNF384
rs12138111	chr1	26590432	1	0	NA	NA	NA	NA
rs17162105	chr1	26591255	0	0	NA	NA	NA	NA
rs11247891	chr1	26591498	0	0	NA	NA	ZFP28	ZNF384
rs10902726	chr1	26591636	0	0	NA	KLF15	KLF16	NA
rs7547520	chr1	26592310	0	0	NA	NA	NA	NA
rs7552105	chr1	26592573	0	0	NA	NA	KLF16	NA
rs7552176	chr1	26592634	0	0	NA	KLF15	TBX3	NA
rs6598951	chr1	26592714	0	0	NA	ARID3A	ARID3A	ZNF384
rs11247892	chr1	26592727	0	0	NA	ARID3A	ARID3A	NA
rs7550127	chr1	26592871	0	0	NA	NA	ZNF121	NA
rs139466869	chr1	26593844	0	0	NA	NA	ZNF524	NA
rs7550997	chr1	26596080	0	0	NA	NA	ZIM3	NA
rs4060115	chr1	26596518	0	0	NA	MAZ	ZNF770/ZNF324/ZNF263/WT1/TBX15	NA
rs2166901	chr1	26596563	0	0	NA	CTCFL	ZNF563/ELF1	NA
rs7551557	chr1	26596614	0	0	NA	NA	NA	NA
rs12096059	chr1	26596709	0	0	NA	NA	NA	NA
rs11247893	chr1	26597086	0	0	NA	NA	NA	NA
rs12757113	chr1	26597144	0	0	NA	NA	NA	NA
rs12145403	chr1	26597189	0	0	NA	NA	NA	NA
rs4659419	chr1	26597435	0	0	NA	MEF2B	NA	NA
rs10902727	chr1	26597781	0	0	NA	NA	NA	NA
rs112396753	chr1	26599188	0	0	NA	NA	NA	NA
rs10794526	chr1	26599269	0	0	NA	HIC2	NA	HIC2
rs11247895	chr1	26599542	0	0	NA	NA	NA	NA
rs10902729	chr1	26600304	0	0	NA	NA	ZNF554	NA
rs11247896	chr1	26600483	0	0	NA	NA	NA	NA
rs61475455	chr1	26600514	0	0	NA	NA	NA	NA
rs72152976	chr1	26600683	0	0	NA	NA	NA	NA
rs10902731	chr1	26600793	0	0	NA	NR1H2	NR1H2	NA
rs3795685	chr1	26601385	0	0	NA	NA	NA	NA
rs11577318	chr1	26601570	0	0	NA	NA	NA	NA
rs12732295	chr1	26602251	0	0	ATAC/DNase/CTCF	NA	NA	NA
rs13374173	chr1	26602256	0	0	ATAC/DNase/CTCF	NA	NA	NA
rs11577098	chr1	26602525	0	0	ATAC	CTCF/T	CTCF	CTCF
rs34753989	chr1	26602567	0	0	ATAC	NA	NR1D1	NA
rs35371325	chr1	26603883	0	0	H3K4me1	NA	NA	NA
rs3820519	chr1	26603993	0	0	NA	NA	NA	NA
rs11579354	chr1	26604071	0	0	NA	NA	MEIS1	NA
rs8564	chr1	26605069	0	0	NFATC2	NA	NA	NA
rs72214143	chr1	26605448	0	0	NFATC2/JUNB	NA	ZNF816	NA
rs541012258	chr1	26606029	1	1	H3K27ac/H3K4me3/H3K4me2	NA	NA	NA
rs10902732	chr1	26606174	1	1	ATAC/H3K27ac/H3K4me3/H3K4me1	NA	ZNF324	NA
rs12759434	chr1	26607123	1	1	H3K4me3	NA	NA	NA
rs7544	chr1	26607726	0	0	ATAC	NA	NA	NA
rs12354062	chr1	26608761	0	0	NA	ZNF263	PATZ1	ZNF263
rs1134584	chr1	26608828	0	0	NA	NA	SP2/PATZ1/MAZ/SP1	NA
rs7522905	chr1	26609259	0	0	NA	WT1/RREB1	EGR1/RREB1	RREB1
rs6598952	chr1	26609307	0	0	NA	NA	VDR	NA
rs4332350	chr1	26610891	1	0	NA	NA	NHLH1	NA
rs11247898	chr1	26612042	0	0	NA	ZNF263	ZNF467/ZNF263/VEZF1/IRF3/ETS2/MAZ	ZNF263
rs11579630	chr1	26612297	0	0	NA	PURA/ZNF219/SP8/ZNF740/RREB1/MAZ/KLF16/EGR1	ZNF740/PURA/ZNF219/TBX15/RREB1/KLF16/SPIC/KLF9/EGR2/ZNF281	SP8/ZNF740/RREB1/KLF16
rs11247900	chr1	26612460	0	0	NA	NA	NA	NA
rs11247901	chr1	26612693	0	0	NA	NA	NA	NA
rs75517917	chr1	26612926	0	0	NA	NA	NA	NA
rs12068212	chr1	26612935	0	0	NA	NA	NA	NA
rs10902733	chr1	26613251	0	0	NA	NA	ZNF274	NA
rs12563057	chr1	26613704	1	0	H3K27ac	MYOG/TCF12/NEUROD1	MYOG/MYOD1/BHLHA15/TCF3/GATA1	ASCL1
rs141131115	chr1	26613786	1	0	H3K27ac/RNApolII	NA	ZFX/TAF1/ZNF341/RARA	NA
rs4659420	chr1	26614333	0	0	NA	NA	NA	NA
rs4659421	chr1	26614467	0	0	H3K27ac	NA	NA	NA
rs71721830	chr1	26614567	0	0	H3K27ac	LHX3/ISX/ALX1/PROP1	SHOX2/SHOX/LHX3/RAX2/LHX4/LHX9/ISX/GBX1/UNCX/ESX1/LMX1B/ALX4/NKX6-2	ZNF384/PROP1
rs6598953	chr1	26614613	0	0	H3K27ac	NA	NA	NA
rs6598954	chr1	26614851	1	0	H3K27ac	NA	NA	NA
rs4659422	chr1	26615185	1	0	H3K27ac	NA	NA	NA
rs4233458	chr1	26615616	1	0	H3K27ac	NA	NA	NA
rs3924324	chr1	26616280	1	1	H3K27ac	NA	NA	NA
rs3924325	chr1	26616320	1	1	H3K27ac	MAX/MYC/MNT	MXI1/MAZ/ARNTL/MAX/SP2/MYCN/PATZ1	MXI1/MYC/MAX/MNT
rs4659368	chr1	26617134	1	0	H3K27ac	PLAGL1	PLAGL1/ZNF554/ZBTB7A	NA
rs6686100	chr1	26617338	1	0	H3K27ac	MAZ/ZNF263/ZNF148/PURA/ZNF740/KLF1/WT1	MAZ/ZNF148/ZNF740/ZBTB17/ZNF467/ZNF281/ZNF341/SPIC/TBX15/EGR2/KLF15/KLF16/VEZF1/PURA/ZNF770/WT1/KLF6/FLI1/SALL4/SP4/NR2F1	ZNF263/ZNF740
rs6686311	chr1	26617578	1	1	H3K27ac	NA	NA	NA
rs6657644	chr1	26617791	1	0	NA	NA	NA	NA
rs10902734	chr1	26617923	1	0	NA	NA	NA	SRF
rs10902735	chr1	26617936	1	0	NA	NA	NA	NA
rs10159433	chr1	26618370	1	0	NA	NA	NA	NA
rs7513861	chr1	26618466	1	0	NA	NA	ZNF768	NA
rs7542844	chr1	26618467	1	0	NA	NA	ZNF768	NA
rs7537477	chr1	26618829	0	0	NA	NA	ZNF121/PAX5/TLX1	NA
rs10794527	chr1	26619989	0	0	NA	NA	ZNF770	NA
rs4659370	chr1	26620354	0	0	NA	NA	NA	NA
rs3732416	chr1	26620489	0	0	NA	NA	NA	NA
rs3832184	chr1	26620846	0	0	NA	SP2	ZNF816/SP2/VEZF1/WT1/PLAG1/ZNF341	NA
rs6695643	chr1	26620998	0	0	NA	NA	ZNF667	NA
rs6681452	chr1	26621101	0	0	NA	NA	RARB/RARA	NA
rs12068388	chr1	26621596	0	0	NA	NA	NA	NA
rs11247903	chr1	26621708	0	0	NA	NA	NA	NA
rs11247904	chr1	26621804	0	0	NA	NA	NA	NA
rs4471263	chr1	26622700	0	0	NA	NA	ZBTB17	NA
rs7541333	chr1	26622889	0	0	NA	NA	NA	NA
rs4659423	chr1	26622974	0	0	NA	NA	REST	NA
rs4659424	chr1	26622993	0	0	NA	TFAP2C	TFAP2A	NA
rs12129482	chr1	26623641	0	0	NA	NA	NA	NA
rs4290051	chr1	26624327	0	0	NA	NA	NA	NA
rs6659822	chr1	26626408	0	0	NA	NA	AR	NA
rs11302426	chr1	26626499	0	0	NA	IRF1	CPEB1/IRF1/IRF2	IRF1
rs12728971	chr1	26626612	0	0	NA	ZNF263	KLF15/MAZ/ZNF467	ZNF263
rs4659425	chr1	26626728	0	0	NA	REST	NA	REST
rs4233459	chr1	26626749	0	0	NA	NA	NA	NA
rs4625269	chr1	26626967	1	0	NA	NA	MZF1	NA
rs563694367	chr1	26627125	1	0	NA	NA	NA	NA
rs4291487	chr1	26627283	0	0	NA	NA	NA	NA
rs2276712	chr1	26627478	0	1	NA	NA	KLF5/KLF1/KLF3/KLF6	NA
rs3821368	chr1	26627801	0	0	NA	NA	TBX1	NA
rs12085416	chr1	26627835	0	0	NA	NA	PATZ1/KLF15/ZNF467/SP2/VEZF1	NA
rs11247905	chr1	26627907	0	0	NA	NA	NA	NA
rs11803933	chr1	26629465	0	0	NA	ZIC4	NFIC/ZIC3/ZIC2	ZIC4
rs12743998	chr1	26629882	0	0	NA	NA	ZNF770	NA
rs10902736	chr1	26630761	0	0	NA	NA	ZNF770/TBX15/KLF16/ZNF740	NA
rs12132137	chr1	26631243	0	0	NA	NA	NA	ZNF384
rs11585005	chr1	26631644	0	0	NA	NA	NA	NA
rs4333841	chr1	26631927	0	0	NA	NA	NA	NA
rs5773155	chr1	26632168	0	0	NA	NA	TGIF2	NA
rs3795684	chr1	26632781	1	1	H3K4me1/H3K27ac/H3K4me3/H3K4me2	NA	NA	NA
rs3795683	chr1	26632831	1	1	H3K4me1/H3K27ac/H3K4me3/H3K4me2	NA	ZBTB4	NA
rs4233460	chr1	26633387	1	0	ATAC/H3K4me3/H3K4me2/H3K27ac	NA	NA	NA
rs6676527	chr1	26633998	1	0	ATAC/H3K4me3/H3K27ac/H3K4me2/H3K9ac/NFATC2/BRD4/RNApolII	TBX10	SREBF2	NA
rs6659387	chr1	26634307	1	0	H3K4me3/H3K27ac/NFATC2/BRD4/RNApolII	NA	NA	NA
rs6598957	chr1	26634900	1	0	H3K27ac/H3K9ac/H3K4me2	NA	NA	NA
rs4639748	chr1	26635549	0	0	NA	NA	ZNF770/OSR2	NA
rs10902737	chr1	26635716	0	0	NA	NA	NR2F6	NA
rs10902738	chr1	26635831	0	0	NA	NA	NA	NA
rs11247906	chr1	26636008	0	0	NA	TBX1	TBX2	SMAD2
rs11247907	chr1	26636043	0	0	NA	NA	NA	ZNF384
rs4529699	chr1	26636530	0	0	NA	TP73	ZNF770	NA
rs6666722	chr1	26636664	0	0	NA	NA	ZNF770/TBX15	NFKB1
rs6598958	chr1	26636679	0	0	NA	NA	RARB/THRA/RXRA/RXRB/THRB	NR2F1
rs6679251	chr1	26637111	0	0	NA	NA	NA	NA
rs6598960	chr1	26637867	0	0	NA	NA	RARA/RARB/RXRB/RARG/RXRA	RARA
rs11247908	chr1	26638222	0	0	NA	RREB1/KLF1	RREB1/TBX15/KLF5/PROX1/KLF4	RREB1/KLF9/KLF4
rs12089149	chr1	26638500	0	0	NA	NA	NA	NA
rs12089219	chr1	26638751	0	0	NA	NA	NA	ZNF384
rs12084730	chr1	26638868	0	0	NA	NA	NA	NA
rs12131965	chr1	26638953	0	0	NA	NA	ZNF121/GRHL2	NA
rs12137238	chr1	26639001	0	0	NA	NA	ZNF770	NA
rs12754536	chr1	26639605	0	0	NA	NA	NA	NA
rs12726972	chr1	26639634	0	0	NA	NA	NA	NA
rs11247909	chr1	26640135	0	0	NA	NA	FOXD1	NA
rs4370757	chr1	26640492	0	0	NA	NA	PAX5	NA
rs59143843	chr1	26641595	0	0	NA	NA	NFATC3	NA
rs4501829	chr1	26642089	0	0	ATAC	MAZ/ZNF263/PURA/SP2/SP1/ZBTB7A/ZNF148/KLF5/E2F6	MAZ/ZNF467/KLF15/PATZ1/VEZF1/KLF6/SP4/TBX15/WT1/SP3/KLF16/ZNF341/SP1/SP2/KLF5/ZBTB17/PURA/E2F7/TBX1/KLF3/ZNF263/KLF12/KLF1/TFDP1/E2F6/E2F4/E2F1/ZNF148/PROX1/SALL4/ZNF770/EGR2/PLAG1/IRX2/KLF9/ZNF281/FLI1/NR2F1/RXRA/ETV5/ZNF816/EGR1	ZNF263/SP2/SP1/KLF5/E2F6
rs4366307	chr1	26643593	0	0	NA	NA	NA	NA
rs12088819	chr1	26643606	0	0	NA	NA	NA	NA
rs12088858	chr1	26643708	0	0	NA	NA	NA	NA
rs4450008	chr1	26643860	0	0	H3K4me2	NA	NA	NA
rs3924934	chr1	26644079	0	0	NA	NA	NA	NA
rs4659426	chr1	26644214	1	1	NA	ZFX	NR5A1/ZFX/TFAP2C	NA
rs41285347	chr1	26644399	1	0	ATAC/H3K4me3/BRD4/RNApolII	MAZ/ZNF263/SP2/SP1	ZNF770/EGR2/SP1/MAZ/ZNF341/SP4/WT1/VEZF1/PATZ1/SP2/KLF6/SP3/KLF15/TAF1/ZNF263/KLF16/ZNF467/SMAD3/KLF5	ZNF263/SP2/SP4/SP1
rs12090258	chr1	26644698	1	1	H3K4me3/H3K27ac/H3K4me1/H3K4me2	NA	ZNF816	NA
rs11247910	chr1	26645666	1	1	H3K4me3/H3K27ac	NA	NA	NA
rs11589222	chr1	26645806	1	1	H3K4me3/H3K27ac	PAX5/RREB1	SP1/KLF16/IRX2/SREBF2/TBX15/KLF6/KLF1/RREB1/KLF5	KLF9
rs11587764	chr1	26645820	1	1	H3K4me3/H3K27ac	ARNT2/RREB1	SP1/KLF16/TBX15/ARNT2/KLF6/RREB1/HEY2	NA
rs534638532	chr1	26645955	1	1	H3K4me3/H3K27ac	NA	NA	NA
rs67402791	chr1	26645970	1	1	H3K4me3/H3K27ac	NA	NA	ZNF384
rs12143663	chr1	26645985	1	1	H3K4me3/H3K27ac	NA	KLF16	NA
rs6696625	chr1	26646128	1	0	H3K4me3/H3K27ac	PURA	PURA/SP3/KLF16/TBX1/VEZF1/SREBF2/SALL4/EGR1/PATZ1/EGR2/ZIC1/SP2	NA
rs1071849	chr1	26646726	1	0	NA	NA	NA	NA
rs17645	chr1	26646730	1	0	NA	NA	NA	NA
rs7416513	chr1	26647949	1	0	ATAC/H3K4me1/BRD4/RNApolII	ESR1/ESR2	ESR1/ESR2/RARG	ESR2/ESR1
[truncated: 182,102 more rows]
