# Supplementary material for: Identifying genetic variants associated with chromatin looping and genome function
Source: Nat Commun. 2024 Sep 18;15:8174. doi: 10.1038/s41467-024-52296-4 (PMC11408621; doi:10.1038/s41467-024-52296-4)
Supplement: Supplementary file 9 — Supplementary Data 6 [file 41467_2024_52296_MOESM9_ESM.xlsx]

## Sheet: README
Supplementary Data 6: Overlap of iQTLs / eQTLs with fine mapped GWAS SNPs for various immune diseases
(The list of fine-mapped GWAS SNPs are provided in the CausalDB database)
Sheet: Studies_CausalDB
	Lists the GWAS studies for various immune diseases whose fine-mapped SNPs are considered
Sheet: iQTL
	Lists iQTL SNPs and their overlap with fine-mapped GWAS SNPs
Sheet: eQTL
	Lists DICE database specific CD4 Naïve eQTL SNPs and their overlap with fine-mapped GWAS SNPs

## Sheet: Studies_CausalDB
Disease types and study IDs in CausalDB database
Disease	Study_ID
Adenocarcinoma	GA476
Alzheimer_Disease	CA183,CA184,CA229,CA230,CA231,CA232,CA326,OT344,GD00610,GD00611,GD09642,GD09643,GD00445
Arthritis	AT028,AT269,AT270,AT274,AT433,AT614,BE166,BE181,GA515
Infectious_Arthritis	AT543
Juvenile_Arthritis	CA138,OT308,OT309,GD09629
Psoriatic_Arthritis	AT168,AT626
Rheumatoid_Arthritis	AT452,AT454,AT551,BE151,CA104,CA391,PH378
Asthma	AT413,AT534,BE129,GA253,GA367,GA414,GA510,PH134,PH434,GD02008,GD09446,GD09476,GD09489,GD09492,GD09493,GD09506,GD09507,GD09508,GD09058
Autism_Spectrum_Disorder	GR131,OT227,OT345,GD09575
Celiac_Disease	CA075
Primary_sclerosing_cholangitis	PH317
Ulcerative_Colitis	AT155,AT344,BE104,CA011,CA212
Crohn_Disease	AT487,CA210,PH322
Dermatitis	AT115,AT309
Diabetes_Mellitus	AT282,AT426,GA143,GA416
Diabetes_Mellitus_Type1	AT280,CA265,CA266,GD09519,GD09657,GD08996,GD09063
Diabetes_Mellitus_Type2	AT279,AT637,CA025,CA244,CA245,DB412,DB414,GA501,GR106,OT228,OT229,OT320,OT332,OT333,PH414,GD00829,GD09426,GD09427,GD09488,GD09497,GD09559
Eczema	AT050,AT051,GA421,GD09159
Allergy_Hypersensitivity	AT117,CA125,GD09445
Inflammatory_Bowel_Disease	AT210,AT575,CA211,GD09036,GD09037
Irritable_Bowel_Syndrome	AT233,AT481,BE178,GD00159
Liver_Cirrhosis_PBC	AT239,CA063,PH368
SLE	CA022,GD03511,GD09639
Multiple_Sclerosis	AT459,CA021,CA318
Psoriasis	AT258,AT548,GD09415
Sarcoidosis	AT071,AT140,CA315
Allergic_Rhinitis	AT206,AT224,BE243,GA187,GA252,GA368,GA420
COVID19	GD00840,GD00841,GD00848,GD00851,GD00853,GD00854,GD00856,GD00861,GD00866,GD00867,GD02579,GD02580,GD02581,GD02582,GD09560,GD09561,GD09630,GD09631,GD09632,GD09633

## Sheet: iQTL
Overlap of iQTLs with CausalDB fine mapped GWAS SNPs (with respect to the mentioned studies)
BinID	SNPID	SNPchr	SNPloc	Fine_mapping_ GWAS_SNP_CausalDB
chr1:100500000-100945000	rs12406605	chr1	100502690	NA
chr1:101360000-101540000	rs2893468:101355549:A:G	chr1	101355549	NA
chr1:101360000-101540000	rs12740435:101357822:C:A	chr1	101357822	NA
chr1:101360000-101540000	rs3806163:101360684:G:C	chr1	101360684	NA
chr1:110090000-110190000	rs12745189:110186563:C:T	chr1	110186563	NA
chr1:110090000-110190000	rs12130690:110191384:T:C	chr1	110191384	NA
chr1:110090000-110190000	rs841106:110191392:T:G	chr1	110191392	NA
chr1:110090000-110190000	rs12133213:110191395:G:A	chr1	110191395	NA
chr1:110090000-110190000	rs542338:110192766:A:G	chr1	110192766	NA
chr1:110090000-110190000	rs592586:110193390:A:G	chr1	110193390	NA
chr1:110090000-110190000	rs686163:110194255:A:G	chr1	110194255	NA
chr1:110090000-110190000	rs661417:110194909:C:T	chr1	110194909	NA
chr1:110090000-110190000	rs660970:110194995:C:T	chr1	110194995	NA
chr1:110975000-110995000	rs4564141:110991324:G:A	chr1	110991324	NA
chr1:111180000-111220000	rs2640500	chr1	111181086	NA
chr1:111180000-111220000	rs2640499:111182109:A:G	chr1	111182109	NA
chr1:111180000-111220000	rs2821549:111184045:G:C	chr1	111184045	NA
chr1:111180000-111220000	rs2640493:111187885:C:T	chr1	111187885	NA
chr1:111180000-111220000	rs2821558:111222594:T:C	chr1	111222594	NA
chr1:111180000-111220000	rs2821561:111222863:A:G	chr1	111222863	NA
chr1:111210000-113165000	rs1994604:113156426:C:T	chr1	113156426	NA
chr1:111210000-113165000	rs6700673:113157054:C:T	chr1	113157054	NA
chr1:111210000-113165000	rs9429486:113157372:T:C	chr1	113157372	NA
chr1:111210000-113165000	rs7415820:113169449:G:A	chr1	113169449	NA
chr1:112295000-113165000	rs7415988:113159730:G:T	chr1	113159730	NA
chr1:112295000-113165000	rs3795820:113163042:C:A	chr1	113163042	NA
chr1:113025000-113165000	rs1994604:113156426:C:T	chr1	113156426	NA
chr1:113025000-113165000	rs6700673:113157054:C:T	chr1	113157054	NA
chr1:113025000-113165000	rs7415820:113169449:G:A	chr1	113169449	NA
chr1:113925000-114475000	rs10494162:114473083:G:A	chr1	114473083	NA
chr1:115610000-115630000	rs747531:115614764:T:G	chr1	115614764	NA
chr1:115610000-115630000	rs1286361:115614821:C:G	chr1	115614821	NA
chr1:1185000-1210000	rs4018608	chr1	1203938	NA
chr1:1185000-1210000	rs3737723:1209539:C:A	chr1	1209539	NA
chr1:1185000-1210000	rs74046660:1210435:A:G	chr1	1210435	NA
chr1:1185000-1210000	rs56673092:1210848:G:A	chr1	1210848	NA
chr1:1185000-1210000	rs4970430:1211927:C:T	chr1	1211927	NA
chr1:11945000-11970000	rs1474577:11947769:A:T	chr1	11947769	NA
chr1:144520000-144535000	rs115684151:144520156:C:A	chr1	144520156	NA
chr1:144520000-144545000	rs115684151:144520156:C:A	chr1	144520156	NA
chr1:144520000-144545000	rs72631787:144520608:A:G	chr1	144520608	NA
chr1:144520000-144550000	rs115684151:144520156:C:A	chr1	144520156	NA
chr1:144520000-144575000	rs115684151:144520156:C:A	chr1	144520156	NA
chr1:144520000-144590000	rs115684151:144520156:C:A	chr1	144520156	NA
chr1:144520000-144935000	rs115684151:144520156:C:A	chr1	144520156	NA
chr1:150240000-150570000	rs6695123:150563483:T:C	chr1	150563483	NA
chr1:150240000-150570000	rs6698495:150564476:T:C	chr1	150564476	NA
chr1:150240000-150570000	rs6697620:150570166:A:G	chr1	150570166	NA
chr1:150240000-150570000	rs11204675	chr1	150570985	NA
chr1:150240000-150570000	rs2048558:150571730:A:G	chr1	150571730	NA
chr1:150240000-150570000	rs11585169:150572037:T:A	chr1	150572037	NA
chr1:150240000-150570000	rs10888384:150574256:C:T	chr1	150574256	NA
chr1:150240000-150570000	rs10888385:150574302:T:C	chr1	150574302	NA
chr1:150240000-150570000	rs11204677:150574695:C:G	chr1	150574695	NA
chr1:150240000-150570000	rs11204678:150574759:T:G	chr1	150574759	NA
chr1:154180000-154245000	rs1212352	chr1	154239283	NA
chr1:1545000-1620000	rs7544851:1610524:T:C	chr1	1610524	NA
chr1:1545000-1625000	rs7520934:1615348:A:C	chr1	1615348	NA
chr1:1545000-1625000	rs28774670:1615705:T:C	chr1	1615705	NA
chr1:1545000-1625000	rs28435953:1615747:G:C	chr1	1615747	NA
chr1:1545000-1625000	rs28464677:1616058:G:A	chr1	1616058	NA
chr1:1545000-1625000	rs61776792:1616256:G:C	chr1	1616256	NA
chr1:1545000-1625000	rs28736713:1617586:T:G	chr1	1617586	NA
chr1:1545000-1625000	rs28367203:1618321:T:C	chr1	1618321	NA
chr1:1545000-1625000	rs28463291:1618500:C:T	chr1	1618500	NA
chr1:1545000-1625000	rs28366981:1618592:A:G	chr1	1618592	NA
chr1:1545000-1625000	rs28561498:1618598:G:T	chr1	1618598	NA
chr1:1545000-1625000	rs7524863:1619082:G:A	chr1	1619082	NA
chr1:154980000-155030000	rs3820225:154986793:C:T	chr1	154986793	NA
chr1:154980000-155030000	rs11264295	chr1	154987526	NA
chr1:154985000-155045000	rs12047986:155043812:A:G	chr1	155043812	NA
chr1:155085000-155180000	rs2974935:155181843:G:T	chr1	155181843	Crohn_Disease,Inflammatory_Bowel_Disease
chr1:155085000-155180000	rs2075570:155182164:C:T	chr1	155182164	NA
chr1:155085000-155180000	rs140081212:155184975:A:G	chr1	155184975	NA
chr1:155140000-155165000	rs4971101:155157635:G:A	chr1	155157635	NA
chr1:155140000-155165000	rs2070803:155157715:A:G	chr1	155157715	NA
chr1:155140000-155165000	rs12743084:155161168:C:G	chr1	155161168	NA
chr1:155140000-155165000	exm-rs4072037	chr1	155162067	Inflammatory_Bowel_Disease
chr1:155140000-155165000	rs12411216:155164480:C:A	chr1	155164480	Crohn_Disease,Inflammatory_Bowel_Disease
chr1:155140000-155165000	rs2974937:155168849:C:T	chr1	155168849	NA
chr1:155140000-155165000	rs7366775:155168930:G:A	chr1	155168930	NA
chr1:155140000-155165000	rs423144:155169355:G:T	chr1	155169355	NA
chr1:155145000-155205000	rs11264343:155199666:T:C	chr1	155199666	NA
chr1:155145000-155205000	rs4043:155201190:G:A	chr1	155201190	NA
chr1:155145000-155205000	rs1045253:155201235:G:A	chr1	155201235	NA
chr1:155145000-155205000	rs28595322:155201993:A:G	chr1	155201993	NA
chr1:155145000-155205000	rs10796940:155202689:A:C	chr1	155202689	NA
chr1:155145000-155205000	rs56310840:155203060:G:A	chr1	155203060	NA
chr1:155145000-155205000	rs28373017:155205331:T:C	chr1	155205331	NA
chr1:155145000-155205000	rs9628662:155206341:T:G	chr1	155206341	NA
chr1:155145000-155205000	rs762488:155207549:T:C	chr1	155207549	NA
chr1:155145000-155205000	rs2009578:155207626:G:A	chr1	155207626	NA
chr1:155160000-155185000	rs760077:155178782:A:T	chr1	155178782	NA
chr1:155160000-155185000	rs2974935:155181843:G:T	chr1	155181843	Crohn_Disease,Inflammatory_Bowel_Disease
chr1:155160000-155185000	rs2075570:155182164:C:T	chr1	155182164	NA
chr1:155160000-155185000	1:155186729-TC	chr1	155186729	Inflammatory_Bowel_Disease
chr1:155160000-155185000	rs1057941:155186742:G:A	chr1	155186742	NA
chr1:155165000-155195000	rs2066981:155172379:G:A	chr1	155172379	Crohn_Disease,Inflammatory_Bowel_Disease
chr1:155175000-155285000	rs11264359	chr1	155282829	NA
chr1:155210000-155295000	rs10908462:155285854:T:C	chr1	155285854	NA
chr1:155210000-155295000	rs10908463:155286258:C:T	chr1	155286258	Crohn_Disease
chr1:155210000-155295000	rs11264361:155289545:T:G	chr1	155289545	Crohn_Disease
chr1:155225000-155555000	1:155232074-C-T	chr1	155232074	NA
chr1:155230000-155550000	rs12042020:155228046:A:G	chr1	155228046	NA
chr1:155230000-155550000	rs9729564:155229222:G:A	chr1	155229222	NA
chr1:155230000-155550000	rs11264347:155229766:T:C	chr1	155229766	NA
chr1:155230000-155550000	rs11264348:155229915:G:T	chr1	155229915	NA
chr1:155230000-155550000	exm-rs1142287	chr1	155230131	NA
chr1:155230000-155550000	rs2242576:155231545:T:G	chr1	155231545	NA
chr1:155230000-155550000	1:155232074-C-T	chr1	155232074	NA
chr1:155230000-155550000	rs1076556:155234821:A:G	chr1	155234821	NA
chr1:155230000-155550000	rs1078699:155235493:T:C	chr1	155235493	NA
chr1:155230000-155550000	rs2361543:155239624:G:A	chr1	155239624	NA
chr1:155230000-155995000	rs34126883:155985810:C:T	chr1	155985810	NA
chr1:155230000-155995000	rs72708238:155985857:G:A	chr1	155985857	NA
chr1:155230000-155995000	rs72708239:155985899:A:G	chr1	155985899	NA
chr1:155230000-155995000	rs34995046:155988485:G:T	chr1	155988485	NA
chr1:155230000-155995000	rs1111102:155993456:G:T	chr1	155993456	NA
chr1:155230000-155995000	rs12032631:155995080:G:A	chr1	155995080	NA
chr1:155230000-155995000	rs2364401:155997110:C:T	chr1	155997110	NA
chr1:155230000-155995000	rs2364400:155997173:T:C	chr1	155997173	NA
chr1:155230000-155995000	rs11486142:155997363:G:A	chr1	155997363	NA
chr1:155235000-155295000	rs10908462:155285854:T:C	chr1	155285854	NA
chr1:155240000-155300000	rs1078699:155235493:T:C	chr1	155235493	NA
chr1:155240000-155300000	rs2361543:155239624:G:A	chr1	155239624	NA
chr1:155240000-155300000	rs11577338:155240077:G:A	chr1	155240077	NA
chr1:155240000-155300000	rs2236864:155241103:A:G	chr1	155241103	NA
chr1:155240000-155300000	rs2236863:155241361:G:A	chr1	155241361	NA
chr1:155240000-155300000	rs34927848:155241825:G:A	chr1	155241825	NA
chr1:155240000-155300000	rs12563994:155244092:C:T	chr1	155244092	NA
chr1:155240000-155300000	rs12732972:155244683:G:C	chr1	155244683	NA
chr1:155240000-155300000	rs10128085:155245318:A:G	chr1	155245318	NA
chr1:155240000-155300000	rs7549276:155248575:G:A	chr1	155248575	NA
chr1:155240000-155300000	rs7554780:155249698:G:T	chr1	155249698	NA
chr1:155240000-155655000	rs1078699:155235493:T:C	chr1	155235493	NA
chr1:155240000-155655000	rs2361543:155239624:G:A	chr1	155239624	NA
chr1:155240000-155655000	rs11577338:155240077:G:A	chr1	155240077	NA
chr1:155240000-155655000	rs2236864:155241103:A:G	chr1	155241103	NA
chr1:155240000-155655000	rs2236863:155241361:G:A	chr1	155241361	NA
chr1:155240000-155655000	rs34927848:155241825:G:A	chr1	155241825	NA
chr1:155240000-155655000	rs12563994:155244092:C:T	chr1	155244092	NA
chr1:155240000-155655000	rs12732972:155244683:G:C	chr1	155244683	NA
chr1:155240000-155655000	rs10128085:155245318:A:G	chr1	155245318	NA
chr1:155240000-155655000	rs12749306:155247707:G:T	chr1	155247707	NA
chr1:155240000-155655000	rs11264349:155248113:A:T	chr1	155248113	NA
chr1:155240000-155655000	rs7549276:155248575:G:A	chr1	155248575	NA
chr1:155240000-155655000	rs7554780:155249698:G:T	chr1	155249698	NA
chr1:155245000-155270000	rs11577338:155240077:G:A	chr1	155240077	NA
chr1:155245000-155270000	rs2236864:155241103:A:G	chr1	155241103	NA
chr1:155245000-155270000	rs2236863:155241361:G:A	chr1	155241361	NA
chr1:155245000-155270000	rs34927848:155241825:G:A	chr1	155241825	NA
chr1:155245000-155270000	rs12563994:155244092:C:T	chr1	155244092	NA
chr1:155245000-155270000	rs12732972:155244683:G:C	chr1	155244683	NA
chr1:155245000-155270000	rs10128085:155245318:A:G	chr1	155245318	NA
chr1:155245000-155270000	rs12749306:155247707:G:T	chr1	155247707	NA
chr1:155245000-155270000	rs11264349:155248113:A:T	chr1	155248113	NA
chr1:155245000-155270000	rs7549276:155248575:G:A	chr1	155248575	NA
chr1:155245000-155270000	rs7554780:155249698:G:T	chr1	155249698	NA
chr1:155245000-155270000	rs12044063:155250691:A:T	chr1	155250691	NA
chr1:155245000-155270000	rs4620533:155262613:C:G	chr1	155262613	Crohn_Disease
chr1:155245000-155270000	rs2071053:155265177:A:G	chr1	155265177	NA
chr1:155245000-155270000	rs8177968:155266335:C:T	chr1	155266335	NA
chr1:155245000-155270000	rs12067675:155268120:T:C	chr1	155268120	NA
chr1:155245000-155270000	rs12741350:155268425:C:T	chr1	155268425	NA
chr1:155245000-155270000	rs11264357:155268958:C:T	chr1	155268958	NA
chr1:155245000-155270000	rs3020781	chr1	155269776	NA
chr1:155245000-155270000	rs7524950:155272274:C:T	chr1	155272274	NA
chr1:155245000-155270000	rs4971072:155273869:G:A	chr1	155273869	NA
chr1:155245000-155270000	rs12032720:155274960:G:C	chr1	155274960	NA
chr1:1555000-1625000	rs7520934:1615348:A:C	chr1	1615348	NA
chr1:1555000-1625000	rs28774670:1615705:T:C	chr1	1615705	NA
chr1:1555000-1625000	rs28435953:1615747:G:C	chr1	1615747	NA
chr1:1555000-1625000	rs28464677:1616058:G:A	chr1	1616058	NA
chr1:1555000-1625000	rs61776792:1616256:G:C	chr1	1616256	NA
chr1:1555000-1625000	rs28736713:1617586:T:G	chr1	1617586	NA
chr1:1555000-1625000	rs28367203:1618321:T:C	chr1	1618321	NA
chr1:1555000-1625000	rs28463291:1618500:C:T	chr1	1618500	NA
chr1:1555000-1625000	rs28366981:1618592:A:G	chr1	1618592	NA
chr1:1555000-1625000	rs28561498:1618598:G:T	chr1	1618598	NA
chr1:1555000-1625000	rs7524863:1619082:G:A	chr1	1619082	NA
chr1:155710000-155950000	rs644853:155706217:T:G	chr1	155706217	NA
chr1:155710000-155950000	rs6665227:155710460:T:C	chr1	155710460	NA
chr1:155710000-155950000	rs10908481	chr1	155713650	NA
chr1:155710000-155950000	rs10908482:155713873:T:C	chr1	155713873	NA
chr1:155710000-155950000	rs11264409:155715641:G:A	chr1	155715641	NA
chr1:155710000-155950000	rs11264426:155940948:T:G	chr1	155940948	Crohn_Disease
chr1:155710000-155950000	rs7521292:155941685:A:T	chr1	155941685	NA
chr1:155710000-155950000	rs11585845:155944189:T:G	chr1	155944189	Crohn_Disease
chr1:155710000-155950000	rs7534858:155946399:A:C	chr1	155946399	Crohn_Disease
chr1:155710000-155950000	rs928596	chr1	155947875	Crohn_Disease
chr1:155710000-155950000	rs1889533:155947930:C:T	chr1	155947930	Crohn_Disease
chr1:155710000-155950000	rs61813286:155948645:G:C	chr1	155948645	NA
chr1:155710000-155950000	rs1889532:155951502:A:G	chr1	155951502	Crohn_Disease
chr1:156450000-156470000	rs12131289:156446450:C:T	chr1	156446450	NA
chr1:156450000-156470000	rs2274317:156446903:T:C	chr1	156446903	NA
chr1:1565000-1625000	rs7520934:1615348:A:C	chr1	1615348	NA
chr1:1565000-1625000	rs28774670:1615705:T:C	chr1	1615705	NA
chr1:1565000-1625000	rs28435953:1615747:G:C	chr1	1615747	NA
chr1:1565000-1625000	rs28464677:1616058:G:A	chr1	1616058	NA
chr1:1565000-1625000	rs61776792:1616256:G:C	chr1	1616256	NA
chr1:1565000-1625000	rs28736713:1617586:T:G	chr1	1617586	NA
chr1:1565000-1625000	rs28367203:1618321:T:C	chr1	1618321	NA
chr1:1565000-1625000	rs28463291:1618500:C:T	chr1	1618500	NA
chr1:1565000-1625000	rs28366981:1618592:A:G	chr1	1618592	NA
chr1:1565000-1625000	rs28561498:1618598:G:T	chr1	1618598	NA
chr1:1565000-1625000	rs28541555:1618675:T:G	chr1	1618675	NA
chr1:1565000-1625000	rs7524863:1619082:G:A	chr1	1619082	NA
chr1:1565000-1625000	rs28487995:1619541:G:A	chr1	1619541	NA
chr1:1565000-1625000	rs61776794:1619848:C:G	chr1	1619848	NA
chr1:1565000-1625000	rs71509485:1620009:A:T	chr1	1620009	NA
chr1:1565000-1625000	rs193281994:1620025:C:T	chr1	1620025	NA
chr1:1565000-1625000	rs201253749:1620086:G:A	chr1	1620086	NA
chr1:1565000-1625000	rs3737622:1620860:G:A	chr1	1620860	NA
chr1:1565000-1625000	rs3737623:1620885:T:C	chr1	1620885	NA
chr1:1565000-1625000	rs3737624:1620904:A:G	chr1	1620904	NA
chr1:1565000-1625000	rs201870169:1622285:A:C	chr1	1622285	NA
chr1:1565000-1625000	rs35947799:1625606:G:A	chr1	1625606	NA
chr1:1565000-1625000	rs138271907:1627556:G:A	chr1	1627556	NA
chr1:1565000-1625000	rs61776802:1628197:A:G	chr1	1628197	NA
chr1:1565000-1625000	rs143967677:1628711:G:A	chr1	1628711	NA
chr1:1565000-1625000	rs61776804:1628906:G:A	chr1	1628906	NA
chr1:1570000-1625000	rs9442411:1619767:C:T	chr1	1619767	NA
chr1:15745000-15855000	rs7533287:15847913:T:G	chr1	15847913	NA
chr1:15845000-15915000	rs57109480:15912476:G:A	chr1	15912476	NA
chr1:1585000-1625000	rs7520934:1615348:A:C	chr1	1615348	NA
chr1:1585000-1625000	rs28774670:1615705:T:C	chr1	1615705	NA
chr1:1585000-1625000	rs28435953:1615747:G:C	chr1	1615747	NA
chr1:1585000-1625000	rs28464677:1616058:G:A	chr1	1616058	NA
chr1:1585000-1625000	rs61776792:1616256:G:C	chr1	1616256	NA
chr1:1585000-1625000	rs28736713:1617586:T:G	chr1	1617586	NA
chr1:1585000-1625000	rs28367203:1618321:T:C	chr1	1618321	NA
chr1:1585000-1625000	rs28463291:1618500:C:T	chr1	1618500	NA
chr1:1585000-1625000	rs28366981:1618592:A:G	chr1	1618592	NA
chr1:1585000-1625000	rs28561498:1618598:G:T	chr1	1618598	NA
chr1:1585000-1625000	rs28541555:1618675:T:G	chr1	1618675	NA
chr1:1585000-1625000	rs7524863:1619082:G:A	chr1	1619082	NA
chr1:1585000-1625000	rs61776794:1619848:C:G	chr1	1619848	NA
chr1:1585000-1625000	rs71509485:1620009:A:T	chr1	1620009	NA
chr1:1585000-1625000	rs193281994:1620025:C:T	chr1	1620025	NA
chr1:1585000-1625000	rs201253749:1620086:G:A	chr1	1620086	NA
chr1:1585000-1625000	rs3737622:1620860:G:A	chr1	1620860	NA
chr1:1585000-1625000	rs3737623:1620885:T:C	chr1	1620885	NA
chr1:1585000-1625000	rs3737624:1620904:A:G	chr1	1620904	NA
chr1:1585000-1625000	rs201870169:1622285:A:C	chr1	1622285	NA
chr1:1585000-1625000	rs35947799:1625606:G:A	chr1	1625606	NA
chr1:1585000-1625000	rs138271907:1627556:G:A	chr1	1627556	NA
chr1:1585000-1625000	rs61776802:1628197:A:G	chr1	1628197	NA
chr1:1585000-1625000	rs143967677:1628711:G:A	chr1	1628711	NA
chr1:1585000-1625000	rs61776804:1628906:G:A	chr1	1628906	NA
chr1:15850000-15955000	rs12741552:15853276:T:C	chr1	15853276	NA
chr1:15850000-16005000	rs7533287:15847913:T:G	chr1	15847913	NA
chr1:15850000-16030000	exm19561	chr1	15850613	NA
chr1:15850000-16975000	rs4645989:15850343:A:G	chr1	15850343	NA
chr1:15850000-16975000	rs12741552:15853276:T:C	chr1	15853276	NA
chr1:15850000-17225000	rs10927793:15845527:A:G	chr1	15845527	NA
chr1:15850000-17225000	rs4646005:15845866:G:C	chr1	15845866	NA
chr1:15850000-17225000	rs4646004:15845867:G:A	chr1	15845867	NA
chr1:15850000-17225000	rs7528524:15847746:A:C	chr1	15847746	NA
chr1:15850000-17225000	rs933704:15848696:C:T	chr1	15848696	NA
chr1:15850000-17225000	rs933705:15849051:T:A	chr1	15849051	NA
chr1:15850000-17225000	rs4233536:15849644:C:T	chr1	15849644	NA
chr1:15850000-17225000	exm19561	chr1	15850613	NA
chr1:15850000-17225000	rs4645980:15851676:C:A	chr1	15851676	NA
chr1:15850000-17225000	1:15852034-C-T	chr1	15852034	NA
chr1:15850000-17225000	rs4263990:15852704:T:C	chr1	15852704	NA
chr1:15850000-17225000	rs4593819:15852739:C:G	chr1	15852739	NA
chr1:15850000-17225000	rs35718454:15853289:T:G	chr1	15853289	NA
chr1:15850000-17225000	rs3795760:15853650:A:G	chr1	15853650	NA
chr1:15850000-17225000	rs7536810:15855339:A:C	chr1	15855339	NA
chr1:15850000-17225000	rs7546951:15855344:G:A	chr1	15855344	NA
chr1:15850000-17225000	rs10927796	chr1	15857134	NA
chr1:15850000-17225000	rs12562522:15857285:G:A	chr1	15857285	NA
chr1:15850000-17225000	rs12564508:15857302:C:T	chr1	15857302	NA
chr1:15850000-17225000	rs2042371:15857716:G:A	chr1	15857716	NA
chr1:15850000-17225000	rs4661641:15858557:T:C	chr1	15858557	NA
chr1:15850000-17225000	JHU_1.15859199	chr1	15859200	NA
chr1:1595000-1625000	rs3737622:1620860:G:A	chr1	1620860	NA
chr1:1595000-1625000	rs3737623:1620885:T:C	chr1	1620885	NA
chr1:1595000-1625000	rs3737624:1620904:A:G	chr1	1620904	NA
chr1:1595000-1625000	rs201870169:1622285:A:C	chr1	1622285	NA
chr1:1595000-1625000	rs35947799:1625606:G:A	chr1	1625606	NA
chr1:1595000-1625000	rs138271907:1627556:G:A	chr1	1627556	NA
chr1:1595000-1625000	rs143967677:1628711:G:A	chr1	1628711	NA
chr1:1595000-1625000	rs61776804:1628906:G:A	chr1	1628906	NA
chr1:159890000-159980000	rs6427499:159891917:C:T	chr1	159891917	NA
chr1:159890000-159980000	rs2789422:159892088:G:A	chr1	159892088	NA
chr1:1600000-1625000	rs28541555:1618675:T:G	chr1	1618675	NA
chr1:1600000-1625000	rs71509485:1620009:A:T	chr1	1620009	NA
chr1:1600000-1625000	rs201870169:1622285:A:C	chr1	1622285	NA
chr1:1600000-1625000	rs35947799:1625606:G:A	chr1	1625606	NA
chr1:1600000-1625000	rs138271907:1627556:G:A	chr1	1627556	NA
chr1:1600000-1625000	rs61776802:1628197:A:G	chr1	1628197	NA
chr1:1600000-1625000	rs143967677:1628711:G:A	chr1	1628711	NA
chr1:1600000-1625000	rs61776804:1628906:G:A	chr1	1628906	NA
chr1:1605000-1625000	rs3737622:1620860:G:A	chr1	1620860	NA
chr1:1605000-1625000	rs3737623:1620885:T:C	chr1	1620885	NA
chr1:1605000-1625000	rs3737624:1620904:A:G	chr1	1620904	NA
chr1:1605000-1625000	rs201870169:1622285:A:C	chr1	1622285	NA
chr1:1605000-1625000	rs35947799:1625606:G:A	chr1	1625606	NA
chr1:1605000-1625000	rs138271907:1627556:G:A	chr1	1627556	NA
chr1:1605000-1625000	rs61776802:1628197:A:G	chr1	1628197	NA
chr1:1605000-1625000	rs143967677:1628711:G:A	chr1	1628711	NA
chr1:1605000-1625000	rs61776804:1628906:G:A	chr1	1628906	NA
chr1:1610000-1625000	rs6700884:1611432:A:G	chr1	1611432	NA
chr1:1610000-1625000	rs6695303:1611653:T:C	chr1	1611653	NA
chr1:1610000-1625000	rs35947799:1625606:G:A	chr1	1625606	NA
chr1:1610000-1625000	rs138271907:1627556:G:A	chr1	1627556	NA
chr1:1610000-1625000	rs61776802:1628197:A:G	chr1	1628197	NA
chr1:1610000-1625000	rs143967677:1628711:G:A	chr1	1628711	NA
chr1:1610000-1625000	rs61776804:1628906:G:A	chr1	1628906	NA
chr1:1610000-1680000	rs6700884:1611432:A:G	chr1	1611432	NA
chr1:1610000-1680000	rs6695303:1611653:T:C	chr1	1611653	NA
chr1:1610000-1680000	exm2264793	chr1	1611995	NA
chr1:1610000-1680000	rs4074198:1612603:G:A	chr1	1612603	NA
chr1:1610000-1680000	rs7520934:1615348:A:C	chr1	1615348	NA
chr1:1610000-1680000	rs28774670:1615705:T:C	chr1	1615705	NA
chr1:1610000-1680000	rs28435953:1615747:G:C	chr1	1615747	NA
chr1:1610000-1680000	rs28464677:1616058:G:A	chr1	1616058	NA
chr1:1610000-1680000	rs61776792:1616256:G:C	chr1	1616256	NA
chr1:1610000-1680000	rs28736713:1617586:T:G	chr1	1617586	NA
chr1:1610000-1680000	rs28367203:1618321:T:C	chr1	1618321	NA
chr1:1610000-1680000	rs28463291:1618500:C:T	chr1	1618500	NA
chr1:1610000-1680000	rs28366981:1618592:A:G	chr1	1618592	NA
chr1:1610000-1680000	rs28561498:1618598:G:T	chr1	1618598	NA
chr1:1610000-1680000	rs7524863:1619082:G:A	chr1	1619082	NA
chr1:1610000-1680000	rs61776794:1619848:C:G	chr1	1619848	NA
chr1:161490000-161580000	rs200837054:161577204:G:T	chr1	161577204	NA
chr1:161490000-161580000	rs41299300:161579687:C:G	chr1	161579687	NA
chr1:161495000-161580000	rs41299300:161579687:C:G	chr1	161579687	NA
chr1:1615000-1680000	rs6700884:1611432:A:G	chr1	1611432	NA
chr1:1615000-1680000	rs6695303:1611653:T:C	chr1	1611653	NA
chr1:1615000-1680000	exm2264793	chr1	1611995	NA
chr1:1615000-1680000	rs4074198:1612603:G:A	chr1	1612603	NA
chr1:1615000-1680000	rs7520934:1615348:A:C	chr1	1615348	NA
chr1:1615000-1680000	rs28774670:1615705:T:C	chr1	1615705	NA
chr1:1615000-1680000	rs28435953:1615747:G:C	chr1	1615747	NA
chr1:1615000-1680000	rs28464677:1616058:G:A	chr1	1616058	NA
chr1:1615000-1680000	rs61776792:1616256:G:C	chr1	1616256	NA
chr1:1615000-1680000	rs28736713:1617586:T:G	chr1	1617586	NA
chr1:1615000-1680000	rs28367203:1618321:T:C	chr1	1618321	NA
chr1:1615000-1680000	rs28463291:1618500:C:T	chr1	1618500	NA
chr1:1615000-1680000	rs28366981:1618592:A:G	chr1	1618592	NA
chr1:1615000-1680000	rs28561498:1618598:G:T	chr1	1618598	NA
chr1:1615000-1680000	rs28541555:1618675:T:G	chr1	1618675	NA
chr1:1615000-1680000	rs7524863:1619082:G:A	chr1	1619082	NA
chr1:1615000-1680000	rs61776794:1619848:C:G	chr1	1619848	NA
chr1:1615000-1680000	rs71509485:1620009:A:T	chr1	1620009	NA
chr1:1615000-1680000	rs193281994:1620025:C:T	chr1	1620025	NA
chr1:1615000-1680000	rs201253749:1620086:G:A	chr1	1620086	NA
chr1:1615000-1680000	rs3737622:1620860:G:A	chr1	1620860	NA
chr1:1615000-1680000	rs3737623:1620885:T:C	chr1	1620885	NA
chr1:1615000-1680000	rs3737624:1620904:A:G	chr1	1620904	NA
chr1:1615000-1680000	rs201870169:1622285:A:C	chr1	1622285	NA
chr1:1620000-1830000	rs7520934:1615348:A:C	chr1	1615348	NA
chr1:1620000-1830000	rs28774670:1615705:T:C	chr1	1615705	NA
chr1:1620000-1830000	rs28435953:1615747:G:C	chr1	1615747	NA
chr1:1620000-1830000	rs28464677:1616058:G:A	chr1	1616058	NA
chr1:1620000-1830000	rs61776792:1616256:G:C	chr1	1616256	NA
chr1:1620000-1830000	rs28736713:1617586:T:G	chr1	1617586	NA
chr1:1620000-1830000	rs28367203:1618321:T:C	chr1	1618321	NA
chr1:1620000-1830000	rs28463291:1618500:C:T	chr1	1618500	NA
chr1:1620000-1830000	rs28366981:1618592:A:G	chr1	1618592	NA
chr1:1620000-1830000	rs28561498:1618598:G:T	chr1	1618598	NA
chr1:1620000-1830000	rs28541555:1618675:T:G	chr1	1618675	NA
chr1:1620000-1830000	rs7524863:1619082:G:A	chr1	1619082	NA
chr1:1620000-1830000	rs61776802:1628197:A:G	chr1	1628197	NA
chr1:1620000-1840000	rs7520934:1615348:A:C	chr1	1615348	NA
chr1:1620000-1840000	rs28774670:1615705:T:C	chr1	1615705	NA
chr1:1620000-1840000	rs28435953:1615747:G:C	chr1	1615747	NA
chr1:1620000-1840000	rs28464677:1616058:G:A	chr1	1616058	NA
chr1:1620000-1840000	rs61776792:1616256:G:C	chr1	1616256	NA
chr1:1620000-1840000	rs28736713:1617586:T:G	chr1	1617586	NA
chr1:1620000-1840000	rs28367203:1618321:T:C	chr1	1618321	NA
chr1:1620000-1840000	rs28463291:1618500:C:T	chr1	1618500	NA
chr1:1620000-1840000	rs28366981:1618592:A:G	chr1	1618592	NA
chr1:1620000-1840000	rs28561498:1618598:G:T	chr1	1618598	NA
chr1:1620000-1840000	rs7524863:1619082:G:A	chr1	1619082	NA
chr1:1620000-1840000	rs61776794:1619848:C:G	chr1	1619848	NA
chr1:1620000-1840000	rs71509485:1620009:A:T	chr1	1620009	NA
chr1:1620000-1840000	rs3737622:1620860:G:A	chr1	1620860	NA
chr1:1620000-1840000	rs3737623:1620885:T:C	chr1	1620885	NA
chr1:1620000-1840000	rs3737624:1620904:A:G	chr1	1620904	NA
chr1:1620000-1840000	rs201870169:1622285:A:C	chr1	1622285	NA
chr1:1620000-1840000	rs35947799:1625606:G:A	chr1	1625606	NA
chr1:1620000-1840000	rs138271907:1627556:G:A	chr1	1627556	NA
chr1:1620000-1840000	rs61776802:1628197:A:G	chr1	1628197	NA
chr1:1620000-1840000	rs143967677:1628711:G:A	chr1	1628711	NA
chr1:1620000-1840000	rs61776804:1628906:G:A	chr1	1628906	NA
chr1:1625000-1680000	rs193281994:1620025:C:T	chr1	1620025	NA
chr1:1625000-1680000	rs201253749:1620086:G:A	chr1	1620086	NA
chr1:1625000-1680000	rs3737622:1620860:G:A	chr1	1620860	NA
chr1:1625000-1680000	rs3737623:1620885:T:C	chr1	1620885	NA
chr1:1625000-1680000	rs3737624:1620904:A:G	chr1	1620904	NA
chr1:1625000-1680000	rs201870169:1622285:A:C	chr1	1622285	NA
chr1:1625000-1680000	rs35947799:1625606:G:A	chr1	1625606	NA
chr1:1625000-1680000	rs138271907:1627556:G:A	chr1	1627556	NA
chr1:1625000-1680000	rs61776802:1628197:A:G	chr1	1628197	NA
chr1:1625000-1680000	rs143967677:1628711:G:A	chr1	1628711	NA
chr1:1625000-1680000	rs61776804:1628906:G:A	chr1	1628906	NA
chr1:1635000-1680000	rs11488590:1635108:G:A	chr1	1635108	NA
chr1:1635000-1680000	rs11488591:1635565:C:T	chr1	1635565	NA
chr1:1635000-1680000	rs1534950:1635943:A:C	chr1	1635943	NA
chr1:1635000-1680000	rs1534951:1635979:G:C	chr1	1635979	NA
chr1:1635000-1680000	rs138369165:1639046:C:G	chr1	1639046	NA
chr1:1635000-1680000	rs149613000:1639062:T:C	chr1	1639062	NA
chr1:1635000-1680000	rs74378830:1639801:T:C	chr1	1639801	NA
chr1:167410000-167425000	rs2949661:167424924:C:T	chr1	167424924	Asthma,Allergy_Hypersensitivity,Allergic_Rhinitis
chr1:167410000-167425000	rs1214598:167426424:G:A	chr1	167426424	Asthma,Allergy_Hypersensitivity,Allergic_Rhinitis
chr1:167410000-167425000	rs1214596:167427170:T:A	chr1	167427170	Asthma,Allergy_Hypersensitivity,Allergic_Rhinitis
chr1:167410000-167425000	rs7523907:167427247:C:T	chr1	167427247	Asthma
chr1:167410000-167425000	rs1214595:167427557:G:A	chr1	167427557	Asthma,Allergy_Hypersensitivity,Allergic_Rhinitis
chr1:167415000-167465000	rs2949669:167417884:C:T	chr1	167417884	Asthma,Allergy_Hypersensitivity,Allergic_Rhinitis
chr1:167415000-167465000	rs35014055:167418449:G:A	chr1	167418449	Asthma,Allergy_Hypersensitivity,Allergic_Rhinitis
chr1:167415000-167465000	rs34276574:167418468:C:T	chr1	167418468	Asthma,Allergy_Hypersensitivity
chr1:167415000-167465000	rs2988279:167419839:G:A	chr1	167419839	Asthma,Allergy_Hypersensitivity
chr1:167415000-167465000	rs2056625:167420299:G:A	chr1	167420299	Asthma,Allergy_Hypersensitivity
chr1:167415000-167465000	exm-rs2056626	chr1	167420425	Asthma,Allergy_Hypersensitivity,Allergic_Rhinitis
chr1:167415000-167465000	rs1773560:167421763:A:G	chr1	167421763	Asthma,Allergy_Hypersensitivity,Allergic_Rhinitis
chr1:167415000-167465000	rs1773561:167421951:C:T	chr1	167421951	Asthma,Allergy_Hypersensitivity
chr1:167415000-167465000	rs3108155:167422057:C:G	chr1	167422057	Asthma,Allergy_Hypersensitivity
chr1:167420000-167455000	rs2949669:167417884:C:T	chr1	167417884	Asthma,Allergy_Hypersensitivity,Allergic_Rhinitis
chr1:167420000-167455000	rs35014055:167418449:G:A	chr1	167418449	Asthma,Allergy_Hypersensitivity,Allergic_Rhinitis
chr1:167420000-167455000	rs34276574:167418468:C:T	chr1	167418468	Asthma,Allergy_Hypersensitivity
chr1:167420000-167455000	rs2056625:167420299:G:A	chr1	167420299	Asthma,Allergy_Hypersensitivity
chr1:167420000-167455000	exm-rs2056626	chr1	167420425	Asthma,Allergy_Hypersensitivity,Allergic_Rhinitis
chr1:167420000-167455000	rs1773560:167421763:A:G	chr1	167421763	Asthma,Allergy_Hypersensitivity,Allergic_Rhinitis
chr1:167420000-167455000	rs1773561:167421951:C:T	chr1	167421951	Asthma,Allergy_Hypersensitivity
chr1:167420000-167455000	rs3108155:167422057:C:G	chr1	167422057	Asthma,Allergy_Hypersensitivity
chr1:167420000-167460000	rs2949669:167417884:C:T	chr1	167417884	Asthma,Allergy_Hypersensitivity,Allergic_Rhinitis
chr1:167420000-167460000	rs35014055:167418449:G:A	chr1	167418449	Asthma,Allergy_Hypersensitivity,Allergic_Rhinitis
chr1:167420000-167460000	rs34276574:167418468:C:T	chr1	167418468	Asthma,Allergy_Hypersensitivity
chr1:167420000-167460000	rs2056625:167420299:G:A	chr1	167420299	Asthma,Allergy_Hypersensitivity
chr1:167420000-167460000	exm-rs2056626	chr1	167420425	Asthma,Allergy_Hypersensitivity,Allergic_Rhinitis
chr1:167420000-167460000	rs1773560:167421763:A:G	chr1	167421763	Asthma,Allergy_Hypersensitivity,Allergic_Rhinitis
chr1:167420000-167460000	rs1773561:167421951:C:T	chr1	167421951	Asthma,Allergy_Hypersensitivity
chr1:167420000-167460000	rs3108155:167422057:C:G	chr1	167422057	Asthma,Allergy_Hypersensitivity
chr1:167420000-167470000	rs2949669:167417884:C:T	chr1	167417884	Asthma,Allergy_Hypersensitivity,Allergic_Rhinitis
chr1:167420000-167470000	rs35014055:167418449:G:A	chr1	167418449	Asthma,Allergy_Hypersensitivity,Allergic_Rhinitis
chr1:167420000-167470000	rs34276574:167418468:C:T	chr1	167418468	Asthma,Allergy_Hypersensitivity
chr1:167420000-167470000	rs2988279:167419839:G:A	chr1	167419839	Asthma,Allergy_Hypersensitivity
chr1:167420000-167470000	rs2056625:167420299:G:A	chr1	167420299	Asthma,Allergy_Hypersensitivity
chr1:167420000-167470000	exm-rs2056626	chr1	167420425	Asthma,Allergy_Hypersensitivity,Allergic_Rhinitis
chr1:167420000-167470000	rs1773560:167421763:A:G	chr1	167421763	Asthma,Allergy_Hypersensitivity,Allergic_Rhinitis
chr1:167420000-167470000	rs1773561:167421951:C:T	chr1	167421951	Asthma,Allergy_Hypersensitivity
chr1:167420000-167470000	rs3108155:167422057:C:G	chr1	167422057	Asthma,Allergy_Hypersensitivity
chr1:167420000-167490000	rs858552:167482650:A:T	chr1	167482650	NA
chr1:167425000-167455000	rs1214603:167454687:G:C	chr1	167454687	NA
chr1:167425000-167470000	rs2949661:167424924:C:T	chr1	167424924	Asthma,Allergy_Hypersensitivity,Allergic_Rhinitis
chr1:167425000-167470000	rs1214598:167426424:G:A	chr1	167426424	Asthma,Allergy_Hypersensitivity,Allergic_Rhinitis
chr1:167425000-167470000	rs1214596:167427170:T:A	chr1	167427170	Asthma,Allergy_Hypersensitivity,Allergic_Rhinitis
chr1:167425000-167470000	rs7523907:167427247:C:T	chr1	167427247	Asthma
chr1:167425000-167470000	rs1214595:167427557:G:A	chr1	167427557	Asthma,Allergy_Hypersensitivity,Allergic_Rhinitis
chr1:167425000-167470000	rs2995089:167431193:G:A	chr1	167431193	Asthma,Allergy_Hypersensitivity,Allergic_Rhinitis
chr1:167425000-167470000	rs2988277:167431352:C:T	chr1	167431352	Asthma,Allergy_Hypersensitivity,Allergic_Rhinitis
chr1:167425000-167470000	rs1773542:167432949:T:C	chr1	167432949	Asthma,Allergy_Hypersensitivity,Allergic_Rhinitis
chr1:167425000-167470000	rs1723018:167433420:A:G	chr1	167433420	Asthma,Allergy_Hypersensitivity,Allergic_Rhinitis
chr1:167425000-167470000	rs2995091:167434277:T:C	chr1	167434277	Asthma,Allergy_Hypersensitivity,Allergic_Rhinitis
chr1:167450000-167490000	rs858551:167482045:C:G	chr1	167482045	NA
chr1:16755000-16845000	rs157256:16841100:A:G	chr1	16841100	NA
chr1:16765000-16825000	rs279789:16816834:G:A	chr1	16816834	NA
chr1:16765000-16825000	rs157248:16817677:T:C	chr1	16817677	NA
chr1:16765000-16825000	rs157249:16820268:G:A	chr1	16820268	NA
chr1:16765000-16825000	rs1746726:16822537:G:T	chr1	16822537	NA
chr1:16765000-16825000	rs698869:16824381:C:T	chr1	16824381	NA
chr1:16765000-16825000	rs696098:16828367:G:A	chr1	16828367	NA
chr1:16765000-16825000	rs696605:16828502:T:C	chr1	16828502	NA
chr1:16765000-16825000	rs696606:16828640:G:A	chr1	16828640	NA
chr1:16770000-16840000	rs3983050:16839929:G:T	chr1	16839929	NA
chr1:16770000-16840000	rs157256:16841100:A:G	chr1	16841100	NA
chr1:16835000-16975000	rs1360575:16972068:A:G	chr1	16972068	NA
chr1:16835000-16975000	1:16974256:G:C	chr1	16974256	NA
chr1:16835000-16975000	rs74606911:16978994:C:T	chr1	16978994	NA
chr1:16840000-16975000	rs157256:16841100:A:G	chr1	16841100	NA
chr1:16925000-16970000	rs367908:16930034:C:G	chr1	16930034	NA
chr1:17220000-17235000	rs6702546:17233121:C:T	chr1	17233121	NA
chr1:17220000-17235000	rs75181461:17233123:G:A	chr1	17233123	NA
chr1:17220000-17235000	rs78541931:17233938:G:A	chr1	17233938	NA
chr1:17220000-17235000	rs80339487:17233939:C:T	chr1	17233939	NA
chr1:17315000-17330000	rs9435734	chr1	17311190	NA
chr1:17315000-17330000	1:17313157-G-A	chr1	17313157	NA
chr1:17315000-17330000	rs9435659:17313343:G:A	chr1	17313343	NA
chr1:17315000-17330000	rs761421:17313654:C:T	chr1	17313654	NA
chr1:17315000-17330000	1:17314942-G-A	chr1	17314942	NA
chr1:17315000-17330000	rs4920605:17315425:G:A	chr1	17315425	NA
chr1:17380000-17400000	rs7528156:17403103:A:G	chr1	17403103	NA
chr1:179045000-179340000	rs10798673:179342753:T:C	chr1	179342753	NA
chr1:179050000-179340000	rs10798673:179342753:T:C	chr1	179342753	NA
chr1:179080000-179335000	rs56147147:179334712:G:A	chr1	179334712	NA
chr1:179080000-179335000	rs17369088:179334801:C:A	chr1	179334801	NA
chr1:179080000-179335000	rs16853998:179334917:G:C	chr1	179334917	NA
chr1:179080000-179335000	rs55906130:179335058:C:T	chr1	179335058	NA
chr1:179080000-179335000	rs11581507:179335158:C:T	chr1	179335158	NA
chr1:179190000-179340000	rs56018642:179335264:A:G	chr1	179335264	NA
chr1:179190000-179340000	rs61253865:179335265:T:G	chr1	179335265	NA
chr1:179190000-179340000	rs10913736	chr1	179335366	NA
chr1:179255000-179335000	rs16853998:179334917:G:C	chr1	179334917	NA
chr1:179255000-179335000	rs55906130:179335058:C:T	chr1	179335058	NA
chr1:179255000-179335000	rs11581507:179335158:C:T	chr1	179335158	NA
chr1:179255000-179335000	rs11577489:179335162:G:C	chr1	179335162	NA
chr1:179255000-179335000	rs56018642:179335264:A:G	chr1	179335264	NA
chr1:179255000-179335000	rs61253865:179335265:T:G	chr1	179335265	NA
chr1:179255000-179335000	JHU_1.179335951	chr1	179335952	NA
chr1:179260000-179335000	rs55986478:179334840:C:T	chr1	179334840	NA
chr1:179260000-179335000	rs16853998:179334917:G:C	chr1	179334917	NA
chr1:179260000-179335000	rs55906130:179335058:C:T	chr1	179335058	NA
chr1:179260000-179335000	rs11581507:179335158:C:T	chr1	179335158	NA
chr1:179260000-179335000	rs11577489:179335162:G:C	chr1	179335162	NA
chr1:179260000-179335000	rs11804236:179335960:C:T	chr1	179335960	NA
chr1:179265000-179335000	rs16853998:179334917:G:C	chr1	179334917	NA
chr1:179280000-179340000	rs56018642:179335264:A:G	chr1	179335264	NA
chr1:179280000-179340000	rs61253865:179335265:T:G	chr1	179335265	NA
chr1:179280000-179340000	rs10913736	chr1	179335366	NA
chr1:179305000-179340000	rs56018642:179335264:A:G	chr1	179335264	NA
chr1:179305000-179340000	rs61253865:179335265:T:G	chr1	179335265	NA
chr1:179305000-179340000	rs10913736	chr1	179335366	NA
chr1:179305000-179340000	JHU_1.179335951	chr1	179335952	NA
chr1:182270000-182365000	rs3001282:182265344:A:G	chr1	182265344	NA
chr1:182270000-182365000	rs2477182:182265607:C:T	chr1	182265607	NA
chr1:182270000-182365000	rs2477183:182265821:C:G	chr1	182265821	NA
chr1:182270000-182365000	rs2985445:182265903:C:A	chr1	182265903	NA
chr1:182270000-182365000	rs2477185:182266517:A:C	chr1	182266517	NA
chr1:182270000-182365000	rs4233190:182266679:T:C	chr1	182266679	NA
chr1:182270000-182365000	rs4233191:182266685:C:G	chr1	182266685	NA
chr1:182270000-182365000	rs4595335:182266820:A:G	chr1	182266820	NA
chr1:182270000-182365000	rs4497172:182266873:G:A	chr1	182266873	NA
chr1:182270000-182365000	rs3118146	chr1	182267259	NA
chr1:182270000-182365000	rs2494462:182267565:G:A	chr1	182267565	NA
chr1:182270000-182365000	rs2494460:182267678:T:C	chr1	182267678	NA
chr1:182270000-182365000	rs2477186:182267788:A:G	chr1	182267788	NA
chr1:182270000-182365000	rs3001277:182267947:T:G	chr1	182267947	NA
chr1:182270000-182365000	rs2985446:182268537:T:C	chr1	182268537	NA
chr1:182270000-182365000	rs3001275:182268637:A:G	chr1	182268637	NA
chr1:182270000-182365000	rs3001274:182268660:G:A	chr1	182268660	NA
chr1:182270000-182365000	rs3118147:182268836:A:G	chr1	182268836	NA
chr1:182270000-182365000	rs72722934:182269017:C:A	chr1	182269017	NA
chr1:182270000-182365000	rs4992281:182269147:G:C	chr1	182269147	NA
chr1:182270000-182365000	rs3001272:182269395:T:C	chr1	182269395	NA
chr1:182270000-182365000	rs2985429:182269424:A:G	chr1	182269424	NA
chr1:182270000-182365000	rs2985430:182269678:T:A	chr1	182269678	NA
chr1:182270000-182365000	rs2985431:182269701:C:A	chr1	182269701	NA
chr1:182270000-182365000	rs2985432:182269763:T:C	chr1	182269763	NA
chr1:182270000-182365000	rs3118151:182269777:C:T	chr1	182269777	NA
chr1:182270000-182365000	rs3001268:182269883:G:C	chr1	182269883	NA
chr1:182270000-182365000	rs2985434:182269948:A:G	chr1	182269948	NA
chr1:182270000-182365000	rs3001267:182269968:A:G	chr1	182269968	NA
chr1:182270000-182365000	rs2494453:182270288:G:C	chr1	182270288	NA
chr1:182270000-182365000	rs2477187:182270506:T:C	chr1	182270506	NA
chr1:182270000-182365000	rs2494452:182270625:G:A	chr1	182270625	NA
chr1:182270000-182365000	rs2477189:182272062:T:G	chr1	182272062	NA
chr1:182270000-182365000	rs2477190:182272291:A:T	chr1	182272291	NA
chr1:182270000-182365000	rs2477191:182272296:T:C	chr1	182272296	NA
chr1:182270000-182365000	rs2477192:182272656:T:C	chr1	182272656	NA
chr1:182270000-182365000	rs2494449:182272989:C:T	chr1	182272989	NA
chr1:182270000-182365000	rs2477194:182273425:C:T	chr1	182273425	NA
chr1:182270000-182365000	rs2477195:182273481:T:C	chr1	182273481	NA
chr1:182270000-182365000	rs2477196:182273682:G:A	chr1	182273682	NA
chr1:182270000-182365000	rs2494448:182274140:T:C	chr1	182274140	NA
chr1:182270000-182365000	rs2985435:182274203:G:T	chr1	182274203	NA
chr1:182270000-182365000	rs2245558:182275423:T:A	chr1	182275423	NA
chr1:182270000-182365000	rs2494447:182275652:G:A	chr1	182275652	NA
chr1:182270000-182365000	rs2477198:182275760:A:G	chr1	182275760	NA
chr1:182270000-182365000	rs2494479:182275788:T:A	chr1	182275788	NA
chr1:182270000-182365000	rs4652697:182275925:T:C	chr1	182275925	NA
chr1:182270000-182365000	rs2985428:182276336:T:C	chr1	182276336	NA
chr1:182270000-182365000	rs2985427:182276338:T:C	chr1	182276338	NA
chr1:182270000-182365000	rs2985426:182276775:T:C	chr1	182276775	NA
chr1:182270000-182365000	rs2985425:182277148:C:T	chr1	182277148	NA
chr1:182270000-182365000	rs2494476:182277614:T:C	chr1	182277614	NA
chr1:182270000-182365000	rs28515637:182278388:A:C	chr1	182278388	NA
chr1:183440000-184720000	rs12124929:184710178:G:A	chr1	184710178	NA
chr1:183440000-184720000	rs12133128:184710588:A:G	chr1	184710588	NA
chr1:183440000-184720000	rs12031028:184713243:T:C	chr1	184713243	NA
chr1:183440000-184720000	rs35478695:184715417:A:G	chr1	184715417	NA
chr1:183440000-184720000	rs971081:184716457:T:C	chr1	184716457	NA
chr1:183440000-184720000	rs971080:184716560:G:T	chr1	184716560	NA
chr1:183440000-184720000	rs67359172:184716979:T:C	chr1	184716979	NA
chr1:183590000-183605000	rs2254972:183602795:A:G	chr1	183602795	NA
chr1:183590000-183605000	rs2767305:183604905:A:G	chr1	183604905	NA
chr1:183590000-183605000	rs1174687:183609654:A:G	chr1	183609654	NA
chr1:185010000-185130000	rs1407555:185122022:T:C	chr1	185122022	NA
chr1:185125000-185545000	rs1407555:185122022:T:C	chr1	185122022	NA
chr1:185125000-185545000	rs1407556:185122211:T:C	chr1	185122211	NA
chr1:185125000-185545000	rs1407557:185122271:A:G	chr1	185122271	NA
chr1:185125000-185545000	rs10737256	chr1	185123630	NA
chr1:185125000-185545000	rs2146329:185132842:T:C	chr1	185132842	NA
chr1:185285000-185495000	rs10911704:185291426:T:G	chr1	185291426	NA
chr1:185285000-185495000	rs17641003:185293197:T:C	chr1	185293197	NA
chr1:19280000-19405000	rs3813983:19398951:T:C	chr1	19398951	NA
chr1:19550000-19590000	rs2006024:19587878:T:C	chr1	19587878	NA
chr1:20010000-20030000	rs1883563:20006584:T:C	chr1	20006584	NA
chr1:20010000-20030000	rs10917513:20006887:C:T	chr1	20006887	NA
chr1:20010000-20030000	rs1883565:20008507:C:T	chr1	20008507	NA
chr1:20010000-20030000	JHU_1.20011833	chr1	20011834	NA
chr1:20010000-20030000	rs6677765:20012463:A:G	chr1	20012463	NA
chr1:20010000-20030000	rs10917516:20012714:A:G	chr1	20012714	NA
chr1:20010000-20030000	rs10917517:20012762:C:T	chr1	20012762	NA
chr1:20010000-20030000	rs7533981	chr1	20014739	NA
chr1:20010000-20030000	rs7527271:20014753:G:A	chr1	20014753	NA
chr1:20010000-20030000	rs7543480:20014827:T:C	chr1	20014827	NA
chr1:203765000-203790000	rs2095757:203760115:T:C	chr1	203760115	NA
chr1:203765000-203790000	rs4542275:203760414:T:C	chr1	203760414	NA
chr1:203765000-203790000	rs55691630:203760434:C:T	chr1	203760434	NA
chr1:203765000-203790000	rs4417145:203761299:A:G	chr1	203761299	NA
chr1:203765000-203790000	rs7540327:203761520:C:T	chr1	203761520	NA
chr1:203765000-203790000	rs7540455:203761716:C:A	chr1	203761716	NA
chr1:203765000-203790000	rs12048085:203761807:C:G	chr1	203761807	NA
chr1:203765000-203790000	rs7547815:203761870:T:G	chr1	203761870	NA
chr1:203765000-203790000	rs4951228:203761948:C:A	chr1	203761948	NA
chr1:203765000-203790000	rs6593945	chr1	203762306	NA
chr1:203765000-203790000	rs6593946:203762373:C:T	chr1	203762373	NA
chr1:203765000-203790000	rs9793948:203762472:C:A	chr1	203762472	NA
chr1:203765000-203790000	rs6593947:203762742:T:C	chr1	203762742	NA
chr1:203765000-203790000	rs6593948:203762862:A:G	chr1	203762862	NA
chr1:203765000-203790000	rs12569219:203762990:C:A	chr1	203762990	NA
chr1:203765000-203790000	rs4951233:203763289:G:T	chr1	203763289	NA
chr1:203765000-203790000	rs4951005:203763325:T:C	chr1	203763325	NA
chr1:203765000-203790000	rs4951008:203763707:C:T	chr1	203763707	NA
chr1:203765000-203790000	rs4951009:203763846:T:G	chr1	203763846	NA
chr1:203765000-203790000	rs4951234:203763945:A:G	chr1	203763945	NA
chr1:203765000-203790000	rs4951010:203763974:C:T	chr1	203763974	NA
chr1:205250000-205300000	rs11240431:205303910:C:T	chr1	205303910	NA
chr1:205295000-205325000	rs7541070:205322128:G:C	chr1	205322128	NA
chr1:205555000-205600000	rs7529777:205562095:C:T	chr1	205562095	NA
chr1:205780000-205820000	rs9438393:205782718:A:G	chr1	205782718	NA
chr1:205780000-205820000	rs823080:205789282:G:A	chr1	205789282	NA
chr1:206725000-206860000	rs11119006:206720184:C:A	chr1	206720184	NA
chr1:206725000-206860000	rs11119009	chr1	206720225	NA
chr1:206725000-206860000	rs11119012:206720614:T:C	chr1	206720614	NA
chr1:206725000-206860000	rs11119013:206720765:G:A	chr1	206720765	NA
chr1:206725000-206860000	rs6675114:206721830:G:A	chr1	206721830	NA
chr1:206725000-206860000	rs35059830:206722453:C:T	chr1	206722453	NA
chr1:206725000-206860000	rs11119023:206725888:C:T	chr1	206725888	NA
chr1:2080000-2190000	rs2503705:2076741:A:G	chr1	2076741	NA
chr1:2080000-2190000	rs12082939:2078922:C:T	chr1	2078922	NA
chr1:2080000-2190000	rs2257182	chr1	2082566	NA
chr1:2080000-2190000	rs2459984:2086312:A:G	chr1	2086312	NA
chr1:21605000-21685000	rs2796352:21687261:C:T	chr1	21687261	NA
chr1:21660000-21685000	rs2796351:21686878:G:A	chr1	21686878	NA
chr1:21660000-21685000	rs2682363:21687005:C:T	chr1	21687005	NA
chr1:2185000-2215000	rs12057498:2213961:A:G	chr1	2213961	NA
chr1:2190000-2215000	rs12057498:2213961:A:G	chr1	2213961	NA
chr1:2210000-2230000	rs12057498:2213961:A:G	chr1	2213961	NA
chr1:2210000-2235000	rs6671815:2207480:C:G	chr1	2207480	NA
chr1:2210000-2235000	rs12057498:2213961:A:G	chr1	2213961	NA
chr1:221915000-222830000	1:222820639-G-A	chr1	222820639	NA
chr1:221915000-222830000	1:222820790-T-G	chr1	222820790	NA
chr1:221915000-222830000	rs28709375:222822999:A:G	chr1	222822999	NA
chr1:221915000-222830000	exm-rs17465637	chr1	222823529	NA
chr1:221915000-222830000	1:222823743-T-G	chr1	222823743	NA
chr1:221915000-222830000	rs17011681:222825088:C:G	chr1	222825088	NA
chr1:221915000-222830000	1:222825717-T-C	chr1	222825717	NA
chr1:221915000-222830000	rs2291832	chr1	222826481	NA
chr1:221915000-222830000	1:222828704-C-T	chr1	222828704	NA
chr1:221915000-222830000	rs35158675:222829550:G:A	chr1	222829550	NA
chr1:221915000-222830000	1:222832295-T-C	chr1	222832295	NA
chr1:221915000-222830000	rs4575092:222834503:A:T	chr1	222834503	NA
chr1:22260000-22300000	rs10917087:22302427:C:G	chr1	22302427	NA
chr1:22340000-22380000	rs10917111:22337271:A:C	chr1	22337271	NA
chr1:22340000-22380000	rs61498381:22339595:C:T	chr1	22339595	NA
chr1:22340000-22380000	rs201014349:22339695:G:A	chr1	22339695	NA
chr1:22340000-22380000	rs201709739:22339697:G:A	chr1	22339697	NA
chr1:22340000-22380000	rs200278731:22339722:T:C	chr1	22339722	NA
chr1:22340000-22380000	rs202206796:22339732:G:C	chr1	22339732	NA
chr1:22340000-22380000	rs142044587:22339784:C:T	chr1	22339784	NA
chr1:22340000-22380000	rs28452017:22341120:G:A	chr1	22341120	NA
chr1:22340000-22380000	rs2501309:22341714:T:C	chr1	22341714	NA
chr1:22340000-22380000	rs2865210:22342050:A:C	chr1	22342050	NA
chr1:22340000-22380000	rs2501307:22342093:A:C	chr1	22342093	NA
chr1:22340000-22380000	rs2501305:22342876:A:G	chr1	22342876	NA
chr1:22340000-22380000	rs2473309:22342883:C:T	chr1	22342883	NA
chr1:22340000-22380000	rs2501304:22343468:C:G	chr1	22343468	NA
chr1:22340000-22380000	rs2501303:22343924:C:G	chr1	22343924	NA
chr1:22340000-22380000	rs2501302:22343971:T:C	chr1	22343971	NA
chr1:22340000-22380000	rs2501300:22344031:G:A	chr1	22344031	NA
chr1:22340000-22380000	rs4654778:22345006:T:C	chr1	22345006	NA
chr1:22360000-22380000	rs61778046:22358789:G:T	chr1	22358789	NA
chr1:22360000-22385000	rs61778046:22358789:G:T	chr1	22358789	NA
chr1:226840000-226890000	rs3768377:226847733:A:G	chr1	226847733	NA
chr1:226840000-226890000	rs3768378:226847742:G:A	chr1	226847742	NA
chr1:226840000-226890000	rs3768379:226848060:A:G	chr1	226848060	NA
chr1:226840000-226890000	rs12407508:226849148:A:T	chr1	226849148	NA
chr1:226840000-226890000	rs61835602:226882552:A:G	chr1	226882552	NA
chr1:226840000-226890000	rs697850:226883286:G:A	chr1	226883286	NA
chr1:226840000-226890000	rs697851:226883325:T:G	chr1	226883325	NA
chr1:226860000-226925000	rs55877886:226855071:G:A	chr1	226855071	NA
chr1:226860000-226925000	rs55970631:226858284:T:C	chr1	226858284	NA
chr1:226860000-226925000	rs12094617	chr1	226859676	NA
chr1:226860000-226925000	rs12097197:226860944:G:A	chr1	226860944	NA
chr1:226860000-226925000	rs3768386:226864525:T:G	chr1	226864525	NA
chr1:226860000-226925000	rs3820639:226865290:C:A	chr1	226865290	NA
chr1:226860000-226925000	rs59886785:226865315:T:C	chr1	226865315	NA
chr1:226860000-226925000	rs10495247:226865773:G:A	chr1	226865773	NA
chr1:226860000-226925000	rs12410947:226866040:G:A	chr1	226866040	NA
chr1:226860000-226925000	rs12410955:226866136:G:T	chr1	226866136	NA
chr1:226860000-226925000	rs3754395:226866636:A:G	chr1	226866636	NA
chr1:226860000-226925000	rs10495248:226867459:T:C	chr1	226867459	NA
chr1:228290000-228365000	rs7523917:228287600:A:G	chr1	228287600	NA
chr1:228290000-228365000	rs822740:228287796:T:C	chr1	228287796	NA
chr1:228290000-228365000	rs822739:228288218:A:T	chr1	228288218	NA
chr1:228290000-228365000	rs1128456:228289843:C:T	chr1	228289843	NA
chr1:228290000-228365000	rs849749	chr1	228296745	NA
chr1:228295000-228595000	rs1620734	chr1	228297613	NA
chr1:228295000-228595000	rs61825156:228298266:G:A	chr1	228298266	NA
chr1:228295000-228595000	rs10916266	chr1	228303048	NA
chr1:228295000-228595000	rs1094603:228304259:G:A	chr1	228304259	NA
chr1:228295000-228595000	rs1094602:228304285:T:G	chr1	228304285	NA
chr1:228295000-228595000	rs78249617:228304610:A:C	chr1	228304610	NA
chr1:228315000-228595000	rs7512209:228311716:C:T	chr1	228311716	NA
chr1:228315000-228595000	rs7537636:228313024:G:A	chr1	228313024	NA
chr1:228400000-228415000	rs1771479:228412953:T:C	chr1	228412953	NA
chr1:228400000-228415000	rs1757150:228413616:G:A	chr1	228413616	NA
chr1:228400000-228415000	rs1757149:228413635:A:G	chr1	228413635	NA
chr1:228400000-228415000	rs1771477:228413929:C:T	chr1	228413929	NA
chr1:228400000-228415000	rs1771476:228414920:G:C	chr1	228414920	NA
chr1:228400000-228415000	rs1757147:228414932:G:A	chr1	228414932	NA
chr1:228400000-228415000	rs1629294:228415501:A:C	chr1	228415501	NA
chr1:228400000-228415000	rs1757143:228417531:T:A	chr1	228417531	NA
chr1:228400000-228415000	rs1757142:228417532:T:A	chr1	228417532	NA
chr1:228400000-228415000	rs55923446:228418451:C:T	chr1	228418451	NA
chr1:228400000-228415000	rs1771469:228418690:T:C	chr1	228418690	NA
chr1:228400000-228415000	rs1771468:228419255:G:C	chr1	228419255	NA
chr1:228400000-228415000	rs1771467:228419564:G:A	chr1	228419564	NA
chr1:2345000-2460000	rs3122923:2455500:A:C	chr1	2455500	NA
chr1:234625000-235255000	rs12118853:234631979:C:T	chr1	234631979	NA
chr1:234625000-235255000	rs2089920:234633182:A:T	chr1	234633182	NA
chr1:234625000-235255000	rs6677835:234634952:A:G	chr1	234634952	NA
chr1:235455000-235490000	rs12024609:235452167:G:A	chr1	235452167	NA
chr1:235460000-235485000	rs12031118:235463887:T:G	chr1	235463887	NA
chr1:235460000-235485000	rs12025973:235463888:G:A	chr1	235463888	NA
chr1:235460000-235485000	rs61836167:235465059:C:T	chr1	235465059	NA
chr1:236030000-236065000	rs10926998:236060473:A:G	chr1	236060473	NA
chr1:236030000-236065000	rs10926999:236060500:G:A	chr1	236060500	NA
chr1:236030000-236065000	rs10927000:236060512:T:C	chr1	236060512	NA
chr1:236030000-236065000	rs12124410:236060568:C:T	chr1	236060568	NA
chr1:236265000-236660000	rs9662830:236661360:C:G	chr1	236661360	NA
chr1:236270000-236660000	rs9662830:236661360:C:G	chr1	236661360	NA
chr1:236700000-236720000	JHU_1.236702881	chr1	236702882	NA
chr1:236700000-236720000	rs113315189:236702892:T:C	chr1	236702892	NA
chr1:236700000-236720000	rs114849946:236702894:T:C	chr1	236702894	NA
chr1:236700000-236720000	rs116639430:236702895:A:G	chr1	236702895	NA
chr1:236700000-236720000	JHU_1.236702901	chr1	236702902	NA
chr1:236700000-236720000	rs28444730:236702958:G:T	chr1	236702958	NA
chr1:236700000-236720000	JHU_1.236702972	chr1	236702973	NA
chr1:236700000-236725000	rs819422:236696822:T:C	chr1	236696822	NA
chr1:236700000-236725000	rs1041936:236702209:C:T	chr1	236702209	NA
chr1:236700000-236725000	exm161745	chr1	236702210	NA
chr1:236700000-236725000	JHU_1.236702881	chr1	236702882	NA
chr1:236700000-236725000	rs113315189:236702892:T:C	chr1	236702892	NA
chr1:236700000-236725000	rs114849946:236702894:T:C	chr1	236702894	NA
chr1:236700000-236725000	rs116639430:236702895:A:G	chr1	236702895	NA
chr1:236700000-236725000	JHU_1.236702901	chr1	236702902	NA
chr1:236700000-236725000	rs28444730:236702958:G:T	chr1	236702958	NA
chr1:236700000-236725000	JHU_1.236702972	chr1	236702973	NA
chr1:236700000-236725000	rs28475030:236702984:C:T	chr1	236702984	NA
chr1:236700000-236725000	JHU_1.236702996	chr1	236702997	NA
chr1:236700000-236725000	rs28621624:236702998:A:C	chr1	236702998	NA
chr1:236700000-236725000	rs2489151:236703010:G:A	chr1	236703010	NA
chr1:236700000-236725000	rs2244659:236703700:A:G	chr1	236703700	NA
chr1:236700000-236725000	rs2243405:236703734:T:C	chr1	236703734	NA
chr1:236700000-236725000	rs2758994:236703767:C:T	chr1	236703767	NA
chr1:243920000-244015000	rs10803158:243923229:A:G	chr1	243923229	NA
chr1:243920000-244015000	rs10927067:243923244:G:A	chr1	243923244	NA
chr1:244610000-245005000	rs3003214:244605036:G:A	chr1	244605036	NA
chr1:244610000-245005000	rs3003213:244608181:A:C	chr1	244608181	NA
chr1:244610000-245005000	rs3006004:244609092:G:A	chr1	244609092	NA
chr1:244610000-245005000	rs3003212:244612252:A:G	chr1	244612252	NA
chr1:244610000-245005000	rs3003211:244612984:T:C	chr1	244612984	NA
chr1:244610000-245005000	rs3127466:244614497:G:A	chr1	244614497	NA
chr1:244610000-245005000	rs3003210:244617509:A:G	chr1	244617509	NA
chr1:247460000-247500000	rs1192830:247455370:C:T	chr1	247455370	NA
chr1:247460000-247500000	rs1192832:247455896:C:T	chr1	247455896	NA
chr1:247460000-247500000	rs1204493:247457134:A:G	chr1	247457134	NA
chr1:247460000-247500000	rs56013900:247457537:C:T	chr1	247457537	NA
chr1:247460000-247500000	rs12026978:247458735:C:G	chr1	247458735	NA
chr1:247460000-247500000	rs17664745:247459157:T:C	chr1	247459157	NA
chr1:247460000-247500000	rs875883:247460356:C:T	chr1	247460356	NA
chr1:247460000-247500000	rs3850824:247460660:T:C	chr1	247460660	NA
chr1:247460000-247500000	rs2153631:247462048:A:G	chr1	247462048	NA
chr1:247460000-247500000	rs9725334:247462273:A:G	chr1	247462273	NA
chr1:247460000-247500000	rs1616299	chr1	247462701	NA
chr1:247460000-247500000	rs12405400:247465238:C:T	chr1	247465238	NA
chr1:247460000-247500000	rs4925615:247465244:C:G	chr1	247465244	NA
chr1:247460000-247500000	rs56399534:247466538:C:T	chr1	247466538	NA
chr1:247460000-247500000	rs56037169:247466744:C:T	chr1	247466744	NA
chr1:247460000-247500000	rs9426180:247468146:G:T	chr1	247468146	NA
chr1:247460000-247500000	rs7522071:247468429:G:T	chr1	247468429	NA
chr1:247460000-247500000	rs9426181:247468572:G:A	chr1	247468572	NA
chr1:247460000-247500000	rs56396334:247468696:A:G	chr1	247468696	NA
chr1:247460000-247500000	rs12404914:247468924:C:A	chr1	247468924	NA
chr1:247475000-247495000	rs12023326:247471121:T:C	chr1	247471121	NA
chr1:247475000-247495000	rs12034916:247472575:C:T	chr1	247472575	NA
chr1:247475000-247495000	rs12034919:247472605:C:T	chr1	247472605	NA
chr1:247475000-247495000	rs56322048:247474249:G:A	chr1	247474249	NA
chr1:247475000-247495000	rs12048553:247477068:G:A	chr1	247477068	NA
chr1:24830000-24855000	JHU_1.24856499	chr1	24856500	NA
chr1:25295000-25360000	rs7528484:25292668:C:T	chr1	25292668	Dermatitis,Diabetes_Mellitus_Type1
chr1:25295000-25360000	rs7536201:25293084:T:C	chr1	25293084	Dermatitis,Diabetes_Mellitus_Type1
chr1:25295000-25360000	rs11249212:25293201:A:G	chr1	25293201	Dermatitis,Diabetes_Mellitus_Type1
chr1:25295000-25360000	rs7414934:25293216:A:C	chr1	25293216	Dermatitis,Diabetes_Mellitus_Type1
chr1:25295000-25360000	rs11249213:25293237:G:A	chr1	25293237	Dermatitis,Diabetes_Mellitus_Type1
chr1:25295000-25360000	rs4265380:25293356:C:T	chr1	25293356	Dermatitis,Diabetes_Mellitus_Type1
chr1:25295000-25360000	rs4648889:25293829:G:A	chr1	25293829	Dermatitis,Diabetes_Mellitus_Type1
chr1:25295000-25360000	rs4649040:25293902:C:T	chr1	25293902	Dermatitis,Diabetes_Mellitus_Type1
chr1:25295000-25360000	rs4648890:25293941:G:A	chr1	25293941	Dermatitis,Diabetes_Mellitus_Type1
chr1:25295000-25360000	JHU_1.25294194	chr1	25294195	Dermatitis,Diabetes_Mellitus_Type1
chr1:25295000-25360000	rs7523334:25294206:G:A	chr1	25294206	Diabetes_Mellitus_Type1
chr1:25295000-25360000	rs7532198:25294208:C:T	chr1	25294208	Diabetes_Mellitus_Type1
chr1:25295000-25360000	rs7523412:25294264:G:A	chr1	25294264	Dermatitis,Diabetes_Mellitus_Type1
chr1:25295000-25360000	rs7536848:25294345:A:C	chr1	25294345	Dermatitis,Diabetes_Mellitus_Type1
chr1:25295000-25360000	rs7525903:25294573:G:A	chr1	25294573	Diabetes_Mellitus_Type1
chr1:25295000-25360000	rs7542079:25294607:T:C	chr1	25294607	Dermatitis,Diabetes_Mellitus_Type1
chr1:25295000-25360000	rs7542147:25294618:T:C	chr1	25294618	Dermatitis,Diabetes_Mellitus_Type1
chr1:25295000-25360000	rs10903118:25294878:T:C	chr1	25294878	Dermatitis,Diabetes_Mellitus_Type1
chr1:25295000-25360000	rs7529070:25295580:G:A	chr1	25295580	Dermatitis,Diabetes_Mellitus_Type1
chr1:25295000-25360000	rs10751775:25296478:T:C	chr1	25296478	Dermatitis,Diabetes_Mellitus_Type1
chr1:25295000-25360000	rs10751776:25296743:A:C	chr1	25296743	Dermatitis,Diabetes_Mellitus_Type1
chr1:25295000-25360000	exm-rs11249215	chr1	25297184	NA
chr1:25295000-25360000	rs7555518:25299404:T:A	chr1	25299404	Dermatitis,Diabetes_Mellitus_Type1
chr1:25295000-25360000	rs12407074:25299432:T:A	chr1	25299432	Dermatitis,Diabetes_Mellitus_Type1
chr1:25295000-25360000	rs7550552:25299602:C:T	chr1	25299602	Dermatitis,Diabetes_Mellitus_Type1
chr1:25295000-25360000	rs7550635:25299637:C:G	chr1	25299637	Dermatitis,Diabetes_Mellitus_Type1
chr1:25295000-25360000	rs7542123:25299816:G:A	chr1	25299816	Dermatitis,Diabetes_Mellitus_Type1
chr1:25295000-25360000	rs7513156:25299836:T:C	chr1	25299836	Dermatitis,Diabetes_Mellitus_Type1
chr1:25295000-25360000	rs10903121:25300042:G:A	chr1	25300042	Dermatitis,Diabetes_Mellitus_Type1
chr1:25295000-25360000	rs11249218:25300256:A:G	chr1	25300256	Dermatitis,Diabetes_Mellitus_Type1
chr1:25295000-25360000	rs11249219:25300369:C:T	chr1	25300369	Diabetes_Mellitus_Type1
chr1:25295000-25360000	rs11249221:25300541:T:C	chr1	25300541	Dermatitis,Diabetes_Mellitus_Type1
chr1:25295000-25360000	rs12036815:25300632:C:T	chr1	25300632	Dermatitis,Diabetes_Mellitus_Type1
chr1:25865000-25895000	rs12096438	chr1	25889422	NA
chr1:25865000-25895000	rs4603124:25893243:G:A	chr1	25893243	NA
chr1:25885000-26130000	rs6661159:25890050:A:G	chr1	25890050	NA
chr1:25940000-26125000	rs10902676:26120367:G:A	chr1	26120367	NA
chr1:25945000-26105000	rs149852119:26095260:C:T	chr1	26095260	NA
chr1:25945000-26105000	rs11585148:26095976:C:T	chr1	26095976	NA
chr1:25945000-26105000	rs11585197:26096234:C:A	chr1	26096234	NA
chr1:25945000-26105000	rs3754148:26100164:A:G	chr1	26100164	NA
chr1:26120000-26150000	rs7524771:26126375:A:G	chr1	26126375	NA
chr1:26600000-26690000	rs10902744:26684821:A:T	chr1	26684821	NA
chr1:27445000-27505000	rs6598872:27499846:G:T	chr1	27499846	NA
chr1:27445000-27505000	rs12119525:27503662:T:A	chr1	27503662	NA
chr1:28200000-28215000	rs6564:28212975:C:T	chr1	28212975	NA
chr1:28200000-28215000	rs6565:28213157:T:C	chr1	28213157	NA
chr1:28200000-28215000	rs1474908:28213213:A:G	chr1	28213213	NA
chr1:28200000-28215000	rs11247706:28213983:G:C	chr1	28213983	NA
chr1:28200000-28215000	rs6660899:28214281:G:C	chr1	28214281	NA
chr1:28200000-28215000	rs6698563:28214455:A:T	chr1	28214455	NA
chr1:28200000-28215000	rs11247707:28215229:C:G	chr1	28215229	NA
chr1:28200000-28215000	rs10751724:28215631:C:T	chr1	28215631	NA
chr1:28200000-28215000	rs10794507:28216072:T:C	chr1	28216072	NA
chr1:28200000-28215000	1:28216191-C-A	chr1	28216191	NA
chr1:28200000-28215000	rs9700058:28216623:G:A	chr1	28216623	NA
chr1:28200000-28215000	rs9701457:28216736:C:T	chr1	28216736	NA
chr1:28200000-28215000	exm2268669	chr1	28218100	NA
chr1:28200000-28215000	rs6662916:28219873:G:T	chr1	28219873	NA
chr1:28200000-28220000	rs11247707:28215229:C:G	chr1	28215229	NA
chr1:28200000-28220000	rs10751724:28215631:C:T	chr1	28215631	NA
chr1:28200000-28220000	rs10794507:28216072:T:C	chr1	28216072	NA
chr1:28200000-28220000	1:28216191-C-A	chr1	28216191	NA
chr1:28200000-28220000	rs9701457:28216736:C:T	chr1	28216736	NA
chr1:28200000-28220000	exm2268669	chr1	28218100	NA
chr1:28200000-28220000	rs6662916:28219873:G:T	chr1	28219873	NA
chr1:28200000-28220000	rs6691656:28221130:C:G	chr1	28221130	NA
chr1:28200000-28220000	rs3766396:28221554:A:G	chr1	28221554	NA
chr1:28200000-28220000	rs7413323:28221950:G:A	chr1	28221950	NA
chr1:28200000-28220000	rs2295367:28224312:C:T	chr1	28224312	NA
chr1:28215000-28245000	rs2236074:28211384:G:A	chr1	28211384	NA
chr1:28215000-28245000	rs1467464:28211650:T:C	chr1	28211650	NA
chr1:28215000-28245000	rs11247705:28212272:G:A	chr1	28212272	NA
chr1:28215000-28245000	rs6564:28212975:C:T	chr1	28212975	NA
chr1:28215000-28245000	rs6565:28213157:T:C	chr1	28213157	NA
chr1:28215000-28245000	rs1474908:28213213:A:G	chr1	28213213	NA
chr1:28215000-28245000	rs11247706:28213983:G:C	chr1	28213983	NA
chr1:28215000-28245000	rs6660899:28214281:G:C	chr1	28214281	NA
chr1:28215000-28245000	rs6698563:28214455:A:T	chr1	28214455	NA
chr1:28215000-28245000	rs11247707:28215229:C:G	chr1	28215229	NA
chr1:28215000-28245000	rs10751724:28215631:C:T	chr1	28215631	NA
chr1:28215000-28245000	rs10794507:28216072:T:C	chr1	28216072	NA
chr1:28215000-28245000	1:28216191-C-A	chr1	28216191	NA
chr1:28215000-28245000	rs9700058:28216623:G:A	chr1	28216623	NA
chr1:28215000-28245000	rs9701457:28216736:C:T	chr1	28216736	NA
chr1:28215000-28245000	exm2268669	chr1	28218100	NA
chr1:28215000-28245000	rs6662916:28219873:G:T	chr1	28219873	NA
chr1:28215000-28245000	rs6691656:28221130:C:G	chr1	28221130	NA
chr1:28215000-28245000	rs3766396:28221554:A:G	chr1	28221554	NA
chr1:28215000-28245000	rs7413323:28221950:G:A	chr1	28221950	NA
chr1:28215000-28245000	rs2295367:28224312:C:T	chr1	28224312	NA
chr1:28240000-28295000	rs12144736:28248588:C:T	chr1	28248588	NA
chr1:28555000-28575000	rs1283620:28579274:C:T	chr1	28579274	NA
chr1:28655000-28690000	rs12131711:28652120:T:C	chr1	28652120	NA
chr1:28655000-28690000	rs9663017:28652725:A:G	chr1	28652725	NA
chr1:28655000-28690000	rs872641:28653529:C:G	chr1	28653529	NA
chr1:28655000-28690000	rs3753866:28655069:T:C	chr1	28655069	NA
chr1:28655000-28690000	rs10794514	chr1	28659696	NA
chr1:28655000-28690000	rs12086764:28663444:T:C	chr1	28663444	NA
chr1:28655000-28690000	rs113438329:28664922:C:A	chr1	28664922	NA
chr1:28655000-28690000	rs9658844:28692322:T:C	chr1	28692322	NA
chr1:28900000-28975000	rs1342086:28905566:G:C	chr1	28905566	NA
chr1:28900000-28975000	rs9426360:28905649:T:C	chr1	28905649	NA
chr1:28970000-29045000	rs12758914:29035426:A:G	chr1	29035426	NA
chr1:28970000-29045000	rs10799119:29037793:T:G	chr1	29037793	NA
chr1:28970000-29045000	rs6682357:29038610:G:A	chr1	29038610	NA
chr1:28970000-29045000	rs6694774:29039072:C:T	chr1	29039072	NA
chr1:28970000-29045000	rs936645:29044946:T:C	chr1	29044946	NA
chr1:28970000-29045000	rs11578325:29045123:A:G	chr1	29045123	NA
chr1:28970000-29045000	rs12403009:29047110:C:T	chr1	29047110	NA
chr1:32715000-32745000	rs151250893:32746044:C:T	chr1	32746044	NA
chr1:36625000-36655000	rs11263863:36634915:C:T	chr1	36634915	NA
chr1:36915000-36935000	rs1832580:36910863:A:G	chr1	36910863	NA
chr1:36915000-36935000	rs16823001:36911233:G:C	chr1	36911233	NA
chr1:36915000-36935000	rs59368860:36911409:A:G	chr1	36911409	NA
chr1:36915000-36935000	rs58574457:36911556:T:C	chr1	36911556	NA
chr1:36915000-36935000	rs59657638:36911602:T:C	chr1	36911602	NA
chr1:36915000-36935000	rs60389557:36911686:T:C	chr1	36911686	NA
chr1:36915000-36935000	rs16823004:36912086:T:C	chr1	36912086	NA
chr1:36915000-36935000	rs16823006:36912791:T:C	chr1	36912791	NA
chr1:36915000-36935000	rs78718511:36912832:G:A	chr1	36912832	NA
chr1:36915000-36935000	rs16823007:36913001:C:G	chr1	36913001	NA
chr1:36915000-36935000	rs16823009:36913601:T:C	chr1	36913601	NA
chr1:36915000-36935000	rs1416841:36914110:C:A	chr1	36914110	NA
chr1:36915000-36935000	rs10493076:36914747:G:A	chr1	36914747	NA
chr1:36915000-36935000	rs16823020:36914940:G:C	chr1	36914940	NA
chr1:36915000-36935000	rs10493077:36915014:T:C	chr1	36915014	NA
chr1:36915000-36935000	rs16823025:36915105:C:A	chr1	36915105	NA
chr1:36915000-36935000	rs17551772:36916581:A:G	chr1	36916581	NA
chr1:36915000-36935000	rs138683767:36916884:G:T	chr1	36916884	NA
chr1:36915000-36935000	rs76894893:36917485:G:C	chr1	36917485	NA
chr1:36915000-36935000	rs16823031:36919770:C:T	chr1	36919770	NA
chr1:37920000-37945000	rs2811617:37922609:A:T	chr1	37922609	NA
chr1:37920000-37945000	rs2484553:37924914:C:G	chr1	37924914	NA
chr1:37920000-37945000	rs7524826:37925208:C:T	chr1	37925208	NA
chr1:37920000-37950000	rs2484553:37924914:C:G	chr1	37924914	NA
chr1:37920000-37950000	rs7524826:37925208:C:T	chr1	37925208	NA
chr1:37920000-37950000	rs3122179:37927981:A:C	chr1	37927981	NA
chr1:37920000-37950000	rs2811640:37928884:T:A	chr1	37928884	NA
chr1:37920000-37950000	rs2660560:37928965:G:A	chr1	37928965	NA
chr1:37920000-37950000	rs2811641:37929005:G:A	chr1	37929005	NA
chr1:37940000-38275000	rs12408993:37943089:C:G	chr1	37943089	NA
chr1:38460000-38480000	rs4360494:38455891:G:C	chr1	38455891	NA
chr1:38460000-38480000	rs4072980	chr1	38456106	NA
chr1:38460000-38480000	rs61776719:38461319:C:A	chr1	38461319	NA
chr1:38460000-38480000	rs67631072:38461821:C:T	chr1	38461821	NA
chr1:40110000-40155000	rs6699240:40151726:G:A	chr1	40151726	NA
chr1:40110000-40155000	rs6675787:40151793:C:T	chr1	40151793	NA
chr1:40155000-40175000	rs6699240:40151726:G:A	chr1	40151726	NA
chr1:40155000-40175000	rs6675787:40151793:C:T	chr1	40151793	NA
chr1:40155000-40175000	rs2871617:40151910:A:C	chr1	40151910	NA
chr1:40155000-40175000	rs785108	chr1	40152676	NA
chr1:40155000-40175000	rs538758:40155188:A:G	chr1	40155188	NA
chr1:40155000-40175000	rs564249	chr1	40155623	NA
chr1:40155000-40175000	rs568072:40156092:C:T	chr1	40156092	NA
chr1:40155000-40175000	rs482326:40156476:A:G	chr1	40156476	NA
chr1:40155000-40175000	rs3754351:40156555:G:A	chr1	40156555	NA
chr1:40155000-40175000	rs59796683:40156767:T:C	chr1	40156767	NA
chr1:40155000-40175000	rs61310802:40156778:A:G	chr1	40156778	NA
chr1:40155000-40175000	rs60297197:40157143:C:T	chr1	40157143	NA
chr1:40155000-40175000	rs16865656:40157260:C:A	chr1	40157260	NA
chr1:40625000-40765000	rs10489431:40759064:C:T	chr1	40759064	NA
chr1:40625000-40765000	rs10489432	chr1	40759231	NA
chr1:40625000-40765000	rs11580085:40760845:G:A	chr1	40760845	NA
chr1:40845000-40870000	rs209598:40862831:G:A	chr1	40862831	NA
chr1:42360000-42385000	rs783629:42363275:C:T	chr1	42363275	NA
chr1:42360000-42385000	rs1886729:42363966:G:A	chr1	42363966	NA
chr1:42360000-42385000	rs1408947:42364198:C:T	chr1	42364198	NA
chr1:42360000-42385000	rs1408945:42364877:G:T	chr1	42364877	NA
chr1:42360000-42385000	rs783625:42365548:C:T	chr1	42365548	NA
chr1:42360000-42385000	rs812487:42366198:G:A	chr1	42366198	NA
chr1:42360000-42385000	rs783622	chr1	42366988	NA
chr1:42365000-42385000	rs783628:42361102:G:A	chr1	42361102	NA
chr1:42365000-42385000	rs783629:42363275:C:T	chr1	42363275	NA
chr1:42365000-42385000	rs809173:42363381:G:A	chr1	42363381	NA
chr1:42365000-42385000	rs1886729:42363966:G:A	chr1	42363966	NA
chr1:42365000-42385000	rs1408947:42364198:C:T	chr1	42364198	NA
chr1:42365000-42385000	rs783626:42365326:T:A	chr1	42365326	NA
chr1:42365000-42385000	rs783625:42365548:C:T	chr1	42365548	NA
chr1:42365000-42385000	rs812487:42366198:G:A	chr1	42366198	NA
chr1:42365000-42385000	rs783624:42366343:G:A	chr1	42366343	NA
chr1:42365000-42385000	rs783622	chr1	42366988	NA
chr1:42365000-42385000	rs783621:42368035:A:G	chr1	42368035	NA
chr1:42365000-42385000	rs2786487:42368339:G:C	chr1	42368339	NA
chr1:42365000-42385000	rs2764839	chr1	42368704	NA
chr1:43855000-43875000	rs839753:43855578:G:C	chr1	43855578	NA
chr1:45240000-45280000	rs200396247:45284550:C:A	chr1	45284550	NA
chr1:53640000-53690000	rs1056425:53680090:G:A	chr1	53680090	NA
chr1:53640000-53690000	rs17369394:53682106:A:C	chr1	53682106	NA
chr1:53640000-53690000	rs12140585:53683921:C:G	chr1	53683921	NA
chr1:53640000-53690000	rs3736118:53684324:A:G	chr1	53684324	NA
chr1:53640000-53690000	rs67974630:53684924:A:G	chr1	53684924	NA
chr1:53640000-53690000	rs6663121	chr1	53687589	NA
chr1:53640000-53690000	rs12133464:53692437:T:A	chr1	53692437	NA
chr1:53640000-53690000	rs12136837:53692488:A:G	chr1	53692488	NA
chr1:53640000-53690000	rs6670999:53693090:G:T	chr1	53693090	NA
chr1:53640000-53690000	rs12145535:53693831:C:T	chr1	53693831	NA
chr1:53640000-53690000	rs12135400:53693930:T:C	chr1	53693930	NA
chr1:53640000-53690000	rs12116608:53694065:C:T	chr1	53694065	NA
chr1:53640000-53690000	rs2275087:53694388:T:C	chr1	53694388	NA
chr1:53665000-53690000	rs3736118:53684324:A:G	chr1	53684324	NA
chr1:53665000-53690000	rs67974630:53684924:A:G	chr1	53684924	NA
chr1:53665000-53690000	rs6663121	chr1	53687589	NA
chr1:53665000-53690000	rs12133464:53692437:T:A	chr1	53692437	NA
chr1:53665000-53690000	rs12136837:53692488:A:G	chr1	53692488	NA
chr1:53665000-53690000	rs6670999:53693090:G:T	chr1	53693090	NA
chr1:53665000-53690000	rs12145535:53693831:C:T	chr1	53693831	NA
chr1:53665000-53690000	rs12135400:53693930:T:C	chr1	53693930	NA
chr1:53665000-53690000	rs12116608:53694065:C:T	chr1	53694065	NA
chr1:53665000-53690000	rs2275087:53694388:T:C	chr1	53694388	NA
chr1:54440000-54475000	rs12740238:54466383:T:C	chr1	54466383	NA
chr1:54440000-54475000	rs665817:54469948:T:G	chr1	54469948	NA
chr1:54440000-54475000	rs681617:54471157:A:G	chr1	54471157	NA
chr1:54440000-54475000	rs928441:54473368:C:A	chr1	54473368	NA
chr1:54880000-54960000	rs10888850:54883715:A:G	chr1	54883715	NA
chr1:70820000-70895000	rs7536099:70821757:A:G	chr1	70821757	NA
chr1:70820000-70895000	rs12140479:70823238:A:C	chr1	70823238	NA
chr1:70820000-70895000	rs35901050:70823756:T:C	chr1	70823756	NA
chr1:70820000-70895000	rs12732737:70823816:C:G	chr1	70823816	NA
chr1:70820000-70895000	rs998522:70825916:G:A	chr1	70825916	NA
chr1:70820000-70895000	rs4620474	chr1	70828536	NA
chr1:715000-765000	rs3115857:755940:C:T	chr1	755940	NA
chr1:715000-765000	1:756378:G:C	chr1	756378	NA
chr1:715000-765000	rs148989274:762485:C:A	chr1	762485	NA
chr1:720000-765000	rs148989274:762485:C:A	chr1	762485	NA
chr1:730000-765000	rs12567639:756268:G:A	chr1	756268	NA
chr1:730000-765000	rs3131954:758626:C:T	chr1	758626	NA
chr1:760000-1335000	rs71507461:762589:G:C	chr1	762589	NA
chr1:760000-1335000	rs71507462:762592:C:G	chr1	762592	NA
chr1:760000-1335000	rs71507463:762601:T:C	chr1	762601	NA
chr1:760000-1335000	rs61768173:762632:T:A	chr1	762632	NA
chr1:760000-780000	rs12567639:756268:G:A	chr1	756268	NA
chr1:760000-780000	rs3131954:758626:C:T	chr1	758626	NA
chr1:760000-780000	rs148989274:762485:C:A	chr1	762485	NA
chr1:760000-800000	rs148989274:762485:C:A	chr1	762485	NA
chr1:90070000-90310000	rs115363384:90309520:C:T	chr1	90309520	NA
chr1:90070000-90310000	rs114208181:90309521:C:A	chr1	90309521	NA
chr1:90070000-90310000	rs113834473:90309525:G:C	chr1	90309525	NA
chr1:90095000-90125000	rs7534384:90091577:A:T	chr1	90091577	NA
chr1:90095000-90125000	rs1215504	chr1	90091890	NA
chr1:90095000-90125000	rs1215502:90093015:T:C	chr1	90093015	NA
chr1:90095000-90125000	rs1229992:90094228:G:T	chr1	90094228	NA
chr1:90095000-90125000	rs990040:90094359:T:C	chr1	90094359	NA
chr1:90095000-90125000	rs1215501:90095690:C:A	chr1	90095690	NA
chr1:90095000-90125000	rs1215500:90097254:G:C	chr1	90097254	NA
chr1:90095000-90125000	rs10047070:90098715:G:C	chr1	90098715	NA
chr1:90095000-90125000	rs6428559:90099036:C:T	chr1	90099036	NA
chr1:90095000-90125000	rs10922679:90100925:T:C	chr1	90100925	NA
chr1:90095000-90125000	rs10922680:90101326:T:C	chr1	90101326	NA
chr1:90095000-90125000	rs10801756:90101832:C:T	chr1	90101832	NA
chr1:90095000-90125000	rs6684676:90102173:C:T	chr1	90102173	NA
chr1:90095000-90125000	rs6428560:90102462:A:T	chr1	90102462	NA
chr1:90095000-90125000	rs6428561:90102619:G:A	chr1	90102619	NA
chr1:90095000-90125000	rs6428562:90102665:G:A	chr1	90102665	NA
chr1:90095000-90125000	rs10801757:90103080:A:G	chr1	90103080	NA
chr1:90095000-90125000	rs7552896:90103194:A:G	chr1	90103194	NA
chr1:90095000-90125000	rs4658302:90103336:A:G	chr1	90103336	NA
chr1:90095000-90125000	rs10801758:90104824:G:A	chr1	90104824	NA
chr1:90095000-90125000	rs7513928:90104834:A:G	chr1	90104834	NA
chr1:90095000-90125000	rs10801761:90115269:C:T	chr1	90115269	NA
chr1:90095000-90125000	JHU_1.90116067	chr1	90116068	NA
chr1:90095000-90125000	rs10754285:90116587:T:C	chr1	90116587	NA
chr1:90095000-90125000	rs6663363:90116854:A:G	chr1	90116854	NA
chr1:90095000-90125000	rs6674491:90116996:G:A	chr1	90116996	NA
chr1:90095000-90125000	rs4658307:90117586:G:T	chr1	90117586	NA
chr1:90095000-90125000	rs10493829:90117833:T:C	chr1	90117833	NA
chr1:90095000-90125000	rs10922684:90117934:T:C	chr1	90117934	NA
chr1:90095000-90125000	rs10922685:90118320:A:G	chr1	90118320	NA
chr1:90095000-90125000	rs1934046:90119290:A:T	chr1	90119290	NA
chr1:90095000-90125000	rs10737707:90119304:A:G	chr1	90119304	NA
chr1:90095000-90125000	rs10737708:90119804:A:G	chr1	90119804	NA
chr1:90095000-90125000	rs6661282:90119992:C:T	chr1	90119992	NA
chr1:90095000-90125000	rs10801763:90120822:C:T	chr1	90120822	NA
chr1:90095000-90125000	rs1320563	chr1	90121032	NA
chr1:90095000-90125000	rs10801764:90121751:T:G	chr1	90121751	NA
chr1:90095000-90125000	rs4658308:90122931:C:G	chr1	90122931	NA
chr1:90095000-90145000	rs7534384:90091577:A:T	chr1	90091577	NA
chr1:90095000-90145000	rs1215504	chr1	90091890	NA
chr1:90095000-90145000	rs1215502:90093015:T:C	chr1	90093015	NA
chr1:90095000-90145000	rs1229992:90094228:G:T	chr1	90094228	NA
chr1:90095000-90145000	rs990040:90094359:T:C	chr1	90094359	NA
chr1:90095000-90145000	rs1215501:90095690:C:A	chr1	90095690	NA
chr1:90095000-90145000	rs10047070:90098715:G:C	chr1	90098715	NA
chr1:90095000-90145000	rs6428559:90099036:C:T	chr1	90099036	NA
chr1:90095000-90145000	rs10922679:90100925:T:C	chr1	90100925	NA
chr1:90095000-90145000	rs10922680:90101326:T:C	chr1	90101326	NA
chr1:90095000-90145000	rs10801756:90101832:C:T	chr1	90101832	NA
chr1:90095000-90145000	rs6684676:90102173:C:T	chr1	90102173	NA
chr1:90095000-90145000	rs6428560:90102462:A:T	chr1	90102462	NA
chr1:90095000-90145000	rs6428561:90102619:G:A	chr1	90102619	NA
chr1:90095000-90145000	rs6428562:90102665:G:A	chr1	90102665	NA
chr1:90095000-90145000	rs10801757:90103080:A:G	chr1	90103080	NA
chr1:90095000-90145000	rs7552896:90103194:A:G	chr1	90103194	NA
chr1:90095000-90145000	rs4658302:90103336:A:G	chr1	90103336	NA
chr1:90095000-90145000	rs10801758:90104824:G:A	chr1	90104824	NA
chr1:90095000-90145000	rs7513928:90104834:A:G	chr1	90104834	NA
chr1:90275000-90310000	rs114770365:90309519:G:A	chr1	90309519	NA
chr1:90275000-90310000	rs115363384:90309520:C:T	chr1	90309520	NA
chr1:90275000-90310000	rs114208181:90309521:C:A	chr1	90309521	NA
chr1:90275000-90310000	rs113834473:90309525:G:C	chr1	90309525	NA
chr1:90305000-90440000	rs114770365:90309519:G:A	chr1	90309519	NA
chr1:90305000-90440000	rs115363384:90309520:C:T	chr1	90309520	NA
chr1:90305000-90440000	rs114208181:90309521:C:A	chr1	90309521	NA
chr1:90305000-90440000	rs113834473:90309525:G:C	chr1	90309525	NA
chr1:93445000-93815000	rs4847389:93440474:T:C	chr1	93440474	NA
chr1:93445000-93815000	rs770884:93443997:T:C	chr1	93443997	NA
chr1:93445000-93815000	rs770883:93444770:C:T	chr1	93444770	NA
chr1:93445000-93815000	rs663112:93444913:T:C	chr1	93444913	NA
chr1:93445000-93815000	rs660870:93445417:C:A	chr1	93445417	NA
chr1:93445000-93815000	rs521428:93445497:G:A	chr1	93445497	NA
chr1:93445000-93815000	rs12049007:93448516:T:G	chr1	93448516	NA
chr1:93445000-93815000	rs3943283:93448557:T:A	chr1	93448557	NA
chr1:93445000-93815000	rs2127400:93448779:C:T	chr1	93448779	NA
chr1:93445000-93815000	rs2127398:93448846:T:A	chr1	93448846	NA
chr1:93445000-93815000	rs619784:93454314:T:C	chr1	93454314	NA
chr1:93485000-93650000	rs1335679:93645182:C:T	chr1	93645182	NA
chr1:93645000-94305000	rs6685747:94295170:G:A	chr1	94295170	NA
chr1:93645000-94305000	rs12745990:94301503:G:A	chr1	94301503	NA
chr1:93645000-94305000	rs12137687:94302797:A:T	chr1	94302797	NA
chr1:93645000-94305000	rs12143274:94304993:G:A	chr1	94304993	NA
chr1:93645000-94305000	rs12143279:94305011:G:T	chr1	94305011	NA
chr1:93645000-94305000	rs10489602:94305143:T:A	chr1	94305143	NA
chr1:93645000-94305000	rs12122113:94305726:C:T	chr1	94305726	NA
chr1:93755000-93815000	rs11164890:93753282:A:G	chr1	93753282	NA
chr1:93755000-93815000	rs12731675:93754255:C:T	chr1	93754255	NA
chr1:93755000-93815000	rs12731809:93754302:C:T	chr1	93754302	NA
chr1:93755000-93815000	rs12090723:93754826:C:T	chr1	93754826	NA
chr1:93755000-93815000	rs11584466:93757254:A:C	chr1	93757254	NA
chr1:93755000-93815000	rs56303209:93757480:C:T	chr1	93757480	NA
chr1:93755000-93815000	rs11164891:93759634:C:T	chr1	93759634	NA
chr1:93755000-93815000	rs6687359:93759927:C:T	chr1	93759927	NA
chr1:93755000-93815000	rs9432680:93761393:G:A	chr1	93761393	NA
chr1:93755000-93815000	JHU_1.93763165	chr1	93763166	NA
chr1:93755000-93815000	rs10782958:93763973:A:G	chr1	93763973	NA
chr1:93770000-93815000	rs12139633:93769327:A:G	chr1	93769327	NA
chr1:93770000-93815000	rs6680107:93770880:G:A	chr1	93770880	NA
chr1:93770000-93815000	rs9432453:93771629:G:A	chr1	93771629	NA
chr1:93770000-93815000	rs1000607:93772001:T:C	chr1	93772001	NA
chr1:93770000-93815000	rs4240966:93774812:C:A	chr1	93774812	NA
chr1:93770000-93815000	rs7537403:93777724:T:C	chr1	93777724	NA
chr1:93770000-93815000	rs9432459:93778663:G:A	chr1	93778663	NA
chr1:93770000-93815000	rs11164902:93778794:A:G	chr1	93778794	NA
chr1:93770000-93815000	rs4000699:93779805:C:T	chr1	93779805	NA
chr1:93905000-94315000	rs12097812:94309777:T:C	chr1	94309777	NA
chr1:93905000-94315000	rs2391315:94310694:G:C	chr1	94310694	NA
chr1:93905000-94315000	rs12029548:94313296:C:T	chr1	94313296	NA
chr1:93905000-94315000	rs6666633:94314712:G:C	chr1	94314712	NA
chr1:93905000-94315000	rs6681169:94314834:A:G	chr1	94314834	NA
chr1:93905000-94315000	rs6681265:94314923:A:C	chr1	94314923	NA
chr1:93905000-94315000	rs12758972:94315666:A:G	chr1	94315666	NA
chr1:93905000-94315000	rs2103784:94315977:G:C	chr1	94315977	NA
chr1:93905000-94315000	rs2092699:94316323:A:G	chr1	94316323	NA
chr1:93905000-94315000	rs2092698:94316410:G:C	chr1	94316410	NA
chr1:93905000-94315000	rs12023010:94317443:A:G	chr1	94317443	NA
chr1:93905000-94315000	rs12023749:94317477:T:C	chr1	94317477	NA
chr1:93905000-94315000	rs11165021:94317603:A:T	chr1	94317603	NA
chr1:93905000-94315000	rs11165022:94317940:A:G	chr1	94317940	NA
chr1:93905000-94315000	rs11165023:94318152:C:T	chr1	94318152	NA
chr1:93905000-94315000	rs2391321:94319263:G:A	chr1	94319263	NA
chr1:93905000-94315000	rs6684054:94319953:G:A	chr1	94319953	NA
chr1:94330000-94345000	rs12123430:94325063:G:A	chr1	94325063	NA
chr1:94330000-94345000	rs7555969:94325951:T:C	chr1	94325951	NA
chr1:94330000-94345000	rs7556047:94326021:T:A	chr1	94326021	NA
chr1:94330000-94345000	rs11165025:94326934:T:C	chr1	94326934	NA
chr1:94330000-94345000	rs12732436:94327141:C:A	chr1	94327141	NA
chr1:94330000-94345000	rs12080441:94327144:C:T	chr1	94327144	NA
chr1:94330000-94345000	rs7513786:94327211:A:G	chr1	94327211	NA
chr1:94330000-94345000	rs12566531:94328316:C:G	chr1	94328316	NA
chr1:94330000-94345000	rs12563731:94328589:A:G	chr1	94328589	NA
chr1:94330000-94345000	rs7513143:94328893:C:A	chr1	94328893	NA
chr1:94330000-94345000	rs7517632:94329072:A:G	chr1	94329072	NA
chr1:94330000-94345000	rs4847191:94329712:G:A	chr1	94329712	NA
chr1:94330000-94345000	rs4847263:94329920:A:C	chr1	94329920	NA
chr1:94330000-94345000	rs7518940:94330372:C:T	chr1	94330372	NA
chr1:94330000-94345000	rs7555136:94330375:G:T	chr1	94330375	NA
chr1:94330000-94345000	rs1884018:94331478:A:T	chr1	94331478	NA
chr1:94330000-94345000	rs10489604:94332263:A:G	chr1	94332263	NA
chr1:94330000-94345000	rs11165026:94332403:T:C	chr1	94332403	NA
chr1:94330000-94345000	exm75907	chr1	94342564	NA
chr1:94330000-94345000	rs2391322:94343023:A:G	chr1	94343023	NA
chr1:94330000-94345000	rs4847265:94343813:C:T	chr1	94343813	NA
chr1:94330000-94345000	rs4141736:94343961:G:A	chr1	94343961	NA
chr1:94330000-94345000	rs4141737:94344110:G:A	chr1	94344110	NA
chr1:94330000-94345000	rs2235971	chr1	94344716	NA
chr10:104350000-104375000	rs10883753:104372441:C:T	chr10	104372441	Allergic_Rhinitis
chr10:11205000-11290000	rs2653521	chr10	11290351	NA
chr10:116270000-116305000	rs10885572:116295002:T:C	chr10	116295002	NA
chr10:116270000-116305000	rs10885573:116295023:A:G	chr10	116295023	NA
chr10:116270000-116305000	rs4568918:116295323:C:A	chr10	116295323	NA
chr10:116270000-116305000	rs4514325:116296336:G:A	chr10	116296336	NA
chr10:116270000-116305000	rs11196780	chr10	116296654	NA
chr10:116270000-116305000	rs11196781:116297050:G:T	chr10	116297050	NA
chr10:116270000-116305000	rs10885575:116297297:A:G	chr10	116297297	NA
chr10:116270000-116305000	rs35078486:116298916:G:A	chr10	116298916	NA
chr10:116270000-116305000	rs56086836:116299146:A:G	chr10	116299146	NA
chr10:116270000-116305000	rs56001223:116299166:T:G	chr10	116299166	NA
chr10:116270000-116305000	rs883511:116300218:G:A	chr10	116300218	NA
chr10:116270000-116305000	rs867736:116300894:A:G	chr10	116300894	NA
chr10:116270000-116305000	rs883768:116300958:T:C	chr10	116300958	NA
chr10:116270000-116305000	rs2483571:116301294:C:T	chr10	116301294	NA
chr10:116270000-116305000	rs2497717:116303353:G:A	chr10	116303353	NA
chr10:116270000-116305000	rs2483585:116303358:C:T	chr10	116303358	NA
chr10:116270000-116305000	rs2483587:116303865:C:T	chr10	116303865	NA
chr10:116270000-116305000	rs2483588:116304088:T:C	chr10	116304088	NA
chr10:116270000-116305000	rs2483595:116304971:T:C	chr10	116304971	NA
chr10:116270000-116305000	rs2483596:116305041:A:G	chr10	116305041	NA
chr10:116270000-116305000	rs2483599:116305377:C:T	chr10	116305377	NA
chr10:116270000-116305000	rs9421179:116305755:T:C	chr10	116305755	NA
chr10:116270000-116305000	rs2483612:116306781:A:G	chr10	116306781	NA
chr10:116270000-116305000	exm2249053	chr10	116307504	NA
chr10:116270000-116305000	rs2247624:116307770:C:T	chr10	116307770	NA
chr10:116270000-116305000	rs2497718:116307982:C:A	chr10	116307982	NA
chr10:116270000-116305000	rs2497719:116308064:G:A	chr10	116308064	NA
chr10:116270000-116305000	rs2497720:116309015:C:T	chr10	116309015	NA
chr10:116270000-116305000	rs2483531:116309185:T:C	chr10	116309185	NA
chr10:116270000-116305000	rs2497721:116309316:C:T	chr10	116309316	NA
chr10:11670000-11730000	rs4750072:11726822:T:C	chr10	11726822	NA
chr10:120840000-120860000	rs4259754:120835384:C:G	chr10	120835384	NA
chr10:120840000-120860000	rs12264824:120835776:C:T	chr10	120835776	NA
chr10:120840000-120860000	rs3824830:120840661:A:G	chr10	120840661	NA
chr10:120840000-120860000	rs11198760:120841178:T:A	chr10	120841178	NA
chr10:120840000-120860000	rs11198762:120842210:C:G	chr10	120842210	NA
chr10:120840000-120860000	rs10749286:120844620:C:T	chr10	120844620	NA
chr10:121255000-121285000	rs11198995:121282886:C:T	chr10	121282886	NA
chr10:121255000-121285000	rs2014999:121287641:C:A	chr10	121287641	NA
chr10:124910000-124995000	rs4980181:124907389:T:C	chr10	124907389	NA
chr10:124910000-124995000	rs1058359:124910077:T:C	chr10	124910077	NA
chr10:124910000-124995000	rs73362729:124910214:A:G	chr10	124910214	NA
chr10:124910000-124995000	rs73362735:124910288:T:C	chr10	124910288	NA
chr10:124910000-124995000	rs3763740:124913067:G:C	chr10	124913067	NA
chr10:124910000-124995000	rs3763741:124913166:G:T	chr10	124913166	NA
chr10:124910000-124995000	rs3808960:124913576:G:T	chr10	124913576	NA
chr10:124910000-124995000	rs3808961:124913649:A:T	chr10	124913649	NA
chr10:124910000-124995000	rs7897156	chr10	124913996	NA
chr10:124910000-124995000	rs7082689:124916708:C:G	chr10	124916708	NA
chr10:124910000-124995000	rs2304550:124917238:T:C	chr10	124917238	NA
chr10:124910000-124995000	rs3816137:124917654:A:G	chr10	124917654	NA
chr10:126010000-126030000	rs35987616:126006384:G:T	chr10	126006384	NA
chr10:126010000-126030000	rs6597881	chr10	126007164	NA
chr10:126010000-126030000	rs4962727:126007318:T:C	chr10	126007318	NA
chr10:126010000-126030000	rs6597882:126007887:A:G	chr10	126007887	NA
chr10:126010000-126030000	rs4962729:126009183:A:G	chr10	126009183	NA
chr10:126010000-126030000	JHU_10.126009279	chr10	126009280	NA
chr10:126010000-126030000	rs10901866:126009541:G:C	chr10	126009541	NA
chr10:126010000-126030000	rs4962730:126011249:T:C	chr10	126011249	NA
chr10:126215000-126430000	rs10901749:126216646:G:C	chr10	126216646	NA
chr10:126215000-126430000	rs17151975	chr10	126217563	NA
chr10:133785000-133800000	rs3737058	chr10	133784881	NA
chr10:134305000-134355000	rs4592360:134300069:A:G	chr10	134300069	NA
chr10:134305000-134355000	rs4309079:134300091:C:T	chr10	134300091	NA
chr10:134305000-134355000	rs4492738	chr10	134300136	NA
chr10:134305000-134355000	rs7918535:134300351:A:G	chr10	134300351	NA
chr10:134305000-134355000	rs7903563:134300816:G:A	chr10	134300816	NA
chr10:134305000-134355000	rs7080018:134301505:G:A	chr10	134301505	NA
chr10:134305000-134355000	rs7096828:134301541:C:T	chr10	134301541	NA
chr10:134305000-134355000	rs4497325:134302745:G:A	chr10	134302745	NA
chr10:134305000-134355000	rs11146397:134303122:T:C	chr10	134303122	NA
chr10:134305000-134355000	rs11146398:134303274:T:C	chr10	134303274	NA
chr10:134305000-134355000	rs7093232:134303666:G:A	chr10	134303666	NA
chr10:134305000-134355000	rs71503745:134304757:C:A	chr10	134304757	NA
chr10:134305000-134355000	rs35974361:134307547:C:G	chr10	134307547	NA
chr10:134305000-134355000	rs4454641:134307845:C:T	chr10	134307845	NA
chr10:134305000-134355000	rs11146399:134308479:C:T	chr10	134308479	NA
chr10:134305000-134355000	rs11146400:134308575:C:T	chr10	134308575	NA
chr10:134305000-134355000	rs10735665:134308936:G:A	chr10	134308936	NA
chr10:134305000-134355000	rs4469802	chr10	134309194	NA
chr10:17240000-17270000	rs7085460:17248667:G:C	chr10	17248667	NA
chr10:18915000-18945000	rs10829040:18917047:C:T	chr10	18917047	NA
chr10:18915000-18945000	rs10829041:18917062:A:C	chr10	18917062	NA
chr10:18915000-18945000	rs10829042:18917088:C:G	chr10	18917088	NA
chr10:18915000-18945000	rs7894903:18918500:T:A	chr10	18918500	NA
chr10:18915000-18945000	rs200349047:18918510:C:A	chr10	18918510	NA
chr10:18915000-18945000	rs7098313:18922557:G:A	chr10	18922557	NA
chr10:18915000-18950000	rs7921366:18914175:C:G	chr10	18914175	NA
chr10:18915000-18950000	rs10829040:18917047:C:T	chr10	18917047	NA
chr10:18915000-18950000	rs10829041:18917062:A:C	chr10	18917062	NA
chr10:18915000-18950000	rs10829042:18917088:C:G	chr10	18917088	NA
chr10:18915000-18950000	rs7894903:18918500:T:A	chr10	18918500	NA
chr10:18915000-18950000	rs200349047:18918510:C:A	chr10	18918510	NA
chr10:18915000-18950000	rs7098313:18922557:G:A	chr10	18922557	NA
chr10:1910000-1940000	rs4447097:1912215:A:G	chr10	1912215	NA
chr10:25305000-25320000	rs4748993:25300544:G:A	chr10	25300544	NA
chr10:25305000-25320000	rs4748994:25300609:T:C	chr10	25300609	NA
chr10:25305000-25320000	rs987274:25305139:C:T	chr10	25305139	NA
chr10:25305000-25320000	rs7082131:25305991:C:G	chr10	25305991	NA
chr10:25305000-25320000	rs6482467:25320223:A:G	chr10	25320223	NA
chr10:25305000-25320000	rs11014357:25321589:A:T	chr10	25321589	NA
chr10:26730000-26765000	rs7919155:26729345:C:T	chr10	26729345	NA
chr10:26730000-26765000	rs11015109:26732197:A:G	chr10	26732197	NA
chr10:26730000-26770000	rs4749128:26732527:A:G	chr10	26732527	NA
chr10:26730000-26770000	rs4749129:26732542:T:C	chr10	26732542	NA
chr10:26730000-26770000	rs4749130:26732546:C:T	chr10	26732546	NA
chr10:26730000-26770000	rs4749136:26736161:A:G	chr10	26736161	NA
chr10:26730000-26770000	rs4747560:26736214:G:A	chr10	26736214	NA
chr10:26730000-26770000	rs4747561:26736259:G:A	chr10	26736259	NA
chr10:26730000-26770000	rs7907042:26738800:G:A	chr10	26738800	NA
chr10:26730000-26770000	rs10764622:26739317:G:C	chr10	26739317	NA
chr10:26730000-26775000	rs2992333	chr10	26727454	NA
chr10:26735000-26780000	rs3006785:26739565:A:G	chr10	26739565	NA
chr10:27150000-27535000	rs1854340:27525673:C:T	chr10	27525673	NA
chr10:27150000-27535000	rs7085905:27526603:A:G	chr10	27526603	NA
chr10:27150000-27535000	rs7917207:27527152:T:C	chr10	27527152	NA
chr10:27150000-27535000	rs7914155:27527432:A:T	chr10	27527432	NA
chr10:27150000-27535000	rs2780665:27527819:T:C	chr10	27527819	NA
chr10:27150000-27535000	rs2770201:27528256:A:G	chr10	27528256	NA
chr10:27150000-27535000	rs1819352:27528744:C:T	chr10	27528744	NA
chr10:27150000-27535000	rs944909:27529048:G:C	chr10	27529048	NA
chr10:27150000-27535000	rs2797078:27529549:C:A	chr10	27529549	NA
chr10:27150000-27535000	rs2770200:27530311:C:T	chr10	27530311	NA
chr10:27150000-27535000	rs2797077:27530353:C:T	chr10	27530353	NA
chr10:27150000-27535000	JHU_10.27530659	chr10	27530660	NA
chr10:27150000-27535000	rs1831187:27531484:A:G	chr10	27531484	NA
chr10:27150000-27535000	rs1831188:27531593:C:T	chr10	27531593	NA
chr10:27380000-27445000	rs7067696:27438284:C:T	chr10	27438284	NA
chr10:27380000-27445000	rs3758403:27443623:C:G	chr10	27443623	NA
chr10:27380000-27445000	rs11015575:27445574:G:C	chr10	27445574	NA
chr10:28590000-28625000	rs1144518:28624136:A:C	chr10	28624136	NA
chr10:28620000-28650000	rs1762151:28629051:C:T	chr10	28629051	NA
chr10:28620000-28650000	rs1762150:28629052:A:G	chr10	28629052	NA
chr10:28620000-28660000	rs703022	chr10	28624166	NA
chr10:28620000-28660000	rs703023:28624179:C:T	chr10	28624179	NA
chr10:32565000-32640000	rs2986936:32563922:T:G	chr10	32563922	NA
chr10:32565000-32640000	rs3124225:32564594:T:C	chr10	32564594	NA
chr10:32565000-32640000	rs1410232:32566313:C:T	chr10	32566313	NA
chr10:32565000-32640000	rs2986928:32568388:T:C	chr10	32568388	NA
chr10:32565000-32640000	rs1041231:32569039:C:G	chr10	32569039	NA
chr10:32565000-32640000	rs2182821:32571852:A:T	chr10	32571852	NA
chr10:32565000-32640000	rs2094463:32572518:T:C	chr10	32572518	NA
chr10:35375000-35405000	JHU_10.35378745	chr10	35378746	NA
chr10:35415000-35430000	rs72791815:35428200:G:A	chr10	35428200	NA
chr10:35415000-35430000	rs10827492:35429825:C:T	chr10	35429825	Ulcerative_Colitis,Crohn_Disease,Inflammatory_Bowel_Disease
chr10:35415000-35430000	rs1213392:35430285:A:G	chr10	35430285	Ulcerative_Colitis,Crohn_Disease,Inflammatory_Bowel_Disease
chr10:35415000-35430000	rs4934731:35431636:T:C	chr10	35431636	NA
chr10:35415000-35430000	rs4934732:35431684:T:C	chr10	35431684	NA
chr10:35415000-35430000	rs57081218:35434608:A:G	chr10	35434608	NA
chr10:35415000-35490000	rs7070427:35485689:A:T	chr10	35485689	NA
chr10:35415000-35510000	rs11592798:35506004:T:C	chr10	35506004	NA
chr10:35415000-35510000	rs4934737:35512799:T:C	chr10	35512799	Ulcerative_Colitis
chr10:38295000-38385000	rs2474569:38383491:C:G	chr10	38383491	NA
chr10:38295000-38385000	rs2504144:38383525:C:T	chr10	38383525	NA
chr10:38295000-38385000	rs2504143:38383706:C:T	chr10	38383706	NA
chr10:38295000-38385000	exm2249221	chr10	38383757	NA
chr10:38300000-38385000	rs2474569:38383491:C:G	chr10	38383491	NA
chr10:38300000-38385000	rs2504144:38383525:C:T	chr10	38383525	NA
chr10:38300000-38385000	rs2504143:38383706:C:T	chr10	38383706	NA
chr10:38300000-38385000	exm2249221	chr10	38383757	NA
chr10:38305000-38385000	rs2474569:38383491:C:G	chr10	38383491	NA
chr10:38305000-38385000	rs2504144:38383525:C:T	chr10	38383525	NA
chr10:38305000-38385000	rs2504143:38383706:C:T	chr10	38383706	NA
chr10:38305000-38385000	exm2249221	chr10	38383757	NA
chr10:43895000-43935000	rs11238542:43934622:C:A	chr10	43934622	NA
chr10:43900000-43935000	rs11238542:43934622:C:A	chr10	43934622	NA
chr10:43905000-43935000	rs11238542:43934622:C:A	chr10	43934622	NA
chr10:47615000-47645000	rs2999438:47623373:A:G	chr10	47623373	NA
chr10:47630000-47655000	rs3125093:47628144:C:G	chr10	47628144	NA
chr10:47630000-47660000	rs4926059:47639374:G:A	chr10	47639374	NA
chr10:47630000-47660000	rs4926060:47639379:C:A	chr10	47639379	NA
chr10:47630000-47660000	rs4926061:47639440:C:T	chr10	47639440	NA
chr10:47630000-47660000	rs4926062:47639807:G:A	chr10	47639807	NA
chr10:47630000-47660000	rs7894675:47639816:A:C	chr10	47639816	NA
chr10:47630000-47660000	rs7907446:47639817:G:A	chr10	47639817	NA
chr10:47630000-47660000	rs4926063:47639855:T:C	chr10	47639855	NA
chr10:47630000-47660000	rs10906935:47639862:T:C	chr10	47639862	NA
chr10:47630000-47660000	rs10906936:47639890:A:C	chr10	47639890	NA
chr10:47635000-47660000	rs58569120:47640160:A:G	chr10	47640160	NA
chr10:47635000-47660000	rs11814290:47640169:G:A	chr10	47640169	NA
chr10:47635000-47660000	rs12764574:47640213:G:C	chr10	47640213	NA
chr10:47635000-47660000	rs12775238:47640344:T:C	chr10	47640344	NA
chr10:47635000-47660000	JHU_10.47640399	chr10	47640400	NA
chr10:47635000-47660000	rs11259758:47640407:A:C	chr10	47640407	NA
chr10:47635000-47660000	JHU_10.47640417	chr10	47640418	NA
chr10:47635000-47660000	rs11814832:47641364:G:C	chr10	47641364	NA
chr10:47635000-47660000	rs12776950:47641704:A:C	chr10	47641704	NA
chr10:47635000-47660000	rs113453273:47641709:C:T	chr10	47641709	NA
chr10:47635000-47660000	rs4359144:47641828:A:G	chr10	47641828	NA
chr10:47635000-47660000	rs4254010:47642104:T:C	chr10	47642104	NA
chr10:47640000-47655000	rs4926062:47639807:G:A	chr10	47639807	NA
chr10:47640000-47655000	rs7894675:47639816:A:C	chr10	47639816	NA
chr10:47640000-47655000	rs7907446:47639817:G:A	chr10	47639817	NA
chr10:47640000-47655000	rs4926063:47639855:T:C	chr10	47639855	NA
chr10:47640000-47655000	rs58569120:47640160:A:G	chr10	47640160	NA
chr10:47640000-47655000	rs12776950:47641704:A:C	chr10	47641704	NA
chr10:47640000-47655000	rs113453273:47641709:C:T	chr10	47641709	NA
chr10:47640000-47660000	rs4926059:47639374:G:A	chr10	47639374	NA
chr10:47640000-47660000	rs4926060:47639379:C:A	chr10	47639379	NA
chr10:47640000-47660000	rs4926061:47639440:C:T	chr10	47639440	NA
chr10:47640000-47660000	rs4926062:47639807:G:A	chr10	47639807	NA
chr10:47640000-47660000	rs7894675:47639816:A:C	chr10	47639816	NA
chr10:47640000-47660000	rs7907446:47639817:G:A	chr10	47639817	NA
chr10:47640000-47660000	rs4926063:47639855:T:C	chr10	47639855	NA
chr10:47640000-47660000	rs10906935:47639862:T:C	chr10	47639862	NA
chr10:47640000-47660000	rs10906936:47639890:A:C	chr10	47639890	NA
chr10:47640000-47660000	rs12776950:47641704:A:C	chr10	47641704	NA
chr10:47640000-47660000	rs113453273:47641709:C:T	chr10	47641709	NA
chr10:6560000-6610000	rs571715	chr10	6556554	NA
chr10:6560000-6610000	rs574521:6556854:C:T	chr10	6556854	NA
chr10:6560000-6610000	rs585881:6558269:G:A	chr10	6558269	NA
chr10:6560000-6610000	rs519951:6558340:T:C	chr10	6558340	NA
chr10:6560000-6610000	rs506989:6560702:T:G	chr10	6560702	NA
chr10:6560000-6610000	rs541709:6562198:T:C	chr10	6562198	NA
chr10:6560000-6610000	rs569158:6562879:T:G	chr10	6562879	NA
chr10:72085000-72110000	10:72108895:A:C	chr10	72108895	NA
chr10:72085000-72110000	10:72108897:A:T	chr10	72108897	NA
chr10:72085000-72110000	rs58676460:72108901:T:C	chr10	72108901	NA
chr10:72310000-72650000	rs10999573:72644378:A:G	chr10	72644378	NA
chr10:73480000-73530000	rs1867977:73534956:C:T	chr10	73534956	NA
chr10:73485000-73530000	rs1867977:73534956:C:T	chr10	73534956	NA
chr10:73535000-73850000	rs1245545:73847354:C:T	chr10	73847354	NA
chr10:73995000-74015000	rs7096112:74011116:C:G	chr10	74011116	NA
chr10:73995000-74015000	rs11000235:74015776:A:G	chr10	74015776	NA
chr10:79545000-79570000	rs2918624:79541428:C:T	chr10	79541428	NA
chr10:82205000-82260000	rs7087356:82201303:T:A	chr10	82201303	NA
chr10:82205000-82260000	rs4934170:82203683:G:A	chr10	82203683	NA
chr10:82205000-82260000	rs10887880:82204580:G:A	chr10	82204580	NA
chr10:82205000-82260000	rs11202934:82205185:G:A	chr10	82205185	NA
chr10:82205000-82260000	rs11202935:82205186:T:G	chr10	82205186	NA
chr10:82205000-82260000	JHU_10.82205192	chr10	82205193	NA
chr10:82205000-82260000	rs10788630:82206018:C:T	chr10	82206018	NA
chr10:82205000-82260000	rs10788631:82206027:G:C	chr10	82206027	NA
chr10:82205000-82280000	rs11202960	chr10	82209807	Asthma
chr10:82205000-82300000	rs7087356:82201303:T:A	chr10	82201303	NA
chr10:82205000-82300000	rs10788625:82201978:A:G	chr10	82201978	NA
chr10:82205000-82300000	JHU_10.82204695	chr10	82204696	NA
chr10:82205000-82300000	JHU_10.82205192	chr10	82205193	NA
chr10:82205000-82300000	rs1870145	chr10	82206348	NA
chr10:82205000-82300000	rs2125039:82206757:G:A	chr10	82206757	NA
chr10:82205000-82300000	rs10887898:82210206:G:A	chr10	82210206	NA
chr10:82205000-82300000	rs4934189:82214792:C:T	chr10	82214792	Asthma
chr10:82210000-82265000	rs11202934:82205185:G:A	chr10	82205185	NA
chr10:82210000-82265000	rs11202935:82205186:T:G	chr10	82205186	NA
chr10:82210000-82265000	rs2125040:82208422:G:C	chr10	82208422	NA
chr10:82210000-82265000	rs11202963:82210392:A:G	chr10	82210392	Asthma
chr10:86065000-86090000	rs4933322:86084284:C:T	chr10	86084284	NA
chr10:86065000-86090000	rs12255083:86086860:A:G	chr10	86086860	NA
chr10:86065000-86090000	rs7906260:86087334:C:T	chr10	86087334	NA
chr10:86065000-86090000	rs4553313:86088331:C:G	chr10	86088331	NA
chr10:86065000-86090000	rs12267782:86089573:G:A	chr10	86089573	NA
chr10:86065000-86090000	rs10082518:86090369:T:C	chr10	86090369	NA
chr10:86065000-86090000	rs11200995:86093113:T:C	chr10	86093113	NA
chr10:86065000-86090000	rs6585855:86094936:A:G	chr10	86094936	NA
chr10:88855000-89625000	rs4934296:88850691:G:A	chr10	88850691	NA
chr10:88855000-89625000	rs2296063	chr10	88852942	NA
chr10:88855000-89625000	rs7067675:88859232:G:T	chr10	88859232	NA
chr10:88855000-89625000	rs17428716:88863102:G:T	chr10	88863102	NA
chr10:88855000-89625000	rs34651668:88863122:G:A	chr10	88863122	NA
chr10:88855000-89625000	rs10887691:88863858:C:T	chr10	88863858	NA
chr10:88855000-89625000	rs11202329:88864537:C:A	chr10	88864537	NA
chr10:91015000-91175000	rs2484047:91175016:T:A	chr10	91175016	NA
chr10:99055000-99095000	rs10882897:99086917:T:C	chr10	99086917	Diabetes_Mellitus_Type2
chr10:99055000-99095000	rs11189138:99099397:T:C	chr10	99099397	NA
chr10:99080000-99160000	rs7896100:99156994:C:T	chr10	99156994	NA
chr10:99145000-99165000	rs6584126:99142762:G:A	chr10	99142762	NA
chr10:99160000-99185000	rs3814553	chr10	99155984	NA
chr10:99160000-99185000	rs10882922:99158537:C:T	chr10	99158537	NA
chr10:99160000-99185000	rs9888116:99159482:G:A	chr10	99159482	NA
chr11:111910000-111950000	exm955632	chr11	111908162	NA
chr11:111910000-111950000	rs6589260	chr11	111909819	NA
chr11:111910000-111950000	rs559170:111914566:A:G	chr11	111914566	NA
chr11:111910000-111950000	rs646469:111916342:A:G	chr11	111916342	NA
chr11:113960000-113980000	rs238926	chr11	113975210	NA
chr11:113960000-113980000	rs238925:113975347:G:T	chr11	113975347	NA
chr11:113960000-113980000	rs238924:113975446:A:G	chr11	113975446	NA
chr11:113960000-113980000	rs17116384	chr11	113981241	NA
chr11:113960000-113980000	rs73000965:113982321:T:A	chr11	113982321	NA
chr11:113960000-113980000	rs238914:113984109:C:A	chr11	113984109	NA
chr11:113960000-113980000	rs238913:113984489:A:G	chr11	113984489	NA
chr11:113960000-113980000	rs238912:113984598:T:C	chr11	113984598	NA
chr11:117060000-117105000	rs10892085:117055781:T:C	chr11	117055781	NA
chr11:117060000-117105000	rs7107152:117056080:A:G	chr11	117056080	NA
chr11:117060000-117105000	rs474339:117059552:G:A	chr11	117059552	NA
chr11:117060000-117105000	rs521171:117064693:C:G	chr11	117064693	NA
chr11:117060000-117105000	rs1794116:117065779:T:C	chr11	117065779	NA
chr11:117060000-117105000	rs8521	chr11	117067699	NA
chr11:117060000-117105000	rs585849:117069061:A:G	chr11	117069061	NA
chr11:118175000-118205000	rs10790250:118197942:G:A	chr11	118197942	NA
chr11:118175000-118205000	rs11216855:118208750:T:C	chr11	118208750	NA
chr11:118175000-118235000	rs35758877:118226193:T:C	chr11	118226193	NA
chr11:118175000-118235000	rs11216856:118227838:C:T	chr11	118227838	NA
chr11:118175000-118235000	rs45489394:118228968:C:G	chr11	118228968	NA
chr11:118175000-118235000	rs2276417	chr11	118230223	NA
chr11:118175000-118235000	rs12576486:118235490:T:C	chr11	118235490	NA
chr11:118175000-118235000	rs11216858:118237405:C:G	chr11	118237405	NA
chr11:118175000-118235000	rs11216859:118238119:T:C	chr11	118238119	NA
chr11:118560000-118830000	rs6589674:118566039:A:G	chr11	118566039	NA
chr11:118560000-118830000	rs11216947:118567218:G:A	chr11	118567218	NA
chr11:118560000-118830000	rs7126172:118567257:A:G	chr11	118567257	NA
chr11:118565000-118785000	rs12794726:118566313:C:T	chr11	118566313	NA
chr11:118565000-118785000	rs533646:118566746:C:G	chr11	118566746	NA
chr11:118565000-118785000	rs542613:118567084:G:A	chr11	118567084	NA
chr11:118565000-118785000	rs643104:118567125:T:C	chr11	118567125	NA
chr11:118565000-118785000	rs478296:118567375:T:C	chr11	118567375	NA
chr11:118565000-118785000	rs493834:118567444:A:G	chr11	118567444	NA
chr11:118565000-118785000	rs644498:118567486:T:C	chr11	118567486	NA
chr11:118790000-118940000	rs1786141	chr11	118938315	NA
chr11:118790000-118940000	rs1784460:118938371:T:A	chr11	118938371	NA
chr11:118790000-118940000	rs1784459:118938388:C:A	chr11	118938388	NA
chr11:118790000-118940000	rs1786684:118938435:G:A	chr11	118938435	NA
chr11:118870000-118930000	rs11217118:118866072:G:A	chr11	118866072	NA
chr11:118870000-118930000	rs7126193:118866126:T:C	chr11	118866126	NA
chr11:118870000-118930000	rs4558175:118872581:G:A	chr11	118872581	NA
chr11:118870000-118930000	JHU_11.118873384	chr11	118873385	NA
chr11:118900000-118985000	rs693619:118901945:A:G	chr11	118901945	NA
chr11:118930000-118980000	rs510435:118980039:C:T	chr11	118980039	NA
chr11:118935000-118960000	rs1786141	chr11	118938315	NA
chr11:118935000-118960000	rs1784460:118938371:T:A	chr11	118938371	NA
chr11:118935000-118960000	rs1784459:118938388:C:A	chr11	118938388	NA
chr11:118935000-118960000	rs1786684:118938435:G:A	chr11	118938435	NA
chr11:118935000-118965000	rs1786141	chr11	118938315	NA
chr11:118935000-118965000	rs1784460:118938371:T:A	chr11	118938371	NA
chr11:118935000-118965000	rs1784459:118938388:C:A	chr11	118938388	NA
chr11:118935000-118965000	rs1786684:118938435:G:A	chr11	118938435	NA
chr11:118935000-118975000	rs1177624:118937275:A:C	chr11	118937275	NA
chr11:118935000-118975000	rs5029340:118937291:A:G	chr11	118937291	NA
chr11:118935000-119115000	rs584115:118938880:A:G	chr11	118938880	NA
chr11:118935000-119160000	rs4545564:118937518:T:C	chr11	118937518	NA
chr11:118935000-119160000	rs1786141	chr11	118938315	NA
chr11:118935000-119160000	rs1784460:118938371:T:A	chr11	118938371	NA
chr11:118935000-119160000	rs1784459:118938388:C:A	chr11	118938388	NA
chr11:118935000-119205000	rs1786141	chr11	118938315	NA
chr11:118935000-119205000	rs1784460:118938371:T:A	chr11	118938371	NA
chr11:118935000-119205000	rs1786684:118938435:G:A	chr11	118938435	NA
chr11:121320000-121340000	rs4935774:121321754:T:C	chr11	121321754	NA
chr11:121320000-121340000	rs578506:121323477:G:C	chr11	121323477	NA
chr11:121320000-121375000	rs4935774:121321754:T:C	chr11	121321754	NA
chr11:122525000-122585000	rs7932607:122533293:T:C	chr11	122533293	NA
chr11:122525000-122590000	rs7932607:122533293:T:C	chr11	122533293	NA
chr11:122530000-122600000	rs1894078	chr11	122598951	NA
chr11:125770000-126085000	rs566045:125770618:G:A	chr11	125770618	NA
chr11:125770000-126085000	rs546039:125770724:C:T	chr11	125770724	NA
chr11:125770000-126085000	rs12799779:125770774:G:A	chr11	125770774	NA
chr11:125770000-126085000	rs544894:125770898:C:T	chr11	125770898	NA
chr11:125770000-126085000	rs4937067:125771132:T:C	chr11	125771132	NA
chr11:125770000-126085000	rs513869:125771976:T:C	chr11	125771976	NA
chr11:125770000-126085000	rs11220269:125772782:A:C	chr11	125772782	NA
chr11:125770000-126085000	rs547232:125772999:T:C	chr11	125772999	NA
chr11:125770000-126085000	rs79013855:125773418:C:G	chr11	125773418	NA
chr11:125770000-126085000	rs1124708:125774051:C:T	chr11	125774051	NA
chr11:125770000-126085000	rs1124709:125774086:G:T	chr11	125774086	NA
chr11:125770000-126085000	rs78086532:125776367:C:T	chr11	125776367	NA
chr11:128595000-128635000	rs684150:128594161:C:T	chr11	128594161	NA
chr11:128595000-128635000	rs607703:128604174:C:T	chr11	128604174	Diabetes_Mellitus_Type1
chr11:128595000-128635000	rs605093:128604232:G:T	chr11	128604232	Diabetes_Mellitus_Type1
chr11:131535000-131555000	rs4053976:131550339:A:G	chr11	131550339	NA
chr11:131535000-131555000	rs3862597:131550340:T:C	chr11	131550340	NA
chr11:14480000-14530000	rs2575823:14521354:C:A	chr11	14521354	NA
chr11:14480000-14530000	rs2597184:14524333:G:A	chr11	14524333	NA
chr11:14480000-14530000	rs2597183:14524366:T:C	chr11	14524366	NA
chr11:14480000-14530000	rs2597221:14527075:C:T	chr11	14527075	NA
chr11:14480000-14530000	rs6486197:14529874:C:G	chr11	14529874	NA
chr11:14480000-14530000	rs2597219:14530866:C:G	chr11	14530866	NA
chr11:14480000-14530000	rs10766183:14531236:T:C	chr11	14531236	NA
chr11:14480000-14530000	rs11023245:14531459:T:C	chr11	14531459	NA
chr11:14480000-14530000	rs2597217:14532883:A:G	chr11	14532883	NA
chr11:14480000-14530000	rs2575852:14533368:G:A	chr11	14533368	NA
chr11:14480000-14530000	rs2597216:14533916:G:A	chr11	14533916	NA
chr11:14480000-14530000	rs2575853:14533963:T:C	chr11	14533963	NA
chr11:14480000-14530000	rs2597215:14534378:A:T	chr11	14534378	NA
chr11:14480000-14530000	rs1548074:14534825:A:G	chr11	14534825	NA
chr11:14530000-14670000	rs2597221:14527075:C:T	chr11	14527075	NA
chr11:14530000-14670000	rs6486197:14529874:C:G	chr11	14529874	NA
chr11:14530000-14670000	rs2597219:14530866:C:G	chr11	14530866	NA
chr11:14530000-14670000	rs10766183:14531236:T:C	chr11	14531236	NA
chr11:14530000-14670000	rs11023245:14531459:T:C	chr11	14531459	NA
chr11:14530000-14670000	rs2597217:14532883:A:G	chr11	14532883	NA
chr11:14530000-14670000	rs2575852:14533368:G:A	chr11	14533368	NA
chr11:14530000-14670000	rs2597216:14533916:G:A	chr11	14533916	NA
chr11:14530000-14670000	rs2575853:14533963:T:C	chr11	14533963	NA
chr11:14530000-14670000	rs2597215:14534378:A:T	chr11	14534378	NA
chr11:14530000-14670000	rs1548074:14534825:A:G	chr11	14534825	NA
chr11:14530000-14670000	rs2575849:14539639:T:A	chr11	14539639	NA
chr11:180000-210000	rs11502187:180483:A:T	chr11	180483	NA
chr11:180000-210000	rs11245982:186450:G:C	chr11	186450	NA
chr11:190000-210000	rs3782120:206089:G:A	chr11	206089	NA
chr11:190000-210000	rs7930823	chr11	206767	NA
chr11:190000-210000	rs6598075:207275:C:G	chr11	207275	NA
chr11:190000-210000	rs58692051:207410:C:T	chr11	207410	NA
chr11:190000-210000	rs2293167:211644:A:G	chr11	211644	NA
chr11:190000-210000	rs76552490:212015:G:A	chr11	212015	NA
chr11:190000-210000	rs1533825:214163:G:A	chr11	214163	NA
chr11:190000-240000	rs3829998:230751:A:G	chr11	230751	NA
chr11:190000-240000	rs10902109:230862:A:G	chr11	230862	NA
chr11:190000-240000	rs7483951:231758:G:A	chr11	231758	NA
chr11:190000-240000	rs10794302:234102:T:C	chr11	234102	NA
chr11:190000-240000	rs9795476:235894:T:G	chr11	235894	NA
chr11:190000-240000	rs519592:236811:G:A	chr11	236811	NA
chr11:190000-240000	rs2272563:236871:T:C	chr11	236871	NA
chr11:190000-240000	exm869628	chr11	237087	NA
chr11:190000-240000	rs3817629:237312:T:C	chr11	237312	NA
chr11:190000-240000	rs10902110:237648:T:C	chr11	237648	NA
chr11:190000-240000	rs7481993:237875:C:T	chr11	237875	NA
chr11:190000-240000	rs6598069:240664:T:A	chr11	240664	NA
chr11:190000-240000	rs7481518:240867:T:G	chr11	240867	NA
chr11:190000-240000	rs7482209:240868:A:G	chr11	240868	NA
chr11:190000-240000	rs7395328:242624:T:A	chr11	242624	NA
chr11:190000-240000	rs6598068:243092:A:C	chr11	243092	NA
chr11:190000-240000	rs6598067:243093:T:C	chr11	243093	NA
chr11:190000-240000	rs6598066:243185:A:G	chr11	243185	NA
chr11:190000-240000	rs6598065:243211:A:G	chr11	243211	NA
chr11:190000-240000	rs6598064:243557:G:A	chr11	243557	NA
chr11:190000-240000	rs6598063:243672:G:A	chr11	243672	NA
chr11:190000-240000	rs6598062:243712:A:G	chr11	243712	NA
chr11:190000-240000	rs6598061:243853:G:A	chr11	243853	NA
chr11:190000-240000	rs6598060:243987:G:A	chr11	243987	NA
chr11:190000-240000	exm869637	chr11	244106	NA
chr11:190000-240000	exm869638	chr11	244108	NA
chr11:190000-240000	exm869639	chr11	244115	NA
chr11:190000-240000	exm869640	chr11	244129	NA
chr11:190000-240000	exm869641	chr11	244141	NA
chr11:190000-240000	rs1128320:244167:C:T	chr11	244167	NA
chr11:190000-240000	rs1128321:244171:T:C	chr11	244171	NA
chr11:190000-240000	rs1128322:244197:T:C	chr11	244197	NA
chr11:190000-240000	rs2272565:244414:C:T	chr11	244414	NA
chr11:190000-240000	rs7124022:244964:G:A	chr11	244964	NA
chr11:195000-310000	rs2031091:307878:A:G	chr11	307878	NA
chr11:200000-310000	rs7925844:302505:T:G	chr11	302505	NA
chr11:200000-310000	rs10902121:306791:T:C	chr11	306791	NA
chr11:200000-310000	rs7481219:307808:A:G	chr11	307808	NA
chr11:200000-310000	rs7480474:307912:T:C	chr11	307912	NA
chr11:200000-310000	rs7481191:307926:A:C	chr11	307926	NA
chr11:200000-310000	rs4584560:307948:C:T	chr11	307948	NA
chr11:200000-310000	rs3888187:307961:A:C	chr11	307961	NA
chr11:200000-310000	rs4029213:307972:T:C	chr11	307972	NA
chr11:200000-310000	rs28521954:307999:T:G	chr11	307999	NA
chr11:205000-220000	rs56232710:202072:G:A	chr11	202072	NA
chr11:205000-220000	rs1045454	chr11	204228	NA
chr11:205000-220000	rs56357554:204715:C:T	chr11	204715	NA
chr11:205000-220000	rs3782120:206089:G:A	chr11	206089	NA
chr11:205000-220000	rs7930823	chr11	206767	NA
chr11:205000-220000	rs6598075:207275:C:G	chr11	207275	NA
chr11:205000-220000	rs58692051:207410:C:T	chr11	207410	NA
chr11:205000-225000	rs56232710:202072:G:A	chr11	202072	NA
chr11:205000-225000	rs1045454	chr11	204228	NA
chr11:205000-225000	rs56357554:204715:C:T	chr11	204715	NA
chr11:205000-225000	rs3782120:206089:G:A	chr11	206089	NA
chr11:205000-225000	rs7930823	chr11	206767	NA
chr11:205000-225000	rs6598075:207275:C:G	chr11	207275	NA
chr11:205000-225000	rs58692051:207410:C:T	chr11	207410	NA
chr11:205000-230000	JHU_11.222619	chr11	222620	NA
chr11:205000-230000	rs3782116:223119:T:C	chr11	223119	NA
chr11:205000-230000	rs7943246:225171:C:T	chr11	225171	NA
chr11:205000-230000	rs6598070:225466:T:C	chr11	225466	NA
chr11:205000-230000	rs7104764:229977:G:A	chr11	229977	NA
chr11:205000-230000	rs3829998:230751:A:G	chr11	230751	NA
chr11:205000-230000	rs10902109:230862:A:G	chr11	230862	NA
chr11:205000-230000	rs7483951:231758:G:A	chr11	231758	NA
chr11:205000-230000	rs10794302:234102:T:C	chr11	234102	NA
chr11:205000-240000	rs3829998:230751:A:G	chr11	230751	NA
chr11:205000-240000	rs10902109:230862:A:G	chr11	230862	NA
chr11:205000-240000	rs7483951:231758:G:A	chr11	231758	NA
chr11:205000-240000	rs10794302:234102:T:C	chr11	234102	NA
chr11:205000-240000	rs9795476:235894:T:G	chr11	235894	NA
chr11:205000-240000	rs519592:236811:G:A	chr11	236811	NA
chr11:205000-240000	rs2272563:236871:T:C	chr11	236871	NA
chr11:205000-240000	exm869628	chr11	237087	NA
chr11:205000-240000	rs3817629:237312:T:C	chr11	237312	NA
chr11:205000-240000	rs10902110:237648:T:C	chr11	237648	NA
chr11:205000-240000	rs7481993:237875:C:T	chr11	237875	NA
chr11:205000-240000	rs6598069:240664:T:A	chr11	240664	NA
chr11:205000-240000	rs7481518:240867:T:G	chr11	240867	NA
chr11:205000-240000	rs7482209:240868:A:G	chr11	240868	NA
chr11:205000-240000	rs7395328:242624:T:A	chr11	242624	NA
chr11:205000-240000	rs6598068:243092:A:C	chr11	243092	NA
chr11:205000-240000	rs6598067:243093:T:C	chr11	243093	NA
chr11:205000-240000	rs6598066:243185:A:G	chr11	243185	NA
chr11:205000-240000	rs6598065:243211:A:G	chr11	243211	NA
chr11:205000-240000	rs6598064:243557:G:A	chr11	243557	NA
chr11:205000-240000	rs6598063:243672:G:A	chr11	243672	NA
chr11:205000-240000	rs6598062:243712:A:G	chr11	243712	NA
chr11:205000-240000	rs6598061:243853:G:A	chr11	243853	NA
chr11:205000-240000	rs6598060:243987:G:A	chr11	243987	NA
chr11:205000-240000	exm869637	chr11	244106	NA
chr11:205000-240000	exm869638	chr11	244108	NA
chr11:205000-240000	exm869639	chr11	244115	NA
chr11:205000-240000	exm869640	chr11	244129	NA
chr11:205000-240000	exm869641	chr11	244141	NA
chr11:205000-240000	rs1128320:244167:C:T	chr11	244167	NA
chr11:205000-240000	rs1128321:244171:T:C	chr11	244171	NA
chr11:205000-240000	rs1128322:244197:T:C	chr11	244197	NA
chr11:205000-240000	rs2272565:244414:C:T	chr11	244414	NA
chr11:205000-240000	rs7124022:244964:G:A	chr11	244964	NA
chr11:205000-295000	rs56232710:202072:G:A	chr11	202072	NA
chr11:205000-295000	rs1045454	chr11	204228	NA
chr11:205000-295000	rs56357554:204715:C:T	chr11	204715	NA
chr11:205000-295000	rs3782120:206089:G:A	chr11	206089	NA
chr11:205000-295000	rs7930823	chr11	206767	NA
chr11:205000-295000	rs6598075:207275:C:G	chr11	207275	NA
chr11:205000-295000	rs58692051:207410:C:T	chr11	207410	NA
chr11:205000-295000	rs2293168	chr11	211482	NA
chr11:205000-295000	rs2293167:211644:A:G	chr11	211644	NA
chr11:205000-295000	rs75256197:211841:T:C	chr11	211841	NA
chr11:205000-295000	rs76552490:212015:G:A	chr11	212015	NA
chr11:205000-295000	rs1533825:214163:G:A	chr11	214163	NA
chr11:205000-295000	rs1533824:214169:T:C	chr11	214169	NA
chr11:205000-310000	rs10902121:306791:T:C	chr11	306791	NA
chr11:205000-310000	rs7480474:307912:T:C	chr11	307912	NA
chr11:205000-310000	rs7481191:307926:A:C	chr11	307926	NA
chr11:205000-310000	rs4584560:307948:C:T	chr11	307948	NA
chr11:205000-310000	rs28521954:307999:T:G	chr11	307999	NA
chr11:210000-240000	rs3782120:206089:G:A	chr11	206089	NA
chr11:210000-240000	rs7930823	chr11	206767	NA
chr11:210000-240000	rs6598075:207275:C:G	chr11	207275	NA
chr11:210000-240000	rs58692051:207410:C:T	chr11	207410	NA
chr11:210000-240000	rs2293167:211644:A:G	chr11	211644	NA
chr11:210000-240000	rs76552490:212015:G:A	chr11	212015	NA
chr11:210000-240000	rs1533825:214163:G:A	chr11	214163	NA
chr11:210000-240000	rs1533824:214169:T:C	chr11	214169	NA
chr11:210000-240000	rs6598074:219398:G:A	chr11	219398	NA
chr11:210000-240000	rs4758633:219538:A:G	chr11	219538	NA
chr11:210000-240000	rs6598072:219793:C:T	chr11	219793	NA
chr11:210000-240000	rs6598071:219800:T:C	chr11	219800	NA
chr11:210000-240000	rs3829998:230751:A:G	chr11	230751	NA
chr11:210000-240000	rs10902109:230862:A:G	chr11	230862	NA
chr11:210000-240000	rs7483951:231758:G:A	chr11	231758	NA
chr11:210000-240000	rs10794302:234102:T:C	chr11	234102	NA
chr11:210000-240000	rs9795476:235894:T:G	chr11	235894	NA
chr11:210000-240000	rs519592:236811:G:A	chr11	236811	NA
chr11:210000-240000	rs2272563:236871:T:C	chr11	236871	NA
chr11:210000-240000	exm869628	chr11	237087	NA
chr11:210000-240000	rs3817629:237312:T:C	chr11	237312	NA
chr11:210000-240000	rs10902110:237648:T:C	chr11	237648	NA
chr11:210000-240000	rs7481993:237875:C:T	chr11	237875	NA
chr11:210000-240000	rs6598069:240664:T:A	chr11	240664	NA
chr11:210000-240000	rs7481518:240867:T:G	chr11	240867	NA
chr11:210000-240000	rs7482209:240868:A:G	chr11	240868	NA
chr11:210000-240000	rs7395328:242624:T:A	chr11	242624	NA
chr11:210000-240000	rs6598068:243092:A:C	chr11	243092	NA
chr11:210000-240000	rs6598067:243093:T:C	chr11	243093	NA
chr11:210000-240000	rs6598066:243185:A:G	chr11	243185	NA
chr11:210000-240000	rs6598065:243211:A:G	chr11	243211	NA
chr11:210000-240000	rs6598064:243557:G:A	chr11	243557	NA
chr11:210000-240000	rs6598063:243672:G:A	chr11	243672	NA
chr11:210000-240000	rs6598062:243712:A:G	chr11	243712	NA
chr11:210000-240000	rs6598061:243853:G:A	chr11	243853	NA
chr11:210000-240000	rs6598060:243987:G:A	chr11	243987	NA
chr11:210000-240000	exm869637	chr11	244106	NA
chr11:210000-240000	exm869638	chr11	244108	NA
chr11:210000-240000	exm869639	chr11	244115	NA
chr11:210000-240000	exm869640	chr11	244129	NA
chr11:210000-240000	exm869641	chr11	244141	NA
chr11:210000-240000	rs1128320:244167:C:T	chr11	244167	NA
chr11:210000-240000	rs1128321:244171:T:C	chr11	244171	NA
chr11:210000-240000	rs1128322:244197:T:C	chr11	244197	NA
chr11:210000-240000	rs2272565:244414:C:T	chr11	244414	NA
chr11:210000-240000	rs7124022:244964:G:A	chr11	244964	NA
chr11:210000-310000	rs10902121:306791:T:C	chr11	306791	NA
chr11:210000-310000	rs10751647:306884:T:C	chr11	306884	NA
chr11:210000-310000	rs7480474:307912:T:C	chr11	307912	NA
chr11:210000-310000	rs7481191:307926:A:C	chr11	307926	NA
chr11:210000-310000	rs4584560:307948:C:T	chr11	307948	NA
chr11:210000-310000	rs3888187:307961:A:C	chr11	307961	NA
chr11:210000-310000	rs4029213:307972:T:C	chr11	307972	NA
chr11:210000-310000	rs28521954:307999:T:G	chr11	307999	NA
chr11:215000-240000	rs2293167:211644:A:G	chr11	211644	NA
chr11:215000-240000	rs76552490:212015:G:A	chr11	212015	NA
chr11:215000-240000	rs1533825:214163:G:A	chr11	214163	NA
chr11:215000-240000	rs1533824:214169:T:C	chr11	214169	NA
chr11:215000-240000	rs6598074:219398:G:A	chr11	219398	NA
chr11:215000-240000	rs4758633:219538:A:G	chr11	219538	NA
chr11:215000-240000	rs6598072:219793:C:T	chr11	219793	NA
chr11:215000-240000	rs6598071:219800:T:C	chr11	219800	NA
chr11:215000-240000	rs10902106:220243:T:C	chr11	220243	NA
chr11:215000-240000	rs10902107:220315:A:G	chr11	220315	NA
chr11:215000-240000	rs10794301:220401:C:T	chr11	220401	NA
chr11:215000-240000	rs574185:221322:G:T	chr11	221322	NA
chr11:215000-240000	rs6421986:221659:A:G	chr11	221659	NA
chr11:215000-240000	rs10794302:234102:T:C	chr11	234102	NA
chr11:215000-240000	rs9795476:235894:T:G	chr11	235894	NA
chr11:215000-240000	rs519592:236811:G:A	chr11	236811	NA
chr11:215000-240000	rs2272563:236871:T:C	chr11	236871	NA
chr11:215000-240000	exm869628	chr11	237087	NA
chr11:215000-240000	rs3817629:237312:T:C	chr11	237312	NA
chr11:215000-240000	rs10902110:237648:T:C	chr11	237648	NA
chr11:215000-240000	rs7481993:237875:C:T	chr11	237875	NA
chr11:215000-240000	rs6598069:240664:T:A	chr11	240664	NA
chr11:215000-240000	rs7481518:240867:T:G	chr11	240867	NA
chr11:215000-240000	rs7482209:240868:A:G	chr11	240868	NA
chr11:215000-240000	rs7124688:242130:C:T	chr11	242130	NA
chr11:215000-240000	rs7395328:242624:T:A	chr11	242624	NA
chr11:215000-240000	rs6598068:243092:A:C	chr11	243092	NA
chr11:215000-240000	rs6598067:243093:T:C	chr11	243093	NA
chr11:215000-240000	rs6598066:243185:A:G	chr11	243185	NA
chr11:215000-240000	rs6598065:243211:A:G	chr11	243211	NA
chr11:215000-240000	rs6598064:243557:G:A	chr11	243557	NA
chr11:215000-240000	rs6598063:243672:G:A	chr11	243672	NA
chr11:215000-240000	rs6598062:243712:A:G	chr11	243712	NA
chr11:215000-240000	rs6598061:243853:G:A	chr11	243853	NA
chr11:215000-240000	rs6598060:243987:G:A	chr11	243987	NA
chr11:215000-240000	exm869637	chr11	244106	NA
chr11:215000-240000	exm869638	chr11	244108	NA
chr11:215000-240000	exm869639	chr11	244115	NA
chr11:215000-240000	exm869640	chr11	244129	NA
chr11:215000-240000	exm869641	chr11	244141	NA
chr11:215000-240000	rs1128320:244167:C:T	chr11	244167	NA
chr11:215000-240000	rs1128321:244171:T:C	chr11	244171	NA
chr11:215000-240000	rs1128322:244197:T:C	chr11	244197	NA
chr11:215000-240000	rs2272565:244414:C:T	chr11	244414	NA
chr11:215000-240000	rs2272566	chr11	244552	NA
chr11:215000-240000	rs7124022:244964:G:A	chr11	244964	NA
chr11:230000-315000	rs10902109:230862:A:G	chr11	230862	NA
chr11:230000-315000	rs7483951:231758:G:A	chr11	231758	NA
chr11:230000-315000	rs9795476:235894:T:G	chr11	235894	NA
chr11:230000-315000	rs519592:236811:G:A	chr11	236811	NA
chr11:230000-315000	rs2272563:236871:T:C	chr11	236871	NA
chr11:230000-315000	rs3817629:237312:T:C	chr11	237312	NA
chr11:235000-285000	rs760059:284716:C:T	chr11	284716	NA
chr11:235000-285000	rs10902119	chr11	288115	NA
chr11:235000-305000	rs3817629:237312:T:C	chr11	237312	NA
chr11:235000-305000	rs10902110:237648:T:C	chr11	237648	NA
chr11:235000-305000	rs6598062:243712:A:G	chr11	243712	NA
chr11:235000-305000	rs2272565:244414:C:T	chr11	244414	NA
chr11:235000-310000	rs3829998:230751:A:G	chr11	230751	NA
chr11:235000-310000	rs10902109:230862:A:G	chr11	230862	NA
chr11:235000-310000	rs7483951:231758:G:A	chr11	231758	NA
chr11:235000-310000	rs10794302:234102:T:C	chr11	234102	NA
chr11:235000-310000	rs9795476:235894:T:G	chr11	235894	NA
chr11:235000-310000	rs519592:236811:G:A	chr11	236811	NA
chr11:235000-310000	rs2272563:236871:T:C	chr11	236871	NA
chr11:235000-310000	exm869628	chr11	237087	NA
chr11:235000-310000	rs3817629:237312:T:C	chr11	237312	NA
chr11:235000-310000	rs10902110:237648:T:C	chr11	237648	NA
chr11:235000-310000	rs7481993:237875:C:T	chr11	237875	NA
chr11:235000-310000	rs6598069:240664:T:A	chr11	240664	NA
chr11:235000-310000	rs7481518:240867:T:G	chr11	240867	NA
chr11:235000-310000	rs7482209:240868:A:G	chr11	240868	NA
chr11:235000-310000	rs7395328:242624:T:A	chr11	242624	NA
chr11:235000-310000	rs6598068:243092:A:C	chr11	243092	NA
chr11:235000-310000	rs6598067:243093:T:C	chr11	243093	NA
chr11:235000-310000	rs6598066:243185:A:G	chr11	243185	NA
chr11:235000-310000	rs6598065:243211:A:G	chr11	243211	NA
chr11:235000-310000	rs6598064:243557:G:A	chr11	243557	NA
chr11:235000-310000	rs6598063:243672:G:A	chr11	243672	NA
chr11:235000-310000	rs6598062:243712:A:G	chr11	243712	NA
chr11:235000-310000	rs6598061:243853:G:A	chr11	243853	NA
chr11:235000-310000	rs6598060:243987:G:A	chr11	243987	NA
chr11:235000-310000	exm869637	chr11	244106	NA
chr11:235000-310000	exm869638	chr11	244108	NA
chr11:235000-310000	exm869639	chr11	244115	NA
chr11:235000-310000	exm869640	chr11	244129	NA
chr11:235000-310000	exm869641	chr11	244141	NA
chr11:235000-310000	rs1128320:244167:C:T	chr11	244167	NA
chr11:235000-310000	rs1128321:244171:T:C	chr11	244171	NA
chr11:235000-310000	rs1128322:244197:T:C	chr11	244197	NA
chr11:235000-310000	rs2272565:244414:C:T	chr11	244414	NA
chr11:235000-310000	rs7124022:244964:G:A	chr11	244964	NA
chr11:235000-450000	rs2272563:236871:T:C	chr11	236871	NA
chr11:235000-455000	rs3829998:230751:A:G	chr11	230751	NA
chr11:235000-455000	rs10902109:230862:A:G	chr11	230862	NA
chr11:235000-455000	rs7483951:231758:G:A	chr11	231758	NA
chr11:235000-455000	rs10794302:234102:T:C	chr11	234102	NA
chr11:235000-455000	rs9795476:235894:T:G	chr11	235894	NA
chr11:235000-455000	rs519592:236811:G:A	chr11	236811	NA
chr11:235000-455000	rs2272563:236871:T:C	chr11	236871	NA
chr11:235000-455000	exm869628	chr11	237087	NA
chr11:235000-455000	rs3817629:237312:T:C	chr11	237312	NA
chr11:235000-455000	rs10902110:237648:T:C	chr11	237648	NA
chr11:235000-455000	rs7481993:237875:C:T	chr11	237875	NA
chr11:235000-455000	rs6598069:240664:T:A	chr11	240664	NA
chr11:235000-455000	rs7481518:240867:T:G	chr11	240867	NA
chr11:235000-455000	rs7482209:240868:A:G	chr11	240868	NA
chr11:235000-455000	rs7395328:242624:T:A	chr11	242624	NA
chr11:235000-455000	rs6598068:243092:A:C	chr11	243092	NA
chr11:235000-455000	rs6598067:243093:T:C	chr11	243093	NA
chr11:235000-455000	rs6598066:243185:A:G	chr11	243185	NA
chr11:235000-455000	rs6598065:243211:A:G	chr11	243211	NA
chr11:235000-455000	rs6598064:243557:G:A	chr11	243557	NA
chr11:235000-455000	rs6598063:243672:G:A	chr11	243672	NA
chr11:235000-455000	rs6598062:243712:A:G	chr11	243712	NA
chr11:235000-455000	rs6598061:243853:G:A	chr11	243853	NA
chr11:235000-455000	rs6598060:243987:G:A	chr11	243987	NA
chr11:235000-455000	exm869637	chr11	244106	NA
chr11:235000-455000	exm869638	chr11	244108	NA
chr11:235000-455000	exm869639	chr11	244115	NA
chr11:235000-455000	exm869640	chr11	244129	NA
chr11:235000-455000	exm869641	chr11	244141	NA
chr11:235000-455000	rs1128320:244167:C:T	chr11	244167	NA
chr11:235000-455000	rs1128321:244171:T:C	chr11	244171	NA
chr11:235000-455000	rs1128322:244197:T:C	chr11	244197	NA
chr11:235000-455000	rs2272565:244414:C:T	chr11	244414	NA
chr11:235000-455000	rs7124022:244964:G:A	chr11	244964	NA
chr11:235000-460000	rs3829998:230751:A:G	chr11	230751	NA
chr11:235000-460000	rs10902109:230862:A:G	chr11	230862	NA
chr11:235000-460000	rs7483951:231758:G:A	chr11	231758	NA
chr11:235000-460000	rs10794302:234102:T:C	chr11	234102	NA
chr11:235000-460000	rs9795476:235894:T:G	chr11	235894	NA
chr11:235000-460000	rs519592:236811:G:A	chr11	236811	NA
chr11:235000-460000	rs2272563:236871:T:C	chr11	236871	NA
chr11:235000-460000	exm869628	chr11	237087	NA
chr11:235000-460000	rs3817629:237312:T:C	chr11	237312	NA
chr11:235000-460000	rs10902110:237648:T:C	chr11	237648	NA
chr11:235000-460000	rs7481993:237875:C:T	chr11	237875	NA
chr11:235000-460000	rs6598069:240664:T:A	chr11	240664	NA
chr11:235000-460000	rs7481518:240867:T:G	chr11	240867	NA
chr11:235000-460000	rs7482209:240868:A:G	chr11	240868	NA
chr11:235000-460000	rs7395328:242624:T:A	chr11	242624	NA
chr11:235000-460000	rs6598068:243092:A:C	chr11	243092	NA
chr11:235000-460000	rs6598067:243093:T:C	chr11	243093	NA
chr11:235000-460000	rs6598066:243185:A:G	chr11	243185	NA
chr11:235000-460000	rs6598065:243211:A:G	chr11	243211	NA
chr11:235000-460000	rs6598064:243557:G:A	chr11	243557	NA
chr11:235000-460000	rs6598063:243672:G:A	chr11	243672	NA
chr11:235000-460000	rs6598062:243712:A:G	chr11	243712	NA
chr11:235000-460000	rs6598061:243853:G:A	chr11	243853	NA
chr11:235000-460000	rs6598060:243987:G:A	chr11	243987	NA
chr11:235000-460000	exm869637	chr11	244106	NA
chr11:235000-460000	exm869638	chr11	244108	NA
chr11:235000-460000	exm869639	chr11	244115	NA
chr11:235000-460000	exm869640	chr11	244129	NA
chr11:235000-460000	exm869641	chr11	244141	NA
chr11:235000-460000	rs1128320:244167:C:T	chr11	244167	NA
chr11:235000-460000	rs1128321:244171:T:C	chr11	244171	NA
chr11:235000-460000	rs1128322:244197:T:C	chr11	244197	NA
chr11:235000-460000	rs2272565:244414:C:T	chr11	244414	NA
chr11:235000-460000	rs2272566	chr11	244552	NA
chr11:235000-460000	rs7124022:244964:G:A	chr11	244964	NA
chr11:240000-310000	rs519592:236811:G:A	chr11	236811	NA
chr11:240000-310000	rs2272563:236871:T:C	chr11	236871	NA
chr11:240000-310000	rs3817629:237312:T:C	chr11	237312	NA
chr11:240000-310000	rs6598062:243712:A:G	chr11	243712	NA
chr11:240000-310000	rs2272565:244414:C:T	chr11	244414	NA
chr11:240000-315000	rs9795476:235894:T:G	chr11	235894	NA
chr11:240000-315000	rs519592:236811:G:A	chr11	236811	NA
chr11:240000-315000	rs2272563:236871:T:C	chr11	236871	NA
chr11:240000-315000	exm869628	chr11	237087	NA
chr11:240000-315000	rs3817629:237312:T:C	chr11	237312	NA
chr11:240000-315000	rs10902110:237648:T:C	chr11	237648	NA
chr11:240000-315000	rs7481993:237875:C:T	chr11	237875	NA
chr11:240000-315000	rs6598069:240664:T:A	chr11	240664	NA
chr11:240000-315000	rs7481518:240867:T:G	chr11	240867	NA
chr11:240000-315000	rs7482209:240868:A:G	chr11	240868	NA
chr11:240000-315000	rs7395328:242624:T:A	chr11	242624	NA
chr11:240000-315000	rs6598068:243092:A:C	chr11	243092	NA
chr11:240000-315000	rs6598067:243093:T:C	chr11	243093	NA
chr11:240000-315000	rs6598066:243185:A:G	chr11	243185	NA
chr11:240000-315000	rs6598065:243211:A:G	chr11	243211	NA
chr11:240000-315000	rs6598064:243557:G:A	chr11	243557	NA
chr11:240000-315000	rs6598063:243672:G:A	chr11	243672	NA
chr11:240000-315000	rs6598062:243712:A:G	chr11	243712	NA
chr11:240000-315000	rs6598061:243853:G:A	chr11	243853	NA
chr11:240000-315000	rs6598060:243987:G:A	chr11	243987	NA
chr11:240000-315000	exm869637	chr11	244106	NA
chr11:240000-315000	exm869638	chr11	244108	NA
chr11:240000-315000	exm869639	chr11	244115	NA
chr11:240000-315000	exm869640	chr11	244129	NA
chr11:240000-315000	exm869641	chr11	244141	NA
chr11:240000-315000	rs1128320:244167:C:T	chr11	244167	NA
chr11:240000-315000	rs1128321:244171:T:C	chr11	244171	NA
chr11:240000-315000	rs1128322:244197:T:C	chr11	244197	NA
chr11:240000-315000	rs2272565:244414:C:T	chr11	244414	NA
chr11:240000-315000	rs7124022:244964:G:A	chr11	244964	NA
chr11:240000-315000	rs10902113:245523:C:T	chr11	245523	NA
chr11:240000-315000	rs7478850:245686:A:G	chr11	245686	NA
chr11:240000-315000	rs7482591:245861:G:C	chr11	245861	NA
chr11:240000-315000	rs10902114:246234:A:G	chr11	246234	NA
chr11:240000-315000	rs10794304:246456:G:A	chr11	246456	NA
chr11:240000-315000	rs10400248:247029:C:T	chr11	247029	NA
chr11:240000-315000	rs3830001:247200:G:T	chr11	247200	NA
chr11:245000-310000	rs7481219:307808:A:G	chr11	307808	NA
chr11:245000-310000	rs7481191:307926:A:C	chr11	307926	NA
chr11:245000-310000	rs3888187:307961:A:C	chr11	307961	NA
chr11:250000-285000	rs34459139:285653:G:C	chr11	285653	NA
chr11:250000-310000	rs7111803	chr11	300364	NA
chr11:250000-310000	rs7481219:307808:A:G	chr11	307808	NA
chr11:250000-310000	rs3888187:307961:A:C	chr11	307961	NA
chr11:250000-325000	rs34481144:320836:C:T	chr11	320836	NA
chr11:250000-325000	JHU_11.320987	chr11	320988	NA
chr11:250000-325000	rs71452596:320991:G:T	chr11	320991	NA
chr11:250000-325000	rs7478728:320994:G:A	chr11	320994	NA
chr11:255000-310000	rs7481219:307808:A:G	chr11	307808	NA
chr11:255000-310000	rs7481191:307926:A:C	chr11	307926	NA
chr11:255000-310000	rs4584560:307948:C:T	chr11	307948	NA
chr11:255000-310000	rs3888187:307961:A:C	chr11	307961	NA
chr11:255000-310000	rs4029213:307972:T:C	chr11	307972	NA
chr11:255000-310000	rs28521954:307999:T:G	chr11	307999	NA
chr11:260000-310000	rs7481219:307808:A:G	chr11	307808	NA
chr11:260000-310000	rs7480474:307912:T:C	chr11	307912	NA
chr11:260000-310000	rs7481191:307926:A:C	chr11	307926	NA
chr11:260000-310000	rs4584560:307948:C:T	chr11	307948	NA
chr11:260000-310000	rs3888187:307961:A:C	chr11	307961	NA
chr11:260000-310000	rs4029213:307972:T:C	chr11	307972	NA
chr11:260000-310000	rs28521954:307999:T:G	chr11	307999	NA
chr11:265000-295000	rs11600194:287959:G:A	chr11	287959	NA
chr11:265000-295000	rs12801980:293188:T:C	chr11	293188	NA
chr11:265000-310000	rs760057:271469:A:C	chr11	271469	NA
chr11:265000-310000	rs7481219:307808:A:G	chr11	307808	NA
chr11:265000-310000	rs3888187:307961:A:C	chr11	307961	NA
chr11:265000-310000	rs28521954:307999:T:G	chr11	307999	NA
chr11:270000-295000	rs12801980:293188:T:C	chr11	293188	NA
chr11:270000-310000	rs7481219:307808:A:G	chr11	307808	NA
chr11:270000-310000	rs2031091:307878:A:G	chr11	307878	NA
chr11:270000-310000	rs7480474:307912:T:C	chr11	307912	NA
chr11:270000-310000	rs7481191:307926:A:C	chr11	307926	NA
chr11:270000-310000	rs4584560:307948:C:T	chr11	307948	NA
chr11:270000-310000	rs3888187:307961:A:C	chr11	307961	NA
chr11:270000-310000	rs4029213:307972:T:C	chr11	307972	NA
chr11:270000-310000	rs28521954:307999:T:G	chr11	307999	NA
chr11:270000-325000	JHU_11.320987	chr11	320988	NA
chr11:270000-325000	rs71452596:320991:G:T	chr11	320991	NA
chr11:270000-325000	rs7478728:320994:G:A	chr11	320994	NA
chr11:275000-310000	rs2031090:307726:A:G	chr11	307726	NA
chr11:275000-310000	rs7481219:307808:A:G	chr11	307808	NA
chr11:275000-310000	rs2031091:307878:A:G	chr11	307878	NA
chr11:275000-310000	rs7480474:307912:T:C	chr11	307912	NA
chr11:275000-310000	rs7481191:307926:A:C	chr11	307926	NA
[truncated: 12,923 more rows]

## Sheet: eQTL
Overlap of DICE CD4N eQTLs with CausalDB fine mapped GWAS SNPs (with respect to the mentioned studies)
chr	pos	Ens_gene_id	rsnumber	pvalue	FDR	beta	ref	alt	gene_name	Disease
chrX	100050283	ENSG00000000003.10	rs2858268	3.42312e-06	0.00375705	0.550553	C	T	TSPAN6	NA
chrX	99990918	ENSG00000000003.10	rs111521839	4.46774e-05	0.033312	0.440064	G	T	TSPAN6	NA
chrX	100104079	ENSG00000000003.10	rs113860199	1.61251e-05	0.0144735	0.505638	A	AAAG	TSPAN6	NA
chrX	100106909	ENSG00000000003.10	rs112434411	6.81157e-07	0.0010198	0.551864	A	AAAAATAAAAT	TSPAN6	NA
chrX	100078029	ENSG00000000003.10	rs929082	2.17718e-06	0.00256886	0.527722	G	A	TSPAN6	NA
chrX	100009657	ENSG00000000003.10	rs11092279	4.73592e-06	0.00492439	-0.516843	A	C	TSPAN6	NA
chrX	100038890	ENSG00000000003.10	rs1115542	4.73592e-06	0.00492439	0.516843	A	G	TSPAN6	NA
chrX	100033968	ENSG00000000003.10	rs6616184	4.73592e-06	0.00492439	-0.516843	G	T	TSPAN6	NA
chrX	100106863	ENSG00000000003.10	rs12007794	2.96628e-08	5.82065e-05	0.61832	A	G	TSPAN6	NA
chrX	100103881	ENSG00000000003.10	rs12559407	1.21161e-06	0.00153288	0.560402	A	G	TSPAN6	NA
chrX	100012819	ENSG00000000003.10	rs12848758	4.73592e-06	0.00492439	-0.516843	C	T	TSPAN6	NA
chrX	100022692	ENSG00000000003.10	rs1343215	4.73592e-06	0.00492439	-0.516843	G	T	TSPAN6	NA
chrX	100022961	ENSG00000000003.10	rs1343216	4.73592e-06	0.00492439	-0.516843	T	G	TSPAN6	NA
chrX	100062256	ENSG00000000003.10	rs2858264	4.60252e-05	0.0342784	0.471054	T	C	TSPAN6	NA
chrX	100024117	ENSG00000000003.10	rs1573173	4.73592e-06	0.00492439	-0.516843	C	T	TSPAN6	NA
chrX	100009134	ENSG00000000003.10	rs1578822	4.73592e-06	0.00492439	-0.516843	A	T	TSPAN6	NA
chrX	100009437	ENSG00000000003.10	rs1578823	4.73592e-06	0.00492439	-0.516843	T	C	TSPAN6	NA
chrX	100041193	ENSG00000000003.10	rs1777520	5.61843e-05	0.0406909	0.460566	A	G	TSPAN6	NA
chrX	100067353	ENSG00000000003.10	rs1987821	3.01151e-06	0.00335458	0.533371	A	G	TSPAN6	NA
chrX	100027562	ENSG00000000003.10	rs199528817	5.91147e-06	0.00601013	0.503355	T	TTTGTTTTATTGATCTTTTGTA	TSPAN6	NA
chrX	100043457	ENSG00000000003.10	rs2021354	2.98843e-06	0.0033318	0.533864	C	G	TSPAN6	NA
chrX	100043795	ENSG00000000003.10	rs2021355	2.98843e-06	0.0033318	0.533864	A	G	TSPAN6	NA
chrX	99999349	ENSG00000000003.10	rs2021704	6.18069e-05	0.0433174	0.451387	G	A	TSPAN6	NA
chrX	100007433	ENSG00000000003.10	rs2022471	3.97194e-06	0.0042181	0.520528	A	G	TSPAN6	NA
chrX	99958809	ENSG00000000003.10	rs2027828	1.1011e-06	0.00140075	-0.554648	T	G	TSPAN6	NA
chrX	99924813	ENSG00000000003.10	rs2096256	2.73885e-08	5.4036e-05	-0.649832	A	G	TSPAN6	NA
chrX	100044661	ENSG00000000003.10	rs2105923	2.98843e-06	0.0033318	0.533864	A	G	TSPAN6	NA
chrX	100003215	ENSG00000000003.10	rs2154370	2.56045e-06	0.0029161	0.506481	T	C	TSPAN6	NA
chrX	100048842	ENSG00000000003.10	rs2157405	2.28204e-06	0.00264469	0.537966	C	T	TSPAN6	NA
chrX	100037269	ENSG00000000003.10	rs2157406	4.73592e-06	0.00492439	0.516843	C	T	TSPAN6	NA
chrX	100074422	ENSG00000000003.10	rs2157407	3.01151e-06	0.00335458	0.533371	C	G	TSPAN6	NA
chrX	100049159	ENSG00000000003.10	rs2187866	3.48836e-06	0.00379827	0.53708	A	G	TSPAN6	NA
chrX	100093907	ENSG00000000003.10	rs2213514	5.77106e-08	0.000108106	0.609692	T	C	TSPAN6	NA
chrX	99953779	ENSG00000000003.10	rs2359747	1.41754e-06	0.00176095	-0.547366	A	G	TSPAN6	NA
chrX	99974588	ENSG00000000003.10	rs2798206	3.4791e-05	0.0272741	-0.454825	G	A	TSPAN6	NA
chrX	99989712	ENSG00000000003.10	rs2798207	6.41091e-05	0.0447272	-0.446961	A	T	TSPAN6	NA
chrX	100046198	ENSG00000000003.10	rs2798212	3.45881e-06	0.0037954	0.537652	C	T	TSPAN6	NA
chrX	99977628	ENSG00000000003.10	rs2858174	3.4791e-05	0.0272741	-0.454825	A	G	TSPAN6	NA
chrX	99988936	ENSG00000000003.10	rs2858179	3.86048e-05	0.0296684	-0.44811	G	C	TSPAN6	NA
chrX	100063362	ENSG00000000003.10	rs2858263	4.81808e-05	0.0355778	0.466079	G	A	TSPAN6	NA
chrX	100054319	ENSG00000000003.10	rs2858265	3.48836e-06	0.00379827	0.53708	T	G	TSPAN6	NA
chrX	100053157	ENSG00000000003.10	rs2858266	3.48836e-06	0.00379827	0.53708	T	G	TSPAN6	NA
chrX	100052766	ENSG00000000003.10	rs2858267	3.48836e-06	0.00379827	0.53708	A	G	TSPAN6	NA
chrX	100042470	ENSG00000000003.10	rs2858272	2.98843e-06	0.0033318	0.533864	A	T	TSPAN6	NA
chrX	100041538	ENSG00000000003.10	rs2858273	4.73592e-06	0.00492439	0.516843	C	T	TSPAN6	NA
chrX	100069516	ENSG00000000003.10	rs2858274	1.49156e-05	0.0134159	0.502095	A	G	TSPAN6	NA
chrX	100051805	ENSG00000000003.10	rs2859149	3.48836e-06	0.00379827	0.53708	T	C	TSPAN6	NA
chrX	100054612	ENSG00000000003.10	rs2859152	4.97392e-06	0.00515393	0.519074	T	C	TSPAN6	NA
chrX	100055182	ENSG00000000003.10	rs2859153	4.97392e-06	0.00515393	0.519074	G	C	TSPAN6	NA
chrX	100058935	ENSG00000000003.10	rs2859158	2.93268e-06	0.00328045	0.534998	C	G	TSPAN6	NA
chrX	100066043	ENSG00000000003.10	rs2859159	4.60252e-05	0.0342784	0.471054	C	T	TSPAN6	NA
chrX	100067427	ENSG00000000003.10	rs2859160	4.22518e-06	0.00446649	0.512528	C	T	TSPAN6	NA
chrX	100075741	ENSG00000000003.10	rs2859166	1.61413e-06	0.00196245	0.54356	T	G	TSPAN6	NA
chrX	100075747	ENSG00000000003.10	rs2859167	1.61413e-06	0.00196245	0.54356	T	C	TSPAN6	NA
chrX	100077193	ENSG00000000003.10	rs2859168	2.54579e-05	0.0212674	0.478968	C	T	TSPAN6	NA
chrX	100013034	ENSG00000000003.10	rs34125430	4.73592e-06	0.00492439	-0.516843	CAG	C	TSPAN6	NA
chrX	100082456	ENSG00000000003.10	rs35054742	2.55613e-06	0.00291183	0.526719	T	G	TSPAN6	NA
chrX	100013031	ENSG00000000003.10	rs35313173	4.73592e-06	0.00492439	-0.516843	T	A	TSPAN6	NA
chrX	100020639	ENSG00000000003.10	rs35763550	4.73592e-06	0.00492439	-0.516843	T	C	TSPAN6	NA
chrX	100081914	ENSG00000000003.10	rs3830149	1.84327e-06	0.00221872	0.543229	G	A	TSPAN6	NA
chrX	99979623	ENSG00000000003.10	rs3927763	3.4791e-05	0.0272741	-0.454825	T	G	TSPAN6	NA
chrX	99952879	ENSG00000000003.10	rs4497115	1.1011e-06	0.00140075	-0.554648	C	T	TSPAN6	NA
chrX	100029719	ENSG00000000003.10	rs4503229	4.92202e-06	0.00510223	-0.516296	C	T	TSPAN6	NA
chrX	100013803	ENSG00000000003.10	rs4827872	3.97194e-06	0.0042181	0.520528	T	A	TSPAN6	NA
chrX	100022204	ENSG00000000003.10	rs4827876	4.05948e-06	0.00430746	0.521435	G	T	TSPAN6	NA
chrX	100085448	ENSG00000000003.10	rs4827880	2.55613e-06	0.00291183	0.526719	A	G	TSPAN6	NA
chrX	99997406	ENSG00000000003.10	rs4828054	3.85203e-05	0.029608	0.448034	T	G	TSPAN6	NA
chrX	100000719	ENSG00000000003.10	rs4828056	6.18069e-05	0.0433174	0.451387	G	A	TSPAN6	NA
chrX	100006043	ENSG00000000003.10	rs4828057	4.30353e-06	0.00453892	0.509137	C	A	TSPAN6	NA
chrX	100031802	ENSG00000000003.10	rs4828062	5.75375e-05	0.0414402	0.454948	T	A	TSPAN6	NA
chrX	100099790	ENSG00000000003.10	rs4828067	2.4839e-08	4.96619e-05	0.622209	T	C	TSPAN6	NA
chrX	99939287	ENSG00000000003.10	rs56194351	1.18234e-06	0.00149959	-0.552314	AT	A	TSPAN6	NA
chrX	100054747	ENSG00000000003.10	rs769344419	1.65743e-05	0.0147615	0.494581	T	TTTTA	TSPAN6	NA
chrX	99943103	ENSG00000000003.10	rs5920842	1.41754e-06	0.00176095	-0.547366	A	C	TSPAN6	NA
chrX	99990341	ENSG00000000003.10	rs5920846	6.41091e-05	0.0447272	0.446961	T	C	TSPAN6	NA
chrX	99990696	ENSG00000000003.10	rs5920847	6.41091e-05	0.0447272	0.446961	T	C	TSPAN6	NA
chrX	100000500	ENSG00000000003.10	rs5920848	6.18069e-05	0.0433174	0.451387	T	A	TSPAN6	NA
chrX	100035664	ENSG00000000003.10	rs5920858	5.87769e-06	0.00597938	0.499507	C	T	TSPAN6	NA
chrX	100084686	ENSG00000000003.10	rs5920863	1.84327e-06	0.00221872	0.543229	A	G	TSPAN6	NA
chrX	99932816	ENSG00000000003.10	rs5921624	3.81636e-05	0.0294254	-0.463819	G	C	TSPAN6	NA
chrX	99941369	ENSG00000000003.10	rs5921626	1.51297e-06	0.00186175	-0.545216	T	C	TSPAN6	NA
chrX	99943244	ENSG00000000003.10	rs5921627	1.41754e-06	0.00176095	-0.547366	G	C	TSPAN6	NA
chrX	99964372	ENSG00000000003.10	rs5921633	4.3577e-07	0.000674489	-0.580771	G	A	TSPAN6	NA
chrX	99995817	ENSG00000000003.10	rs5921637	3.85203e-05	0.029608	0.448034	T	C	TSPAN6	NA
chrX	100036364	ENSG00000000003.10	rs5921653	4.73592e-06	0.00492439	0.516843	T	C	TSPAN6	NA
chrX	100039465	ENSG00000000003.10	rs5921656	5.61843e-05	0.0406909	0.460566	G	A	TSPAN6	NA
chrX	100087557	ENSG00000000003.10	rs5921665	1.84327e-06	0.00221872	0.543229	A	G	TSPAN6	NA
chrX	100101992	ENSG00000000003.10	rs5921666	2.4839e-08	4.96619e-05	0.622209	T	C	TSPAN6	NA
chrX	100102109	ENSG00000000003.10	rs5921667	7.06723e-07	0.00103969	0.553799	C	T	TSPAN6	NA
chrX	100102178	ENSG00000000003.10	rs5921668	2.4839e-08	4.96619e-05	0.622209	G	A	TSPAN6	NA
chrX	100105418	ENSG00000000003.10	rs5921669	3.94175e-08	7.58819e-05	0.613229	A	G	TSPAN6	NA
chrX	100044182	ENSG00000000003.10	rs5966717	2.98843e-06	0.0033318	-0.533864	A	C	TSPAN6	NA
chrX	99957136	ENSG00000000003.10	rs5967171	1.1011e-06	0.00140075	-0.554648	T	C	TSPAN6	NA
chrX	99960964	ENSG00000000003.10	rs5967172	4.3577e-07	0.000674489	-0.580771	G	A	TSPAN6	NA
chrX	100006377	ENSG00000000003.10	rs5967183	4.25004e-06	0.00448752	-0.518962	A	T	TSPAN6	NA
chrX	100088609	ENSG00000000003.10	rs5967200	1.84327e-06	0.00221872	0.543229	G	A	TSPAN6	NA
chrX	100098355	ENSG00000000003.10	rs61639376	1.72778e-06	0.00209511	0.542243	TAAG	T	TSPAN6	NA
chrX	100021820	ENSG00000000003.10	rs6523402	6.88592e-05	0.0475125	-0.449732	C	G	TSPAN6	NA
chrX	100105883	ENSG00000000003.10	rs6523418	1.59589e-07	0.000268451	0.59252	C	T	TSPAN6	NA
chrX	99932520	ENSG00000000003.10	rs6616172	1.3229e-05	0.0121223	-0.491213	G	T	TSPAN6	NA
chrX	99979453	ENSG00000000003.10	rs6616179	7.04396e-05	0.0483141	-0.448105	A	G	TSPAN6	NA
chrX	99977481	ENSG00000000003.10	rs6620924	7.3002e-05	0.0497145	-0.447056	C	T	TSPAN6	NA
chrX	99998829	ENSG00000000003.10	rs6620928	7.26819e-05	0.0496071	-0.446991	C	T	TSPAN6	NA
chrX	100018461	ENSG00000000003.10	rs6620930	5.89379e-06	0.00599456	-0.510207	G	C	TSPAN6	NA
chrX	100026701	ENSG00000000003.10	rs6620935	5.65365e-05	0.0409284	-0.450394	A	G	TSPAN6	NA
chrX	99973778	ENSG00000000003.10	rs67138667	1.32319e-05	0.0121227	-0.480233	CT	C	TSPAN6	NA
chrX	99938124	ENSG00000000003.10	rs72615558	3.44834e-07	0.000538995	-0.587038	G	T	TSPAN6	NA
chrX	99954479	ENSG00000000003.10	rs72615559	7.09315e-07	0.0010432	-0.573163	T	A	TSPAN6	NA
chrX	100003774	ENSG00000000003.10	rs75945819	4.11985e-06	0.00436104	0.513347	C	T	TSPAN6	NA
chrX	99954540	ENSG00000000003.10	rs78107116	1.41754e-06	0.00176095	-0.547366	A	G	TSPAN6	NA
chrX	100015397	ENSG00000000003.10	rs7879671	3.97194e-06	0.0042181	0.520528	C	T	TSPAN6	NA
chrX	100029586	ENSG00000000003.10	rs7882605	5.91147e-06	0.00601013	0.503355	C	T	TSPAN6	NA
chrX	100073500	ENSG00000000003.10	rs875450	3.01151e-06	0.00335458	0.533371	G	A	TSPAN6	NA
chrX	100074257	ENSG00000000003.10	rs879216	3.01151e-06	0.00335458	0.533371	C	T	TSPAN6	NA
chrX	100074540	ENSG00000000003.10	rs929018	4.60252e-05	0.0342784	0.471054	C	A	TSPAN6	NA
chr1	169665551	ENSG00000000460.12	rs4987358	3.20463e-05	0.0364745	-0.722341	G	T	C1orf112	NA
chr1	169768080	ENSG00000000460.12	rs6668114	3.56206e-07	0.000864686	-0.694419	C	A	C1orf112	NA
chr1	169823267	ENSG00000000460.12	rs370233155	4.52582e-05	0.0475112	0.996877	A	ATGAT	C1orf112	NA
chr1	169580885	ENSG00000000460.12	rs6131	1.74442e-05	0.0225323	0.769813	C	T	C1orf112	NA
chr1	169676486	ENSG00000000460.12	rs1131498	3.22464e-05	0.036587	-0.734912	A	G	C1orf112	NA
chr1	169799880	ENSG00000000460.12	rs2272920	4.52582e-05	0.0475112	0.996877	G	T	C1orf112	NA
chr1	169823718	ENSG00000000460.12	rs4656197	1.28614e-07	0.000374933	-0.713626	T	C	C1orf112	NA
chr1	169823790	ENSG00000000460.12	rs12143301	4.52582e-05	0.0475112	0.996877	C	G	C1orf112	NA
chr1	169824104	ENSG00000000460.12	rs12135726	4.52582e-05	0.0475112	0.996877	G	A	C1orf112	NA
chr1	169756548	ENSG00000000460.12	rs10157398	2.48626e-06	0.00439939	-0.631487	G	C	C1orf112	NA
chr1	169822543	ENSG00000000460.12	rs1046058	4.52582e-05	0.0475112	0.996877	A	G	C1orf112	NA
chr1	169824379	ENSG00000000460.12	rs10489172	2.58623e-07	0.000668344	-0.858598	G	A	C1orf112	NA
chr1	169824203	ENSG00000000460.12	rs10489173	4.52582e-05	0.0475112	0.996877	A	G	C1orf112	NA
chr1	169800090	ENSG00000000460.12	rs10489174	4.52582e-05	0.0475112	0.996877	C	T	C1orf112	NA
chr1	169770637	ENSG00000000460.12	rs10489176	3.56873e-05	0.0396229	1.0355	C	T	C1orf112	NA
chr1	169719837	ENSG00000000460.12	rs10489179	1.77922e-06	0.00333591	-0.844868	T	A	C1orf112	NA
chr1	169649531	ENSG00000000460.12	rs10489183	2.0502e-07	0.000540815	1.14496	G	A	C1orf112	NA
chr1	169767203	ENSG00000000460.12	rs10617164	2.32036e-05	0.0285621	-0.615765	CTT	C	C1orf112	NA
chr1	169823660	ENSG00000000460.12	rs1062976	2.58623e-07	0.000668344	-0.858598	C	T	C1orf112	NA
chr1	169809943	ENSG00000000460.12	rs10737550	3.56206e-07	0.000864686	-0.694419	G	A	C1orf112	NA
chr1	169705411	ENSG00000000460.12	rs10800468	6.11742e-06	0.00937669	-0.799947	T	A	C1orf112	NA
chr1	169726032	ENSG00000000460.12	rs10800473	1.77922e-06	0.00333591	-0.844868	G	T	C1orf112	NA
chr1	169727672	ENSG00000000460.12	rs10800474	6.22519e-07	0.00139443	-0.675694	G	A	C1orf112	NA
chr1	169751853	ENSG00000000460.12	rs10800476	9.26864e-07	0.00195424	-0.651546	C	T	C1orf112	NA
chr1	169766298	ENSG00000000460.12	rs10800478	2.32036e-05	0.0285621	-0.615765	G	T	C1orf112	NA
chr1	169835401	ENSG00000000460.12	rs10800484	8.46535e-07	0.00181414	-0.694075	T	G	C1orf112	NA
chr1	169619330	ENSG00000000460.12	rs10919204	1.63292e-05	0.0213651	0.838934	G	T	C1orf112	NA
chr1	169620178	ENSG00000000460.12	rs10919205	2.25697e-07	0.000589862	-0.886178	C	A	C1orf112	NA
chr1	169620206	ENSG00000000460.12	rs10919206	2.25697e-07	0.000589862	-0.886178	G	T	C1orf112	NA
chr1	169622979	ENSG00000000460.12	rs10919207	1.63292e-05	0.0213651	0.838934	T	C	C1orf112	NA
chr1	169634171	ENSG00000000460.12	rs10919218	4.40229e-08	0.000153987	-0.942428	C	T	C1orf112	NA
chr1	169732443	ENSG00000000460.12	rs10919234	6.22519e-07	0.00139443	-0.675694	G	C	C1orf112	NA
chr1	169765052	ENSG00000000460.12	rs10919246	6.9797e-07	0.00154428	-0.74449	C	G	C1orf112	NA
chr1	169784563	ENSG00000000460.12	rs10919250	2.58623e-07	0.000668344	-0.858598	C	G	C1orf112	NA
chr1	169802956	ENSG00000000460.12	rs10919252	1.91344e-06	0.003559	-0.815725	C	G	C1orf112	NA
chr1	169807369	ENSG00000000460.12	rs10919253	4.52582e-05	0.0475112	0.996877	T	C	C1orf112	NA
chr1	169816182	ENSG00000000460.12	rs10919255	2.58623e-07	0.000668344	-0.858598	G	T	C1orf112	NA
chr1	169816304	ENSG00000000460.12	rs10919256	1.91344e-06	0.003559	-0.815725	A	G	C1orf112	NA
chr1	169819830	ENSG00000000460.12	rs10919257	1.28614e-07	0.000374933	-0.713626	G	A	C1orf112	NA
chr1	169829071	ENSG00000000460.12	rs10919258	4.49294e-06	0.00718488	-0.796613	G	A	C1orf112	NA
chr1	169831203	ENSG00000000460.12	rs10919259	1.50907e-06	0.0028995	-0.83976	T	C	C1orf112	NA
chr1	169639030	ENSG00000000460.12	rs111723009	3.98194e-08	0.000141509	-0.949658	G	A	C1orf112	NA
chr1	169631463	ENSG00000000460.12	rs111940666	4.81567e-08	0.000166513	-0.936592	C	T	C1orf112	NA
chr1	169634751	ENSG00000000460.12	rs112117524	4.40229e-08	0.000153987	-0.942428	G	C	C1orf112	NA
chr1	169634663	ENSG00000000460.12	rs112716472	4.40229e-08	0.000153987	-0.942428	T	C	C1orf112	NA
chr1	169631449	ENSG00000000460.12	rs112961336	4.81567e-08	0.000166513	-0.936592	G	A	C1orf112	NA
chr1	169638687	ENSG00000000460.12	rs113590219	3.98194e-08	0.000141509	-0.949658	A	G	C1orf112	NA
chr1	169737389	ENSG00000000460.12	rs11401938	1.14671e-05	0.0159922	-0.621161	A	AT	C1orf112	NA
chr1	169626125	ENSG00000000460.12	rs114089065	2.25697e-07	0.000589862	-0.886178	C	T	C1orf112	NA
chr1	169797956	ENSG00000000460.12	rs114569995	4.52582e-05	0.0475112	0.996877	G	A	C1orf112	NA
chr1	169795446	ENSG00000000460.12	rs114728377	4.52582e-05	0.0475112	0.996877	C	T	C1orf112	NA
chr1	169629004	ENSG00000000460.12	rs111766369	4.81567e-08	0.000166513	-0.936592	A	C	C1orf112	NA
chr1	169782109	ENSG00000000460.12	rs11576078	2.58623e-07	0.000668344	-0.858598	T	G	C1orf112	NA
chr1	169629852	ENSG00000000460.12	rs112141016	4.81567e-08	0.000166513	-0.936592	G	A	C1orf112	NA
chr1	169809476	ENSG00000000460.12	rs116797491	4.52582e-05	0.0475112	0.996877	C	T	C1orf112	NA
chr1	169632306	ENSG00000000460.12	rs11799653	4.81567e-08	0.000166513	-0.936592	C	T	C1orf112	NA
chr1	169619965	ENSG00000000460.12	rs11804644	2.25697e-07	0.000589862	-0.886178	A	G	C1orf112	NA
chr1	169619788	ENSG00000000460.12	rs11806074	2.25697e-07	0.000589862	-0.886178	G	T	C1orf112	NA
chr1	169619591	ENSG00000000460.12	rs11809358	2.25697e-07	0.000589862	-0.886178	C	G	C1orf112	NA
chr1	169620168	ENSG00000000460.12	rs11809438	2.25697e-07	0.000589862	-0.886178	C	T	C1orf112	NA
chr1	169630557	ENSG00000000460.12	rs11811901	4.81567e-08	0.000166513	-0.936592	C	T	C1orf112	NA
chr1	169731865	ENSG00000000460.12	rs12063022	9.29528e-08	0.000290845	-0.717379	A	G	C1orf112	NA
chr1	169807621	ENSG00000000460.12	rs12064636	4.8361e-08	0.000166513	-0.907174	T	C	C1orf112	NA
chr1	169626782	ENSG00000000460.12	rs12076747	1.63292e-05	0.0213651	0.838934	A	G	C1orf112	NA
chr1	169708386	ENSG00000000460.12	rs12084893	6.11742e-06	0.00937669	-0.799947	A	G	C1orf112	NA
chr1	169845756	ENSG00000000460.12	rs12089057	1.36028e-06	0.00263584	-0.847161	T	A	C1orf112	NA
chr1	169761617	ENSG00000000460.12	rs12116650	3.56873e-05	0.0396229	1.0355	C	A	C1orf112	NA
chr1	169783544	ENSG00000000460.12	rs12118431	3.56873e-05	0.0396229	1.0355	T	G	C1orf112	NA
chr1	169768849	ENSG00000000460.12	rs12118559	3.56873e-05	0.0396229	1.0355	C	T	C1orf112	NA
chr1	169790401	ENSG00000000460.12	rs12119386	4.52582e-05	0.0475112	0.996877	T	A	C1orf112	NA
chr1	169805549	ENSG00000000460.12	rs12119635	4.52582e-05	0.0475112	0.996877	T	C	C1orf112	NA
chr1	169783246	ENSG00000000460.12	rs12120114	3.56873e-05	0.0396229	1.0355	G	A	C1orf112	NA
chr1	169788859	ENSG00000000460.12	rs12120727	4.52582e-05	0.0475112	0.996877	G	A	C1orf112	NA
chr1	169784165	ENSG00000000460.12	rs12121113	3.56873e-05	0.0396229	1.0355	G	T	C1orf112	NA
chr1	169792642	ENSG00000000460.12	rs12121443	4.52582e-05	0.0475112	0.996877	A	T	C1orf112	NA
chr1	169790668	ENSG00000000460.12	rs12122767	4.52582e-05	0.0475112	0.996877	G	A	C1orf112	NA
chr1	169807095	ENSG00000000460.12	rs12123432	4.52582e-05	0.0475112	0.996877	G	A	C1orf112	NA
chr1	169985267	ENSG00000000460.12	rs12123686	2.62332e-05	0.0316656	1.0726	C	T	C1orf112	NA
chr1	169615428	ENSG00000000460.12	rs12123695	1.06238e-05	0.014941	0.92193	A	G	C1orf112	NA
chr1	169816201	ENSG00000000460.12	rs12124775	4.52582e-05	0.0475112	0.996877	T	C	C1orf112	NA
chr1	169809974	ENSG00000000460.12	rs12126591	4.52582e-05	0.0475112	0.996877	G	C	C1orf112	NA
chr1	169617890	ENSG00000000460.12	rs12126695	1.63292e-05	0.0213651	0.838934	A	G	C1orf112	NA
chr1	169819670	ENSG00000000460.12	rs12131444	4.52582e-05	0.0475112	0.996877	G	A	C1orf112	NA
chr1	169614476	ENSG00000000460.12	rs12131631	9.21469e-06	0.0133387	0.938824	G	A	C1orf112	NA
chr1	169758564	ENSG00000000460.12	rs12132222	3.56873e-05	0.0396229	1.0355	A	G	C1orf112	NA
chr1	169824068	ENSG00000000460.12	rs12132384	4.52582e-05	0.0475112	0.996877	A	G	C1orf112	NA
chr1	169808651	ENSG00000000460.12	rs12133074	4.52582e-05	0.0475112	0.996877	C	T	C1orf112	NA
chr1	169816173	ENSG00000000460.12	rs12135057	4.52582e-05	0.0475112	0.996877	C	T	C1orf112	NA
chr1	169761591	ENSG00000000460.12	rs12135361	3.56873e-05	0.0396229	1.0355	A	G	C1orf112	NA
chr1	169775624	ENSG00000000460.12	rs12138861	3.56873e-05	0.0396229	1.0355	A	G	C1orf112	NA
chr1	169769045	ENSG00000000460.12	rs12140656	3.56873e-05	0.0396229	1.0355	G	A	C1orf112	NA
chr1	169769566	ENSG00000000460.12	rs12141572	3.56873e-05	0.0396229	1.0355	G	C	C1orf112	NA
chr1	169773863	ENSG00000000460.12	rs12142505	3.56873e-05	0.0396229	1.0355	A	C	C1orf112	NA
chr1	169773923	ENSG00000000460.12	rs12142511	3.56873e-05	0.0396229	1.0355	A	T	C1orf112	NA
chr1	169779664	ENSG00000000460.12	rs12143161	3.56873e-05	0.0396229	1.0355	A	G	C1orf112	NA
chr1	169765348	ENSG00000000460.12	rs12144204	3.56873e-05	0.0396229	1.0355	C	T	C1orf112	NA
chr1	169760895	ENSG00000000460.12	rs12145417	3.56873e-05	0.0396229	1.0355	C	T	C1orf112	NA
chr1	169761370	ENSG00000000460.12	rs12145574	3.56873e-05	0.0396229	1.0355	C	T	C1orf112	NA
chr1	169616386	ENSG00000000460.12	rs12404085	2.59509e-07	0.000670543	-0.884729	A	T	C1orf112	NA
chr1	169805366	ENSG00000000460.12	rs12405525	1.91344e-06	0.003559	-0.815725	C	T	C1orf112	NA
chr1	169623189	ENSG00000000460.12	rs12407633	2.25697e-07	0.000589862	-0.886178	G	A	C1orf112	NA
chr1	169633127	ENSG00000000460.12	rs12409276	4.81567e-08	0.000166513	-0.936592	G	T	C1orf112	NA
chr1	169633130	ENSG00000000460.12	rs12409287	4.81567e-08	0.000166513	-0.936592	G	T	C1orf112	NA
chr1	169794688	ENSG00000000460.12	rs12410352	3.79781e-07	0.000914785	-0.870807	T	C	C1orf112	NA
chr1	169718236	ENSG00000000460.12	rs12410806	2.43693e-07	0.000633792	-0.704763	G	A	C1orf112	NA
chr1	169725635	ENSG00000000460.12	rs12728631	9.29528e-08	0.000290845	-0.717379	G	A	C1orf112	NA
chr1	169794862	ENSG00000000460.12	rs12742961	3.79781e-07	0.000914785	-0.870807	A	T	C1orf112	NA
chr1	169802112	ENSG00000000460.12	rs12760399	2.58623e-07	0.000668344	-0.858598	G	A	C1orf112	NA
chr1	169660781	ENSG00000000460.12	rs12938	3.20463e-05	0.0364745	-0.722341	A	G	C1orf112	NA
chr1	169795995	ENSG00000000460.12	rs138289676	4.52582e-05	0.0475112	0.996877	TGTTTA	T	C1orf112	NA
chr1	169628634	ENSG00000000460.12	rs138291494	4.81567e-08	0.000166513	-0.936592	AT	A	C1orf112	NA
chr1	169606586	ENSG00000000460.12	rs138821083	2.73326e-05	0.0325015	0.923114	T	TAC	C1orf112	NA
chr1	169788053	ENSG00000000460.12	rs140995450	3.56873e-05	0.0396229	1.0355	C	A	C1orf112	NA
chr1	169793299	ENSG00000000460.12	rs141027064	4.52582e-05	0.0475112	0.996877	GA	G	C1orf112	NA
chr1	169780917	ENSG00000000460.12	rs142075766	3.56873e-05	0.0396229	1.0355	A	G	C1orf112	NA
chr1	169770477	ENSG00000000460.12	rs142610707	3.56873e-05	0.0396229	1.0355	T	A	C1orf112	NA
chr1	169792297	ENSG00000000460.12	rs143298868	4.52582e-05	0.0475112	0.996877	C	T	C1orf112	NA
chr1	169780845	ENSG00000000460.12	rs145156152	3.56873e-05	0.0396229	1.0355	A	G	C1orf112	NA
chr1	169607049	ENSG00000000460.12	rs145733864	1.16535e-05	0.0162401	0.921143	G	T	C1orf112	NA
chr1	169792833	ENSG00000000460.12	rs146660874	4.52582e-05	0.0475112	0.996877	T	TAATA	C1orf112	NA
chr1	169780869	ENSG00000000460.12	rs147553021	3.56873e-05	0.0396229	1.0355	A	G	C1orf112	NA
chr1	169826896	ENSG00000000460.12	rs147789511	6.48466e-07	0.0014476	-0.701877	TAAC	T	C1orf112	NA
chr1	169630088	ENSG00000000460.12	rs112042073	4.81567e-08	0.000166513	-0.936592	A	G	C1orf112	NA
chr1	169780893	ENSG00000000460.12	rs149028831	3.56873e-05	0.0396229	1.0355	A	G	C1orf112	NA
chr1	169635425	ENSG00000000460.12	rs149106909	4.40229e-08	0.000153987	-0.942428	G	A	C1orf112	NA
chr1	169780067	ENSG00000000460.12	rs149716810	3.56873e-05	0.0396229	1.0355	C	G	C1orf112	NA
chr1	169798024	ENSG00000000460.12	rs150646886	4.52582e-05	0.0475112	0.996877	C	CT	C1orf112	NA
chr1	169822488	ENSG00000000460.12	rs150803153	4.52582e-05	0.0475112	0.996877	T	TAAAGA	C1orf112	NA
chr1	169639211	ENSG00000000460.12	rs113231014	3.98194e-08	0.000141509	-0.949658	A	G	C1orf112	NA
chr1	169780941	ENSG00000000460.12	rs151115638	3.56873e-05	0.0396229	1.0355	A	G	C1orf112	NA
chr1	169602241	ENSG00000000460.12	rs17523783	1.62515e-06	0.00307697	-0.834406	G	T	C1orf112	NA
chr1	169622927	ENSG00000000460.12	rs17524161	2.25697e-07	0.000589862	-0.886178	T	C	C1orf112	NA
chr1	169624201	ENSG00000000460.12	rs17524349	2.25697e-07	0.000589862	-0.886178	T	C	C1orf112	NA
chr1	169669815	ENSG00000000460.12	rs17525350	3.22464e-05	0.036587	-0.734912	G	T	C1orf112	NA
chr1	169781291	ENSG00000000460.12	rs17529304	3.56873e-05	0.0396229	1.0355	A	G	C1orf112	NA
chr1	169798745	ENSG00000000460.12	rs17529513	4.8361e-08	0.000166513	-0.907174	C	G	C1orf112	NA
chr1	169803690	ENSG00000000460.12	rs17529791	4.52582e-05	0.0475112	0.996877	A	C	C1orf112	NA
chr1	169610886	ENSG00000000460.12	rs17589589	1.85796e-06	0.00347134	-0.832863	A	G	C1orf112	NA
chr1	169614949	ENSG00000000460.12	rs17589700	1.62515e-06	0.00307697	-0.834406	G	A	C1orf112	NA
chr1	169615767	ENSG00000000460.12	rs17589728	2.25697e-07	0.000589862	-0.886178	C	A	C1orf112	NA
chr1	169795130	ENSG00000000460.12	rs17601414	4.52582e-05	0.0475112	0.996877	A	G	C1orf112	NA
chr1	169800154	ENSG00000000460.12	rs17601582	4.52582e-05	0.0475112	0.996877	A	T	C1orf112	NA
chr1	169800690	ENSG00000000460.12	rs17601631	4.52582e-05	0.0475112	0.996877	A	G	C1orf112	NA
chr1	169811877	ENSG00000000460.12	rs17602051	4.52582e-05	0.0475112	0.996877	C	T	C1orf112	NA
chr1	169812534	ENSG00000000460.12	rs17602072	4.52582e-05	0.0475112	0.996877	C	A	C1orf112	NA
chr1	169838278	ENSG00000000460.12	rs17603022	7.85078e-07	0.00169429	-0.833985	G	A	C1orf112	NA
chr1	169626947	ENSG00000000460.12	rs200121950	2.25697e-07	0.000589862	-0.886178	GA	G	C1orf112	NA
chr1	169638195	ENSG00000000460.12	rs200937549	4.40229e-08	0.000153987	-0.942428	TG	T	C1orf112	NA
chr1	169698921	ENSG00000000460.12	rs2076059	5.32156e-06	0.00829629	-0.616782	C	T	C1orf112	NA
chr1	169765899	ENSG00000000460.12	rs2205846	1.91344e-06	0.003559	-0.815725	G	A	C1orf112	NA
chr1	169818880	ENSG00000000460.12	rs2272918	1.91344e-06	0.003559	-0.815725	G	A	C1orf112	NA
chr1	169811966	ENSG00000000460.12	rs2272919	4.52582e-05	0.0475112	0.996877	T	G	C1orf112	NA
chr1	169798732	ENSG00000000460.12	rs2272921	4.52582e-05	0.0475112	0.996877	G	C	C1orf112	NA
chr1	169825419	ENSG00000000460.12	rs2294496	8.46535e-07	0.00181414	-0.694075	T	G	C1orf112	NA
chr1	169622327	ENSG00000000460.12	rs28409897	1.63292e-05	0.0213651	0.838934	A	G	C1orf112	NA
chr1	169767025	ENSG00000000460.12	rs2901179	3.59316e-07	0.000871895	-0.698765	T	C	C1orf112	NA
chr1	169831690	ENSG00000000460.12	rs5778632	2.12424e-07	0.000558217	-0.877233	CTCTT	C	C1orf112	NA
chr1	169799572	ENSG00000000460.12	rs3215498	4.52582e-05	0.0475112	0.996877	C	CTA	C1orf112	NA
chr1	169792893	ENSG00000000460.12	rs34194863	2.58623e-07	0.000668344	-0.858598	CG	C	C1orf112	NA
chr1	169625605	ENSG00000000460.12	rs34269019	5.79721e-07	0.00131296	-0.867331	G	GT	C1orf112	NA
chr1	169626451	ENSG00000000460.12	rs34282732	2.25697e-07	0.000589862	-0.886178	T	C	C1orf112	NA
chr1	169758289	ENSG00000000460.12	rs35296671	2.47637e-07	0.000643783	-0.739341	T	G	C1orf112	NA
chr1	169785345	ENSG00000000460.12	rs35682787	3.56206e-07	0.000864686	-0.694419	CT	C	C1orf112	NA
chr1	169637078	ENSG00000000460.12	rs35979431	8.84105e-07	0.00187903	-0.739867	C	T	C1orf112	NA
chr1	169638529	ENSG00000000460.12	rs36102001	3.98194e-08	0.000141509	-0.949658	G	A	C1orf112	NA
chr1	169610477	ENSG00000000460.12	rs146663201	1.62515e-06	0.00307697	-0.834406	ATATAAG	A	C1orf112	NA
chr1	169636741	ENSG00000000460.12	rs148699373	4.40229e-08	0.000153987	-0.942428	AAGAG	A	C1orf112	NA
chr1	169768500	ENSG00000000460.12	rs3766135	3.56873e-05	0.0396229	1.0355	C	T	C1orf112	NA
chr1	169792692	ENSG00000000460.12	rs3766141	4.52582e-05	0.0475112	0.996877	T	C	C1orf112	NA
chr1	169803717	ENSG00000000460.12	rs3766143	4.52582e-05	0.0475112	0.996877	C	T	C1orf112	NA
chr1	169805711	ENSG00000000460.12	rs3766144	3.56206e-07	0.000864686	-0.694419	T	C	C1orf112	NA
chr1	169704613	ENSG00000000460.12	rs3917389	1.91912e-07	0.000508967	-0.692478	T	C	C1orf112	NA
chr1	169699819	ENSG00000000460.12	rs3917419	5.32156e-06	0.00829629	-0.616782	G	A	C1orf112	NA
chr1	169591895	ENSG00000000460.12	rs3917678	1.62515e-06	0.00307697	-0.834406	C	A	C1orf112	NA
chr1	169591093	ENSG00000000460.12	rs3917687	1.62515e-06	0.00307697	-0.834406	A	G	C1orf112	NA
chr1	169590911	ENSG00000000460.12	rs3917690	1.62515e-06	0.00307697	-0.834406	T	C	C1orf112	NA
chr1	169584521	ENSG00000000460.12	rs3917710	1.62515e-06	0.00307697	-0.834406	T	C	C1orf112	NA
chr1	169581130	ENSG00000000460.12	rs3917729	4.78824e-05	0.0495288	0.835917	G	A	C1orf112	NA
chr1	169580717	ENSG00000000460.12	rs3917731	2.72854e-06	0.00474145	-0.8208	T	C	C1orf112	NA
chr1	169580510	ENSG00000000460.12	rs3917733	2.72854e-06	0.00474145	-0.8208	C	T	C1orf112	NA
chr1	169580463	ENSG00000000460.12	rs3917734	2.72854e-06	0.00474145	-0.8208	G	A	C1orf112	NA
chr1	169816662	ENSG00000000460.12	rs41272481	4.52582e-05	0.0475112	0.996877	T	A	C1orf112	NA
chr1	169764420	ENSG00000000460.12	rs41304562	3.56873e-05	0.0396229	1.0355	C	T	C1orf112	NA
chr1	169832344	ENSG00000000460.12	rs4656199	8.46535e-07	0.00181414	-0.694075	G	A	C1orf112	NA
chr1	169832420	ENSG00000000460.12	rs4656200	8.46535e-07	0.00181414	-0.694075	G	T	C1orf112	NA
chr1	169821488	ENSG00000000460.12	rs4656724	1.28614e-07	0.000374933	-0.713626	T	C	C1orf112	NA
chr1	169679553	ENSG00000000460.12	rs4987280	3.22464e-05	0.036587	-0.734912	C	T	C1orf112	NA
chr1	169907215	ENSG00000000460.12	rs516793	1.49443e-05	0.0198211	-0.756088	T	G	C1orf112	NA
chr1	169634542	ENSG00000000460.12	rs55647251	4.40229e-08	0.000153987	-0.942428	G	A	C1orf112	NA
chr1	169637387	ENSG00000000460.12	rs55776109	4.40229e-08	0.000153987	-0.942428	C	T	C1orf112	NA
chr1	169637363	ENSG00000000460.12	rs56390476	4.40229e-08	0.000153987	-0.942428	G	T	C1orf112	NA
chr1	169795214	ENSG00000000460.12	rs57068023	1.28614e-07	0.000374933	-0.713626	CT	C	C1orf112	NA
chr1	169622556	ENSG00000000460.12	rs58647626	1.63292e-05	0.0213651	0.838934	T	C	C1orf112	NA
chr1	169700249	ENSG00000000460.12	rs56025844	5.32156e-06	0.00829629	-0.616782	TACTCAAATTTAA	T	C1orf112	NA
chr1	169617100	ENSG00000000460.12	rs60035985	9.21469e-06	0.0133387	0.938824	G	A	C1orf112	NA
chr1	169700240	ENSG00000000460.12	rs60173462	5.32156e-06	0.00829629	-0.616782	CTG	C	C1orf112	NA
chr1	169820077	ENSG00000000460.12	rs61644861	1.28614e-07	0.000374933	-0.713626	G	GAGA	C1orf112	NA
chr1	169924759	ENSG00000000460.12	rs621437	1.49443e-05	0.0198211	-0.756088	T	C	C1orf112	NA
chr1	169627631	ENSG00000000460.12	rs6427206	2.25697e-07	0.000589862	-0.886178	C	T	C1orf112	NA
chr1	169754871	ENSG00000000460.12	rs6427218	9.26864e-07	0.00195424	-0.651546	A	T	C1orf112	NA
chr1	169787447	ENSG00000000460.12	rs6427220	3.56206e-07	0.000864686	-0.694419	A	G	C1orf112	NA
chr1	169804362	ENSG00000000460.12	rs6427224	3.56206e-07	0.000864686	-0.694419	G	A	C1orf112	NA
chr1	169907493	ENSG00000000460.12	rs659476	1.49443e-05	0.0198211	-0.756088	G	A	C1orf112	NA
chr1	169819605	ENSG00000000460.12	rs6664099	1.28614e-07	0.000374933	-0.713626	A	G	C1orf112	NA
chr1	169768033	ENSG00000000460.12	rs6680938	3.56206e-07	0.000864686	-0.694419	T	C	C1orf112	NA
chr1	169808400	ENSG00000000460.12	rs6684481	1.28614e-07	0.000374933	-0.713626	C	T	C1orf112	NA
chr1	169808669	ENSG00000000460.12	rs6687377	1.28614e-07	0.000374933	-0.713626	G	C	C1orf112	NA
chr1	169852851	ENSG00000000460.12	rs6694855	1.36028e-06	0.00263584	-0.847161	T	C	C1orf112	NA
chr1	169759370	ENSG00000000460.12	rs6704382	6.22555e-07	0.00139443	-0.684129	G	A	C1orf112	NA
chr1	169790161	ENSG00000000460.12	rs67274208	3.79781e-07	0.000914785	-0.870807	T	G	C1orf112	NA
chr1	169770738	ENSG00000000460.12	rs59344381	3.56206e-07	0.000864686	-0.694419	CAAAA	C	C1orf112	NA
chr1	169738403	ENSG00000000460.12	rs71121796	3.20828e-06	0.00549289	-0.636461	G	GATCT	C1orf112	NA
chr1	169759326	ENSG00000000460.12	rs71696709	3.56873e-05	0.0396229	1.0355	C	CTTTT	C1orf112	NA
chr1	169606412	ENSG00000000460.12	rs72712029	2.77827e-06	0.00481891	-0.805117	C	T	C1orf112	NA
chr1	169606590	ENSG00000000460.12	rs72712030	1.62515e-06	0.00307697	-0.834406	C	A	C1orf112	NA
chr1	169624019	ENSG00000000460.12	rs72712044	2.25697e-07	0.000589862	-0.886178	A	T	C1orf112	NA
chr1	169625897	ENSG00000000460.12	rs72712046	2.25697e-07	0.000589862	-0.886178	C	T	C1orf112	NA
chr1	169850374	ENSG00000000460.12	rs73026213	1.36028e-06	0.00263584	-0.847161	T	C	C1orf112	NA
chr1	169790335	ENSG00000000460.12	rs74371640	4.52582e-05	0.0475112	0.996877	G	C	C1orf112	NA
chr1	169763814	ENSG00000000460.12	rs74504221	3.56873e-05	0.0396229	1.0355	A	G	C1orf112	NA
chr1	169810600	ENSG00000000460.12	rs74963892	4.52582e-05	0.0475112	0.996877	G	C	C1orf112	NA
chr1	169785074	ENSG00000000460.12	rs75000806	3.56873e-05	0.0396229	1.0355	A	G	C1orf112	NA
chr1	169635853	ENSG00000000460.12	rs7517396	4.40229e-08	0.000153987	-0.942428	G	A	C1orf112	NA
chr1	169802760	ENSG00000000460.12	rs7521700	4.51349e-05	0.0475112	-0.572458	G	T	C1orf112	NA
chr1	169728916	ENSG00000000460.12	rs7526645	9.29528e-08	0.000290845	-0.717379	C	T	C1orf112	NA
chr1	169711306	ENSG00000000460.12	rs7531675	4.60008e-07	0.00108032	-0.682648	C	A	C1orf112	NA
chr1	169623413	ENSG00000000460.12	rs7532426	2.25697e-07	0.000589862	-0.886178	C	T	C1orf112	NA
chr1	169623594	ENSG00000000460.12	rs7535059	2.25697e-07	0.000589862	-0.886178	G	T	C1orf112	NA
chr1	169623688	ENSG00000000460.12	rs7535149	2.25697e-07	0.000589862	-0.886178	G	A	C1orf112	NA
chr1	169625415	ENSG00000000460.12	rs7538787	2.25697e-07	0.000589862	-0.886178	C	G	C1orf112	NA
chr1	169711326	ENSG00000000460.12	rs7543618	4.60008e-07	0.00108032	-0.682648	T	C	C1orf112	NA
chr1	169776197	ENSG00000000460.12	rs75479251	3.56873e-05	0.0396229	1.0355	T	C	C1orf112	NA
chr1	169729250	ENSG00000000460.12	rs7549412	9.29528e-08	0.000290845	-0.717379	A	G	C1orf112	NA
chr1	169631737	ENSG00000000460.12	rs7549451	4.81567e-08	0.000166513	-0.936592	C	T	C1orf112	NA
chr1	169632177	ENSG00000000460.12	rs7549895	4.81567e-08	0.000166513	-0.936592	C	T	C1orf112	NA
chr1	169788309	ENSG00000000460.12	rs75528878	3.56873e-05	0.0396229	1.0355	A	G	C1orf112	NA
chr1	169811940	ENSG00000000460.12	rs75766966	4.52582e-05	0.0475112	0.996877	A	C	C1orf112	NA
chr1	169783757	ENSG00000000460.12	rs76120485	3.56873e-05	0.0396229	1.0355	A	G	C1orf112	NA
chr1	169813353	ENSG00000000460.12	rs76216148	4.52582e-05	0.0475112	0.996877	T	A	C1orf112	NA
chr1	169786347	ENSG00000000460.12	rs76318932	3.56873e-05	0.0396229	1.0355	T	G	C1orf112	NA
chr1	169772285	ENSG00000000460.12	rs76475485	3.56873e-05	0.0396229	1.0355	G	T	C1orf112	NA
chr1	169785215	ENSG00000000460.12	rs76616531	3.56873e-05	0.0396229	1.0355	A	C	C1orf112	NA
chr1	169774515	ENSG00000000460.12	rs76619314	3.56873e-05	0.0396229	1.0355	T	C	C1orf112	NA
chr1	169783745	ENSG00000000460.12	rs76748179	3.56873e-05	0.0396229	1.0355	A	G	C1orf112	NA
chr1	169810074	ENSG00000000460.12	rs77899599	4.52582e-05	0.0475112	0.996877	T	C	C1orf112	NA
chr1	169793915	ENSG00000000460.12	rs78004373	4.52582e-05	0.0475112	0.996877	C	T	C1orf112	NA
chr1	169774284	ENSG00000000460.12	rs78009560	3.56873e-05	0.0396229	1.0355	C	G	C1orf112	NA
chr1	169782113	ENSG00000000460.12	rs78136146	3.56873e-05	0.0396229	1.0355	A	G	C1orf112	NA
chr1	169809131	ENSG00000000460.12	rs79194332	4.52582e-05	0.0475112	0.996877	T	C	C1orf112	NA
chr1	169786527	ENSG00000000460.12	rs79454377	3.56873e-05	0.0396229	1.0355	T	G	C1orf112	NA
chr1	169813646	ENSG00000000460.12	rs79697827	4.52582e-05	0.0475112	0.996877	G	T	C1orf112	NA
chr1	169763807	ENSG00000000460.12	rs79945836	3.56873e-05	0.0396229	1.0355	G	C	C1orf112	NA
chr1	169813387	ENSG00000000460.12	rs79987511	4.52582e-05	0.0475112	0.996877	A	G	C1orf112	NA
chr1	169810169	ENSG00000000460.12	rs80208999	4.52582e-05	0.0475112	0.996877	A	G	C1orf112	NA
chr1	169797764	ENSG00000000460.12	rs9645328	4.52582e-05	0.0475112	0.996877	A	C	C1orf112	NA
chr1	169804720	ENSG00000000460.12	rs9645329	4.52582e-05	0.0475112	0.996877	T	A	C1orf112	NA
chr1	169794025	ENSG00000000460.12	rs9803717	5.47695e-06	0.00851723	-0.669379	C	T	C1orf112	NA
chr1	169794359	ENSG00000000460.12	rs9803860	5.47695e-06	0.00851723	-0.669379	A	G	C1orf112	NA
chr12	1072696	ENSG00000002016.12	rs12816367	1.45928e-08	3.74478e-05	-0.997568	T	C	RAD52	NA
chr12	1038766	ENSG00000002016.12	rs11571425	1.30915e-05	0.0131769	0.908114	C	G	RAD52	NA
chr12	1003199	ENSG00000002016.12	rs12424780	1.30915e-05	0.0131769	-0.908114	C	T	RAD52	NA
chr12	1003439	ENSG00000002016.12	rs12424810	1.30915e-05	0.0131769	-0.908114	C	T	RAD52	NA
chr12	1004606	ENSG00000002016.12	rs12425736	1.30915e-05	0.0131769	-0.908114	A	G	RAD52	NA
chr12	1068184	ENSG00000002016.12	rs12812346	8.9114e-09	2.34839e-05	-0.983994	T	C	RAD52	NA
chr12	1056030	ENSG00000002016.12	rs12822733	5.65775e-09	1.51857e-05	-0.983884	C	G	RAD52	NA
chr12	1054956	ENSG00000002016.12	rs147560086	5.65775e-09	1.51857e-05	-0.983884	C	T	RAD52	NA
chr12	1000851	ENSG00000002016.12	rs1859450	1.30915e-05	0.0131769	-0.908114	G	A	RAD52	NA
chr12	1051495	ENSG00000002016.12	rs2887532	1.45928e-08	3.74478e-05	-0.997568	C	T	RAD52	NA
chr12	992229	ENSG00000002016.12	rs34032084	1.32269e-05	0.0132987	-0.910035	C	T	RAD52	NA
chr12	1008309	ENSG00000002016.12	rs34747192	1.30915e-05	0.0131769	-0.908114	T	C	RAD52	NA
chr12	1008611	ENSG00000002016.12	rs35343008	1.30915e-05	0.0131769	-0.908114	C	T	RAD52	NA
chr12	1005162	ENSG00000002016.12	rs35956200	1.30915e-05	0.0131769	-0.908114	T	C	RAD52	NA
chr12	996357	ENSG00000002016.12	rs56375346	1.32269e-05	0.0132987	-0.910035	C	T	RAD52	NA
chr12	1071302	ENSG00000002016.12	rs71055110	8.9114e-09	2.34839e-05	-0.983994	AG	A	RAD52	NA
chr12	1052488	ENSG00000002016.12	rs7307680	8.9114e-09	2.34839e-05	-0.983994	A	G	RAD52	NA
chr17	46177499	ENSG00000002919.10	rs543123998	3.50142e-05	0.00754455	0.70637	C	CAAAAAAAAAAA	SNX11	NA
chr17	46200348	ENSG00000002919.10	rs1010228	3.72568e-05	0.00797799	0.753881	A	C	SNX11	NA
chr17	46132939	ENSG00000002919.10	rs10711107	3.72568e-05	0.00797799	-0.753881	TG	T	SNX11	NA
chr17	46197755	ENSG00000002919.10	rs10775406	2.68002e-05	0.00589061	0.688935	A	G	SNX11	NA
chr17	46176062	ENSG00000002919.10	rs10853094	3.72568e-05	0.00797799	0.753881	T	C	SNX11	NA
chr17	46142680	ENSG00000002919.10	rs11079806	3.72568e-05	0.00797799	-0.753881	G	A	SNX11	NA
chr17	46176047	ENSG00000002919.10	rs11079807	3.72568e-05	0.00797799	0.753881	T	C	SNX11	NA
chr17	46198221	ENSG00000002919.10	rs11079809	3.72568e-05	0.00797799	0.753881	T	C	SNX11	NA
chr17	46169814	ENSG00000002919.10	rs112819713	3.72568e-05	0.00797799	0.753881	ATCTC	A	SNX11	NA
chr17	46197097	ENSG00000002919.10	rs113798317	3.72568e-05	0.00797799	0.753881	A	AGCCACTGT	SNX11	NA
chr17	46147039	ENSG00000002919.10	rs11651097	3.72568e-05	0.00797799	-0.753881	T	C	SNX11	NA
chr17	46151046	ENSG00000002919.10	rs11655407	3.72568e-05	0.00797799	-0.753881	A	G	SNX11	NA
chr17	46177362	ENSG00000002919.10	rs11869625	3.72568e-05	0.00797799	0.753881	G	A	SNX11	NA
chr17	46130254	ENSG00000002919.10	rs12450620	3.72568e-05	0.00797799	-0.753881	G	T	SNX11	NA
chr17	46190928	ENSG00000002919.10	rs12601675	3.72568e-05	0.00797799	0.753881	T	C	SNX11	NA
chr17	46248994	ENSG00000002919.10	rs12603115	4.09686e-05	0.00872895	0.638891	C	T	SNX11	NA
chr17	46204408	ENSG00000002919.10	rs12603380	3.15243e-05	0.00683461	0.637525	G	A	SNX11	NA
chr17	46128359	ENSG00000002919.10	rs12936731	3.72568e-05	0.00797799	-0.753881	G	C	SNX11	NA
chr17	46188187	ENSG00000002919.10	rs12941295	1.90733e-05	0.00427307	0.783012	C	G	SNX11	NA
chr17	46181365	ENSG00000002919.10	rs12943543	3.72568e-05	0.00797799	0.753881	A	T	SNX11	NA
chr17	46194486	ENSG00000002919.10	rs12950213	3.72568e-05	0.00797799	0.753881	A	G	SNX11	NA
chr17	46145200	ENSG00000002919.10	rs12950225	3.46213e-05	0.0074689	0.627454	A	G	SNX11	NA
chr17	46180114	ENSG00000002919.10	rs12950402	3.72568e-05	0.00797799	0.753881	A	G	SNX11	NA
chr17	46159391	ENSG00000002919.10	rs12952163	3.72568e-05	0.00797799	-0.753881	C	T	SNX11	NA
chr17	46300404	ENSG00000002919.10	rs12952670	4.09686e-05	0.00872895	0.638891	C	T	SNX11	NA
chr17	46152715	ENSG00000002919.10	rs146011627	3.72568e-05	0.00797799	-0.753881	T	TC	SNX11	NA
chr17	46125191	ENSG00000002919.10	rs1468270	3.38682e-05	0.0073179	-0.758502	C	T	SNX11	NA
chr17	46201031	ENSG00000002919.10	rs1860866	3.72568e-05	0.00797799	0.753881	C	T	SNX11	NA
chr17	46143515	ENSG00000002919.10	rs2051821	3.72568e-05	0.00797799	-0.753881	T	C	SNX11	NA
chr17	46185014	ENSG00000002919.10	rs2072441	3.15243e-05	0.00683461	0.637525	C	G	SNX11	NA
chr17	46171099	ENSG00000002919.10	rs2109984	3.72568e-05	0.00797799	0.753881	T	G	SNX11	NA
chr17	46152559	ENSG00000002919.10	rs2240122	3.72568e-05	0.00797799	-0.753881	C	A	SNX11	NA
chr17	46125978	ENSG00000002919.10	rs2285863	3.72568e-05	0.00797799	-0.753881	C	G	SNX11	NA
chr17	46317555	ENSG00000002919.10	rs2924257	4.09686e-05	0.00872895	0.638891	C	G	SNX11	NA
chr17	46132937	ENSG00000002919.10	rs34750858	3.72568e-05	0.00797799	-0.753881	T	A	SNX11	NA
chr17	46153028	ENSG00000002919.10	rs34929429	3.15243e-05	0.00683461	0.637525	C	CA	SNX11	NA
chr17	46181435	ENSG00000002919.10	rs35036300	3.72568e-05	0.00797799	0.753881	TG	T	SNX11	NA
chr17	46152717	ENSG00000002919.10	rs35202025	3.72568e-05	0.00797799	-0.753881	A	G	SNX11	NA
chr17	46165091	ENSG00000002919.10	rs35361214	3.72568e-05	0.00797799	-0.753881	G	A	SNX11	NA
chr17	46198876	ENSG00000002919.10	rs3744346	3.72568e-05	0.00797799	0.753881	G	C	SNX11	NA
chr17	46178674	ENSG00000002919.10	rs3744347	3.72568e-05	0.00797799	0.753881	G	A	SNX11	NA
chr17	46176456	ENSG00000002919.10	rs4794441	3.72568e-05	0.00797799	0.753881	C	T	SNX11	NA
chr17	46176532	ENSG00000002919.10	rs4794443	3.72568e-05	0.00797799	0.753881	T	C	SNX11	NA
chr17	46180807	ENSG00000002919.10	rs4794448	3.72568e-05	0.00797799	0.753881	C	T	SNX11	NA
chr17	46184093	ENSG00000002919.10	rs4794450	3.72568e-05	0.00797799	0.753881	G	A	SNX11	NA
chr17	46184781	ENSG00000002919.10	rs4794451	3.72568e-05	0.00797799	0.753881	A	G	SNX11	NA
chr17	46184926	ENSG00000002919.10	rs4794453	3.72568e-05	0.00797799	0.753881	C	T	SNX11	NA
chr17	46141276	ENSG00000002919.10	rs58203448	3.72568e-05	0.00797799	-0.753881	C	T	SNX11	NA
chr17	46150487	ENSG00000002919.10	rs5820682	3.72568e-05	0.00797799	-0.753881	T	TA	SNX11	NA
chr17	46149404	ENSG00000002919.10	rs58595405	3.72568e-05	0.00797799	-0.753881	C	G	SNX11	NA
chr17	46158908	ENSG00000002919.10	rs58624511	3.72568e-05	0.00797799	-0.753881	C	G	SNX11	NA
chr17	46134236	ENSG00000002919.10	rs60312877	3.72568e-05	0.00797799	-0.753881	A	ACT	SNX11	NA
chr17	46194223	ENSG00000002919.10	rs62064954	3.15243e-05	0.00683461	0.637525	C	T	SNX11	NA
chr17	46165586	ENSG00000002919.10	rs6504024	3.72568e-05	0.00797799	-0.753881	T	C	SNX11	NA
chr17	46166073	ENSG00000002919.10	rs6504025	3.72568e-05	0.00797799	-0.753881	G	A	SNX11	NA
chr17	46174715	ENSG00000002919.10	rs6504031	3.72568e-05	0.00797799	0.753881	A	G	SNX11	NA
chr17	46174777	ENSG00000002919.10	rs6504032	3.72568e-05	0.00797799	0.753881	C	G	SNX11	NA
chr17	46181104	ENSG00000002919.10	rs68175794	3.72568e-05	0.00797799	0.753881	G	T	SNX11	NA
chr17	46147807	ENSG00000002919.10	rs6847	3.72568e-05	0.00797799	-0.753881	T	A	SNX11	NA
chr17	46142656	ENSG00000002919.10	rs539352401	3.72568e-05	0.00797799	-0.753881	T	TTAACA	SNX11	NA
chr17	46159811	ENSG00000002919.10	rs71369829	3.72568e-05	0.00797799	-0.753881	C	T	SNX11	NA
chr17	46174488	ENSG00000002919.10	rs7209585	3.72568e-05	0.00797799	0.753881	G	A	SNX11	NA
chr17	46132723	ENSG00000002919.10	rs7212202	3.72568e-05	0.00797799	-0.753881	G	C	SNX11	NA
chr17	46194802	ENSG00000002919.10	rs7213339	3.72568e-05	0.00797799	0.753881	T	A	SNX11	NA
chr17	46154202	ENSG00000002919.10	rs7217496	3.72568e-05	0.00797799	-0.753881	A	G	SNX11	NA
chr17	46201916	ENSG00000002919.10	rs7218700	3.72568e-05	0.00797799	0.753881	A	G	SNX11	NA
chr17	46167942	ENSG00000002919.10	rs7220520	3.72568e-05	0.00797799	-0.753881	T	C	SNX11	NA
chr17	46199592	ENSG00000002919.10	rs7222136	3.72568e-05	0.00797799	0.753881	C	G	SNX11	NA
chr17	46150861	ENSG00000002919.10	rs7224014	3.72568e-05	0.00797799	-0.753881	T	G	SNX11	NA
chr17	46173840	ENSG00000002919.10	rs8065670	3.72568e-05	0.00797799	0.753881	G	A	SNX11	NA
chr17	46195296	ENSG00000002919.10	rs8066391	3.72568e-05	0.00797799	0.753881	C	G	SNX11	NA
chr17	46192282	ENSG00000002919.10	rs8069889	3.72568e-05	0.00797799	0.753881	A	G	SNX11	NA
chr17	46195926	ENSG00000002919.10	rs8071267	3.15243e-05	0.00683461	0.637525	C	T	SNX11	NA
chr17	46167143	ENSG00000002919.10	rs8072263	3.72568e-05	0.00797799	-0.753881	T	C	SNX11	NA
chr17	46171650	ENSG00000002919.10	rs8075500	3.72568e-05	0.00797799	0.753881	T	G	SNX11	NA
chr17	46145709	ENSG00000002919.10	rs8078125	3.72568e-05	0.00797799	-0.753881	T	G	SNX11	NA
chr17	46139569	ENSG00000002919.10	rs875065	3.72568e-05	0.00797799	-0.753881	C	T	SNX11	NA
chr17	46139732	ENSG00000002919.10	rs875066	3.72568e-05	0.00797799	-0.753881	T	G	SNX11	NA
chr17	46154669	ENSG00000002919.10	rs9747001	3.72568e-05	0.00797799	-0.753881	G	A	SNX11	NA
chr17	46129315	ENSG00000002919.10	rs9899275	3.72568e-05	0.00797799	-0.753881	C	T	SNX11	NA
chr17	46202184	ENSG00000002919.10	rs9899308	3.72568e-05	0.00797799	0.753881	T	C	SNX11	NA
chr17	46129353	ENSG00000002919.10	rs9899461	3.72568e-05	0.00797799	-0.753881	C	T	SNX11	NA
chr16	90110279	ENSG00000003249.9	rs3169375	6.01339e-06	0.0104898	1.00232	C	T	DBNDD1	NA
chr16	90103659	ENSG00000003249.9	rs17178299	3.28949e-05	0.0397925	1.00531	G	A	DBNDD1	NA
chr16	90048327	ENSG00000003249.9	rs45456401	2.05764e-05	0.0284724	1.03088	G	A	DBNDD1	NA
chr16	90074001	ENSG00000003249.9	rs11076653	1.39168e-07	0.000410674	1.26551	C	T	DBNDD1	NA
chr16	90074085	ENSG00000003249.9	rs11076654	1.39168e-07	0.000410674	1.26551	T	A	DBNDD1	NA
chr16	90121131	ENSG00000003249.9	rs11076663	6.01339e-06	0.0104898	1.00232	A	C	DBNDD1	NA
chr16	90042756	ENSG00000003249.9	rs11639855	1.66126e-05	0.0239922	1.01132	T	C	DBNDD1	NA
chr16	90120357	ENSG00000003249.9	rs11642131	6.01339e-06	0.0104898	1.00232	A	G	DBNDD1	NA
chr16	90118119	ENSG00000003249.9	rs11642999	6.01339e-06	0.0104898	1.00232	C	T	DBNDD1	NA
chr16	90038647	ENSG00000003249.9	rs11643147	2.83136e-06	0.0055223	1.14711	A	G	DBNDD1	NA
chr16	90052593	ENSG00000003249.9	rs11643288	1.79947e-05	0.0256134	1.06974	C	T	DBNDD1	NA
chr16	90042268	ENSG00000003249.9	rs11643495	2.05764e-05	0.0284724	1.03088	C	T	DBNDD1	NA
chr16	90049434	ENSG00000003249.9	rs11645212	4.82556e-06	0.00867013	1.10434	T	C	DBNDD1	NA
chr16	90074213	ENSG00000003249.9	rs11647027	1.39168e-07	0.000410674	1.26551	A	C	DBNDD1	NA
chr16	90082016	ENSG00000003249.9	rs11647253	1.34737e-06	0.00299911	1.08443	A	G	DBNDD1	NA
chr16	90049323	ENSG00000003249.9	rs11648818	1.24131e-05	0.0188071	1.06624	G	A	DBNDD1	NA
chr16	90049589	ENSG00000003249.9	rs11649229	4.82556e-06	0.00867013	1.10434	C	T	DBNDD1	NA
chr16	90096463	ENSG00000003249.9	rs117499476	6.65325e-06	0.0113754	1.33772	C	G	DBNDD1	NA
chr16	90089906	ENSG00000003249.9	rs12598556	1.34737e-06	0.00299911	1.08443	G	A	DBNDD1	NA
chr16	90083699	ENSG00000003249.9	rs138372213	1.34737e-06	0.00299911	1.08443	C	G	DBNDD1	NA
chr16	90111348	ENSG00000003249.9	rs138944585	6.01339e-06	0.0104898	1.00232	T	TAACTC	DBNDD1	NA
chr16	90080352	ENSG00000003249.9	rs147899617	1.15321e-07	0.000345746	1.27348	C	A	DBNDD1	NA
chr16	90061708	ENSG00000003249.9	rs200955819	8.41128e-07	0.00205188	1.03185	T	C	DBNDD1	NA
chr16	90101827	ENSG00000003249.9	rs2241037	5.91343e-06	0.0103568	1.01603	C	T	DBNDD1	NA
chr16	90107377	ENSG00000003249.9	rs28423043	1.50725e-06	0.00322667	1.08197	A	T	DBNDD1	NA
chr16	90058161	ENSG00000003249.9	rs34850152	3.13028e-07	0.000834734	1.15474	T	TG	DBNDD1	NA
chr16	90058157	ENSG00000003249.9	rs35131670	3.13028e-07	0.000834734	1.15474	T	G	DBNDD1	NA
chr16	90038369	ENSG00000003249.9	rs36114385	2.83136e-06	0.0055223	1.14711	A	G	DBNDD1	NA
chr16	90074427	ENSG00000003249.9	rs373051007	1.39168e-07	0.000410674	1.26551	A	C	DBNDD1	NA
chr16	90110789	ENSG00000003249.9	rs3743816	6.01339e-06	0.0104898	1.00232	A	G	DBNDD1	NA
chr16	90110681	ENSG00000003249.9	rs3743818	6.01339e-06	0.0104898	1.00232	T	C	DBNDD1	NA
chr16	90046373	ENSG00000003249.9	rs3803684	2.23639e-05	0.0305069	0.971011	T	C	DBNDD1	NA
chr16	90075226	ENSG00000003249.9	rs4362387	1.39168e-07	0.000410674	1.26551	C	T	DBNDD1	NA
chr16	90044113	ENSG00000003249.9	rs4371157	1.66126e-05	0.0239922	1.01132	C	G	DBNDD1	NA
chr16	90064622	ENSG00000003249.9	rs4442808	1.70548e-05	0.024527	0.979517	G	A	DBNDD1	NA
chr16	90054955	ENSG00000003249.9	rs4597327	3.609e-07	0.000936425	1.15994	A	G	DBNDD1	NA
chr16	90116366	ENSG00000003249.9	rs59145894	6.01339e-06	0.0104898	1.00232	G	A	DBNDD1	NA
chr16	90044191	ENSG00000003249.9	rs62052249	4.53247e-06	0.00821634	1.11983	G	C	DBNDD1	NA
chr16	90048379	ENSG00000003249.9	rs62052252	1.74934e-05	0.0250807	1.01941	T	C	DBNDD1	NA
chr16	90054724	ENSG00000003249.9	rs62052255	3.609e-07	0.000936425	1.15994	A	G	DBNDD1	NA
chr16	90063901	ENSG00000003249.9	rs62054571	1.70548e-05	0.024527	0.979517	A	C	DBNDD1	NA
chr16	90065941	ENSG00000003249.9	rs62054572	1.3357e-07	0.000396337	1.18261	G	C	DBNDD1	NA
chr16	90067310	ENSG00000003249.9	rs62054574	1.3357e-07	0.000396337	1.18261	A	G	DBNDD1	NA
chr16	90079569	ENSG00000003249.9	rs62054580	9.16226e-10	4.72037e-06	1.38989	G	C	DBNDD1	NA
chr16	90084370	ENSG00000003249.9	rs62054583	1.34737e-06	0.00299911	1.08443	T	C	DBNDD1	NA
chr16	90091929	ENSG00000003249.9	rs62054613	2.74731e-06	0.00539202	1.07345	G	A	DBNDD1	NA
chr16	90103451	ENSG00000003249.9	rs62054624	1.21374e-06	0.00274379	1.10367	C	T	DBNDD1	NA
chr16	90112506	ENSG00000003249.9	rs71708200	3.36213e-05	0.0405339	0.923196	TCAA	T	DBNDD1	NA
chr16	90074356	ENSG00000003249.9	rs72477008	1.39168e-07	0.000410674	1.26551	G	C	DBNDD1	NA
chr16	90081032	ENSG00000003249.9	rs75163917	2.39139e-07	0.000670595	1.29806	T	G	DBNDD1	NA
chr16	90121946	ENSG00000003249.9	rs75202722	6.01339e-06	0.0104898	1.00232	T	G	DBNDD1	NA
chr16	90048080	ENSG00000003249.9	rs75570346	1.24131e-05	0.0188071	1.06624	G	C	DBNDD1	NA
chr16	90047402	ENSG00000003249.9	rs77521854	3.86997e-05	0.0445373	0.965608	A	G	DBNDD1	NA
chr16	90083021	ENSG00000003249.9	rs77632445	1.34737e-06	0.00299911	1.08443	G	A	DBNDD1	NA
chr16	90069379	ENSG00000003249.9	rs78260644	4.00345e-10	2.37024e-06	1.44587	A	G	DBNDD1	NA
chr16	90084895	ENSG00000003249.9	rs79277195	9.86056e-07	0.00236466	1.1111	C	G	DBNDD1	NA
chr16	90095949	ENSG00000003249.9	rs79367624	6.65325e-06	0.0113754	1.33772	C	T	DBNDD1	NA
chr16	90076227	ENSG00000003249.9	rs79690969	1.39168e-07	0.000410674	1.26551	T	A	DBNDD1	NA
chr16	90091087	ENSG00000003249.9	rs79975632	1.34737e-06	0.00299911	1.08443	T	A	DBNDD1	NA
chr16	90065555	ENSG00000003249.9	rs139109710	1.3357e-07	0.000396337	1.18261	AGCCACCTACTCCT	A	DBNDD1	NA
chr2	202560854	ENSG00000003393.10	rs6731583	1.10776e-07	0.000219027	-0.995756	T	C	ALS2	NA
chr2	202630513	ENSG00000003393.10	rs10194619	3.23584e-11	2.12935e-07	-1.24372	T	C	ALS2	NA
chr2	202637573	ENSG00000003393.10	rs578253808	6.56963e-07	0.000973796	0.701161	ATTT	A	ALS2	NA
chr2	202645351	ENSG00000003393.10	rs3820966	4.55841e-12	4.12842e-08	-1.30111	C	A	ALS2	NA
chr2	202605253	ENSG00000003393.10	rs2192761	5.48005e-05	0.0406247	0.574857	T	A	ALS2	NA
chr2	202622509	ENSG00000003393.10	rs28729117	4.55841e-12	4.12842e-08	-1.30111	T	C	ALS2	NA
chr2	202594908	ENSG00000003393.10	rs10153757	2.60307e-09	8.86836e-06	-1.11977	A	G	ALS2	NA
chr2	202621041	ENSG00000003393.10	rs10175160	4.55841e-12	4.12842e-08	-1.30111	A	G	ALS2	NA
chr2	202652583	ENSG00000003393.10	rs10178881	7.00179e-10	2.85872e-06	-1.10018	A	G	ALS2	NA
chr2	202630825	ENSG00000003393.10	rs10179579	4.55841e-12	4.12842e-08	-1.30111	T	C	ALS2	NA
chr2	202652972	ENSG00000003393.10	rs10181568	7.00179e-10	2.85872e-06	-1.10018	A	G	ALS2	NA
chr2	202653274	ENSG00000003393.10	rs10181903	7.00179e-10	2.85872e-06	-1.10018	A	T	ALS2	NA
chr2	202636152	ENSG00000003393.10	rs10184057	4.55841e-12	4.12842e-08	-1.30111	C	A	ALS2	NA
chr2	202697214	ENSG00000003393.10	rs10194365	1.8547e-05	0.0168982	-0.742297	A	G	ALS2	NA
chr2	202627504	ENSG00000003393.10	rs10195651	4.55841e-12	4.12842e-08	-1.30111	A	G	ALS2	NA
chr2	202636176	ENSG00000003393.10	rs10196640	4.55841e-12	4.12842e-08	-1.30111	T	C	ALS2	NA
chr2	202575942	ENSG00000003393.10	rs10200479	4.68608e-08	0.000107473	-1.01238	C	T	ALS2	NA
chr2	202653338	ENSG00000003393.10	rs10205641	7.00179e-10	2.85872e-06	-1.10018	C	T	ALS2	NA
chr2	202636445	ENSG00000003393.10	rs10207873	4.55841e-12	4.12842e-08	-1.30111	A	G	ALS2	NA
chr2	202620988	ENSG00000003393.10	rs10211216	4.55841e-12	4.12842e-08	-1.30111	T	C	ALS2	NA
chr2	202621002	ENSG00000003393.10	rs10211223	2.08022e-15	4.6534e-11	-1.38147	T	C	ALS2	NA
chr2	202660241	ENSG00000003393.10	rs1023578	3.21089e-10	1.41362e-06	-1.04364	T	C	ALS2	NA
chr2	202606193	ENSG00000003393.10	rs10451572	5.48005e-05	0.0406247	0.574857	C	T	ALS2	NA
chr2	202604894	ENSG00000003393.10	rs10804122	5.48005e-05	0.0406247	0.574857	A	T	ALS2	NA
chr2	202680823	ENSG00000003393.10	rs10931971	3.01776e-07	0.000504143	0.827511	A	G	ALS2	NA
chr2	202648208	ENSG00000003393.10	rs11312506	1.06314e-17	3.1963e-13	1.39172	AT	A	ALS2	NA
chr2	202632428	ENSG00000003393.10	rs545899954	1.0373e-08	2.92633e-05	-1.23421	C	CAA	ALS2	NA
chr2	202690226	ENSG00000003393.10	rs11344911	9.73079e-07	0.00135323	0.864538	GA	G	ALS2	NA
chr2	202688907	ENSG00000003393.10	rs11680161	9.14601e-07	0.00128863	0.830526	G	A	ALS2	NA
chr2	202683261	ENSG00000003393.10	rs11681806	3.73569e-06	0.00432006	0.766949	A	G	ALS2	NA
chr2	202682229	ENSG00000003393.10	rs12053321	5.13888e-08	0.000115843	-0.906756	G	A	ALS2	NA
chr2	202602814	ENSG00000003393.10	rs12151455	1.38999e-06	0.00184009	0.67847	G	C	ALS2	NA
chr2	202604766	ENSG00000003393.10	rs12151522	5.48005e-05	0.0406247	0.574857	C	G	ALS2	NA
chr2	202604675	ENSG00000003393.10	rs12151523	5.48005e-05	0.0406247	0.574857	G	C	ALS2	NA
chr2	202604754	ENSG00000003393.10	rs12151777	5.48005e-05	0.0406247	0.574857	A	G	ALS2	NA
chr2	202694255	ENSG00000003393.10	rs12185749	3.43856e-07	0.000562088	-0.884065	C	T	ALS2	NA
chr2	202694592	ENSG00000003393.10	rs12185757	3.63154e-07	0.000588468	-0.88949	G	A	ALS2	NA
chr2	202603794	ENSG00000003393.10	rs12472005	5.48005e-05	0.0406247	0.574857	T	C	ALS2	NA
chr2	202655545	ENSG00000003393.10	rs12611644	1.76976e-12	1.78998e-08	-1.31903	C	T	ALS2	NA
chr2	202673692	ENSG00000003393.10	rs12619022	9.15577e-08	0.000188392	-0.880767	C	G	ALS2	NA
chr2	202694942	ENSG00000003393.10	rs12693950	1.42164e-06	0.00187367	0.818627	G	A	ALS2	NA
chr2	202603837	ENSG00000003393.10	rs13013411	5.48005e-05	0.0406247	0.574857	C	T	ALS2	NA
chr2	202604188	ENSG00000003393.10	rs13014562	5.48005e-05	0.0406247	0.574857	G	A	ALS2	NA
chr2	202579648	ENSG00000003393.10	rs13384229	4.68608e-08	0.000107473	-1.01238	C	T	ALS2	NA
chr2	202641759	ENSG00000003393.10	rs13418877	4.55841e-12	4.12842e-08	-1.30111	T	C	ALS2	NA
chr2	202651129	ENSG00000003393.10	rs13419174	3.37475e-18	1.42478e-13	-1.41261	C	T	ALS2	NA
chr2	202654632	ENSG00000003393.10	rs137895695	1.66748e-14	3.21795e-10	1.22383	TTTG	T	ALS2	NA
chr2	202584313	ENSG00000003393.10	rs143044372	2.60307e-09	8.86836e-06	-1.11977	AAAAAATAAAAAT	A	ALS2	NA
chr2	202585437	ENSG00000003393.10	rs146362505	6.86399e-09	2.05965e-05	-1.07821	AACACAC	A	ALS2	NA
chr2	202630424	ENSG00000003393.10	rs1465320	4.55841e-12	4.12842e-08	-1.30111	G	A	ALS2	NA
chr2	202645961	ENSG00000003393.10	rs16838147	7.2214e-18	2.35419e-13	-1.40035	C	T	ALS2	NA
chr2	202679085	ENSG00000003393.10	rs16838219	2.36373e-07	0.000408865	-0.860561	T	C	ALS2	NA
chr2	202686231	ENSG00000003393.10	rs16838226	1.02912e-06	0.0014157	-0.84777	T	C	ALS2	NA
chr2	202700677	ENSG00000003393.10	rs181767776	4.30094e-06	0.0048973	-0.774155	A	T	ALS2	NA
chr2	202726409	ENSG00000003393.10	rs1861236	5.58762e-05	0.0412415	-0.998246	G	A	ALS2	NA
chr2	202639198	ENSG00000003393.10	rs193607	1.30821e-12	1.36104e-08	1.24106	A	G	ALS2	NA
chr2	202631679	ENSG00000003393.10	rs1965650	3.35531e-08	8.01608e-05	-0.864911	C	G	ALS2	NA
chr2	202607126	ENSG00000003393.10	rs1981725	5.48005e-05	0.0406247	0.574857	T	G	ALS2	NA
chr2	202674612	ENSG00000003393.10	rs2052247	3.01776e-07	0.000504143	-0.827511	G	T	ALS2	NA
chr2	202572806	ENSG00000003393.10	rs2058662	4.68608e-08	0.000107473	-1.01238	C	G	ALS2	NA
chr2	202626625	ENSG00000003393.10	rs2075194	4.55841e-12	4.12842e-08	-1.30111	A	C	ALS2	NA
chr2	202658063	ENSG00000003393.10	rs2098343	1.07053e-07	0.000212604	-0.908789	C	T	ALS2	NA
chr2	202637624	ENSG00000003393.10	rs2110644	3.34813e-05	0.027536	0.612676	G	A	ALS2	NA
chr2	202601506	ENSG00000003393.10	rs2110739	1.38999e-06	0.00184009	0.67847	T	C	ALS2	NA
chr2	202601407	ENSG00000003393.10	rs2110740	2.83385e-05	0.0238521	0.609263	C	T	ALS2	NA
chr2	202601737	ENSG00000003393.10	rs2160234	1.38999e-06	0.00184009	0.67847	T	C	ALS2	NA
chr2	202671381	ENSG00000003393.10	rs2192672	9.15577e-08	0.000188392	-0.880767	C	G	ALS2	NA
chr2	202600117	ENSG00000003393.10	rs2192762	3.67243e-05	0.0295234	0.597717	G	A	ALS2	NA
chr2	202599877	ENSG00000003393.10	rs2192763	2.88823e-06	0.0034651	0.660447	C	T	ALS2	NA
chr2	202605108	ENSG00000003393.10	rs2216001	5.48005e-05	0.0406247	0.574857	C	A	ALS2	NA
chr2	202605047	ENSG00000003393.10	rs2216002	5.48005e-05	0.0406247	0.574857	A	C	ALS2	NA
chr2	202646490	ENSG00000003393.10	rs2302610	4.55841e-12	4.12842e-08	-1.30111	C	G	ALS2	NA
chr2	202599151	ENSG00000003393.10	rs2349732	2.60307e-09	8.86836e-06	-1.11977	T	C	ALS2	NA
chr2	202623065	ENSG00000003393.10	rs2349733	5.90912e-10	2.4653e-06	0.945627	C	T	ALS2	NA
chr2	202718777	ENSG00000003393.10	rs28498815	3.00056e-05	0.0250326	-0.939874	A	G	ALS2	NA
chr2	202638870	ENSG00000003393.10	rs28552773	4.55841e-12	4.12842e-08	-1.30111	T	C	ALS2	NA
chr2	202718826	ENSG00000003393.10	rs28568688	3.00056e-05	0.0250326	-0.939874	G	A	ALS2	NA
chr2	202672943	ENSG00000003393.10	rs2882322	4.01417e-07	0.000640508	-0.851869	A	G	ALS2	NA
chr2	202672143	ENSG00000003393.10	rs3214362	7.08137e-09	2.12103e-05	-0.974455	G	GA	ALS2	NA
chr2	202633582	ENSG00000003393.10	rs3219153	4.55841e-12	4.12842e-08	-1.30111	A	G	ALS2	NA
chr2	202589257	ENSG00000003393.10	rs3219163	6.86399e-09	2.05965e-05	-1.07821	T	C	ALS2	NA
chr2	202571562	ENSG00000003393.10	rs3219169	4.68608e-08	0.000107473	-1.01238	C	T	ALS2	NA
chr2	202700681	ENSG00000003393.10	rs35006572	3.85829e-06	0.00445251	-0.773241	G	T	ALS2	NA
chr2	202605259	ENSG00000003393.10	rs35614107	5.48005e-05	0.0406247	0.574857	AAAC	A	ALS2	NA
chr2	202606639	ENSG00000003393.10	rs3731703	5.48005e-05	0.0406247	0.574857	G	A	ALS2	NA
chr2	202603147	ENSG00000003393.10	rs3731704	5.48005e-05	0.0406247	0.574857	A	G	ALS2	NA
chr2	202566764	ENSG00000003393.10	rs3731707	2.4423e-05	0.0210702	-0.65653	C	T	ALS2	NA
chr2	202623008	ENSG00000003393.10	rs4365446	4.55841e-12	4.12842e-08	-1.30111	G	A	ALS2	NA
chr2	202622966	ENSG00000003393.10	rs4575704	4.55841e-12	4.12842e-08	-1.30111	T	C	ALS2	NA
chr2	202602623	ENSG00000003393.10	rs4675224	1.38999e-06	0.00184009	0.67847	T	C	ALS2	NA
chr2	202632938	ENSG00000003393.10	rs4675226	2.60943e-10	1.19833e-06	0.990748	T	C	ALS2	NA
chr2	202704137	ENSG00000003393.10	rs4675231	5.74536e-05	0.041928	0.638458	T	C	ALS2	NA
chr2	202649073	ENSG00000003393.10	rs56335867	7.3459e-08	0.000155788	0.889005	T	G	ALS2	NA
chr2	202578466	ENSG00000003393.10	rs146957744	4.68608e-08	0.000107473	-1.01238	GTATTT	G	ALS2	NA
chr2	202567123	ENSG00000003393.10	rs57939262	4.68608e-08	0.000107473	-1.01238	G	GT	ALS2	NA
chr2	202696927	ENSG00000003393.10	rs58153589	1.8547e-05	0.0168982	-0.742297	T	C	ALS2	NA
chr2	202576284	ENSG00000003393.10	rs58819870	4.68608e-08	0.000107473	-1.01238	A	AG	ALS2	NA
chr2	202728118	ENSG00000003393.10	rs150110009	5.58762e-05	0.0412415	-0.998246	TAATA	T	ALS2	NA
chr2	202621624	ENSG00000003393.10	rs59416081	2.08022e-15	4.6534e-11	-1.38147	AT	A	ALS2	NA
chr2	202623483	ENSG00000003393.10	rs62193437	2.60943e-10	1.19833e-06	0.990748	A	G	ALS2	NA
chr2	202579032	ENSG00000003393.10	rs6435098	1.01692e-07	0.0002049	-0.975783	G	A	ALS2	NA
chr2	202604080	ENSG00000003393.10	rs6435100	4.5125e-09	1.42373e-05	-1.10937	C	T	ALS2	NA
chr2	202631417	ENSG00000003393.10	rs6435106	2.08022e-15	4.6534e-11	-1.38147	C	A	ALS2	NA
chr2	202673305	ENSG00000003393.10	rs66950975	7.08137e-09	2.12103e-05	-0.974455	C	CA	ALS2	NA
chr2	202713771	ENSG00000003393.10	rs6707595	4.27438e-05	0.0333478	-0.679747	C	A	ALS2	NA
chr2	202654843	ENSG00000003393.10	rs6712316	7.00179e-10	2.85872e-06	-1.10018	G	A	ALS2	NA
chr2	202585351	ENSG00000003393.10	rs6713927	2.60307e-09	8.86836e-06	-1.11977	C	G	ALS2	NA
chr2	202585192	ENSG00000003393.10	rs6713982	3.95409e-08	9.33583e-05	-1.02105	G	A	ALS2	NA
chr2	202650479	ENSG00000003393.10	rs6714177	2.78302e-12	2.68886e-08	-1.31364	C	T	ALS2	NA
chr2	202650592	ENSG00000003393.10	rs6714539	2.78302e-12	2.68886e-08	-1.31364	G	A	ALS2	NA
chr2	202718582	ENSG00000003393.10	rs6725214	6.63118e-05	0.046926	-0.979204	G	T	ALS2	NA
chr2	202718709	ENSG00000003393.10	rs6728071	3.00056e-05	0.0250326	-0.939874	C	T	ALS2	NA
chr2	202652998	ENSG00000003393.10	rs538586814	8.66371e-10	3.45581e-06	-1.12677	CA	CAA	ALS2	NA
chr2	202587070	ENSG00000003393.10	rs6736878	2.60307e-09	8.86836e-06	-1.11977	T	C	ALS2	NA
chr2	202572155	ENSG00000003393.10	rs6739696	2.81236e-05	0.0236933	0.732891	C	A	ALS2	NA
chr2	202689135	ENSG00000003393.10	rs67401294	1.47711e-06	0.00193532	0.803731	CT	C	ALS2	NA
chr2	202654841	ENSG00000003393.10	rs6740627	1.46394e-14	2.90761e-10	-1.21893	A	G	ALS2	NA
chr2	202627019	ENSG00000003393.10	rs6740725	4.55841e-12	4.12842e-08	-1.30111	G	A	ALS2	NA
chr2	202560753	ENSG00000003393.10	rs6744566	5.37949e-08	0.000118716	-1.01715	A	G	ALS2	NA
chr2	202690005	ENSG00000003393.10	rs6747501	1.60416e-05	0.0150321	-0.744546	T	C	ALS2	NA
chr2	202601894	ENSG00000003393.10	rs6754525	2.83385e-05	0.0238521	0.609263	T	A	ALS2	NA
chr2	202577350	ENSG00000003393.10	rs6760201	1.01692e-07	0.0002049	-0.975783	C	T	ALS2	NA
chr2	202577301	ENSG00000003393.10	rs6760385	4.68608e-08	0.000107473	-1.01238	G	A	ALS2	NA
chr2	202712722	ENSG00000003393.10	rs6760902	4.27438e-05	0.0333478	-0.679747	C	T	ALS2	NA
chr2	202560337	ENSG00000003393.10	rs720219	3.57108e-05	0.0288488	0.624574	A	G	ALS2	NA
chr2	202621316	ENSG00000003393.10	rs73055614	4.55841e-12	4.12842e-08	-1.30111	A	G	ALS2	NA
chr2	202670133	ENSG00000003393.10	rs741264	1.50416e-06	0.00196712	-0.813117	C	T	ALS2	NA
chr2	202638344	ENSG00000003393.10	rs7558424	4.55841e-12	4.12842e-08	-1.30111	C	T	ALS2	NA
chr2	202635604	ENSG00000003393.10	rs7561592	3.34813e-05	0.027536	0.612676	T	C	ALS2	NA
chr2	202686605	ENSG00000003393.10	rs7567942	7.20852e-05	0.0498494	-0.691495	C	T	ALS2	NA
chr2	202686604	ENSG00000003393.10	rs7568157	7.20852e-05	0.0498494	-0.691495	G	A	ALS2	NA
chr2	202634048	ENSG00000003393.10	rs7569542	4.55841e-12	4.12842e-08	-1.30111	A	G	ALS2	NA
chr2	202653636	ENSG00000003393.10	rs7570835	7.00179e-10	2.85872e-06	-1.10018	T	C	ALS2	NA
chr2	202656963	ENSG00000003393.10	rs7571046	6.03824e-08	0.000131251	-0.93704	C	T	ALS2	NA
chr2	202657018	ENSG00000003393.10	rs7571249	4.23413e-12	3.92297e-08	-1.10513	G	A	ALS2	NA
chr2	202635649	ENSG00000003393.10	rs7573960	6.13981e-05	0.0442132	0.590981	A	C	ALS2	NA
chr2	202636067	ENSG00000003393.10	rs7577161	4.55841e-12	4.12842e-08	-1.30111	A	T	ALS2	NA
chr2	202695355	ENSG00000003393.10	rs7581731	1.42164e-06	0.00187367	0.818627	G	A	ALS2	NA
chr2	202659709	ENSG00000003393.10	rs7582228	2.65518e-06	0.00321111	0.769173	G	A	ALS2	NA
chr2	202653964	ENSG00000003393.10	rs7586342	7.00179e-10	2.85872e-06	-1.10018	A	G	ALS2	NA
chr2	202572180	ENSG00000003393.10	rs7589068	4.68608e-08	0.000107473	-1.01238	C	T	ALS2	NA
chr2	202572337	ENSG00000003393.10	rs7589396	1.01692e-07	0.0002049	-0.975783	G	A	ALS2	NA
chr2	202690799	ENSG00000003393.10	rs7592357	2.88101e-07	0.000484174	-0.885057	A	C	ALS2	NA
chr2	202629252	ENSG00000003393.10	rs7597599	4.55841e-12	4.12842e-08	-1.30111	G	A	ALS2	NA
chr2	202657193	ENSG00000003393.10	rs7597686	4.23413e-12	3.92297e-08	-1.10513	A	G	ALS2	NA
chr2	202657396	ENSG00000003393.10	rs7597932	4.23413e-12	3.92297e-08	-1.10513	A	G	ALS2	NA
chr2	202636071	ENSG00000003393.10	rs7603612	4.55841e-12	4.12842e-08	-1.30111	C	T	ALS2	NA
chr2	202689521	ENSG00000003393.10	rs7605429	1.60416e-05	0.0150321	0.744546	A	G	ALS2	NA
chr2	202689521	ENSG00000003393.10	rs7605429	1.60416e-05	0.0150321	-0.744546	A	T	ALS2	NA
chr2	202628647	ENSG00000003393.10	rs7608250	4.55841e-12	4.12842e-08	-1.30111	T	G	ALS2	NA
chr2	202596585	ENSG00000003393.10	rs8179725	6.50769e-08	0.000139944	-0.904416	C	G	ALS2	NA
chr2	202686150	ENSG00000003393.10	rs967159	3.90244e-05	0.0308466	-0.713089	A	G	ALS2	NA
chr2	202686119	ENSG00000003393.10	rs967160	3.90244e-05	0.0308466	-0.713089	G	A	ALS2	NA
chr2	202657818	ENSG00000003393.10	rs9784022	4.23413e-12	3.92297e-08	-1.10513	G	A	ALS2	NA
chr2	202659587	ENSG00000003393.10	rs9808159	8.86603e-08	0.000183177	-0.928751	G	A	ALS2	NA
chr2	202620088	ENSG00000003393.10	rs9973502	4.55841e-12	4.12842e-08	-1.30111	T	C	ALS2	NA
chr2	202620119	ENSG00000003393.10	rs9973643	4.55841e-12	4.12842e-08	-1.30111	A	G	ALS2	NA
chr3	50067719	ENSG00000004534.10	rs539314906	2.24714e-06	0.00323483	0.703713	TAAAAA	T	RBM6	NA
chr3	50087264	ENSG00000004534.10	rs573052747	2.72884e-06	0.00384211	0.710864	C	CACTAT	RBM6	NA
chr3	50022094	ENSG00000004534.10	rs2681775	1.66086e-09	8.25711e-06	-0.841134	G	A	RBM6	NA
chr3	50161717	ENSG00000004534.10	rs2856236	2.23007e-07	0.000472436	0.760108	A	C	RBM6	NA
chr3	50093209	ENSG00000004534.10	rs6762477	2.72884e-06	0.00384211	0.710864	G	A	RBM6	NA
chr3	49971514	ENSG00000004534.10	rs7613875	7.79562e-08	0.000189243	-0.765795	C	A	RBM6	NA
chr3	49949071	ENSG00000004534.10	rs868891	3.3693e-06	0.00454162	-0.696538	A	G	RBM6	NA
chr3	49924940	ENSG00000004534.10	rs1062633	1.10121e-07	0.000258076	-0.748242	T	C	RBM6	NA
chr3	49936102	ENSG00000004534.10	rs2230590	1.10121e-07	0.000258076	-0.748242	T	C	RBM6	NA
chr3	50009176	ENSG00000004534.10	rs35065728	1.66086e-09	8.25711e-06	-0.841134	T	C	RBM6	NA
chr3	50123417	ENSG00000004534.10	rs10049087	1.03709e-06	0.00170423	0.709097	A	G	RBM6	Asthma
chr3	50122965	ENSG00000004534.10	rs10049477	1.03709e-06	0.00170423	0.709097	T	C	RBM6	NA
chr3	50098024	ENSG00000004534.10	rs10603676	1.39076e-06	0.00216865	0.710805	CAA	C	RBM6	NA
chr3	50144951	ENSG00000004534.10	rs1061474	2.25521e-05	0.021281	0.656622	T	C	RBM6	NA
chr3	49936910	ENSG00000004534.10	rs11130224	4.83445e-09	1.92466e-05	-0.817977	T	A	RBM6	NA
chr3	49993191	ENSG00000004534.10	rs11130226	1.66086e-09	8.25711e-06	-0.841134	T	G	RBM6	NA
chr3	49993319	ENSG00000004534.10	rs11130227	1.35142e-09	6.89097e-06	-0.844571	A	G	RBM6	NA
chr3	50003246	ENSG00000004534.10	rs11130228	1.66086e-09	8.25711e-06	-0.841134	C	T	RBM6	NA
chr3	50011540	ENSG00000004534.10	rs11130229	1.66086e-09	8.25711e-06	-0.841134	T	C	RBM6	NA
chr3	50018585	ENSG00000004534.10	rs11130233	1.66086e-09	8.25711e-06	-0.841134	T	G	RBM6	NA
chr3	50024758	ENSG00000004534.10	rs11130234	7.79562e-08	0.000189243	-0.765795	G	T	RBM6	NA
chr3	50131459	ENSG00000004534.10	rs11130241	1.03709e-06	0.00170423	0.709097	A	T	RBM6	NA
chr3	50024038	ENSG00000004534.10	rs111439884	5.69479e-07	0.00103271	-0.739206	A	C	RBM6	NA
chr3	50104264	ENSG00000004534.10	rs112585167	2.72884e-06	0.00384211	0.710864	A	AAAAACAAAAC	RBM6	NA
chr3	50135699	ENSG00000004534.10	rs112986130	1.03709e-06	0.00170423	0.709097	ATTTTTATT	A	RBM6	NA
chr3	50076535	ENSG00000004534.10	rs11359914	1.39076e-06	0.00216865	0.710805	GA	G	RBM6	NA
chr3	50153356	ENSG00000004534.10	rs1138536	2.25521e-05	0.021281	0.656622	T	C	RBM6	NA
chr3	49988065	ENSG00000004534.10	rs11706185	1.39076e-06	0.00216865	-0.710805	G	A	RBM6	NA
chr3	49991167	ENSG00000004534.10	rs11709503	2.72884e-06	0.00384211	-0.710864	G	T	RBM6	NA
chr3	49956628	ENSG00000004534.10	rs11709573	3.3693e-06	0.00454162	-0.696538	C	T	RBM6	NA
chr3	49924424	ENSG00000004534.10	rs11713193	4.83445e-09	1.92466e-05	-0.817977	G	A	RBM6	NA
chr3	50060332	ENSG00000004534.10	rs11713562	1.66086e-09	8.25711e-06	0.841134	G	C	RBM6	NA
chr3	49982765	ENSG00000004534.10	rs11721204	2.32624e-06	0.0033339	-0.706863	C	T	RBM6	NA
chr3	50038664	ENSG00000004534.10	rs11925192	3.98595e-09	1.6665e-05	-0.842787	G	A	RBM6	NA
chr3	50025530	ENSG00000004534.10	rs12485600	7.79562e-08	0.000189243	-0.765795	A	G	RBM6	NA
chr3	50072987	ENSG00000004534.10	rs12488521	2.72884e-06	0.00384211	0.710864	T	C	RBM6	NA
chr3	50002245	ENSG00000004534.10	rs12496973	1.66086e-09	8.25711e-06	-0.841134	T	C	RBM6	NA
chr3	50043341	ENSG00000004534.10	rs12634780	1.02569e-06	0.00168851	0.729969	A	T	RBM6	NA
chr3	50025028	ENSG00000004534.10	rs13060128	1.66086e-09	8.25711e-06	-0.841134	A	G	RBM6	NA
chr3	49996053	ENSG00000004534.10	rs13077403	2.43082e-06	0.00346605	-0.712541	G	A	RBM6	NA
chr3	49996924	ENSG00000004534.10	rs13079006	2.72884e-06	0.00384211	-0.710864	G	T	RBM6	NA
chr3	50025006	ENSG00000004534.10	rs13082703	2.72884e-06	0.00384211	-0.710864	T	C	RBM6	NA
chr3	50022074	ENSG00000004534.10	rs138397226	1.66086e-09	8.25711e-06	-0.841134	G	A	RBM6	NA
chr3	50022064	ENSG00000004534.10	rs139738301	6.15159e-09	2.32936e-05	-0.845083	G	A	RBM6	NA
chr3	50072428	ENSG00000004534.10	rs147033921	1.66086e-09	8.25711e-06	0.841134	C	CCCTCTCCTCT	RBM6	NA
chr3	50032008	ENSG00000004534.10	rs17657664	2.72884e-06	0.00384211	-0.710864	T	G	RBM6	NA
chr3	50033228	ENSG00000004534.10	rs17657688	1.39076e-06	0.00216865	-0.710805	T	C	RBM6	NA
chr3	50022089	ENSG00000004534.10	rs199956414	1.66086e-09	8.25711e-06	-0.841134	G	A	RBM6	NA
chr3	50162291	ENSG00000004534.10	rs2008877	2.5295e-06	0.00359677	0.684739	T	G	RBM6	Asthma
chr3	50129399	ENSG00000004534.10	rs2013208	7.69727e-08	0.000188638	0.78656	C	T	RBM6	Asthma
chr3	50160109	ENSG00000004534.10	rs2071206	3.40707e-08	9.51907e-05	0.786958	G	A	RBM6	NA
chr3	50159844	ENSG00000004534.10	rs2071207	3.40707e-08	9.51907e-05	0.786958	T	C	RBM6	NA
chr3	50128386	ENSG00000004534.10	rs2240326	1.03709e-06	0.00170423	0.709097	G	A	RBM6	Asthma
chr3	50113034	ENSG00000004534.10	rs2240327	5.79172e-07	0.00104774	0.732647	A	G	RBM6	Asthma
chr3	50107512	ENSG00000004534.10	rs2240329	1.66086e-09	8.25711e-06	0.841134	G	A	RBM6	NA
chr3	50097319	ENSG00000004534.10	rs2245365	7.79562e-08	0.000189243	0.765795	C	A	RBM6	NA
chr3	50126215	ENSG00000004534.10	rs2247510	1.19017e-05	0.0128621	0.658999	C	A	RBM6	NA
chr3	50004209	ENSG00000004534.10	rs2252833	1.66086e-09	8.25711e-06	-0.841134	G	A	RBM6	NA
chr3	49941436	ENSG00000004534.10	rs2280406	1.13199e-09	5.81531e-06	-0.827873	G	A	RBM6	NA
chr3	50148305	ENSG00000004534.10	rs2301166	3.40707e-08	9.51907e-05	0.786958	C	G	RBM6	Asthma
chr3	49948728	ENSG00000004534.10	rs2352984	1.71783e-06	0.00255859	-0.697299	T	C	RBM6	NA
chr3	50027774	ENSG00000004534.10	rs2353579	1.66086e-09	8.25711e-06	-0.841134	C	T	RBM6	NA
chr3	50046046	ENSG00000004534.10	rs2353586	7.79562e-08	0.000189243	0.765795	G	T	RBM6	NA
chr3	50046064	ENSG00000004534.10	rs2353587	7.79562e-08	0.000189243	0.765795	G	A	RBM6	NA
chr3	50115245	ENSG00000004534.10	rs2526743	3.40707e-08	9.51907e-05	0.786958	G	A	RBM6	Asthma
chr3	50082914	ENSG00000004534.10	rs2526747	2.72884e-06	0.00384211	0.710864	C	G	RBM6	NA
chr3	50080439	ENSG00000004534.10	rs2526748	1.66086e-09	8.25711e-06	0.841134	A	G	RBM6	NA
chr3	50076734	ENSG00000004534.10	rs2526749	1.39076e-06	0.00216865	0.710805	A	G	RBM6	NA
chr3	50070279	ENSG00000004534.10	rs2526750	1.39076e-06	0.00216865	0.710805	A	G	RBM6	NA
chr3	50064867	ENSG00000004534.10	rs2526751	7.79562e-08	0.000189243	0.765795	T	C	RBM6	NA
chr3	50125996	ENSG00000004534.10	rs2526754	3.40707e-08	9.51907e-05	0.786958	G	A	RBM6	Asthma
chr3	50098112	ENSG00000004534.10	rs2624815	2.72884e-06	0.00384211	0.710864	A	G	RBM6	NA
chr3	50117312	ENSG00000004534.10	rs2624816	3.40707e-08	9.51907e-05	0.786958	T	G	RBM6	Asthma
chr3	50010571	ENSG00000004534.10	rs2624819	1.39076e-06	0.00216865	-0.710805	G	T	RBM6	NA
chr3	50107219	ENSG00000004534.10	rs2624822	1.39076e-06	0.00216865	0.710805	T	C	RBM6	NA
chr3	50089690	ENSG00000004534.10	rs2624823	7.79562e-08	0.000189243	0.765795	G	T	RBM6	Asthma
chr3	50088266	ENSG00000004534.10	rs2624824	1.66086e-09	8.25711e-06	0.841134	T	C	RBM6	NA
chr3	50154989	ENSG00000004534.10	rs2624825	3.40707e-08	9.51907e-05	0.786958	G	A	RBM6	NA
chr3	50155468	ENSG00000004534.10	rs2624826	2.25521e-05	0.021281	0.656622	T	G	RBM6	NA
chr3	50156695	ENSG00000004534.10	rs2624829	1.19017e-05	0.0128621	0.658999	A	G	RBM6	NA
chr3	50030858	ENSG00000004534.10	rs2624832	2.72884e-06	0.00384211	-0.710864	C	T	RBM6	NA
chr3	49997963	ENSG00000004534.10	rs2624843	1.66086e-09	8.25711e-06	-0.841134	G	A	RBM6	NA
chr3	49997064	ENSG00000004534.10	rs2624844	1.66086e-09	8.25711e-06	-0.841134	T	C	RBM6	NA
chr3	50062437	ENSG00000004534.10	rs2624845	2.72884e-06	0.00384211	0.710864	C	A	RBM6	NA
chr3	50165101	ENSG00000004534.10	rs2624848	1.19017e-05	0.0128621	0.658999	T	C	RBM6	NA
chr3	50128893	ENSG00000004534.10	rs2624853	3.40707e-08	9.51907e-05	0.786958	A	G	RBM6	Asthma
chr3	50020437	ENSG00000004534.10	rs2681776	2.72884e-06	0.00384211	-0.710864	G	A	RBM6	NA
chr3	50011095	ENSG00000004534.10	rs2681778	1.66086e-09	8.25711e-06	-0.841134	T	C	RBM6	NA
chr3	50139142	ENSG00000004534.10	rs2856234	3.40707e-08	9.51907e-05	0.786958	A	G	RBM6	NA
chr3	50158774	ENSG00000004534.10	rs2856237	1.19017e-05	0.0128621	0.658999	A	G	RBM6	NA
chr3	50158191	ENSG00000004534.10	rs2856238	1.19017e-05	0.0128621	0.658999	T	C	RBM6	NA
chr3	49998282	ENSG00000004534.10	rs2883057	1.28003e-08	4.10034e-05	-0.816951	C	T	RBM6	NA
chr3	49959156	ENSG00000004534.10	rs34034116	3.3693e-06	0.00454162	-0.696538	C	A	RBM6	NA
chr3	50026029	ENSG00000004534.10	rs34080578	7.79562e-08	0.000189243	-0.765795	A	C	RBM6	NA
chr3	50032133	ENSG00000004534.10	rs34312088	2.72884e-06	0.00384211	-0.710864	C	T	RBM6	NA
chr3	49992778	ENSG00000004534.10	rs34409489	1.66086e-09	8.25711e-06	-0.841134	AT	A	RBM6	NA
chr3	50032699	ENSG00000004534.10	rs34447528	7.79562e-08	0.000189243	-0.765795	TA	T	RBM6	NA
chr3	49981907	ENSG00000004534.10	rs575843880	2.32624e-06	0.0033339	-0.706863	CTT	C	RBM6	NA
chr3	50118748	ENSG00000004534.10	rs34831713	3.40707e-08	9.51907e-05	0.786958	T	C	RBM6	Asthma
chr3	49959148	ENSG00000004534.10	rs35275715	1.71783e-06	0.00255859	-0.697299	A	G	RBM6	NA
chr3	49959570	ENSG00000004534.10	rs371233900	2.15321e-08	6.4328e-05	-0.805476	CA	C	RBM6	NA
chr3	50146094	ENSG00000004534.10	rs3733133	1.03709e-06	0.00170423	0.709097	T	A	RBM6	NA
chr3	49939503	ENSG00000004534.10	rs3733134	2.7448e-06	0.00386414	-0.690098	C	T	RBM6	NA
chr3	49939587	ENSG00000004534.10	rs3733135	1.51981e-08	4.79493e-05	-0.802898	G	A	RBM6	NA
chr3	50037123	ENSG00000004534.10	rs3774733	7.79562e-08	0.000189243	-0.765795	C	G	RBM6	NA
chr3	50108792	ENSG00000004534.10	rs3774734	2.06227e-05	0.0198044	0.66733	C	A	RBM6	NA
chr3	49938227	ENSG00000004534.10	rs3774758	1.51981e-08	4.79493e-05	-0.802898	C	G	RBM6	NA
chr3	49939120	ENSG00000004534.10	rs3774759	5.26349e-06	0.00644774	-0.689281	G	T	RBM6	NA
chr3	50169715	ENSG00000004534.10	rs4688686	7.56987e-07	0.00130884	0.703026	C	T	RBM6	Asthma
chr3	50035542	ENSG00000004534.10	rs4688689	7.79562e-08	0.000189243	-0.765795	C	T	RBM6	NA
chr3	50022292	ENSG00000004534.10	rs4688690	7.79562e-08	0.000189243	-0.765795	G	A	RBM6	NA
chr3	50074773	ENSG00000004534.10	rs4688753	1.39076e-06	0.00216865	0.710805	A	G	RBM6	NA
chr3	50074641	ENSG00000004534.10	rs4688754	2.72884e-06	0.00384211	0.710864	G	T	RBM6	NA
chr3	50064424	ENSG00000004534.10	rs4688755	7.79562e-08	0.000189243	0.765795	G	A	RBM6	NA
chr3	50040194	ENSG00000004534.10	rs4688756	3.98595e-09	1.6665e-05	-0.842787	T	A	RBM6	NA
chr3	50035323	ENSG00000004534.10	rs4688757	7.79562e-08	0.000189243	-0.765795	T	C	RBM6	NA
chr3	50028385	ENSG00000004534.10	rs4688758	7.79562e-08	0.000189243	-0.765795	G	A	RBM6	NA
chr3	49972101	ENSG00000004534.10	rs55751738	1.66086e-09	8.25711e-06	-0.841134	A	G	RBM6	NA
chr3	49972415	ENSG00000004534.10	rs56121747	1.66086e-09	8.25711e-06	-0.841134	AGGCCTAG	A	RBM6	NA
chr3	50041743	ENSG00000004534.10	rs56655270	1.39076e-06	0.00216865	0.710805	C	CT	RBM6	NA
chr3	50138580	ENSG00000004534.10	rs5848906	3.40707e-08	9.51907e-05	0.786958	CTAGT	C	RBM6	NA
chr3	49960388	ENSG00000004534.10	rs62262093	2.59386e-09	1.21086e-05	-0.822368	T	C	RBM6	NA
chr3	49999086	ENSG00000004534.10	rs62262114	2.72884e-06	0.00384211	-0.710864	G	A	RBM6	NA
chr3	50022059	ENSG00000004534.10	rs62262141	3.44428e-08	9.61866e-05	-0.825075	G	A	RBM6	NA
chr3	50008566	ENSG00000004534.10	rs6446189	7.79562e-08	0.000189243	-0.765795	A	G	RBM6	NA
chr3	50052729	ENSG00000004534.10	rs6446190	1.66086e-09	8.25711e-06	0.841134	C	G	RBM6	NA
chr3	50052834	ENSG00000004534.10	rs6446191	1.39076e-06	0.00216865	0.710805	T	C	RBM6	NA
chr3	50053111	ENSG00000004534.10	rs6446192	1.39076e-06	0.00216865	0.710805	T	C	RBM6	NA
chr3	50059758	ENSG00000004534.10	rs6446193	1.66086e-09	8.25711e-06	0.841134	T	C	RBM6	NA
chr3	50067298	ENSG00000004534.10	rs6446194	1.39076e-06	0.00216865	0.710805	T	A	RBM6	NA
chr3	50070853	ENSG00000004534.10	rs6446195	2.72884e-06	0.00384211	0.710864	A	G	RBM6	NA
chr3	50088943	ENSG00000004534.10	rs6446197	1.39076e-06	0.00216865	0.710805	A	G	RBM6	NA
chr3	50073046	ENSG00000004534.10	rs66851636	1.66086e-09	8.25711e-06	0.841134	C	T	RBM6	NA
chr3	50041313	ENSG00000004534.10	rs6765484	1.06951e-09	5.50819e-06	0.860484	C	T	RBM6	NA
chr3	50037940	ENSG00000004534.10	rs6767381	7.79562e-08	0.000189243	-0.765795	A	G	RBM6	NA
chr3	49968572	ENSG00000004534.10	rs6771546	1.66086e-09	8.25711e-06	-0.841134	T	C	RBM6	NA
chr3	49978069	ENSG00000004534.10	rs6772095	1.28003e-08	4.10034e-05	-0.816951	C	T	RBM6	NA
chr3	49961780	ENSG00000004534.10	rs6774354	1.71783e-06	0.00255859	-0.697299	G	A	RBM6	NA
chr3	49996012	ENSG00000004534.10	rs6780522	1.28003e-08	4.10034e-05	-0.816951	C	A	RBM6	NA
chr3	50017478	ENSG00000004534.10	rs6780731	7.79562e-08	0.000189243	-0.765795	A	G	RBM6	NA
chr3	49995518	ENSG00000004534.10	rs6792892	1.28003e-08	4.10034e-05	-0.816951	T	C	RBM6	NA
chr3	50100188	ENSG00000004534.10	rs6793528	1.39076e-06	0.00216865	0.710805	C	A	RBM6	NA
chr3	49930215	ENSG00000004534.10	rs6795703	6.25052e-09	2.32936e-05	-0.81282	C	T	RBM6	NA
chr3	50136165	ENSG00000004534.10	rs6808044	2.25521e-05	0.021281	0.656622	A	G	RBM6	NA
chr3	50114515	ENSG00000004534.10	rs7061	2.25521e-05	0.021281	0.656622	C	T	RBM6	NA
chr3	49986118	ENSG00000004534.10	rs72942333	1.28003e-08	4.10034e-05	-0.816951	T	C	RBM6	NA
chr3	50174184	ENSG00000004534.10	rs7428430	6.57698e-07	0.0011626	0.720069	C	T	RBM6	Asthma
chr3	50078221	ENSG00000004534.10	rs7430334	1.39076e-06	0.00216865	0.710805	T	C	RBM6	NA
chr3	49975654	ENSG00000004534.10	rs7609971	1.28003e-08	4.10034e-05	-0.816951	C	T	RBM6	NA
chr3	49937505	ENSG00000004534.10	rs7615206	5.26349e-06	0.00644774	-0.689281	T	C	RBM6	NA
chr3	49975334	ENSG00000004534.10	rs7621026	1.66086e-09	8.25711e-06	-0.841134	A	G	RBM6	NA
chr3	50070763	ENSG00000004534.10	rs7621352	7.79562e-08	0.000189243	0.765795	A	C	RBM6	NA
chr3	50071279	ENSG00000004534.10	rs7624030	2.72884e-06	0.00384211	0.710864	A	C	RBM6	NA
chr3	49976972	ENSG00000004534.10	rs7626952	1.39076e-06	0.00216865	-0.710805	A	G	RBM6	NA
chr3	49926613	ENSG00000004534.10	rs7627864	5.26349e-06	0.00644774	-0.689281	C	G	RBM6	NA
chr3	49971831	ENSG00000004534.10	rs7627910	2.72884e-06	0.00384211	-0.710864	T	C	RBM6	NA
chr3	50039474	ENSG00000004534.10	rs7628058	7.79562e-08	0.000189243	-0.765795	G	A	RBM6	NA
chr3	49949834	ENSG00000004534.10	rs7634084	2.59386e-09	1.21086e-05	-0.822368	A	T	RBM6	NA
chr3	50071677	ENSG00000004534.10	rs7634441	1.39076e-06	0.00216865	0.710805	G	A	RBM6	NA
chr3	50049299	ENSG00000004534.10	rs7634917	7.79562e-08	0.000189243	0.765795	T	G	RBM6	NA
chr3	49989155	ENSG00000004534.10	rs7635002	1.28003e-08	4.10034e-05	-0.816951	T	G	RBM6	NA
chr3	50022084	ENSG00000004534.10	rs76367790	6.15159e-09	2.32936e-05	-0.845083	G	A	RBM6	NA
chr3	50174848	ENSG00000004534.10	rs7642934	5.66572e-08	0.000144033	0.803253	G	A	RBM6	Asthma
chr3	50049958	ENSG00000004534.10	rs7645466	1.39076e-06	0.00216865	0.710805	G	T	RBM6	NA
chr3	50008864	ENSG00000004534.10	rs7648174	2.72884e-06	0.00384211	-0.710864	C	T	RBM6	NA
chr3	50059866	ENSG00000004534.10	rs7650214	1.66086e-09	8.25711e-06	0.841134	T	C	RBM6	NA
chr3	50116512	ENSG00000004534.10	rs77815052	1.03709e-06	0.00170423	0.709097	T	TA	RBM6	NA
chr3	50092226	ENSG00000004534.10	rs9311446	7.79562e-08	0.000189243	0.765795	G	A	RBM6	NA
chr3	50125219	ENSG00000004534.10	rs9681286	2.25521e-05	0.021281	0.656622	T	C	RBM6	NA
chr3	50081107	ENSG00000004534.10	rs9682295	2.72884e-06	0.00384211	0.710864	T	C	RBM6	NA
chr3	50077804	ENSG00000004534.10	rs9810125	1.66086e-09	8.25711e-06	0.841134	G	A	RBM6	NA
chr3	50043654	ENSG00000004534.10	rs9812936	2.0268e-06	0.00295454	0.730852	C	T	RBM6	NA
chr3	50078541	ENSG00000004534.10	rs9814664	1.66086e-09	8.25711e-06	0.841134	C	T	RBM6	NA
chr3	49920571	ENSG00000004534.10	rs9843653	7.73971e-08	0.000189243	-0.768497	T	C	RBM6	NA
chr3	50072152	ENSG00000004534.10	rs9844201	2.72884e-06	0.00384211	0.710864	A	C	RBM6	NA
chr3	49951316	ENSG00000004534.10	rs9848497	1.91661e-08	5.85794e-05	-0.797943	T	C	RBM6	NA
chr3	50022926	ENSG00000004534.10	rs9853222	7.79562e-08	0.000189243	-0.765795	T	C	RBM6	NA
chr3	50109073	ENSG00000004534.10	rs9856572	1.84715e-08	5.6625e-05	0.808982	A	T	RBM6	NA
chr3	50059339	ENSG00000004534.10	rs9861216	1.66086e-09	8.25711e-06	0.841134	T	C	RBM6	NA
chr3	50069452	ENSG00000004534.10	rs9866695	7.79562e-08	0.000189243	0.765795	G	T	RBM6	NA
chr3	50047404	ENSG00000004534.10	rs9881008	7.79562e-08	0.000189243	0.765795	C	T	RBM6	NA
chr17	3203824	ENSG00000004660.10	rs2955820	5.34839e-06	0.00138424	-0.81622	A	G	CAMKK1	NA
chr17	3204033	ENSG00000004660.10	rs6502712	3.8467e-05	0.0082225	-0.73766	T	C	CAMKK1	NA
chr17	3191778	ENSG00000004660.10	rs804242	7.89661e-05	0.0160738	-0.842259	T	C	CAMKK1	NA
chr12	21654831	ENSG00000004700.11	rs1060126	2.9165e-05	0.0250511	0.662134	G	T	RECQL	NA
chr12	21654407	ENSG00000004700.11	rs1061627	2.9165e-05	0.0250511	0.662134	G	A	RECQL	NA
chr12	21658823	ENSG00000004700.11	rs7299256	1.94958e-05	0.0177833	-0.667927	T	C	RECQL	NA
chr12	21658604	ENSG00000004700.11	rs7313618	8.94667e-06	0.00957038	-0.693994	G	T	RECQL	NA
chr3	50388383	ENSG00000004838.9	rs2233476	3.28564e-07	0.00065551	1.00313	C	A	ZMYND10	NA
chr3	50310310	ENSG00000004838.9	rs12490837	3.28564e-07	0.00065551	1.00313	T	A	ZMYND10	NA
chr3	50352200	ENSG00000004838.9	rs11130248	3.28564e-07	0.00065551	1.00313	A	G	ZMYND10	NA
chr3	50336292	ENSG00000004838.9	rs72932959	3.28564e-07	0.00065551	1.00313	A	G	ZMYND10	NA
chr3	50355730	ENSG00000004838.9	rs35455589	3.28564e-07	0.00065551	1.00313	T	G	ZMYND10	NA
chr3	50318486	ENSG00000004838.9	rs11434969	1.58371e-06	0.00239119	1.04159	G	GA	ZMYND10	NA
chr3	50242765	ENSG00000004838.9	rs118160556	1.61648e-06	0.00242493	1.06158	C	G	ZMYND10	NA
chr3	50352384	ENSG00000004838.9	rs12054403	3.28564e-07	0.00065551	1.00313	T	C	ZMYND10	NA
chr3	50415642	ENSG00000004838.9	rs12485286	2.46304e-05	0.0227981	0.863069	A	C	ZMYND10	NA
chr3	50290830	ENSG00000004838.9	rs12485390	1.61648e-06	0.00242493	1.06158	A	G	ZMYND10	NA
chr3	50238376	ENSG00000004838.9	rs12485909	1.61648e-06	0.00242493	1.06158	G	A	ZMYND10	NA
chr3	50236067	ENSG00000004838.9	rs12487392	1.61648e-06	0.00242493	1.06158	T	A	ZMYND10	NA
chr3	50346878	ENSG00000004838.9	rs12488235	1.58371e-06	0.00239119	1.04159	G	C	ZMYND10	NA
chr3	50341326	ENSG00000004838.9	rs12488302	1.58371e-06	0.00239119	1.04159	C	T	ZMYND10	NA
chr3	50351598	ENSG00000004838.9	rs12492683	1.58371e-06	0.00239119	1.04159	C	T	ZMYND10	NA
chr3	50309124	ENSG00000004838.9	rs12492880	1.58371e-06	0.00239119	1.04159	A	G	ZMYND10	NA
chr3	50322931	ENSG00000004838.9	rs12493693	1.58371e-06	0.00239119	1.04159	C	T	ZMYND10	NA
chr3	50323172	ENSG00000004838.9	rs12494414	5.72702e-05	0.0440013	0.82815	C	T	ZMYND10	NA
chr3	50354065	ENSG00000004838.9	rs12495261	3.28564e-07	0.00065551	1.00313	C	G	ZMYND10	NA
chr3	50401841	ENSG00000004838.9	rs12496815	2.30497e-06	0.00330765	1.0451	G	A	ZMYND10	NA
chr3	50262017	ENSG00000004838.9	rs12498048	1.61648e-06	0.00242493	1.06158	G	A	ZMYND10	NA
chr3	50231827	ENSG00000004838.9	rs12721544	1.61648e-06	0.00242493	1.06158	C	T	ZMYND10	NA
chr3	50348012	ENSG00000004838.9	rs140474054	1.58371e-06	0.00239119	1.04159	CTTTTTTTTTTCTT	C	ZMYND10	NA
chr3	50344985	ENSG00000004838.9	rs140843162	1.58371e-06	0.00239119	1.04159	G	A	ZMYND10	NA
chr3	50347787	ENSG00000004838.9	rs141597091	1.58371e-06	0.00239119	1.04159	CAGG	C	ZMYND10	NA
chr3	50252446	ENSG00000004838.9	rs143729447	1.61648e-06	0.00242493	1.06158	T	TA	ZMYND10	NA
chr3	50296328	ENSG00000004838.9	rs146158517	1.61648e-06	0.00242493	1.06158	AG	A	ZMYND10	NA
chr3	50254394	ENSG00000004838.9	rs146635867	1.61648e-06	0.00242493	1.06158	A	C	ZMYND10	NA
chr3	50345090	ENSG00000004838.9	rs149793859	2.10039e-07	0.000448275	1.0841	T	C	ZMYND10	NA
chr3	50237906	ENSG00000004838.9	rs151045217	1.61648e-06	0.00242493	1.06158	G	A	ZMYND10	NA
chr3	50378946	ENSG00000004838.9	rs1989839	1.08959e-05	0.0120109	0.649382	A	G	ZMYND10	NA
chr3	50241621	ENSG00000004838.9	rs2006199	1.61648e-06	0.00242493	1.06158	G	A	ZMYND10	NA
chr3	50350189	ENSG00000004838.9	rs200822752	3.28564e-07	0.00065551	1.00313	A	G	ZMYND10	NA
chr3	50311900	ENSG00000004838.9	rs2071203	3.28564e-07	0.00065551	1.00313	C	T	ZMYND10	NA
chr3	50330987	ENSG00000004838.9	rs2071204	3.28564e-07	0.00065551	1.00313	T	C	ZMYND10	NA
chr3	50327429	ENSG00000004838.9	rs2071205	3.28564e-07	0.00065551	1.00313	A	G	ZMYND10	NA
chr3	50397242	ENSG00000004838.9	rs2071801	1.58371e-06	0.00239119	1.04159	G	C	ZMYND10	NA
chr3	50407256	ENSG00000004838.9	rs2071804	2.98771e-05	0.0266588	0.850951	A	C	ZMYND10	NA
chr3	50367867	ENSG00000004838.9	rs2073497	3.28564e-07	0.00065551	1.00313	A	C	ZMYND10	NA
chr3	50387510	ENSG00000004838.9	rs2073500	2.30497e-06	0.00330765	1.0451	A	C	ZMYND10	NA
chr3	50326020	ENSG00000004838.9	rs2229647	3.28564e-07	0.00065551	1.00313	G	A	ZMYND10	NA
chr3	50278613	ENSG00000004838.9	rs2236943	1.61648e-06	0.00242493	1.06158	G	A	ZMYND10	NA
chr3	50363771	ENSG00000004838.9	rs2236946	2.02839e-06	0.00295651	0.936625	G	A	ZMYND10	NA
chr3	50410041	ENSG00000004838.9	rs2236949	1.07788e-05	0.0119077	1.0005	G	A	ZMYND10	NA
chr3	50307050	ENSG00000004838.9	rs2269430	1.58371e-06	0.00239119	1.04159	C	T	ZMYND10	NA
chr3	50334231	ENSG00000004838.9	rs2269432	3.28564e-07	0.00065551	1.00313	T	A	ZMYND10	NA
chr3	50417678	ENSG00000004838.9	rs2269568	2.30941e-05	0.0217122	0.962489	C	T	ZMYND10	NA
chr3	50257020	ENSG00000004838.9	rs2282750	1.61648e-06	0.00242493	1.06158	C	G	ZMYND10	NA
chr3	50336055	ENSG00000004838.9	rs2285043	3.28564e-07	0.00065551	1.00313	C	T	ZMYND10	NA
chr3	50336661	ENSG00000004838.9	rs2285044	3.28564e-07	0.00065551	1.00313	T	C	ZMYND10	NA
chr3	50378628	ENSG00000004838.9	rs3213621	9.89142e-08	0.000233142	1.02846	A	G	ZMYND10	NA
chr3	50409338	ENSG00000004838.9	rs3216199	1.07788e-05	0.0119077	1.0005	C	CA	ZMYND10	NA
chr3	50284377	ENSG00000004838.9	rs34181412	1.61648e-06	0.00242493	1.06158	C	CA	ZMYND10	NA
chr3	50384977	ENSG00000004838.9	rs34963734	3.28564e-07	0.00065551	1.00313	AC	A	ZMYND10	NA
chr3	50391636	ENSG00000004838.9	rs35587949	3.28564e-07	0.00065551	1.00313	G	A	ZMYND10	NA
chr3	50350372	ENSG00000004838.9	rs370234933	4.28519e-06	0.00553589	0.907297	C	G	ZMYND10	NA
chr3	50349135	ENSG00000004838.9	rs375781823	1.05059e-06	0.00172412	1.06271	A	T	ZMYND10	NA
chr3	50373835	ENSG00000004838.9	rs3774754	1.58371e-06	0.00239119	1.04159	C	A	ZMYND10	NA
chr3	50398889	ENSG00000004838.9	rs3774755	1.58371e-06	0.00239119	1.04159	A	G	ZMYND10	NA
chr3	50375606	ENSG00000004838.9	rs3840490	1.08959e-05	0.0120109	0.649382	A	AC	ZMYND10	NA
chr3	50243970	ENSG00000004838.9	rs4141407	2.41994e-07	0.000506568	1.10087	A	G	ZMYND10	NA
chr3	50384758	ENSG00000004838.9	rs4688679	3.28564e-07	0.00065551	1.00313	C	T	ZMYND10	NA
chr3	50267128	ENSG00000004838.9	rs4688682	1.61648e-06	0.00242493	1.06158	C	A	ZMYND10	NA
chr3	50239464	ENSG00000004838.9	rs4688683	1.61648e-06	0.00242493	1.06158	C	T	ZMYND10	NA
chr3	50384143	ENSG00000004838.9	rs4688724	1.58371e-06	0.00239119	1.04159	G	C	ZMYND10	NA
chr3	50378176	ENSG00000004838.9	rs4688725	5.94034e-08	0.000149963	1.02721	T	G	ZMYND10	NA
chr3	50373101	ENSG00000004838.9	rs4688728	3.28564e-07	0.00065551	1.00313	C	A	ZMYND10	NA
chr3	50360802	ENSG00000004838.9	rs4688732	1.58371e-06	0.00239119	1.04159	G	A	ZMYND10	NA
chr3	50358514	ENSG00000004838.9	rs4688733	3.28564e-07	0.00065551	1.00313	A	G	ZMYND10	NA
chr3	50347498	ENSG00000004838.9	rs4688734	2.10039e-07	0.000448275	1.0841	C	T	ZMYND10	NA
chr3	50322021	ENSG00000004838.9	rs4688736	3.28564e-07	0.00065551	1.00313	G	C	ZMYND10	NA
chr3	50317470	ENSG00000004838.9	rs4688738	1.58371e-06	0.00239119	1.04159	T	C	ZMYND10	NA
chr3	50281756	ENSG00000004838.9	rs4688741	1.61648e-06	0.00242493	1.06158	C	T	ZMYND10	NA
chr3	50272813	ENSG00000004838.9	rs4688742	1.61648e-06	0.00242493	1.06158	G	A	ZMYND10	NA
chr3	50272765	ENSG00000004838.9	rs4688743	1.24676e-05	0.0131037	0.950762	T	G	ZMYND10	NA
chr3	50249500	ENSG00000004838.9	rs4688744	1.61648e-06	0.00242493	1.06158	G	A	ZMYND10	NA
chr3	50224374	ENSG00000004838.9	rs4688746	2.13936e-06	0.00309744	1.0482	T	C	ZMYND10	NA
chr3	50351248	ENSG00000004838.9	rs57634016	1.58371e-06	0.00239119	1.04159	G	GTT	ZMYND10	NA
chr3	50374568	ENSG00000004838.9	rs57838764	1.08959e-05	0.0120109	0.649382	T	C	ZMYND10	NA
chr3	50344056	ENSG00000004838.9	rs57944420	2.10039e-07	0.000448275	1.0841	A	G	ZMYND10	NA
chr3	50307950	ENSG00000004838.9	rs57978992	1.58371e-06	0.00239119	1.04159	G	A	ZMYND10	NA
chr3	50391468	ENSG00000004838.9	rs58181992	5.26665e-07	0.000972231	1.00394	T	C	ZMYND10	NA
chr3	50241553	ENSG00000004838.9	rs5848903	1.61648e-06	0.00242493	1.06158	TC	T	ZMYND10	NA
chr3	50400066	ENSG00000004838.9	rs59336240	2.32362e-06	0.00333131	0.876314	TTA	T	ZMYND10	NA
chr3	50235438	ENSG00000004838.9	rs60276643	1.61648e-06	0.00242493	1.06158	C	G	ZMYND10	NA
chr3	50520128	ENSG00000004838.9	rs6787890	4.49785e-05	0.0358965	0.644991	T	C	ZMYND10	NA
chr3	50372388	ENSG00000004838.9	rs67898548	2.11438e-06	0.00306665	1.01875	G	GT	ZMYND10	NA
chr3	50370481	ENSG00000004838.9	rs72932987	3.28564e-07	0.00065551	1.00313	T	C	ZMYND10	NA
chr3	50283437	ENSG00000004838.9	rs7645537	1.61648e-06	0.00242493	1.06158	T	C	ZMYND10	NA
chr3	50347595	ENSG00000004838.9	rs76579309	1.39573e-07	0.000314603	1.02448	A	C	ZMYND10	NA
chr3	50370841	ENSG00000004838.9	rs79117849	1.04016e-06	0.00170905	1.05644	C	G	ZMYND10	NA
chr3	50342621	ENSG00000004838.9	rs79145265	1.58371e-06	0.00239119	1.04159	C	T	ZMYND10	NA
chr3	50299140	ENSG00000004838.9	rs79217622	1.61648e-06	0.00242493	1.06158	C	A	ZMYND10	NA
chr3	50372854	ENSG00000004838.9	rs9311449	1.04417e-07	0.000245363	1.02401	A	T	ZMYND10	NA
chr3	50349602	ENSG00000004838.9	rs9681992	3.28564e-07	0.00065551	1.00313	C	G	ZMYND10	NA
chr3	50237545	ENSG00000004838.9	rs9882618	8.21083e-07	0.00139655	1.08475	C	T	ZMYND10	NA
chr4	110225772	ENSG00000005059.11	rs62326002	7.81925e-05	0.0471024	-0.923034	T	C	CCDC109B	NA
chr4	110581363	ENSG00000005059.11	rs4698744	2.24346e-10	4.6407e-07	-0.864723	T	A	CCDC109B	NA
chr4	110648124	ENSG00000005059.11	rs10004377	3.57356e-06	0.00335785	0.603465	G	T	CCDC109B	NA
chr4	110536688	ENSG00000005059.11	rs10006897	8.00806e-10	1.5213e-06	0.837466	A	G	CCDC109B	NA
chr4	110567798	ENSG00000005059.11	rs10010159	2.39374e-11	5.8457e-08	0.871579	A	G	CCDC109B	NA
chr4	110547880	ENSG00000005059.11	rs10017027	2.54363e-11	6.19964e-08	0.872562	T	A	CCDC109B	NA
chr4	110548148	ENSG00000005059.11	rs10017233	8.41533e-07	0.000921155	0.658355	T	C	CCDC109B	NA
chr4	110588085	ENSG00000005059.11	rs10020263	6.78421e-09	1.08437e-05	0.759185	G	A	CCDC109B	NA
chr4	110563638	ENSG00000005059.11	rs1008326	5.94827e-06	0.00512263	0.593259	T	C	CCDC109B	NA
chr4	110570267	ENSG00000005059.11	rs1029449	2.39374e-11	5.8457e-08	0.871579	A	G	CCDC109B	NA
chr4	110570619	ENSG00000005059.11	rs1029450	2.39374e-11	5.8457e-08	0.871579	C	A	CCDC109B	NA
chr4	110570966	ENSG00000005059.11	rs1029451	2.39374e-11	5.8457e-08	0.871579	A	G	CCDC109B	NA
chr4	110610086	ENSG00000005059.11	rs1042891	2.39374e-11	5.8457e-08	0.871579	A	G	CCDC109B	NA
chr4	110580985	ENSG00000005059.11	rs11098039	2.24346e-10	4.6407e-07	-0.864723	C	T	CCDC109B	NA
chr4	110581012	ENSG00000005059.11	rs11098040	2.24346e-10	4.6407e-07	-0.864723	C	T	CCDC109B	NA
chr4	110575273	ENSG00000005059.11	rs11322898	9.83694e-11	2.21411e-07	0.856654	GT	G	CCDC109B	NA
chr4	110600302	ENSG00000005059.11	rs12504296	4.43478e-08	6.25819e-05	-0.746741	T	C	CCDC109B	NA
chr4	110570907	ENSG00000005059.11	rs113865819	1.89285e-11	4.84296e-08	0.874976	T	TAAAATA	CCDC109B	NA
chr4	110600024	ENSG00000005059.11	rs116436004	2.24346e-10	4.6407e-07	-0.864723	C	T	CCDC109B	NA
chr4	110583165	ENSG00000005059.11	rs11724306	2.39374e-11	5.8457e-08	0.871579	A	G	CCDC109B	NA
chr4	110592090	ENSG00000005059.11	rs11736978	9.45551e-07	0.0010089	0.782357	G	A	CCDC109B	NA
chr4	110564140	ENSG00000005059.11	rs11931318	5.82364e-07	0.000658951	0.663062	G	A	CCDC109B	NA
chr4	110628771	ENSG00000005059.11	rs11932526	1.65767e-06	0.00168966	0.605727	A	G	CCDC109B	NA
chr4	110540245	ENSG00000005059.11	rs11937120	2.08868e-10	4.33885e-07	0.866597	T	C	CCDC109B	NA
chr4	110605096	ENSG00000005059.11	rs12498588	1.13935e-10	2.54511e-07	0.838688	T	A	CCDC109B	NA
chr4	110567758	ENSG00000005059.11	rs12504784	9.57514e-07	0.00102079	0.636729	A	G	CCDC109B	NA
chr4	110579493	ENSG00000005059.11	rs12511995	2.24346e-10	4.6407e-07	-0.864723	A	G	CCDC109B	NA
chr4	110580916	ENSG00000005059.11	rs12646055	2.24346e-10	4.6407e-07	-0.864723	C	T	CCDC109B	NA
chr4	110582425	ENSG00000005059.11	rs12647060	2.24346e-10	4.6407e-07	-0.864723	C	T	CCDC109B	NA
chr4	110593460	ENSG00000005059.11	rs13103167	1.41112e-08	2.12978e-05	-0.764346	A	C	CCDC109B	NA
chr4	110639502	ENSG00000005059.11	rs13107296	1.68147e-05	0.0125825	0.545695	G	A	CCDC109B	NA
chr4	110540482	ENSG00000005059.11	rs13116996	4.49459e-06	0.0040833	0.63767	G	A	CCDC109B	NA
chr4	110642045	ENSG00000005059.11	rs13127878	2.24832e-05	0.0161212	0.546507	C	T	CCDC109B	NA
chr4	110608536	ENSG00000005059.11	rs13151303	2.39374e-11	5.8457e-08	0.871579	C	T	CCDC109B	NA
chr4	110519312	ENSG00000005059.11	rs149771	3.04137e-05	0.0208966	0.517872	A	G	CCDC109B	NA
chr4	110628894	ENSG00000005059.11	rs1541373	1.04353e-06	0.00110337	0.631725	C	T	CCDC109B	NA
chr4	110582100	ENSG00000005059.11	rs17440280	9.45551e-07	0.0010089	0.782357	T	C	CCDC109B	NA
chr4	110645195	ENSG00000005059.11	rs17512351	1.04353e-06	0.00110337	0.631725	G	T	CCDC109B	NA
chr4	110524474	ENSG00000005059.11	rs197210	3.13812e-05	0.0214319	0.517001	G	A	CCDC109B	NA
chr4	110524196	ENSG00000005059.11	rs197211	3.13812e-05	0.0214319	0.517001	C	T	CCDC109B	NA
chr4	110523044	ENSG00000005059.11	rs197212	3.13812e-05	0.0214319	0.517001	A	G	CCDC109B	NA
chr4	110522012	ENSG00000005059.11	rs197214	3.13812e-05	0.0214319	0.517001	A	G	CCDC109B	NA
chr4	110521328	ENSG00000005059.11	rs197217	3.13812e-05	0.0214319	0.517001	A	T	CCDC109B	NA
chr4	110519763	ENSG00000005059.11	rs197221	6.27577e-07	0.000705363	0.684994	G	C	CCDC109B	NA
chr4	110518960	ENSG00000005059.11	rs197224	3.13812e-05	0.0214319	0.517001	A	G	CCDC109B	NA
chr4	110517697	ENSG00000005059.11	rs197227	3.13812e-05	0.0214319	0.517001	T	G	CCDC109B	NA
chr4	110514947	ENSG00000005059.11	rs197231	1.52548e-06	0.00156033	0.651044	A	T	CCDC109B	NA
chr4	110636744	ENSG00000005059.11	rs2040716	1.04353e-06	0.00110337	0.631725	T	C	CCDC109B	NA
chr4	110550818	ENSG00000005059.11	rs2079131	1.23101e-11	3.4095e-08	0.900221	C	G	CCDC109B	NA
chr4	110579786	ENSG00000005059.11	rs2107050	4.43478e-08	6.25819e-05	-0.746741	C	T	CCDC109B	NA
chr4	110579836	ENSG00000005059.11	rs2107051	2.24346e-10	4.6407e-07	-0.864723	T	G	CCDC109B	NA
chr4	110606713	ENSG00000005059.11	rs2285712	6.78421e-09	1.08437e-05	0.759185	T	C	CCDC109B	NA
chr4	110607458	ENSG00000005059.11	rs28380238	2.39374e-11	5.8457e-08	0.871579	T	C	CCDC109B	NA
chr4	110593600	ENSG00000005059.11	rs28850086	3.714e-10	7.49808e-07	-0.831106	A	T	CCDC109B	NA
chr4	110591274	ENSG00000005059.11	rs28892996	7.9018e-10	1.50137e-06	-0.82001	G	A	CCDC109B	NA
chr4	110622910	ENSG00000005059.11	rs3181187	7.0448e-06	0.00596033	0.596956	T	C	CCDC109B	NA
chr4	110612537	ENSG00000005059.11	rs3181191	2.25518e-10	4.66408e-07	0.859394	G	A	CCDC109B	NA
chr4	110609791	ENSG00000005059.11	rs3182325	2.97069e-09	5.13436e-06	0.795799	C	T	CCDC109B	NA
chr4	110603231	ENSG00000005059.11	rs111254426	9.53419e-11	2.14854e-07	0.828149	CTGGT	C	CCDC109B	NA
chr4	110600992	ENSG00000005059.11	rs34176512	3.328e-11	7.987e-08	0.851337	G	C	CCDC109B	NA
chr4	110581324	ENSG00000005059.11	rs34754720	2.24346e-10	4.6407e-07	-0.864723	A	AT	CCDC109B	NA
chr4	110564530	ENSG00000005059.11	rs34925690	2.24346e-10	4.6407e-07	-0.864723	G	T	CCDC109B	NA
chr4	110564431	ENSG00000005059.11	rs35765265	6.20724e-06	0.00533057	-0.603054	T	TC	CCDC109B	NA
chr4	110567181	ENSG00000005059.11	rs35838666	2.24346e-10	4.6407e-07	-0.864723	C	T	CCDC109B	NA
chr4	110563792	ENSG00000005059.11	rs35934759	3.696e-12	1.17352e-08	0.89219	G	GA	CCDC109B	NA
chr4	110570139	ENSG00000005059.11	rs144942868	2.39374e-11	5.8457e-08	0.871579	TTTTA	T	CCDC109B	NA
chr4	110603784	ENSG00000005059.11	rs3733611	2.39374e-11	5.8457e-08	0.871579	T	C	CCDC109B	NA
chr4	110579003	ENSG00000005059.11	rs3756256	2.24346e-10	4.6407e-07	-0.864723	C	A	CCDC109B	NA
chr4	110584287	ENSG00000005059.11	rs3796911	2.39374e-11	5.8457e-08	0.871579	A	G	CCDC109B	NA
chr4	110584334	ENSG00000005059.11	rs3796912	2.39374e-11	5.8457e-08	0.871579	G	A	CCDC109B	NA
chr4	110586834	ENSG00000005059.11	rs4698745	6.78421e-09	1.08437e-05	0.759185	G	A	CCDC109B	NA
chr4	110599377	ENSG00000005059.11	rs4698746	4.43478e-08	6.25819e-05	-0.746741	G	A	CCDC109B	NA
chr4	110600568	ENSG00000005059.11	rs4698747	5.01314e-08	7.03909e-05	-0.746315	G	A	CCDC109B	NA
chr4	110600928	ENSG00000005059.11	rs4698748	2.97069e-09	5.13436e-06	0.795799	G	C	CCDC109B	NA
chr4	110590821	ENSG00000005059.11	rs4698776	4.58764e-10	9.1894e-07	-0.815448	G	A	CCDC109B	NA
chr4	110591740	ENSG00000005059.11	rs4698777	6.78421e-09	1.08437e-05	0.759185	C	T	CCDC109B	NA
chr4	110602430	ENSG00000005059.11	rs4698780	2.39374e-11	5.8457e-08	0.871579	T	G	CCDC109B	NA
chr4	110622157	ENSG00000005059.11	rs5030534	6.86338e-06	0.00582214	0.597349	T	C	CCDC109B	NA
chr4	110622127	ENSG00000005059.11	rs5030535	6.86338e-06	0.00582214	0.597349	C	T	CCDC109B	NA
chr4	110621820	ENSG00000005059.11	rs5030539	6.39917e-05	0.0397489	0.518335	A	G	CCDC109B	NA
chr4	110611198	ENSG00000005059.11	rs5030594	2.56021e-11	6.2387e-08	0.865421	T	G	CCDC109B	NA
chr4	110608967	ENSG00000005059.11	rs5030606	7.34355e-07	0.000814806	0.68475	G	A	CCDC109B	NA
chr4	110578374	ENSG00000005059.11	rs56707630	2.24346e-10	4.6407e-07	-0.864723	CAAAA	C	CCDC109B	NA
chr4	110590557	ENSG00000005059.11	rs59207576	2.24346e-10	4.6407e-07	-0.864723	C	T	CCDC109B	NA
chr4	110569880	ENSG00000005059.11	rs138704928	2.39374e-11	5.8457e-08	0.871579	CAAA	C	CCDC109B	NA
chr4	110568502	ENSG00000005059.11	rs60916792	7.74523e-07	0.00085676	0.650092	C	G	CCDC109B	NA
chr4	110538344	ENSG00000005059.11	rs6533437	3.10398e-06	0.00299096	0.643362	A	T	CCDC109B	NA
chr4	110538429	ENSG00000005059.11	rs6533438	7.36792e-10	1.40443e-06	0.838058	A	G	CCDC109B	NA
chr4	110538759	ENSG00000005059.11	rs6533439	3.09836e-06	0.0029858	0.643439	G	A	CCDC109B	NA
chr4	110539002	ENSG00000005059.11	rs6533440	3.09836e-06	0.0029858	0.643439	T	C	CCDC109B	NA
chr4	110561106	ENSG00000005059.11	rs6533444	3.696e-12	1.17352e-08	0.89219	A	G	CCDC109B	NA
chr4	110574609	ENSG00000005059.11	rs6533445	2.39374e-11	5.8457e-08	0.871579	A	G	CCDC109B	NA
chr4	110628048	ENSG00000005059.11	rs6533449	1.41024e-06	0.00145643	0.624995	A	G	CCDC109B	NA
chr4	110647195	ENSG00000005059.11	rs6533451	1.04353e-06	0.00110337	0.631725	A	G	CCDC109B	NA
chr4	110541111	ENSG00000005059.11	rs6810496	4.26002e-06	0.00388335	0.631897	C	A	CCDC109B	NA
chr4	110541232	ENSG00000005059.11	rs6810719	4.26002e-06	0.00388335	0.631897	C	T	CCDC109B	NA
chr4	110541840	ENSG00000005059.11	rs6811858	4.26002e-06	0.00388335	0.631897	A	C	CCDC109B	NA
chr4	110547116	ENSG00000005059.11	rs6815377	2.09407e-11	5.28575e-08	0.871279	C	G	CCDC109B	NA
chr4	110577808	ENSG00000005059.11	rs6816926	2.39374e-11	5.8457e-08	0.871579	G	T	CCDC109B	NA
chr4	110573743	ENSG00000005059.11	rs6825095	2.39374e-11	5.8457e-08	0.871579	C	G	CCDC109B	NA
chr4	110545228	ENSG00000005059.11	rs6827415	2.79616e-07	0.000339289	0.68575	T	C	CCDC109B	NA
chr4	110646154	ENSG00000005059.11	rs6831917	1.04353e-06	0.00110337	0.631725	T	C	CCDC109B	NA
chr4	110574513	ENSG00000005059.11	rs6831930	2.39374e-11	5.8457e-08	0.871579	G	A	CCDC109B	NA
chr4	110544696	ENSG00000005059.11	rs6832174	9.92451e-07	0.00105674	0.647389	C	T	CCDC109B	NA
chr4	110575948	ENSG00000005059.11	rs6833490	2.39374e-11	5.8457e-08	0.871579	T	G	CCDC109B	NA
chr4	110592462	ENSG00000005059.11	rs6834082	2.39374e-11	5.8457e-08	0.871579	G	T	CCDC109B	NA
chr4	110576488	ENSG00000005059.11	rs6834701	2.39374e-11	5.8457e-08	0.871579	T	C	CCDC109B	NA
chr4	110544956	ENSG00000005059.11	rs6849691	2.1393e-11	5.39387e-08	0.873767	C	G	CCDC109B	NA
chr4	110573849	ENSG00000005059.11	rs6851190	2.39374e-11	5.8457e-08	0.871579	T	C	CCDC109B	NA
chr4	110575666	ENSG00000005059.11	rs6851356	2.39374e-11	5.8457e-08	0.871579	G	C	CCDC109B	NA
chr4	110576053	ENSG00000005059.11	rs6856535	2.39374e-11	5.8457e-08	0.871579	C	T	CCDC109B	NA
chr4	110541110	ENSG00000005059.11	rs6858821	4.29515e-06	0.00391284	0.631616	A	C	CCDC109B	NA
chr4	110522264	ENSG00000005059.11	rs70954169	3.13812e-05	0.0214319	0.517001	TA	T	CCDC109B	NA
chr4	110569378	ENSG00000005059.11	rs33973223	2.39374e-11	5.8457e-08	0.871579	AAG	A	CCDC109B	NA
chr4	110569592	ENSG00000005059.11	rs726583	2.39374e-11	5.8457e-08	0.871579	A	T	CCDC109B	NA
chr4	110569555	ENSG00000005059.11	rs726584	2.46926e-11	6.01968e-08	0.871635	G	A	CCDC109B	NA
chr4	110569547	ENSG00000005059.11	rs726585	2.46926e-11	6.01968e-08	0.871635	T	C	CCDC109B	NA
chr4	110551601	ENSG00000005059.11	rs735642	1.23101e-11	3.4095e-08	0.900221	C	A	CCDC109B	NA
chr4	110600996	ENSG00000005059.11	rs75852942	3.328e-11	7.987e-08	0.851337	C	T	CCDC109B	NA
chr4	110575040	ENSG00000005059.11	rs76120516	2.24346e-10	4.6407e-07	-0.864723	C	A	CCDC109B	NA
chr4	110588957	ENSG00000005059.11	rs763370	5.01314e-08	7.03909e-05	-0.746315	C	T	CCDC109B	NA
chr4	110607338	ENSG00000005059.11	rs7672819	2.39374e-11	5.8457e-08	0.871579	C	G	CCDC109B	NA
chr4	110632195	ENSG00000005059.11	rs7674356	1.04353e-06	0.00110337	0.631725	C	A	CCDC109B	NA
chr4	110585645	ENSG00000005059.11	rs767598	6.06617e-09	9.81293e-06	0.746984	G	A	CCDC109B	NA
chr4	110546168	ENSG00000005059.11	rs7676806	1.69345e-10	3.55919e-07	0.870766	T	C	CCDC109B	NA
chr4	110626479	ENSG00000005059.11	rs7682236	8.86289e-07	0.000963364	0.635483	G	A	CCDC109B	NA
chr4	110628319	ENSG00000005059.11	rs7694620	1.41024e-06	0.00145643	0.624995	C	T	CCDC109B	NA
chr4	110576703	ENSG00000005059.11	rs7699736	2.39374e-11	5.8457e-08	0.871579	G	A	CCDC109B	NA
chr4	110576823	ENSG00000005059.11	rs7699969	2.29093e-05	0.0163819	0.552419	G	A	CCDC109B	NA
chr4	110600997	ENSG00000005059.11	rs79540995	3.328e-11	7.987e-08	0.851337	A	G	CCDC109B	NA
chr4	110568711	ENSG00000005059.11	rs9990765	2.39374e-11	5.8457e-08	0.871579	C	T	CCDC109B	NA
chr4	110629894	ENSG00000005059.11	rs9992400	1.04353e-06	0.00110337	0.631725	T	C	CCDC109B	NA
chr4	110569091	ENSG00000005059.11	rs9993532	2.39374e-11	5.8457e-08	0.871579	G	A	CCDC109B	NA
chr4	110570180	ENSG00000005059.11	rs9996648	2.39374e-11	5.8457e-08	0.871579	C	A	CCDC109B	NA
chr4	110570095	ENSG00000005059.11	rs9996730	2.39374e-11	5.8457e-08	0.871579	G	T	CCDC109B	NA
chr17	33301215	ENSG00000005156.7	rs978202	1.08524e-05	0.002693	-0.680192	C	T	LIG3	NA
chr17	33313729	ENSG00000005156.7	rs3135967	1.48329e-06	0.000444262	-0.713003	A	G	LIG3	NA
chr17	33331575	ENSG00000005156.7	rs1052536	9.80229e-07	0.000301259	-0.750343	C	T	LIG3	NA
chr17	33332629	ENSG00000005156.7	rs12948362	9.80229e-07	0.000301259	-0.750343	G	A	LIG3	NA
chr17	33356907	ENSG00000005156.7	rs11650512	8.57238e-07	0.00026471	-0.7404	G	A	LIG3	NA
chr17	33382734	ENSG00000005156.7	rs2339123	8.57238e-07	0.00026471	-0.7404	C	T	LIG3	NA
chr17	33399745	ENSG00000005156.7	rs1088450	8.57238e-07	0.00026471	-0.7404	T	C	LIG3	NA
chr17	33414758	ENSG00000005156.7	rs797989	8.05207e-07	0.000249362	-0.734957	C	A	LIG3	NA
chr17	33324382	ENSG00000005156.7	rs2074518	9.80229e-07	0.000301259	-0.750343	C	T	LIG3	NA
chr17	33269648	ENSG00000005156.7	rs2230553	1.17914e-05	0.00290976	-0.707744	C	G	LIG3	NA
chr17	33332177	ENSG00000005156.7	rs1003918	1.16794e-06	0.000356888	-0.748469	G	A	LIG3	NA
chr17	33351917	ENSG00000005156.7	rs10853174	8.57238e-07	0.00026471	-0.7404	C	T	LIG3	NA
chr17	33307586	ENSG00000005156.7	rs12945428	1.32455e-06	0.000402105	-0.730675	G	A	LIG3	NA
chr17	33265340	ENSG00000005156.7	rs12950956	1.17914e-05	0.00290976	-0.707744	C	T	LIG3	NA
chr17	33119359	ENSG00000005156.7	rs1297420	7.50785e-05	0.0153239	-0.78377	T	C	LIG3	NA
chr17	33383030	ENSG00000005156.7	rs1634800	8.57238e-07	0.00026471	-0.7404	C	T	LIG3	NA
chr17	33360374	ENSG00000005156.7	rs1634802	8.57238e-07	0.00026471	-0.7404	C	T	LIG3	NA
chr17	33270494	ENSG00000005156.7	rs16970468	1.69948e-05	0.00408538	-0.69737	A	G	LIG3	NA
chr17	33176094	ENSG00000005156.7	rs170923	2.4595e-05	0.00543404	-0.688081	A	G	LIG3	NA
chr17	33565966	ENSG00000005156.7	rs17547813	2.70179e-06	0.000783281	-1.29138	A	G	LIG3	NA
chr17	33477856	ENSG00000005156.7	rs199956755	6.19166e-05	0.0127843	-0.954884	CTCTT	C	LIG3	NA
chr17	33254856	ENSG00000005156.7	rs2062101	1.17914e-05	0.00290976	-0.707744	G	A	LIG3	NA
chr17	33382801	ENSG00000005156.7	rs2339122	8.57238e-07	0.00026471	-0.7404	T	A	LIG3	NA
chr17	33201618	ENSG00000005156.7	rs234810	1.97147e-05	0.00440857	-0.698408	T	C	LIG3	NA
chr17	33201866	ENSG00000005156.7	rs234811	1.97147e-05	0.00440857	-0.698408	A	C	LIG3	NA
chr17	33202750	ENSG00000005156.7	rs234812	1.97147e-05	0.00440857	-0.698408	T	A	LIG3	NA
chr17	33204746	ENSG00000005156.7	rs234814	1.97147e-05	0.00440857	-0.698408	G	C	LIG3	NA
chr17	33212866	ENSG00000005156.7	rs234819	1.97147e-05	0.00440857	-0.698408	A	C	LIG3	NA
chr17	33139575	ENSG00000005156.7	rs234821	7.69878e-06	0.00195557	0.721586	C	T	LIG3	NA
chr17	33141155	ENSG00000005156.7	rs234822	5.1932e-06	0.00134668	0.731777	G	C	LIG3	NA
chr17	33152135	ENSG00000005156.7	rs234823	4.5917e-05	0.00968625	-0.683336	T	C	LIG3	NA
chr17	33153319	ENSG00000005156.7	rs234824	4.5917e-05	0.00968625	-0.683336	C	G	LIG3	NA
chr17	33170483	ENSG00000005156.7	rs234828	3.62319e-05	0.00779142	-0.678495	C	T	LIG3	NA
chr17	33175444	ENSG00000005156.7	rs234829	3.62319e-05	0.00779142	-0.678495	G	T	LIG3	NA
chr17	33178161	ENSG00000005156.7	rs234830	2.4595e-05	0.00543404	-0.688081	C	T	LIG3	NA
chr17	33182821	ENSG00000005156.7	rs234832	2.4595e-05	0.00543404	-0.688081	G	T	LIG3	NA
chr17	33185780	ENSG00000005156.7	rs234833	2.4595e-05	0.00543404	-0.688081	C	T	LIG3	NA
chr17	33186925	ENSG00000005156.7	rs234834	2.4595e-05	0.00543404	-0.688081	A	G	LIG3	NA
chr17	33356540	ENSG00000005156.7	rs34986105	2.6763e-06	0.000776266	-0.706259	CT	C	LIG3	NA
chr17	33142272	ENSG00000005156.7	rs53782	5.1932e-06	0.00134668	0.731777	C	G	LIG3	NA
chr17	33238500	ENSG00000005156.7	rs62064815	1.19021e-05	0.00293557	-0.710967	G	A	LIG3	NA
chr17	33244846	ENSG00000005156.7	rs62064817	1.19021e-05	0.00293557	-0.710967	A	G	LIG3	NA
chr17	33293971	ENSG00000005156.7	rs62064824	1.63552e-05	0.00394152	-0.696161	C	G	LIG3	NA
chr17	33276532	ENSG00000005156.7	rs7217080	5.44072e-05	0.0113385	-0.656082	G	A	LIG3	NA
chr17	33231839	ENSG00000005156.7	rs72823633	1.19021e-05	0.00293557	-0.710967	C	A	LIG3	NA
chr17	33262857	ENSG00000005156.7	rs72823644	1.17914e-05	0.00290976	-0.707744	C	T	LIG3	NA
chr17	33553325	ENSG00000005156.7	rs74602253	2.70179e-06	0.000783281	-1.29138	T	C	LIG3	NA
chr17	33199938	ENSG00000005156.7	rs76631056	1.97147e-05	0.00440857	-0.698408	AC	A	LIG3	NA
chr17	33412739	ENSG00000005156.7	rs797990	7.79177e-07	0.000241479	-0.742836	G	A	LIG3	NA
chr17	33382205	ENSG00000005156.7	rs810042	8.57238e-07	0.00026471	-0.7404	G	A	LIG3	NA
chr17	48187884	ENSG00000005884.13	rs1063647	6.97935e-06	0.00178369	0.61762	C	T	ITGA3	NA
chr17	35848255	ENSG00000006114.11	rs853195	3.86985e-05	0.00826942	-0.721954	C	A	SYNRG	NA
chr17	35833481	ENSG00000006114.11	rs1859191	2.37035e-05	0.00524862	-0.772248	A	T	SYNRG	NA
chr17	35850553	ENSG00000006114.11	rs712039	6.34425e-05	0.0130822	-0.583878	C	T	SYNRG	NA
chr17	35898342	ENSG00000006114.11	rs2074409	1.34301e-05	0.00328644	-0.663184	G	T	SYNRG	NA
chr17	35874192	ENSG00000006114.11	rs1016678	1.40071e-05	0.00341773	-0.807095	A	G	SYNRG	NA
chr17	35874385	ENSG00000006114.11	rs1016680	1.07088e-05	0.00265887	-0.812392	A	C	SYNRG	NA
chr17	35899141	ENSG00000006114.11	rs1034686	7.121e-07	0.000221033	-0.808908	T	A	SYNRG	NA
chr17	35910735	ENSG00000006114.11	rs1048701	6.43358e-05	0.0132505	-0.607959	T	C	SYNRG	NA
chr17	35874936	ENSG00000006114.11	rs1063215	1.31944e-05	0.00323138	-0.80222	A	G	SYNRG	NA
chr17	35875511	ENSG00000006114.11	rs10648808	1.6761e-05	0.00403008	-0.801391	C	CAA	SYNRG	NA
chr17	35985120	ENSG00000006114.11	rs111349348	7.98485e-05	0.0162458	0.602577	T	C	SYNRG	NA
chr17	35925983	ENSG00000006114.11	rs11651124	7.39782e-05	0.0151209	0.60411	C	T	SYNRG	NA
chr17	35866325	ENSG00000006114.11	rs11653332	3.57314e-05	0.0076929	-0.760493	A	C	SYNRG	NA
chr17	35936594	ENSG00000006114.11	rs11654048	6.43358e-05	0.0132505	0.607959	T	C	SYNRG	NA
chr17	35983947	ENSG00000006114.11	rs11655384	7.3499e-05	0.0150276	0.604621	C	T	SYNRG	NA
chr17	35819237	ENSG00000006114.11	rs11655957	8.68567e-05	0.017597	-0.519147	C	T	SYNRG	NA
chr17	35856593	ENSG00000006114.11	rs11870754	2.37035e-05	0.00524862	-0.772248	A	G	SYNRG	NA
chr17	35868304	ENSG00000006114.11	rs12603185	3.57314e-05	0.0076929	-0.760493	T	C	SYNRG	NA
chr17	35920839	ENSG00000006114.11	rs12953286	4.32256e-05	0.0091881	0.575541	G	A	SYNRG	NA
chr17	35918854	ENSG00000006114.11	rs17576688	6.43358e-05	0.0132505	0.607959	T	C	SYNRG	NA
chr17	35946926	ENSG00000006114.11	rs17660494	2.76186e-05	0.00603277	0.712385	G	C	SYNRG	NA
chr17	35808594	ENSG00000006114.11	rs2030315	8.03105e-05	0.0163364	-0.523241	G	T	SYNRG	NA
chr17	35839066	ENSG00000006114.11	rs2074412	7.96516e-05	0.0162099	-0.516044	C	T	SYNRG	NA
chr17	35835031	ENSG00000006114.11	rs2107104	2.37035e-05	0.00524862	-0.772248	G	A	SYNRG	NA
chr17	35835080	ENSG00000006114.11	rs2107105	2.37035e-05	0.00524862	-0.772248	C	T	SYNRG	NA
chr17	35884717	ENSG00000006114.11	rs2158235	1.1453e-06	0.000350092	-0.788558	T	C	SYNRG	NA
chr17	35809162	ENSG00000006114.11	rs2522963	8.03105e-05	0.0163364	-0.523241	G	A	SYNRG	NA
chr17	35816318	ENSG00000006114.11	rs2522965	2.37035e-05	0.00524862	-0.772248	C	G	SYNRG	NA
chr17	35816616	ENSG00000006114.11	rs2522966	2.37035e-05	0.00524862	-0.772248	C	T	SYNRG	NA
chr17	35830300	ENSG00000006114.11	rs2522968	2.37035e-05	0.00524862	-0.772248	G	A	SYNRG	NA
chr17	35839021	ENSG00000006114.11	rs2522972	2.37035e-05	0.00524862	-0.772248	C	T	SYNRG	NA
chr17	35816451	ENSG00000006114.11	rs2680718	2.37035e-05	0.00524862	-0.772248	T	C	SYNRG	NA
chr17	35818462	ENSG00000006114.11	rs2680720	8.68567e-05	0.017597	-0.519147	T	A	SYNRG	NA
chr17	35844422	ENSG00000006114.11	rs2680721	2.37035e-05	0.00524862	-0.772248	A	C	SYNRG	NA
chr17	35899934	ENSG00000006114.11	rs3094501	4.63851e-06	0.00129944	-0.694307	G	A	SYNRG	NA
chr17	35906918	ENSG00000006114.11	rs3110621	4.32256e-05	0.0091881	-0.575541	T	C	SYNRG	NA
chr17	35899687	ENSG00000006114.11	rs3110624	5.27795e-06	0.0013666	-0.773049	T	G	SYNRG	NA
chr17	35898782	ENSG00000006114.11	rs3110625	1.37299e-06	0.000416181	-0.800081	T	C	SYNRG	NA
chr17	35891384	ENSG00000006114.11	rs3110628	7.121e-07	0.000221033	-0.808908	C	G	SYNRG	NA
chr17	35833024	ENSG00000006114.11	rs34252204	7.96516e-05	0.0162099	-0.516044	AT	A	SYNRG	NA
chr17	35850041	ENSG00000006114.11	rs373703160	3.86985e-05	0.00826942	-0.721954	CCCGCG	C	SYNRG	NA
chr17	35959251	ENSG00000006114.11	rs4239216	6.36884e-05	0.0131284	0.571402	G	C	SYNRG	NA
chr17	35817105	ENSG00000006114.11	rs4795200	2.37035e-05	0.00524862	-0.772248	A	G	SYNRG	NA
chr17	35828972	ENSG00000006114.11	rs4795203	2.37035e-05	0.00524862	-0.772248	T	C	SYNRG	NA
chr17	35929283	ENSG00000006114.11	rs56253237	6.43358e-05	0.0132505	0.607959	G	A	SYNRG	NA
chr17	35929466	ENSG00000006114.11	rs62073462	6.43358e-05	0.0132505	0.607959	C	T	SYNRG	NA
chr17	35833208	ENSG00000006114.11	rs6607275	2.37035e-05	0.00524862	-0.772248	T	C	SYNRG	NA
chr17	35884583	ENSG00000006114.11	rs6607277	8.09948e-07	0.000250806	-0.800702	G	A	SYNRG	NA
chr17	35868894	ENSG00000006114.11	rs71135733	3.70666e-05	0.0079505	-0.766507	C	CT	SYNRG	NA
chr17	35845580	ENSG00000006114.11	rs7213617	2.37035e-05	0.00524862	-0.772248	A	G	SYNRG	NA
chr17	35829668	ENSG00000006114.11	rs7217375	2.37035e-05	0.00524862	-0.772248	T	C	SYNRG	NA
chr17	35783416	ENSG00000006114.11	rs72828253	7.34117e-05	0.015011	0.739096	A	G	SYNRG	NA
chr17	35783812	ENSG00000006114.11	rs7501983	7.34117e-05	0.015011	0.739096	A	G	SYNRG	NA
chr17	35809119	ENSG00000006114.11	rs11321678	2.37035e-05	0.00524862	-0.772248	GT	G	SYNRG	NA
chr17	35840779	ENSG00000006114.11	rs79227379	4.29797e-05	0.00913845	-0.752948	A	AAAG	SYNRG	NA
chr17	35845916	ENSG00000006114.11	rs113089822	2.37035e-05	0.00524862	-0.772248	A	AAAAAC	SYNRG	NA
chr17	35858392	ENSG00000006114.11	rs8064314	2.37035e-05	0.00524862	-0.772248	A	G	SYNRG	NA
chr17	35866283	ENSG00000006114.11	rs8076711	3.57314e-05	0.0076929	-0.760493	G	A	SYNRG	NA
chr17	35821758	ENSG00000006114.11	rs853191	2.37035e-05	0.00524862	-0.772248	A	T	SYNRG	NA
chr17	35821931	ENSG00000006114.11	rs853192	2.37035e-05	0.00524862	-0.772248	G	C	SYNRG	NA
chr17	35823113	ENSG00000006114.11	rs853193	7.96516e-05	0.0162099	-0.516044	G	A	SYNRG	NA
chr17	35848045	ENSG00000006114.11	rs853194	3.86985e-05	0.00826942	-0.721954	A	C	SYNRG	NA
chr17	35849342	ENSG00000006114.11	rs853198	2.37035e-05	0.00524862	-0.772248	A	C	SYNRG	NA
chr17	35850225	ENSG00000006114.11	rs853199	3.86985e-05	0.00826942	-0.721954	T	C	SYNRG	NA
chr17	35807445	ENSG00000006114.11	rs853203	3.16631e-05	0.00686192	-0.765176	G	C	SYNRG	NA
chr17	35824396	ENSG00000006114.11	rs853205	7.96516e-05	0.0162099	-0.516044	C	T	SYNRG	NA
chr17	35826456	ENSG00000006114.11	rs853208	2.37035e-05	0.00524862	-0.772248	C	A	SYNRG	NA
chr17	35828164	ENSG00000006114.11	rs853211	2.37035e-05	0.00524862	-0.772248	T	C	SYNRG	NA
chr17	35860964	ENSG00000006114.11	rs853214	2.37035e-05	0.00524862	-0.772248	T	C	SYNRG	NA
chr17	35861133	ENSG00000006114.11	rs853215	2.37035e-05	0.00524862	-0.772248	A	G	SYNRG	NA
chr17	35787666	ENSG00000006114.11	rs853220	7.34117e-05	0.015011	-0.739096	C	T	SYNRG	NA
chr17	35791505	ENSG00000006114.11	rs853225	7.34117e-05	0.015011	-0.739096	A	C	SYNRG	NA
chr17	35799889	ENSG00000006114.11	rs853228	6.5157e-05	0.0134106	-0.740295	G	T	SYNRG	NA
chr17	35800919	ENSG00000006114.11	rs853229	6.5157e-05	0.0134106	-0.740295	A	G	SYNRG	NA
chr17	35811959	ENSG00000006114.11	rs853230	8.74099e-05	0.0177072	-0.526616	A	T	SYNRG	NA
chr17	35814383	ENSG00000006114.11	rs853231	8.74099e-05	0.0177072	-0.526616	G	A	SYNRG	NA
chr17	35842517	ENSG00000006114.11	rs853233	2.37035e-05	0.00524862	-0.772248	A	G	SYNRG	NA
chr17	35843050	ENSG00000006114.11	rs853234	2.37035e-05	0.00524862	-0.772248	C	T	SYNRG	NA
chr17	35793286	ENSG00000006114.11	rs860468	7.34117e-05	0.015011	-0.739096	G	C	SYNRG	NA
chr17	35850275	ENSG00000006114.11	rs862490	3.86985e-05	0.00826942	-0.721954	T	C	SYNRG	NA
chr17	35823995	ENSG00000006114.11	rs864083	2.37035e-05	0.00524862	-0.772248	C	T	SYNRG	NA
chr17	35851177	ENSG00000006114.11	rs865483	4.87773e-05	0.0102443	-0.747905	A	C	SYNRG	NA
chr17	35975176	ENSG00000006114.11	rs9892460	9.79316e-05	0.0196462	0.555149	G	A	SYNRG	NA
chr17	35959746	ENSG00000006114.11	rs9892947	6.43358e-05	0.0132505	0.607959	G	A	SYNRG	NA
chr17	35953981	ENSG00000006114.11	rs9893570	4.30705e-05	0.00915716	0.575591	G	C	SYNRG	NA
chr17	35857151	ENSG00000006114.11	rs9906140	2.37035e-05	0.00524862	-0.772248	G	A	SYNRG	NA
chr17	48626389	ENSG00000006282.15	rs8077316	5.94042e-06	0.00153117	-0.764129	C	T	SPATA20	NA
chr17	48626398	ENSG00000006282.15	rs8077323	5.94042e-06	0.00153117	-0.764129	C	T	SPATA20	NA
chr17	48628470	ENSG00000006282.15	rs9913430	7.14853e-06	0.00182412	-0.736928	T	A	SPATA20	NA
chr17	48627860	ENSG00000006282.15	rs10586811	5.94042e-06	0.00153117	-0.764129	CCT	C	SPATA20	NA
chr17	48628092	ENSG00000006282.15	rs1132414	5.94042e-06	0.00153117	-0.764129	A	G	SPATA20	NA
chr17	48625543	ENSG00000006282.15	rs12943759	1.37919e-06	0.000418034	0.785082	G	A	SPATA20	NA
chr17	48632310	ENSG00000006282.15	rs1809284	7.14912e-06	0.00182422	-0.7355	A	G	SPATA20	NA
chr17	48635052	ENSG00000006282.15	rs198535	2.62133e-09	9.88408e-07	-0.954188	A	G	SPATA20	NA
chr17	48629802	ENSG00000006282.15	rs2240217	7.14853e-06	0.00182412	-0.736928	C	T	SPATA20	NA
chr17	48630580	ENSG00000006282.15	rs2240218	7.14853e-06	0.00182412	-0.736928	A	T	SPATA20	NA
chr17	48635080	ENSG00000006282.15	rs34966325	3.70981e-05	0.00795672	0.700953	G	GC	SPATA20	NA
chr17	48629841	ENSG00000006282.15	rs3986428	7.14853e-06	0.00182412	-0.736928	C	CCTTT	SPATA20	NA
chr17	48642946	ENSG00000006282.15	rs4794162	4.65772e-05	0.00981327	0.686401	A	C	SPATA20	NA
chr17	48630814	ENSG00000006282.15	rs6504674	7.14853e-06	0.00182412	-0.736928	T	C	SPATA20	NA
chr17	48634357	ENSG00000006282.15	rs6504675	6.02075e-11	3.26739e-08	-1.01966	T	C	SPATA20	NA
chr17	48627148	ENSG00000006282.15	rs7214956	5.94042e-06	0.00153117	-0.764129	G	C	SPATA20	NA
chr17	48631324	ENSG00000006282.15	rs73338243	7.14853e-06	0.00182412	-0.736928	T	C	SPATA20	NA
chr17	48631607	ENSG00000006282.15	rs739924	7.14853e-06	0.00182412	-0.736928	T	C	SPATA20	NA
chr17	48629750	ENSG00000006282.15	rs8066368	7.14853e-06	0.00182412	-0.736928	A	C	SPATA20	NA
chr17	48625828	ENSG00000006282.15	rs8076470	4.11521e-11	2.25847e-08	-1.03516	C	T	SPATA20	NA
chr17	48626626	ENSG00000006282.15	rs8076628	5.94042e-06	0.00153117	-0.764129	G	A	SPATA20	NA
chr17	48625928	ENSG00000006282.15	rs8076632	1.15474e-11	6.49534e-09	-1.06994	C	G	SPATA20	NA
chr17	48626575	ENSG00000006282.15	rs8077587	5.94042e-06	0.00153117	-0.764129	C	T	SPATA20	NA
chr17	48634564	ENSG00000006282.15	rs8077755	7.29012e-06	0.00185804	-0.752298	T	G	SPATA20	NA
chr17	48629312	ENSG00000006282.15	rs8082568	7.14853e-06	0.00182412	-0.736928	G	C	SPATA20	NA
chr17	48631857	ENSG00000006282.15	rs873839	7.34894e-06	0.00187091	-0.756396	G	A	SPATA20	NA
chr17	48633271	ENSG00000006282.15	rs878619	1.77843e-10	9.32362e-08	-0.977618	A	G	SPATA20	NA
chr17	48632401	ENSG00000006282.15	rs898453	7.34894e-06	0.00187091	-0.756396	G	A	SPATA20	NA
chr17	48630452	ENSG00000006282.15	rs916978	7.14853e-06	0.00182412	-0.736928	T	C	SPATA20	NA
chr17	48633993	ENSG00000006282.15	rs9303559	3.69572e-11	2.03045e-08	-1.0379	C	CTG	SPATA20	NA
chr17	48624523	ENSG00000006282.15	rs9890200	3.29446e-11	1.81517e-08	-1.0618	A	C	SPATA20	NA
chr17	48628581	ENSG00000006282.15	rs9913677	7.14853e-06	0.00182412	-0.736928	T	A	SPATA20	NA
chr14	71231166	ENSG00000006432.11	rs559671024	7.80205e-07	0.00281146	0.781854	TA	TAA	MAP3K9	NA
chr14	71270054	ENSG00000006432.11	rs569690559	3.44516e-09	3.24587e-05	-0.93703	TAAAAAA	T	MAP3K9	NA
chr14	71226891	ENSG00000006432.11	rs10137262	7.80205e-07	0.00281146	0.781854	T	C	MAP3K9	NA
chr14	71229281	ENSG00000006432.11	rs886600	1.61881e-08	0.000118709	-0.814653	C	G	MAP3K9	NA
chr14	71252787	ENSG00000006432.11	rs55912635	5.2033e-08	0.000309375	-0.830386	G	A	MAP3K9	NA
chr14	71236728	ENSG00000006432.11	rs7160912	2.49906e-08	0.000176351	-0.837521	C	A	MAP3K9	NA
chr14	71266348	ENSG00000006432.11	rs10083428	9.98236e-09	7.7943e-05	-0.979642	G	A	MAP3K9	NA
chr14	71215729	ENSG00000006432.11	rs10129495	7.80205e-07	0.00281146	0.781854	G	A	MAP3K9	NA
chr14	71251183	ENSG00000006432.11	rs10131177	7.80205e-07	0.00281146	0.781854	G	A	MAP3K9	NA
chr14	71251422	ENSG00000006432.11	rs10131364	7.80205e-07	0.00281146	0.781854	G	C	MAP3K9	NA
chr14	71318970	ENSG00000006432.11	rs10140775	1.63605e-05	0.032258	0.716952	G	A	MAP3K9	NA
chr14	71249230	ENSG00000006432.11	rs10141804	7.80205e-07	0.00281146	0.781854	C	T	MAP3K9	NA
chr14	71237823	ENSG00000006432.11	rs10143748	7.80205e-07	0.00281146	0.781854	G	A	MAP3K9	NA
chr14	71287812	ENSG00000006432.11	rs10147150	5.72209e-07	0.00216292	0.797212	T	C	MAP3K9	NA
chr14	71309816	ENSG00000006432.11	rs1024511	3.37822e-08	0.00022251	-0.990085	C	T	MAP3K9	NA
chr14	71212158	ENSG00000006432.11	rs10483834	9.98236e-09	7.7943e-05	-0.979642	A	G	MAP3K9	NA
chr14	71283354	ENSG00000006432.11	rs10570982	1.26285e-08	9.47378e-05	-0.978421	CAA	C	MAP3K9	NA
chr14	71264134	ENSG00000006432.11	rs10624095	5.62803e-07	0.00213011	-0.775604	A	AAAT	MAP3K9	NA
chr14	71265893	ENSG00000006432.11	rs10710031	9.98236e-09	7.7943e-05	-0.979642	AT	A	MAP3K9	NA
chr14	71220579	ENSG00000006432.11	rs10873240	5.99455e-08	0.000348877	-0.804779	A	G	MAP3K9	NA
chr14	71274579	ENSG00000006432.11	rs10873243	7.80205e-07	0.00281146	0.781854	T	A	MAP3K9	NA
chr14	71274722	ENSG00000006432.11	rs11158882	7.80205e-07	0.00281146	0.781854	C	G	MAP3K9	NA
chr14	71296038	ENSG00000006432.11	rs11308445	9.98236e-09	7.7943e-05	-0.979642	AG	A	MAP3K9	NA
chr14	71226770	ENSG00000006432.11	rs11338119	3.39894e-09	3.20919e-05	-0.883627	GC	G	MAP3K9	NA
chr14	71231063	ENSG00000006432.11	rs113558246	1.61881e-08	0.000118709	-0.814653	T	TATTG	MAP3K9	NA
chr14	71262859	ENSG00000006432.11	rs11454371	5.62803e-07	0.00213011	-0.775604	T	TC	MAP3K9	NA
chr14	71289394	ENSG00000006432.11	rs114911942	2.37475e-07	0.00106672	-0.875377	T	C	MAP3K9	NA
chr14	71245862	ENSG00000006432.11	rs11620710	8.41492e-08	0.000471348	-0.788455	A	G	MAP3K9	NA
chr14	71249094	ENSG00000006432.11	rs11621269	2.90935e-07	0.00126427	-0.746365	T	C	MAP3K9	NA
chr14	71228000	ENSG00000006432.11	rs11621281	7.80205e-07	0.00281146	0.781854	G	A	MAP3K9	NA
chr14	71252786	ENSG00000006432.11	rs11622833	1.52578e-06	0.00471277	-0.70855	A	C	MAP3K9	NA
chr14	71252655	ENSG00000006432.11	rs11622867	1.52578e-06	0.00471277	-0.70855	G	C	MAP3K9	NA
chr14	71217013	ENSG00000006432.11	rs11622989	3.26913e-07	0.00139919	-0.742459	C	T	MAP3K9	NA
chr14	71266922	ENSG00000006432.11	rs11624934	6.75433e-07	0.00252812	0.788759	A	G	MAP3K9	NA
chr14	71289549	ENSG00000006432.11	rs11625330	2.41643e-06	0.00696035	0.779967	C	T	MAP3K9	NA
chr14	71255906	ENSG00000006432.11	rs11626707	1.52578e-06	0.00471277	-0.70855	G	T	MAP3K9	NA
chr14	71286436	ENSG00000006432.11	rs11844844	1.1172e-06	0.00370703	-0.72536	G	A	MAP3K9	NA
chr14	71288910	ENSG00000006432.11	rs11847356	9.98236e-09	7.7943e-05	-0.979642	C	G	MAP3K9	NA
chr14	71288771	ENSG00000006432.11	rs11847373	9.98236e-09	7.7943e-05	-0.979642	G	C	MAP3K9	NA
chr14	71250759	ENSG00000006432.11	rs11852001	1.52578e-06	0.00471277	-0.70855	G	C	MAP3K9	NA
chr14	71323514	ENSG00000006432.11	rs12433458	1.63605e-05	0.032258	0.716952	A	C	MAP3K9	NA
chr14	71235653	ENSG00000006432.11	rs12433469	3.57152e-08	0.000227741	-0.820754	C	T	MAP3K9	NA
chr14	71319042	ENSG00000006432.11	rs12434514	1.63605e-05	0.032258	0.716952	G	C	MAP3K9	NA
chr14	71257406	ENSG00000006432.11	rs12437037	2.90935e-07	0.00126427	-0.746365	A	G	MAP3K9	NA
chr14	71218936	ENSG00000006432.11	rs12437256	1.20038e-08	9.02823e-05	-0.828022	T	A	MAP3K9	NA
chr14	71256367	ENSG00000006432.11	rs12590049	5.2033e-08	0.000309375	-0.830386	G	A	MAP3K9	NA
chr14	71319317	ENSG00000006432.11	rs12879624	1.63605e-05	0.032258	0.716952	T	C	MAP3K9	NA
chr14	71246298	ENSG00000006432.11	rs12883087	5.99455e-08	0.000348877	-0.804779	C	T	MAP3K9	NA
chr14	71246386	ENSG00000006432.11	rs12883244	5.99455e-08	0.000348877	-0.804779	C	T	MAP3K9	NA
chr14	71229238	ENSG00000006432.11	rs12886990	7.80205e-07	0.00281146	0.781854	G	A	MAP3K9	NA
chr14	71287229	ENSG00000006432.11	rs12887479	3.63262e-07	0.00152002	0.798525	G	A	MAP3K9	NA
chr14	71231186	ENSG00000006432.11	rs12888427	7.80205e-07	0.00281146	0.781854	G	T	MAP3K9	NA
chr14	71241666	ENSG00000006432.11	rs12895576	1.61881e-08	0.000118709	-0.814653	A	C	MAP3K9	NA
chr14	71236897	ENSG00000006432.11	rs12897648	7.80205e-07	0.00281146	0.781854	C	T	MAP3K9	NA
chr14	71289172	ENSG00000006432.11	rs139296589	2.37475e-07	0.00106672	-0.875377	CCCCTCTCCTCCCGCTCTCTCTCGCTCT	C	MAP3K9	NA
chr14	71261410	ENSG00000006432.11	rs141219500	1.14636e-05	0.0246616	0.726906	T	TC	MAP3K9	NA
chr14	71280911	ENSG00000006432.11	rs142238847	9.98236e-09	7.7943e-05	-0.979642	GACTTTT	G	MAP3K9	NA
chr14	71313607	ENSG00000006432.11	rs144594254	3.37822e-08	0.00022251	-0.990085	A	AT	MAP3K9	NA
chr14	71313893	ENSG00000006432.11	rs145521875	3.37822e-08	0.00022251	-0.990085	ACCTCAACCTCCCAAAGTGTTGGGATTACAG	A	MAP3K9	NA
chr14	71229712	ENSG00000006432.11	rs147716184	9.98236e-09	7.7943e-05	-0.979642	CACAA	C	MAP3K9	NA
chr14	71234664	ENSG00000006432.11	rs1548584	9.98236e-09	7.7943e-05	-0.979642	T	C	MAP3K9	NA
chr14	71234596	ENSG00000006432.11	rs1548585	1.20038e-08	9.02823e-05	-0.828022	T	C	MAP3K9	NA
chr14	71234378	ENSG00000006432.11	rs17108492	4.326e-06	0.0108889	0.754617	C	T	MAP3K9	NA
chr14	71240808	ENSG00000006432.11	rs17108510	2.49906e-08	0.000176351	-0.837521	C	G	MAP3K9	NA
chr14	71258159	ENSG00000006432.11	rs17108546	4.64946e-09	4.22697e-05	-0.884235	A	G	MAP3K9	NA
chr14	71264673	ENSG00000006432.11	rs17108554	1.72495e-07	0.000829455	-0.913237	G	C	MAP3K9	NA
chr14	71236003	ENSG00000006432.11	rs17176985	9.98236e-09	7.7943e-05	-0.979642	G	A	MAP3K9	NA
chr14	71238443	ENSG00000006432.11	rs17177014	9.98236e-09	7.7943e-05	-0.979642	T	C	MAP3K9	NA
chr14	71253069	ENSG00000006432.11	rs17177097	5.2033e-08	0.000309375	-0.830386	C	T	MAP3K9	NA
chr14	71281741	ENSG00000006432.11	rs17177187	5.62803e-07	0.00213011	-0.775604	T	C	MAP3K9	NA
chr14	71297300	ENSG00000006432.11	rs17177271	9.98236e-09	7.7943e-05	-0.979642	A	C	MAP3K9	NA
chr14	71243343	ENSG00000006432.11	rs17766512	9.98236e-09	7.7943e-05	-0.979642	T	A	MAP3K9	NA
chr14	71251466	ENSG00000006432.11	rs17766551	1.83419e-06	0.00544177	-0.974493	G	C	MAP3K9	NA
chr14	71262932	ENSG00000006432.11	rs17766621	5.62803e-07	0.00213011	-0.775604	T	C	MAP3K9	NA
chr14	71280816	ENSG00000006432.11	rs17766661	9.98236e-09	7.7943e-05	-0.979642	C	T	MAP3K9	NA
chr14	71305485	ENSG00000006432.11	rs17766733	3.37822e-08	0.00022251	-0.990085	G	A	MAP3K9	NA
chr14	71283026	ENSG00000006432.11	rs1859460	9.98236e-09	7.7943e-05	-0.979642	T	A	MAP3K9	NA
chr14	71282705	ENSG00000006432.11	rs1859461	9.98236e-09	7.7943e-05	-0.979642	G	A	MAP3K9	NA
chr14	71282607	ENSG00000006432.11	rs1859462	7.27247e-07	0.00267696	-0.763765	A	G	MAP3K9	NA
chr14	71282502	ENSG00000006432.11	rs1859463	5.62803e-07	0.00213011	-0.775604	G	A	MAP3K9	NA
chr14	71254115	ENSG00000006432.11	rs1987652	7.34179e-07	0.0026919	0.785387	C	T	MAP3K9	NA
chr14	71244803	ENSG00000006432.11	rs141191354	7.80205e-07	0.00281146	0.781854	T	TTTG	MAP3K9	NA
chr14	71292750	ENSG00000006432.11	rs201404034	2.06205e-10	3.28722e-06	-1.07889	A	AG	MAP3K9	NA
chr14	71271376	ENSG00000006432.11	rs2023954	9.98236e-09	7.7943e-05	-0.979642	A	G	MAP3K9	NA
chr14	71281599	ENSG00000006432.11	rs2158528	3.33702e-07	0.00142065	-0.782135	G	A	MAP3K9	NA
chr14	71246995	ENSG00000006432.11	rs2158530	7.80205e-07	0.00281146	0.781854	T	C	MAP3K9	NA
chr14	71246968	ENSG00000006432.11	rs2158531	7.80205e-07	0.00281146	0.781854	T	C	MAP3K9	NA
chr14	71215380	ENSG00000006432.11	rs2332457	1.20038e-08	9.02823e-05	-0.828022	T	G	MAP3K9	NA
chr14	71323249	ENSG00000006432.11	rs244620	1.47551e-05	0.0297935	0.685154	T	C	MAP3K9	NA
chr14	71320257	ENSG00000006432.11	rs244622	3.37822e-08	0.00022251	0.990085	T	C	MAP3K9	NA
chr14	71320197	ENSG00000006432.11	rs244623	3.37822e-08	0.00022251	0.990085	A	G	MAP3K9	NA
chr14	71319681	ENSG00000006432.11	rs244624	3.37822e-08	0.00022251	0.990085	G	T	MAP3K9	NA
chr14	71317984	ENSG00000006432.11	rs244626	3.37822e-08	0.00022251	0.990085	T	C	MAP3K9	NA
chr14	71316961	ENSG00000006432.11	rs244627	3.37822e-08	0.00022251	0.990085	A	G	MAP3K9	NA
chr14	71315939	ENSG00000006432.11	rs244630	3.37822e-08	0.00022251	0.990085	A	G	MAP3K9	NA
chr14	71229486	ENSG00000006432.11	rs28420983	7.80205e-07	0.00281146	0.781854	T	G	MAP3K9	NA
chr14	71230200	ENSG00000006432.11	rs3081478	1.20038e-08	9.02823e-05	-0.828022	A	ATAATACCT	MAP3K9	NA
chr14	71271409	ENSG00000006432.11	rs3081535	9.98236e-09	7.7943e-05	-0.979642	TAA	T	MAP3K9	NA
chr14	71219088	ENSG00000006432.11	rs34307438	1.20038e-08	9.02823e-05	-0.828022	T	C	MAP3K9	NA
chr14	71250178	ENSG00000006432.11	rs35250978	4.04226e-07	0.00165215	-0.729817	C	CT	MAP3K9	NA
chr14	71246041	ENSG00000006432.11	rs35438375	5.99455e-08	0.000348877	-0.804779	A	C	MAP3K9	NA
chr14	71231184	ENSG00000006432.11	rs35506365	3.39894e-09	3.20919e-05	-0.883627	C	T	MAP3K9	NA
chr14	71269616	ENSG00000006432.11	rs36025596	3.33702e-07	0.00142065	-0.782135	A	C	MAP3K9	NA
chr14	71245740	ENSG00000006432.11	rs36027985	5.99455e-08	0.000348877	-0.804779	GA	G	MAP3K9	NA
chr14	71230759	ENSG00000006432.11	rs36047993	1.61881e-08	0.000118709	-0.814653	T	C	MAP3K9	NA
chr14	71275986	ENSG00000006432.11	rs3742847	1.83419e-06	0.00544177	-0.974493	C	A	MAP3K9	NA
chr14	71288412	ENSG00000006432.11	rs3841484	6.48978e-07	0.00243427	0.799036	T	TA	MAP3K9	NA
chr14	71296910	ENSG00000006432.11	rs4583163	9.98236e-09	7.7943e-05	-0.979642	T	C	MAP3K9	NA
chr14	71296633	ENSG00000006432.11	rs4595741	9.98236e-09	7.7943e-05	-0.979642	G	T	MAP3K9	NA
chr14	71269111	ENSG00000006432.11	rs4899371	3.33702e-07	0.00142065	-0.782135	A	G	MAP3K9	NA
chr14	71293807	ENSG00000006432.11	rs4899372	2.37475e-07	0.00106672	-0.875377	G	A	MAP3K9	NA
chr14	71294095	ENSG00000006432.11	rs4899373	2.37475e-07	0.00106672	-0.875377	C	G	MAP3K9	NA
chr14	71298897	ENSG00000006432.11	rs4899374	1.45e-07	0.000738398	-0.957267	T	C	MAP3K9	NA
chr14	71209025	ENSG00000006432.11	rs4902843	7.80205e-07	0.00281146	0.781854	C	A	MAP3K9	NA
chr14	71219210	ENSG00000006432.11	rs4902846	1.67479e-06	0.00506274	0.78575	G	A	MAP3K9	NA
chr14	71220037	ENSG00000006432.11	rs4902847	2.49906e-08	0.000176351	-0.837521	G	A	MAP3K9	NA
chr14	71220216	ENSG00000006432.11	rs4902848	2.49906e-08	0.000176351	-0.837521	G	A	MAP3K9	NA
chr14	71231732	ENSG00000006432.11	rs4902849	7.80205e-07	0.00281146	0.781854	A	T	MAP3K9	NA
chr14	71248391	ENSG00000006432.11	rs4902854	1.5506e-05	0.0309437	0.636208	T	C	MAP3K9	NA
chr14	71254954	ENSG00000006432.11	rs4902855	1.52578e-06	0.00471277	-0.70855	C	T	MAP3K9	NA
chr14	71264124	ENSG00000006432.11	rs4902856	5.62803e-07	0.00213011	-0.775604	A	G	MAP3K9	NA
chr14	71267345	ENSG00000006432.11	rs4902857	9.98236e-09	7.7943e-05	-0.979642	C	T	MAP3K9	NA
chr14	71272792	ENSG00000006432.11	rs4902858	9.98236e-09	7.7943e-05	-0.979642	G	A	MAP3K9	NA
chr14	71272825	ENSG00000006432.11	rs4902859	9.98236e-09	7.7943e-05	-0.979642	C	T	MAP3K9	NA
chr14	71295290	ENSG00000006432.11	rs4902862	9.98236e-09	7.7943e-05	-0.979642	G	A	MAP3K9	NA
chr14	71249471	ENSG00000006432.11	rs55717811	4.64946e-09	4.22697e-05	-0.884235	C	G	MAP3K9	NA
chr14	71285668	ENSG00000006432.11	rs55881198	4.15735e-08	0.000257993	-0.83916	C	T	MAP3K9	NA
chr14	71285547	ENSG00000006432.11	rs56327470	4.15735e-08	0.000257993	-0.83916	A	G	MAP3K9	NA
chr14	71258441	ENSG00000006432.11	rs57284652	9.98236e-09	7.7943e-05	-0.979642	C	T	MAP3K9	NA
chr14	71252397	ENSG00000006432.11	rs57843652	9.98236e-09	7.7943e-05	-0.979642	T	C	MAP3K9	NA
chr14	71206263	ENSG00000006432.11	rs58162675	1.61881e-08	0.000118709	-0.814653	A	T	MAP3K9	NA
chr14	71322170	ENSG00000006432.11	rs58488382	3.37822e-08	0.00022251	0.990085	G	GA	MAP3K9	NA
chr14	71315403	ENSG00000006432.11	rs58696521	3.37822e-08	0.00022251	-0.990085	G	A	MAP3K9	NA
chr14	71254118	ENSG00000006432.11	rs59858521	9.98236e-09	7.7943e-05	-0.979642	G	A	MAP3K9	NA
chr14	71254126	ENSG00000006432.11	rs60533515	9.98236e-09	7.7943e-05	-0.979642	G	A	MAP3K9	NA
chr14	71315066	ENSG00000006432.11	rs60952676	3.37822e-08	0.00022251	-0.990085	C	A	MAP3K9	NA
chr14	71303619	ENSG00000006432.11	rs61194329	9.64347e-06	0.0214563	0.763696	A	G	MAP3K9	NA
chr14	71206275	ENSG00000006432.11	rs61359483	1.61881e-08	0.000118709	-0.814653	C	A	MAP3K9	NA
chr14	71213115	ENSG00000006432.11	rs61988426	9.98236e-09	7.7943e-05	-0.979642	C	T	MAP3K9	NA
chr14	71213190	ENSG00000006432.11	rs61988427	9.98236e-09	7.7943e-05	-0.979642	A	G	MAP3K9	NA
chr14	71218121	ENSG00000006432.11	rs61990472	9.98236e-09	7.7943e-05	-0.979642	T	G	MAP3K9	NA
chr14	71231713	ENSG00000006432.11	rs61990476	9.98236e-09	7.7943e-05	-0.979642	A	G	MAP3K9	NA
chr14	71252618	ENSG00000006432.11	rs61990481	9.98236e-09	7.7943e-05	-0.979642	C	T	MAP3K9	NA
chr14	71261754	ENSG00000006432.11	rs61990518	9.98236e-09	7.7943e-05	-0.979642	G	A	MAP3K9	NA
chr14	71262222	ENSG00000006432.11	rs61990519	9.98236e-09	7.7943e-05	-0.979642	T	C	MAP3K9	NA
chr14	71263236	ENSG00000006432.11	rs61990520	1.72495e-07	0.000829455	-0.913237	C	G	MAP3K9	NA
chr14	71265818	ENSG00000006432.11	rs61990521	9.98236e-09	7.7943e-05	-0.979642	A	G	MAP3K9	NA
chr14	71269695	ENSG00000006432.11	rs61990523	9.98236e-09	7.7943e-05	-0.979642	C	T	MAP3K9	NA
chr14	71285675	ENSG00000006432.11	rs61990526	9.98236e-09	7.7943e-05	-0.979642	A	G	MAP3K9	NA
chr14	71285839	ENSG00000006432.11	rs61990527	9.96689e-09	7.7943e-05	-0.952204	G	C	MAP3K9	NA
chr14	71289093	ENSG00000006432.11	rs61990550	9.98236e-09	7.7943e-05	-0.979642	T	C	MAP3K9	NA
chr14	71291659	ENSG00000006432.11	rs61990551	2.37475e-07	0.00106672	-0.875377	T	C	MAP3K9	NA
chr14	71294248	ENSG00000006432.11	rs61990553	9.98236e-09	7.7943e-05	-0.979642	T	C	MAP3K9	NA
chr14	71297220	ENSG00000006432.11	rs61990554	9.98236e-09	7.7943e-05	-0.979642	G	A	MAP3K9	NA
chr14	71306558	ENSG00000006432.11	rs61990557	3.37822e-08	0.00022251	-0.990085	T	C	MAP3K9	NA
chr14	71310604	ENSG00000006432.11	rs61990558	2.26328e-06	0.00655569	-1.01544	C	T	MAP3K9	NA
chr14	71224220	ENSG00000006432.11	rs6573979	1.20038e-08	9.02823e-05	-0.828022	T	C	MAP3K9	NA
chr14	71290478	ENSG00000006432.11	rs6573982	9.98236e-09	7.7943e-05	-0.979642	C	A	MAP3K9	NA
chr14	71290757	ENSG00000006432.11	rs6573983	2.37475e-07	0.00106672	-0.875377	C	T	MAP3K9	NA
chr14	71302314	ENSG00000006432.11	rs6573984	1.45e-07	0.000738398	-0.957267	G	T	MAP3K9	NA
chr14	71303374	ENSG00000006432.11	rs71105744	1.02509e-05	0.0225625	0.709961	G	GA	MAP3K9	NA
chr14	71285802	ENSG00000006432.11	rs574762270	9.98236e-09	7.7943e-05	-0.979642	G	GTTTTTGT	MAP3K9	NA
chr14	71289408	ENSG00000006432.11	rs7140822	8.55954e-07	0.00305687	-0.760171	A	T	MAP3K9	NA
chr14	71289647	ENSG00000006432.11	rs7141204	2.37475e-07	0.00106672	-0.875377	A	G	MAP3K9	NA
chr14	71226303	ENSG00000006432.11	rs71425216	7.80205e-07	0.00281146	0.781854	G	C	MAP3K9	NA
chr14	71278703	ENSG00000006432.11	rs71425219	7.80205e-07	0.00281146	0.781854	C	A	MAP3K9	NA
chr14	71320449	ENSG00000006432.11	rs71425222	1.63605e-05	0.032258	0.716952	A	G	MAP3K9	NA
chr14	71295001	ENSG00000006432.11	rs7144786	1.1172e-06	0.00370703	-0.72536	G	T	MAP3K9	NA
chr14	71296115	ENSG00000006432.11	rs7150793	9.98236e-09	7.7943e-05	-0.979642	C	T	MAP3K9	NA
chr14	71268446	ENSG00000006432.11	rs7151024	4.26435e-08	0.000261681	-0.989592	G	C	MAP3K9	NA
chr14	71238686	ENSG00000006432.11	rs7151405	2.49906e-08	0.000176351	-0.837521	C	T	MAP3K9	NA
chr14	71284478	ENSG00000006432.11	rs7153775	3.33702e-07	0.00142065	-0.782135	C	T	MAP3K9	NA
chr14	71284625	ENSG00000006432.11	rs7153836	5.62803e-07	0.00213011	-0.775604	A	G	MAP3K9	NA
chr14	71235783	ENSG00000006432.11	rs7154907	2.49906e-08	0.000176351	-0.837521	C	G	MAP3K9	NA
chr14	71290125	ENSG00000006432.11	rs7157405	1.47613e-09	1.56277e-05	-1.00657	C	T	MAP3K9	NA
chr14	71220623	ENSG00000006432.11	rs7161415	1.61881e-08	0.000118709	-0.814653	T	C	MAP3K9	NA
chr14	71244794	ENSG00000006432.11	rs72721934	5.99455e-08	0.000348877	-0.804779	T	C	MAP3K9	NA
chr14	71292287	ENSG00000006432.11	rs72721952	2.37475e-07	0.00106672	-0.875377	C	T	MAP3K9	NA
chr14	71284115	ENSG00000006432.11	rs757570	9.98236e-09	7.7943e-05	-0.979642	A	G	MAP3K9	NA
chr14	71230744	ENSG00000006432.11	rs75847975	9.98236e-09	7.7943e-05	-0.979642	T	C	MAP3K9	NA
chr14	71265253	ENSG00000006432.11	rs77646192	1.72495e-07	0.000829455	-0.913237	T	C	MAP3K9	NA
chr14	71233816	ENSG00000006432.11	rs8005459	1.20038e-08	9.02823e-05	-0.828022	C	G	MAP3K9	NA
chr14	71251202	ENSG00000006432.11	rs8006715	9.98236e-09	7.7943e-05	-0.979642	G	A	MAP3K9	NA
chr14	71207878	ENSG00000006432.11	rs8008802	7.80205e-07	0.00281146	0.781854	G	A	MAP3K9	NA
chr14	71292948	ENSG00000006432.11	rs8011857	1.78007e-06	0.00529182	-0.729329	A	G	MAP3K9	NA
chr14	71217221	ENSG00000006432.11	rs8014356	3.26913e-07	0.00139919	-0.742459	G	T	MAP3K9	NA
chr14	71217628	ENSG00000006432.11	rs8014624	3.26913e-07	0.00139919	-0.742459	A	T	MAP3K9	NA
chr14	71217219	ENSG00000006432.11	rs8015238	7.80205e-07	0.00281146	0.781854	T	C	MAP3K9	NA
chr14	71293179	ENSG00000006432.11	rs8016344	9.98236e-09	7.7943e-05	-0.979642	C	T	MAP3K9	NA
chr14	71309597	ENSG00000006432.11	rs8018803	2.26328e-06	0.00655569	-1.01544	T	C	MAP3K9	NA
chr14	71262337	ENSG00000006432.11	rs8018972	1.72495e-07	0.000829455	-0.913237	C	T	MAP3K9	NA
chr14	71281398	ENSG00000006432.11	rs8019053	1.72495e-07	0.000829455	-0.913237	G	T	MAP3K9	NA
chr14	71278113	ENSG00000006432.11	rs8019156	3.49295e-06	0.00945461	-0.722053	C	T	MAP3K9	NA
chr14	71232367	ENSG00000006432.11	rs8019261	7.80205e-07	0.00281146	0.781854	C	T	MAP3K9	NA
chr14	71232583	ENSG00000006432.11	rs8019448	2.35178e-06	0.00678744	0.767341	A	G	MAP3K9	NA
chr14	71253501	ENSG00000006432.11	rs8019513	1.67479e-06	0.00506274	0.78575	T	C	MAP3K9	NA
chr14	71257195	ENSG00000006432.11	rs8020663	7.80205e-07	0.00281146	0.781854	G	A	MAP3K9	NA
chr14	71290895	ENSG00000006432.11	rs8020803	2.37475e-07	0.00106672	-0.875377	G	A	MAP3K9	NA
chr14	71266779	ENSG00000006432.11	rs8022269	3.33702e-07	0.00142065	-0.782135	A	G	MAP3K9	NA
chr14	71245065	ENSG00000006432.11	rs8022333	7.80205e-07	0.00281146	0.781854	C	T	MAP3K9	NA
chr14	71245222	ENSG00000006432.11	rs8022401	7.80205e-07	0.00281146	0.781854	A	C	MAP3K9	NA
chr14	71275323	ENSG00000006432.11	rs8022410	3.33702e-07	0.00142065	-0.782135	A	G	MAP3K9	NA
chr14	71266942	ENSG00000006432.11	rs8022621	9.98236e-09	7.7943e-05	-0.979642	C	T	MAP3K9	NA
chr14	71245174	ENSG00000006432.11	rs8022803	5.99455e-08	0.000348877	-0.804779	G	A	MAP3K9	NA
chr14	71228701	ENSG00000006432.11	rs9323548	7.80205e-07	0.00281146	0.781854	A	C	MAP3K9	NA
chr7	139735856	ENSG00000006459.6	rs199610373	2.97425e-05	0.0217064	-0.615488	A	G	JHDM1D	NA
chr1	55304970	ENSG00000006555.6	rs7549251	3.15658e-05	0.0360855	-0.586032	G	A	TTC22	NA
chr1	55273580	ENSG00000006555.6	rs9782980	1.53648e-06	0.00292688	-0.706318	G	T	TTC22	NA
chr1	55287087	ENSG00000006555.6	rs10788987	2.58543e-05	0.0312607	-0.605237	G	A	TTC22	NA
chr1	55263877	ENSG00000006555.6	rs1147986	1.43611e-05	0.0191208	-0.708082	C	A	TTC22	NA
chr1	55297984	ENSG00000006555.6	rs1541426	1.6982e-05	0.0220472	-0.615145	A	G	TTC22	NA
chr1	55271495	ENSG00000006555.6	rs2077061	5.47943e-07	0.00125084	-0.747119	G	T	TTC22	NA
chr1	55305566	ENSG00000006555.6	rs2162477	3.15658e-05	0.0360855	-0.586032	G	A	TTC22	NA
chr1	55305523	ENSG00000006555.6	rs2317790	3.15658e-05	0.0360855	-0.586032	G	A	TTC22	NA
chr1	55298031	ENSG00000006555.6	rs3065107	3.73002e-05	0.0410453	0.5909	TAGTTAACA	T	TTC22	NA
chr1	55290067	ENSG00000006555.6	rs34434822	3.73002e-05	0.0410453	0.5909	TG	T	TTC22	NA
chr1	55286892	ENSG00000006555.6	rs35924832	3.73002e-05	0.0410453	0.5909	G	GC	TTC22	NA
chr1	55284754	ENSG00000006555.6	rs36082067	3.22948e-05	0.036587	-0.600017	C	A	TTC22	NA
chr1	55294722	ENSG00000006555.6	rs4926659	2.16834e-05	0.0271011	-0.612053	T	C	TTC22	NA
chr1	55289915	ENSG00000006555.6	rs652789	3.73002e-05	0.0410453	0.5909	A	G	TTC22	NA
chr1	55289179	ENSG00000006555.6	rs655955	3.73002e-05	0.0410453	0.5909	A	G	TTC22	NA
chr1	55288731	ENSG00000006555.6	rs667972	3.73002e-05	0.0410453	0.5909	C	T	TTC22	NA
chr1	55299493	ENSG00000006555.6	rs6688753	2.16834e-05	0.0271011	-0.612053	T	C	TTC22	NA
chr1	55300501	ENSG00000006555.6	rs669001	3.73002e-05	0.0410453	0.5909	G	A	TTC22	NA
chr1	55300614	ENSG00000006555.6	rs676584	3.73002e-05	0.0410453	0.5909	A	G	TTC22	NA
chr1	55300554	ENSG00000006555.6	rs677003	3.73002e-05	0.0410453	0.5909	A	C	TTC22	NA
chr1	55296264	ENSG00000006555.6	rs7366025	3.73002e-05	0.0410453	0.5909	A	G	TTC22	NA
chr1	55271774	ENSG00000006555.6	rs757581	8.13879e-07	0.00174977	-0.751641	A	G	TTC22	NA
chr2	242262986	ENSG00000006607.9	rs12694997	6.50861e-08	0.000139944	1.11642	G	A	FARP2	Diabetes_Mellitus_Type1
chr2	242163359	ENSG00000006607.9	rs7590653	1.09903e-05	0.0109515	0.95368	G	A	FARP2	NA
chr2	242192848	ENSG00000006607.9	rs7578199	5.0318e-08	0.000114433	1.06588	T	C	FARP2	Diabetes_Mellitus_Type1
chr2	242360245	ENSG00000006607.9	rs1006309	7.53934e-06	0.00805358	0.730508	T	G	FARP2	NA
chr2	242179134	ENSG00000006607.9	rs10153800	5.0318e-08	0.000114433	1.06588	G	A	FARP2	Diabetes_Mellitus_Type1
chr2	242436611	ENSG00000006607.9	rs10166621	1.57904e-06	0.00204052	1.00918	G	A	FARP2	Diabetes_Mellitus_Type1
chr2	242364295	ENSG00000006607.9	rs10167707	7.53934e-06	0.00805358	0.730508	T	C	FARP2	NA
chr2	242321890	ENSG00000006607.9	rs10169743	6.50861e-08	0.000139944	1.11642	G	T	FARP2	Diabetes_Mellitus_Type1
chr2	242367709	ENSG00000006607.9	rs10171117	1.0048e-07	0.000203008	1.10018	G	A	FARP2	Diabetes_Mellitus_Type1
chr2	242368070	ENSG00000006607.9	rs10171440	7.53934e-06	0.00805358	0.730508	G	A	FARP2	NA
chr2	242325381	ENSG00000006607.9	rs10172060	6.50861e-08	0.000139944	1.11642	T	A	FARP2	Diabetes_Mellitus_Type1
chr2	242322586	ENSG00000006607.9	rs10172825	6.50861e-08	0.000139944	1.11642	G	A	FARP2	Diabetes_Mellitus_Type1
chr2	242346246	ENSG00000006607.9	rs10180733	3.31048e-08	7.91788e-05	1.1426	G	A	FARP2	Diabetes_Mellitus_Type1
chr2	242403921	ENSG00000006607.9	rs10182982	5.74716e-05	0.0419391	0.517347	T	A	FARP2	NA
chr2	242253995	ENSG00000006607.9	rs10185319	2.36796e-09	8.30084e-06	1.05555	C	A	FARP2	NA
chr2	242284645	ENSG00000006607.9	rs10188318	6.50861e-08	0.000139944	1.11642	C	T	FARP2	Diabetes_Mellitus_Type1
chr2	242404135	ENSG00000006607.9	rs10191488	3.31888e-05	0.0273619	0.621775	G	T	FARP2	NA
chr2	242387984	ENSG00000006607.9	rs10192057	1.51953e-08	4.09671e-05	1.15679	A	G	FARP2	NA
chr2	242367402	ENSG00000006607.9	rs10195106	6.72498e-08	0.000144159	0.973107	C	T	FARP2	NA
chr2	242252558	ENSG00000006607.9	rs10196307	2.36796e-09	8.30084e-06	1.05555	T	A	FARP2	NA
chr2	242322640	ENSG00000006607.9	rs10197237	6.50861e-08	0.000139944	1.11642	C	T	FARP2	Diabetes_Mellitus_Type1
chr2	242257358	ENSG00000006607.9	rs10200890	7.53934e-06	0.00805358	0.730508	G	A	FARP2	NA
chr2	242225269	ENSG00000006607.9	rs10205490	6.50861e-08	0.000139944	1.11642	C	A	FARP2	Diabetes_Mellitus_Type1
chr2	242436527	ENSG00000006607.9	rs10205558	5.51887e-09	1.69215e-05	1.03907	T	G	FARP2	NA
chr2	242321898	ENSG00000006607.9	rs10206261	6.50861e-08	0.000139944	1.11642	A	G	FARP2	Diabetes_Mellitus_Type1
chr2	242414826	ENSG00000006607.9	rs10210090	2.61946e-08	6.49342e-05	1.20141	G	A	FARP2	Diabetes_Mellitus_Type1
chr2	242358416	ENSG00000006607.9	rs10469795	3.31048e-08	7.91788e-05	1.1426	A	G	FARP2	Diabetes_Mellitus_Type1
chr2	242239328	ENSG00000006607.9	rs10636971	7.53934e-06	0.00805358	0.730508	T	TCAAA	FARP2	NA
chr2	242184510	ENSG00000006607.9	rs10933540	3.1631e-07	0.000525887	0.881022	T	C	FARP2	NA
chr2	242185090	ENSG00000006607.9	rs10933541	3.1631e-07	0.000525887	0.881022	A	G	FARP2	NA
chr2	242188000	ENSG00000006607.9	rs10933542	3.1631e-07	0.000525887	0.881022	C	T	FARP2	NA
chr2	242217720	ENSG00000006607.9	rs10933545	6.50861e-08	0.000139944	1.11642	T	C	FARP2	NA
chr2	242407478	ENSG00000006607.9	rs10933558	2.61946e-08	6.49342e-05	1.20141	A	G	FARP2	Diabetes_Mellitus_Type1
chr2	242407746	ENSG00000006607.9	rs10933559	2.61946e-08	6.49342e-05	1.20141	A	G	FARP2	Diabetes_Mellitus_Type1
chr2	242411033	ENSG00000006607.9	rs111894608	1.30489e-06	0.00174496	1.12191	C	T	FARP2	Diabetes_Mellitus_Type1
chr2	242315941	ENSG00000006607.9	rs11295516	7.53934e-06	0.00805358	0.730508	TC	T	FARP2	NA
chr2	242255378	ENSG00000006607.9	rs1134941	8.31221e-07	0.00119327	0.649221	G	A	FARP2	NA
chr2	242393373	ENSG00000006607.9	rs113598577	7.67817e-07	0.00111265	0.813038	AT	A	FARP2	NA
chr2	242384581	ENSG00000006607.9	rs1142802	6.30876e-06	0.00687813	0.713869	C	A	FARP2	NA
chr2	242165701	ENSG00000006607.9	rs11674695	9.6721e-07	0.0013459	1.01195	G	A	FARP2	Diabetes_Mellitus_Type1
chr2	242356894	ENSG00000006607.9	rs11679356	3.05703e-06	0.00363571	1.10018	C	T	FARP2	Diabetes_Mellitus_Type1
chr2	242382133	ENSG00000006607.9	rs11679955	3.95217e-08	9.33279e-05	1.13469	C	T	FARP2	NA
chr2	242186837	ENSG00000006607.9	rs11680329	2.11957e-06	0.00264029	1.09831	C	T	FARP2	Diabetes_Mellitus_Type1
chr2	242247994	ENSG00000006607.9	rs11680983	6.50861e-08	0.000139944	1.11642	T	C	FARP2	Diabetes_Mellitus_Type1
chr2	242317777	ENSG00000006607.9	rs11681267	6.50861e-08	0.000139944	1.11642	C	G	FARP2	Diabetes_Mellitus_Type1
chr2	242310174	ENSG00000006607.9	rs11684105	6.50861e-08	0.000139944	1.11642	T	C	FARP2	Diabetes_Mellitus_Type1
chr2	242436608	ENSG00000006607.9	rs11686159	5.68887e-08	0.000124712	1.16827	C	G	FARP2	Diabetes_Mellitus_Type1
chr2	242337299	ENSG00000006607.9	rs11686991	2.11957e-06	0.00264029	1.09831	C	T	FARP2	Diabetes_Mellitus_Type1
chr2	242410161	ENSG00000006607.9	rs11687481	2.61946e-08	6.49342e-05	1.20141	G	C	FARP2	Diabetes_Mellitus_Type1
chr2	242191410	ENSG00000006607.9	rs11687941	5.0318e-08	0.000114433	1.06588	C	G	FARP2	Diabetes_Mellitus_Type1
chr2	242356887	ENSG00000006607.9	rs11690176	6.37772e-09	1.93085e-05	1.02031	G	A	FARP2	NA
chr2	242333889	ENSG00000006607.9	rs11690426	6.76916e-05	0.0475904	0.630769	C	A	FARP2	NA
chr2	242212917	ENSG00000006607.9	rs11693230	3.86904e-06	0.00446353	0.999576	G	A	FARP2	Diabetes_Mellitus_Type1
chr2	242358940	ENSG00000006607.9	rs11693454	1.51953e-08	4.09671e-05	1.15679	G	A	FARP2	Diabetes_Mellitus_Type1
chr2	242176706	ENSG00000006607.9	rs11695244	5.0318e-08	0.000114433	1.06588	C	T	FARP2	Diabetes_Mellitus_Type1
chr2	242337722	ENSG00000006607.9	rs11886549	2.36796e-09	8.30084e-06	1.05555	G	C	FARP2	NA
chr2	242377699	ENSG00000006607.9	rs12467294	7.53934e-06	0.00805358	0.730508	A	G	FARP2	NA
chr2	242278559	ENSG00000006607.9	rs12469591	2.36796e-09	8.30084e-06	1.05555	T	A	FARP2	NA
chr2	242284015	ENSG00000006607.9	rs12694998	6.50861e-08	0.000139944	1.11642	G	C	FARP2	Diabetes_Mellitus_Type1
chr2	242342984	ENSG00000006607.9	rs12695001	2.36796e-09	8.30084e-06	1.05555	T	C	FARP2	NA
chr2	242420422	ENSG00000006607.9	rs12988792	2.61946e-08	6.49342e-05	1.20141	C	G	FARP2	Diabetes_Mellitus_Type1
chr2	242255830	ENSG00000006607.9	rs13006939	6.50861e-08	0.000139944	1.11642	C	T	FARP2	Diabetes_Mellitus_Type1
chr2	242402061	ENSG00000006607.9	rs13011791	1.55747e-07	0.000288046	1.1853	T	A	FARP2	Diabetes_Mellitus_Type1
chr2	242440221	ENSG00000006607.9	rs13013693	5.68887e-08	0.000124712	1.16827	G	A	FARP2	Diabetes_Mellitus_Type1
chr2	242278007	ENSG00000006607.9	rs13018977	6.50861e-08	0.000139944	1.11642	T	A	FARP2	Diabetes_Mellitus_Type1
chr2	242407179	ENSG00000006607.9	rs13026988	2.61946e-08	6.49342e-05	1.20141	G	A	FARP2	Diabetes_Mellitus_Type1
chr2	242400597	ENSG00000006607.9	rs13388333	8.58851e-06	0.00901338	0.660416	A	G	FARP2	NA
chr2	242326869	ENSG00000006607.9	rs13395218	2.36796e-09	8.30084e-06	1.05555	C	T	FARP2	NA
chr2	242297091	ENSG00000006607.9	rs13413380	6.50861e-08	0.000139944	1.11642	C	T	FARP2	Diabetes_Mellitus_Type1
chr2	242415086	ENSG00000006607.9	rs13422793	2.61946e-08	6.49342e-05	1.20141	T	C	FARP2	Diabetes_Mellitus_Type1
chr2	242335424	ENSG00000006607.9	rs13423900	6.50861e-08	0.000139944	1.11642	T	C	FARP2	Diabetes_Mellitus_Type1
chr2	242340674	ENSG00000006607.9	rs13426326	3.31048e-08	7.91788e-05	1.1426	C	T	FARP2	Diabetes_Mellitus_Type1
chr2	242278325	ENSG00000006607.9	rs372168134	4.64694e-07	0.000726991	0.993248	AAT	A	FARP2	NA
chr2	242330192	ENSG00000006607.9	rs1532788	7.53934e-06	0.00805358	0.730508	G	T	FARP2	NA
chr2	242325823	ENSG00000006607.9	rs1580908	2.36796e-09	8.30084e-06	1.05555	A	G	FARP2	NA
chr2	242166550	ENSG00000006607.9	rs1677	2.62504e-07	0.000446445	0.890885	G	A	FARP2	NA
chr2	242394003	ENSG00000006607.9	rs17387035	1.08833e-07	0.000215568	1.20732	T	C	FARP2	Diabetes_Mellitus_Type1
chr2	242417808	ENSG00000006607.9	rs17453555	1.08833e-07	0.000215568	1.20732	C	T	FARP2	Diabetes_Mellitus_Type1
chr2	242379248	ENSG00000006607.9	rs2005765	4.44551e-05	0.0344609	1.09385	G	C	FARP2	NA
chr2	242422405	ENSG00000006607.9	rs2012385	3.16145e-07	0.000525887	0.76848	G	A	FARP2	NA
chr2	242433348	ENSG00000006607.9	rs2018761	5.51887e-09	1.69215e-05	1.03907	A	G	FARP2	NA
chr2	242392230	ENSG00000006607.9	rs2051964	5.92369e-06	0.00651793	0.746635	T	C	FARP2	NA
chr2	242396033	ENSG00000006607.9	rs2074775	1.04762e-05	0.0105314	0.658224	A	G	FARP2	NA
chr2	242351066	ENSG00000006607.9	rs2108330	1.58231e-05	0.0148487	0.70892	A	G	FARP2	NA
chr2	242408219	ENSG00000006607.9	rs2240480	5.51887e-09	1.69215e-05	1.03907	G	A	FARP2	NA
chr2	242295648	ENSG00000006607.9	rs2286278	1.05352e-09	4.10343e-06	1.08152	T	G	FARP2	NA
chr2	242295521	ENSG00000006607.9	rs2286279	9.71883e-08	0.000198185	0.976007	A	C	FARP2	NA
chr2	242177265	ENSG00000006607.9	rs2289796	2.36796e-09	8.30084e-06	1.05555	A	G	FARP2	NA
chr2	242363564	ENSG00000006607.9	rs2379199	7.53934e-06	0.00805358	0.730508	A	C	FARP2	NA
chr2	242278547	ENSG00000006607.9	rs28648882	6.50861e-08	0.000139944	1.11642	G	A	FARP2	Diabetes_Mellitus_Type1
chr2	242289663	ENSG00000006607.9	rs3217007	7.53934e-06	0.00805358	0.730508	C	CATT	FARP2	NA
chr2	242437293	ENSG00000006607.9	rs33920609	5.68887e-08	0.000124712	1.16827	T	C	FARP2	Diabetes_Mellitus_Type1
chr2	242437228	ENSG00000006607.9	rs33961871	2.17004e-07	0.0003808	1.17522	C	T	FARP2	Diabetes_Mellitus_Type1
chr2	242280835	ENSG00000006607.9	rs34329027	6.50861e-08	0.000139944	1.11642	C	T	FARP2	Diabetes_Mellitus_Type1
chr2	242357057	ENSG00000006607.9	rs34385857	5.16702e-06	0.00575077	0.715774	A	AT	FARP2	NA
chr2	242374519	ENSG00000006607.9	rs34882686	1.51953e-08	4.09671e-05	1.15679	C	T	FARP2	NA
chr2	242388930	ENSG00000006607.9	rs553318853	1.51953e-08	4.09671e-05	1.15679	CTT	C	FARP2	NA
chr2	242426420	ENSG00000006607.9	rs35197545	1.08833e-07	0.000215568	1.20732	CCT	C	FARP2	Diabetes_Mellitus_Type1
chr2	242206956	ENSG00000006607.9	rs35334418	4.44551e-05	0.0344609	1.09385	C	T	FARP2	NA
chr2	242238899	ENSG00000006607.9	rs35405610	2.11957e-06	0.00264029	1.09831	A	T	FARP2	Diabetes_Mellitus_Type1
chr2	242374215	ENSG00000006607.9	rs35614125	1.51953e-08	4.09671e-05	1.15679	C	T	FARP2	NA
chr2	242429072	ENSG00000006607.9	rs35743491	1.08833e-07	0.000215568	1.20732	C	T	FARP2	Diabetes_Mellitus_Type1
chr2	242419149	ENSG00000006607.9	rs35853787	1.08833e-07	0.000215568	1.20732	GT	G	FARP2	Diabetes_Mellitus_Type1
chr2	242172271	ENSG00000006607.9	rs35864165	3.75129e-08	8.91211e-05	1.07973	T	TA	FARP2	Diabetes_Mellitus_Type1
chr2	242280825	ENSG00000006607.9	rs36011793	6.50861e-08	0.000139944	1.11642	A	G	FARP2	Diabetes_Mellitus_Type1
chr2	242250069	ENSG00000006607.9	rs536987743	6.50861e-08	0.000139944	1.11642	TAGAG	TAG	FARP2	NA
chr2	242361133	ENSG00000006607.9	rs76524457	5.16702e-06	0.00575077	0.715774	GAT	G	FARP2	NA
chr2	242173916	ENSG00000006607.9	rs3755325	3.93261e-05	0.0310571	0.601218	G	A	FARP2	NA
chr2	242339649	ENSG00000006607.9	rs3755398	7.53934e-06	0.00805358	0.730508	T	G	FARP2	NA
chr2	242204175	ENSG00000006607.9	rs3771344	7.53934e-06	0.00805358	0.730508	A	G	FARP2	NA
chr2	242321026	ENSG00000006607.9	rs3771553	5.16702e-06	0.00575077	0.715774	G	A	FARP2	NA
chr2	242326323	ENSG00000006607.9	rs3771557	7.53934e-06	0.00805358	0.730508	A	G	FARP2	NA
chr2	242388550	ENSG00000006607.9	rs3771576	5.92369e-06	0.00651793	0.746635	T	C	FARP2	NA
chr2	242412109	ENSG00000006607.9	rs3771588	5.21918e-06	0.00580405	0.581595	T	C	FARP2	NA
chr2	242251369	ENSG00000006607.9	rs4488659	2.36796e-09	8.30084e-06	1.05555	A	G	FARP2	NA
chr2	242411069	ENSG00000006607.9	rs4503983	3.42248e-05	0.0280561	0.566459	T	C	FARP2	NA
chr2	242442510	ENSG00000006607.9	rs4675810	5.51887e-09	1.69215e-05	1.03907	A	G	FARP2	NA
chr2	242388790	ENSG00000006607.9	rs4675813	5.92369e-06	0.00651793	0.746635	G	T	FARP2	NA
chr2	242388463	ENSG00000006607.9	rs4675814	3.60816e-09	1.16834e-05	1.0526	T	G	FARP2	NA
chr2	242210408	ENSG00000006607.9	rs4675816	2.36796e-09	8.30084e-06	1.05555	A	G	FARP2	NA
chr2	242389865	ENSG00000006607.9	rs4675955	1.63602e-05	0.0153001	0.667944	G	T	FARP2	NA
chr2	242377996	ENSG00000006607.9	rs4675958	7.53934e-06	0.00805358	0.730508	G	T	FARP2	NA
chr2	242279983	ENSG00000006607.9	rs4675965	7.54781e-06	0.00805916	0.691183	T	C	FARP2	NA
chr2	242242570	ENSG00000006607.9	rs4675967	9.71883e-08	0.000198185	0.976007	C	T	FARP2	NA
chr2	242191063	ENSG00000006607.9	rs4675975	5.00304e-08	0.000113988	0.969627	A	C	FARP2	NA
chr2	242411071	ENSG00000006607.9	rs5016140	3.42248e-05	0.0280561	0.566459	T	G	FARP2	NA
chr2	242305538	ENSG00000006607.9	rs57241708	1.06459e-09	4.14221e-06	1.06241	GTA	G	FARP2	NA
chr2	242419947	ENSG00000006607.9	rs57828148	3.41333e-06	0.00400921	0.721559	GT	G	FARP2	NA
chr2	242271627	ENSG00000006607.9	rs59126600	6.50861e-08	0.000139944	1.11642	T	G	FARP2	Diabetes_Mellitus_Type1
chr2	242425939	ENSG00000006607.9	rs60071288	1.29172e-08	3.53304e-05	1.0193	C	CATT	FARP2	NA
chr2	242200344	ENSG00000006607.9	rs6437251	2.36796e-09	8.30084e-06	1.05555	A	G	FARP2	NA
chr2	242225080	ENSG00000006607.9	rs6437254	9.71883e-08	0.000198185	0.976007	G	A	FARP2	NA
chr2	242229433	ENSG00000006607.9	rs6437255	9.71883e-08	0.000198185	0.976007	T	G	FARP2	NA
chr2	242361615	ENSG00000006607.9	rs6437259	7.53934e-06	0.00805358	0.730508	A	G	FARP2	NA
chr2	242284852	ENSG00000006607.9	rs66515651	6.50861e-08	0.000139944	1.11642	GACTTT	G	FARP2	Diabetes_Mellitus_Type1
chr2	242232601	ENSG00000006607.9	rs66737681	9.71883e-08	0.000198185	0.976007	CA	C	FARP2	NA
chr2	242377240	ENSG00000006607.9	rs6706691	2.36796e-09	8.30084e-06	1.05555	T	C	FARP2	NA
chr2	242283094	ENSG00000006607.9	rs6707518	7.54781e-06	0.00805916	0.691183	A	G	FARP2	NA
chr2	242408981	ENSG00000006607.9	rs6711704	2.61946e-08	6.49342e-05	1.20141	T	C	FARP2	Diabetes_Mellitus_Type1
chr2	242190195	ENSG00000006607.9	rs6716124	3.1631e-07	0.000525887	0.881022	A	G	FARP2	NA
chr2	242495392	ENSG00000006607.9	rs6718026	3.64839e-05	0.0293521	0.675492	C	T	FARP2	NA
chr2	242322667	ENSG00000006607.9	rs6723363	1.25105e-05	0.0121853	1.01304	A	G	FARP2	NA
chr2	242336856	ENSG00000006607.9	rs6724088	1.9422e-05	0.0175228	0.697986	C	T	FARP2	NA
chr2	242214749	ENSG00000006607.9	rs6726915	2.05144e-06	0.00256693	0.955058	G	A	FARP2	NA
chr2	242317952	ENSG00000006607.9	rs6728083	7.53934e-06	0.00805358	0.730508	T	C	FARP2	NA
chr2	242361330	ENSG00000006607.9	rs6731054	3.31048e-08	7.91788e-05	1.1426	G	A	FARP2	Diabetes_Mellitus_Type1
chr2	242410421	ENSG00000006607.9	rs6737152	5.6161e-05	0.0413885	0.660942	C	G	FARP2	Diabetes_Mellitus_Type1
chr2	242395586	ENSG00000006607.9	rs6737246	2.61946e-08	6.49342e-05	1.20141	T	G	FARP2	Diabetes_Mellitus_Type1
chr2	242236682	ENSG00000006607.9	rs6739841	7.53934e-06	0.00805358	0.730508	A	G	FARP2	NA
chr2	242259614	ENSG00000006607.9	rs6745662	2.43324e-06	0.00298707	0.770787	G	A	FARP2	NA
chr2	242340540	ENSG00000006607.9	rs6746127	3.31048e-08	7.91788e-05	1.1426	G	A	FARP2	Diabetes_Mellitus_Type1
chr2	242172493	ENSG00000006607.9	rs6746588	2.13065e-06	0.00265299	0.993946	T	C	FARP2	NA
chr2	242283071	ENSG00000006607.9	rs6750169	7.53934e-06	0.00805358	0.730508	C	T	FARP2	NA
chr2	242410948	ENSG00000006607.9	rs6752480	3.72302e-05	0.029885	0.614232	A	G	FARP2	NA
chr2	242266963	ENSG00000006607.9	rs6753106	4.44551e-05	0.0344609	1.09385	G	C	FARP2	NA
chr2	242278128	ENSG00000006607.9	rs67588476	6.50861e-08	0.000139944	1.11642	TATATA	T	FARP2	NA
chr2	242321358	ENSG00000006607.9	rs6761444	6.50861e-08	0.000139944	1.11642	C	T	FARP2	Diabetes_Mellitus_Type1
chr2	242320105	ENSG00000006607.9	rs66840749	6.50861e-08	0.000139944	1.11642	ATATAT	A	FARP2	Diabetes_Mellitus_Type1
chr2	242444338	ENSG00000006607.9	rs68072887	6.45743e-09	1.95339e-05	1.23658	C	CTT	FARP2	NA
chr2	242241809	ENSG00000006607.9	rs34979901	2.11957e-06	0.00264029	1.09831	C	CA	FARP2	Diabetes_Mellitus_Type1
chr2	242278772	ENSG00000006607.9	rs35987314	6.50861e-08	0.000139944	1.11642	A	AG	FARP2	Diabetes_Mellitus_Type1
chr2	242248765	ENSG00000006607.9	rs71430325	6.50861e-08	0.000139944	1.11642	G	A	FARP2	Diabetes_Mellitus_Type1
chr2	242279980	ENSG00000006607.9	rs71430328	2.11957e-06	0.00264029	1.09831	T	G	FARP2	Diabetes_Mellitus_Type1
chr2	242159975	ENSG00000006607.9	rs73114178	1.15973e-07	0.000228546	1.13848	A	G	FARP2	NA
chr2	242418618	ENSG00000006607.9	rs740314	5.51887e-09	1.69215e-05	1.03907	T	C	FARP2	NA
chr2	242193706	ENSG00000006607.9	rs746675	2.11957e-06	0.00264029	1.09831	T	A	FARP2	Diabetes_Mellitus_Type1
chr2	242386870	ENSG00000006607.9	rs7556786	2.7723e-09	9.32126e-06	1.21302	C	T	FARP2	Diabetes_Mellitus_Type1
chr2	242308039	ENSG00000006607.9	rs7560216	7.53934e-06	0.00805358	0.730508	A	T	FARP2	NA
chr2	242349803	ENSG00000006607.9	rs7563873	3.31048e-08	7.91788e-05	1.1426	A	G	FARP2	Diabetes_Mellitus_Type1
chr2	242261434	ENSG00000006607.9	rs7570017	2.11957e-06	0.00264029	1.09831	A	G	FARP2	Diabetes_Mellitus_Type1
chr2	242371468	ENSG00000006607.9	rs757977	2.36796e-09	8.30084e-06	1.05555	T	C	FARP2	NA
chr2	242399518	ENSG00000006607.9	rs7585107	2.61946e-08	6.49342e-05	1.20141	C	G	FARP2	Diabetes_Mellitus_Type1
chr2	242224755	ENSG00000006607.9	rs7585516	2.36796e-09	8.30084e-06	1.05555	T	C	FARP2	NA
chr2	242205466	ENSG00000006607.9	rs7590080	9.5738e-07	0.00133589	1.12286	C	T	FARP2	Diabetes_Mellitus_Type1
chr2	242398074	ENSG00000006607.9	rs7597299	1.08833e-07	0.000215568	1.20732	T	C	FARP2	Diabetes_Mellitus_Type1
chr2	242171304	ENSG00000006607.9	rs7600666	3.55269e-07	0.000578143	1.02149	G	A	FARP2	NA
chr2	242245888	ENSG00000006607.9	rs7603125	2.36796e-09	8.30084e-06	1.05555	A	G	FARP2	NA
chr2	242267617	ENSG00000006607.9	rs7604629	2.36796e-09	8.30084e-06	1.05555	G	A	FARP2	NA
chr2	242428910	ENSG00000006607.9	rs7607425	2.58567e-05	0.0220707	0.544052	G	A	FARP2	NA
chr2	242176549	ENSG00000006607.9	rs7607714	3.1631e-07	0.000525887	0.881022	A	G	FARP2	NA
chr2	242361889	ENSG00000006607.9	rs7608676	3.31048e-08	7.91788e-05	1.1426	C	T	FARP2	Diabetes_Mellitus_Type1
chr2	242392854	ENSG00000006607.9	rs76825718	4.91863e-06	0.00550999	0.998594	G	A	FARP2	NA
chr2	242157228	ENSG00000006607.9	rs78605785	4.5866e-06	0.0051877	1.03623	G	T	FARP2	NA
chr2	242421866	ENSG00000006607.9	rs871375	3.16145e-07	0.000525887	0.76848	G	A	FARP2	NA
chr2	242401493	ENSG00000006607.9	rs886807	6.71915e-09	2.02927e-05	1.04427	T	G	FARP2	NA
chr2	242400745	ENSG00000006607.9	rs886808	6.71915e-09	2.02927e-05	1.04427	C	G	FARP2	NA
chr2	242191980	ENSG00000006607.9	rs895121	2.36796e-09	8.30084e-06	1.05555	G	A	FARP2	NA
chr2	242442728	ENSG00000006607.9	rs9288726	2.41036e-07	0.000415195	0.777317	T	C	FARP2	NA
chr2	242321083	ENSG00000006607.9	rs987559	1.25105e-05	0.0121853	1.01304	G	A	FARP2	NA
chr2	242328078	ENSG00000006607.9	rs9967861	6.50861e-08	0.000139944	1.11642	G	A	FARP2	Diabetes_Mellitus_Type1
chr2	242442246	ENSG00000006607.9	rs9973927	5.68887e-08	0.000124712	1.16827	C	T	FARP2	NA
chr7	30538651	ENSG00000006625.13	rs38409	3.40479e-06	0.0040756	-0.759433	T	C	GGCT	NA
chr7	30626569	ENSG00000006625.13	rs38497	7.72583e-05	0.0443723	-0.603726	A	G	GGCT	NA
chr7	30558616	ENSG00000006625.13	rs10237725	7.86275e-05	0.0449776	-0.550763	C	T	GGCT	NA
chr7	30634661	ENSG00000006625.13	rs1049402	5.77867e-05	0.0350009	-0.620791	C	G	GGCT	NA
chr7	30668882	ENSG00000006625.13	rs1468402	3.78866e-05	0.0255164	-0.57614	G	A	GGCT	NA
chr7	30688263	ENSG00000006625.13	rs2009662	3.89337e-05	0.0260287	-0.574049	G	C	GGCT	NA
chr7	30602553	ENSG00000006625.13	rs2529431	7.20919e-06	0.00746639	-0.666459	C	T	GGCT	NA
chr7	30541797	ENSG00000006625.13	rs28679	2.16148e-06	0.00281878	-0.687631	A	G	GGCT	NA
chr7	30546528	ENSG00000006625.13	rs34063513	1.37787e-06	0.00189206	-0.698	T	TA	GGCT	NA
chr7	30585726	ENSG00000006625.13	rs34619129	6.54959e-05	0.0388062	-0.576399	AC	A	GGCT	NA
chr7	30538054	ENSG00000006625.13	rs38407	1.70159e-05	0.0142776	-0.680373	T	C	GGCT	NA
chr7	30538090	ENSG00000006625.13	rs38408	1.70159e-05	0.0142776	-0.680373	T	C	GGCT	NA
chr7	30540399	ENSG00000006625.13	rs38410	3.06994e-05	0.0222193	-0.62547	G	T	GGCT	NA
chr7	30541141	ENSG00000006625.13	rs38411	3.06994e-05	0.0222193	-0.62547	T	C	GGCT	NA
chr7	30543249	ENSG00000006625.13	rs38413	1.62529e-05	0.0138149	-0.66439	T	C	GGCT	NA
chr7	30544360	ENSG00000006625.13	rs38414	5.85973e-06	0.00630053	-0.664909	G	A	GGCT	NA
chr7	30544747	ENSG00000006625.13	rs38415	2.26115e-05	0.0173055	-0.688365	G	C	GGCT	NA
chr7	30545263	ENSG00000006625.13	rs38416	1.983e-05	0.0155256	-0.637696	C	A	GGCT	NA
chr7	30545731	ENSG00000006625.13	rs38418	5.85973e-06	0.00630053	-0.664909	G	C	GGCT	NA
chr7	30547316	ENSG00000006625.13	rs38423	5.85973e-06	0.00630053	-0.664909	C	T	GGCT	NA
chr7	30548160	ENSG00000006625.13	rs38425	5.85973e-06	0.00630053	-0.664909	C	T	GGCT	NA
chr7	30548857	ENSG00000006625.13	rs38426	5.85973e-06	0.00630053	-0.664909	G	C	GGCT	NA
chr7	30549601	ENSG00000006625.13	rs38429	5.85973e-06	0.00630053	-0.664909	C	A	GGCT	NA
chr7	30552300	ENSG00000006625.13	rs38432	5.85973e-06	0.00630053	-0.664909	C	T	GGCT	NA
chr7	30560395	ENSG00000006625.13	rs38438	1.64623e-05	0.0139392	-0.642326	C	T	GGCT	NA
chr7	30562807	ENSG00000006625.13	rs38440	8.15768e-05	0.0463505	-0.704438	G	A	GGCT	NA
chr7	30562952	ENSG00000006625.13	rs38441	1.65415e-06	0.00222571	-0.701835	C	G	GGCT	NA
chr7	30566482	ENSG00000006625.13	rs38442	2.25023e-05	0.017235	-0.645409	C	T	GGCT	NA
chr7	30566571	ENSG00000006625.13	rs38443	2.28918e-06	0.00295895	-0.689785	C	T	GGCT	NA
chr7	30566718	ENSG00000006625.13	rs38444	8.13568e-06	0.00804199	-0.664084	A	G	GGCT	NA
chr7	30567222	ENSG00000006625.13	rs38445	2.25023e-05	0.017235	-0.645409	G	T	GGCT	NA
chr7	30568740	ENSG00000006625.13	rs38446	2.25023e-05	0.017235	-0.645409	T	G	GGCT	NA
chr7	30573292	ENSG00000006625.13	rs38451	2.28918e-06	0.00295895	-0.689785	C	T	GGCT	NA
chr7	30575817	ENSG00000006625.13	rs38453	4.75436e-06	0.00527337	-0.690997	G	C	GGCT	NA
chr7	30577041	ENSG00000006625.13	rs38454	5.18322e-07	0.000827934	-0.72103	G	C	GGCT	NA
chr7	30577618	ENSG00000006625.13	rs38455	4.75436e-06	0.00527337	-0.690997	G	A	GGCT	NA
chr7	30577947	ENSG00000006625.13	rs38456	4.24101e-05	0.0276379	-0.748999	T	C	GGCT	NA
chr7	30581434	ENSG00000006625.13	rs38458	9.01387e-06	0.00870574	-0.802725	T	C	GGCT	NA
chr7	30581583	ENSG00000006625.13	rs38459	9.01387e-06	0.00870574	-0.802725	C	G	GGCT	NA
chr7	30583370	ENSG00000006625.13	rs38460	1.23806e-06	0.00174144	-0.683615	A	G	GGCT	NA
chr7	30583635	ENSG00000006625.13	rs38461	3.26915e-05	0.0232607	-0.719736	C	G	GGCT	NA
chr7	30584368	ENSG00000006625.13	rs38463	1.64282e-05	0.0139158	-0.628567	G	T	GGCT	NA
chr7	30584675	ENSG00000006625.13	rs38464	3.26915e-05	0.0232607	-0.719736	G	A	GGCT	NA
chr7	30585361	ENSG00000006625.13	rs38465	1.2921e-05	0.0116373	-0.644642	C	T	GGCT	NA
chr7	30586220	ENSG00000006625.13	rs38466	3.75697e-05	0.0254013	-0.6156	T	A	GGCT	NA
chr7	30587332	ENSG00000006625.13	rs38467	2.9728e-06	0.00365345	-0.673862	C	T	GGCT	NA
chr7	30588091	ENSG00000006625.13	rs38468	1.15302e-05	0.0106503	-0.642424	C	T	GGCT	NA
chr7	30588609	ENSG00000006625.13	rs38469	2.21458e-05	0.0169901	-0.642664	G	A	GGCT	NA
chr7	30592856	ENSG00000006625.13	rs38471	2.21458e-05	0.0169901	-0.642664	C	T	GGCT	NA
chr7	30593231	ENSG00000006625.13	rs38472	2.21458e-05	0.0169901	-0.642664	T	G	GGCT	NA
chr7	30595869	ENSG00000006625.13	rs38474	5.3197e-05	0.032828	-0.683598	T	A	GGCT	NA
chr7	30601853	ENSG00000006625.13	rs38480	1.32679e-05	0.0118633	-0.631372	T	G	GGCT	NA
chr7	30602561	ENSG00000006625.13	rs38482	1.8804e-05	0.0150401	-0.649245	T	A	GGCT	NA
chr7	30596466	ENSG00000006625.13	rs39738	2.21458e-05	0.0169901	-0.642664	T	A	GGCT	NA
chr7	30540482	ENSG00000006625.13	rs40237	3.06994e-05	0.0222193	-0.62547	C	T	GGCT	NA
chr7	30589261	ENSG00000006625.13	rs4258	8.76736e-05	0.0492124	-0.59585	T	C	GGCT	NA
chr7	30543734	ENSG00000006625.13	rs4259	4.81059e-05	0.0305238	-0.598142	G	A	GGCT	NA
chr7	30543764	ENSG00000006625.13	rs4260	3.06994e-05	0.0222193	-0.62547	A	C	GGCT	NA
chr7	30601422	ENSG00000006625.13	rs67735311	7.20919e-06	0.00746639	-0.666459	TTGCATGGGAACACTGTCTA	T	GGCT	NA
chr19	3607681	ENSG00000006638.7	rs4807491	1.5766e-05	0.0183049	-0.563844	G	A	TBXA2R	NA
chr19	3637395	ENSG00000006638.7	rs10408855	3.02112e-05	0.0302114	-0.566178	T	C	TBXA2R	NA
chr19	3616229	ENSG00000006638.7	rs11085027	4.60355e-05	0.0418044	-0.520838	T	G	TBXA2R	NA
chr19	3617419	ENSG00000006638.7	rs2024131	3.15102e-05	0.0312944	-0.536936	C	G	TBXA2R	NA
chr19	3617549	ENSG00000006638.7	rs2024132	4.60355e-05	0.0418044	-0.520838	G	A	TBXA2R	NA
chr19	3613346	ENSG00000006638.7	rs2074789	4.63625e-05	0.0420637	-0.520644	G	A	TBXA2R	NA
chr19	3613422	ENSG00000006638.7	rs2074790	4.63625e-05	0.0420637	-0.520644	G	A	TBXA2R	NA
chr19	3614136	ENSG00000006638.7	rs2074791	4.63625e-05	0.0420637	-0.520644	C	T	TBXA2R	NA
chr19	3613400	ENSG00000006638.7	rs2240504	4.63625e-05	0.0420637	-0.520644	C	G	TBXA2R	NA
chr19	3616850	ENSG00000006638.7	rs2369187	4.60355e-05	0.0418044	-0.520838	A	G	TBXA2R	NA
chr19	3611765	ENSG00000006638.7	rs2369188	3.03152e-05	0.0302747	-0.563168	A	G	TBXA2R	NA
chr19	3616103	ENSG00000006638.7	rs4806943	4.60355e-05	0.0418044	-0.520838	T	C	TBXA2R	NA
chr19	3616241	ENSG00000006638.7	rs4806944	4.60355e-05	0.0418044	-0.520838	A	C	TBXA2R	NA
chr19	3622535	ENSG00000006638.7	rs4807492	3.18632e-05	0.0315859	-0.550224	G	A	TBXA2R	NA
chr19	3613596	ENSG00000006638.7	rs57918402	2.69405e-05	0.0275105	-0.56741	A	G	TBXA2R	NA
chr19	3623534	ENSG00000006638.7	rs7253265	3.58782e-05	0.0346784	-0.562728	A	G	TBXA2R	NA
chr19	3615407	ENSG00000006638.7	rs768963	3.92382e-05	0.0371489	-0.530123	G	A	TBXA2R	NA
chr7	113040467	ENSG00000006652.9	rs1701827	6.24033e-05	0.037351	-0.608809	A	G	IFRD1	NA
chr7	113040341	ENSG00000006652.9	rs1722322	5.39063e-05	0.0331509	-0.612592	T	G	IFRD1	NA
chr7	38781281	ENSG00000006715.11	rs10486677	1.64081e-05	0.0139009	-0.72062	C	T	VPS41	NA
chr7	38781917	ENSG00000006715.11	rs10486678	1.64081e-05	0.0139009	-0.72062	G	A	VPS41	NA
chr7	38782944	ENSG00000006715.11	rs11971020	1.64081e-05	0.0139009	-0.72062	A	G	VPS41	NA
chr7	38781854	ENSG00000006715.11	rs11979824	1.64081e-05	0.0139009	-0.72062	T	C	VPS41	NA
chr7	38888799	ENSG00000006715.11	rs12670221	4.36015e-05	0.0282155	-0.713238	C	A	VPS41	NA
chr7	38787387	ENSG00000006715.11	rs12672885	1.64081e-05	0.0139009	-0.72062	C	A	VPS41	NA
chr7	38801192	ENSG00000006715.11	rs149451924	1.64081e-05	0.0139009	-0.72062	CTCTT	C	VPS41	NA
chr7	38773876	ENSG00000006715.11	rs17700262	1.64081e-05	0.0139009	-0.72062	G	A	VPS41	NA
chr7	38781822	ENSG00000006715.11	rs17700392	1.64081e-05	0.0139009	-0.72062	C	T	VPS41	NA
chr7	38792660	ENSG00000006715.11	rs17768153	1.64081e-05	0.0139009	-0.72062	G	A	VPS41	NA
chr7	38796044	ENSG00000006715.11	rs17768212	1.64081e-05	0.0139009	-0.72062	A	G	VPS41	NA
chr7	38792226	ENSG00000006715.11	rs2074655	2.25672e-05	0.0172812	-0.710722	G	A	VPS41	NA
chr7	38771312	ENSG00000006715.11	rs2189855	8.48979e-06	0.00828948	-0.742248	G	T	VPS41	NA
chr7	38799865	ENSG00000006715.11	rs2214666	1.64081e-05	0.0139009	-0.72062	C	T	VPS41	NA
chr7	38784481	ENSG00000006715.11	rs2240353	1.64081e-05	0.0139009	-0.72062	C	T	VPS41	NA
chr7	38784465	ENSG00000006715.11	rs2240354	1.64081e-05	0.0139009	-0.72062	C	A	VPS41	NA
chr7	38800781	ENSG00000006715.11	rs2286084	1.64081e-05	0.0139009	-0.72062	T	A	VPS41	NA
chr7	38800019	ENSG00000006715.11	rs2286087	1.64081e-05	0.0139009	-0.72062	G	A	VPS41	NA
chr7	38799722	ENSG00000006715.11	rs2286088	1.64081e-05	0.0139009	-0.72062	C	T	VPS41	NA
chr7	38789636	ENSG00000006715.11	rs2286091	1.64081e-05	0.0139009	-0.72062	T	C	VPS41	NA
chr7	38789167	ENSG00000006715.11	rs2286094	2.8778e-05	0.0211276	-0.703827	T	C	VPS41	NA
chr7	38786589	ENSG00000006715.11	rs2286098	1.64081e-05	0.0139009	-0.72062	C	G	VPS41	NA
chr7	38779297	ENSG00000006715.11	rs2286104	1.64081e-05	0.0139009	-0.72062	G	A	VPS41	NA
chr7	38778792	ENSG00000006715.11	rs2286105	1.64081e-05	0.0139009	-0.72062	T	A	VPS41	NA
chr7	38795769	ENSG00000006715.11	rs3801141	1.64081e-05	0.0139009	-0.72062	A	C	VPS41	NA
chr7	38800907	ENSG00000006715.11	rs57091471	1.64081e-05	0.0139009	-0.72062	G	A	VPS41	NA
chr7	38794817	ENSG00000006715.11	rs60849161	1.64081e-05	0.0139009	-0.72062	GC	G	VPS41	NA
chr7	38773562	ENSG00000006715.11	rs62444078	1.64081e-05	0.0139009	-0.72062	T	G	VPS41	NA
chr7	38798970	ENSG00000006715.11	rs62444107	1.64081e-05	0.0139009	-0.72062	T	G	VPS41	NA
chr7	38961962	ENSG00000006715.11	rs6944495	6.25338e-05	0.0374097	-0.621622	A	T	VPS41	NA
chr7	38961943	ENSG00000006715.11	rs6944869	6.25338e-05	0.0374097	-0.621622	G	A	VPS41	NA
chr7	38957254	ENSG00000006715.11	rs6946948	6.25338e-05	0.0374097	-0.621622	G	A	VPS41	NA
chr7	38806328	ENSG00000006715.11	rs73368205	8.71271e-05	0.0489661	-0.70639	C	T	VPS41	NA
chr7	38796835	ENSG00000006715.11	rs7786389	1.64081e-05	0.0139009	-0.72062	T	A	VPS41	NA
chr7	38927512	ENSG00000006715.11	rs7800167	6.25338e-05	0.0374097	-0.621622	T	C	VPS41	NA
chr12	1879385	ENSG00000006831.9	rs12828908	2.24132e-07	0.000397252	0.768538	A	G	ADIPOR2	NA
chr12	1863862	ENSG00000006831.9	rs11061972	4.76987e-07	0.000753692	0.746337	T	C	ADIPOR2	NA
chr12	2668570	ENSG00000006831.9	rs1006564	5.49304e-06	0.00644725	-0.876351	A	G	ADIPOR2	NA
chr12	2671017	ENSG00000006831.9	rs10732594	8.81016e-06	0.00943431	-0.869447	T	C	ADIPOR2	NA
chr12	1841324	ENSG00000006831.9	rs10773986	6.29835e-07	0.000963824	0.728588	A	G	ADIPOR2	NA
chr12	1830291	ENSG00000006831.9	rs10848558	4.47733e-05	0.0354186	0.61704	G	A	ADIPOR2	NA
chr12	1860541	ENSG00000006831.9	rs10848569	2.00972e-07	0.000364702	0.772021	G	A	ADIPOR2	NA
chr12	1802625	ENSG00000006831.9	rs11061919	3.34161e-06	0.00417901	0.685797	T	C	ADIPOR2	NA
chr12	1802803	ENSG00000006831.9	rs11061923	3.34161e-06	0.00417901	0.685797	A	G	ADIPOR2	NA
chr12	1816613	ENSG00000006831.9	rs11061937	4.39218e-06	0.00533618	0.675569	T	C	ADIPOR2	NA
chr12	1845237	ENSG00000006831.9	rs11061957	3.40799e-05	0.0282573	0.618107	T	A	ADIPOR2	NA
chr12	1855824	ENSG00000006831.9	rs11061962	3.32817e-05	0.0276715	0.639445	C	G	ADIPOR2	NA
chr12	1859103	ENSG00000006831.9	rs11061968	2.22411e-07	0.000396416	0.770613	A	T	ADIPOR2	NA
chr12	1867017	ENSG00000006831.9	rs11061974	2.24132e-07	0.000397252	0.768538	G	A	ADIPOR2	NA
chr12	1896880	ENSG00000006831.9	rs12342	2.24132e-07	0.000397252	0.768538	C	T	ADIPOR2	NA
chr12	1842143	ENSG00000006831.9	rs12582624	3.40799e-05	0.0282573	0.618107	G	C	ADIPOR2	NA
chr12	1884245	ENSG00000006831.9	rs12812707	2.24132e-07	0.000397252	0.768538	G	T	ADIPOR2	NA
chr12	1875765	ENSG00000006831.9	rs12831353	2.24132e-07	0.000397252	0.768538	A	G	ADIPOR2	NA
chr12	1892816	ENSG00000006831.9	rs2240613	2.24132e-07	0.000397252	0.768538	C	T	ADIPOR2	NA
chr12	1890589	ENSG00000006831.9	rs2286385	2.24132e-07	0.000397252	0.768538	G	A	ADIPOR2	NA
chr12	1887698	ENSG00000006831.9	rs2370055	1.66643e-05	0.0155957	0.670637	C	T	ADIPOR2	NA
chr12	1811307	ENSG00000006831.9	rs34621675	3.58969e-05	0.0294142	0.622103	G	GA	ADIPOR2	NA
chr12	1846511	ENSG00000006831.9	rs35783387	3.40799e-05	0.0282573	0.618107	G	GT	ADIPOR2	NA
chr12	1894141	ENSG00000006831.9	rs3809266	2.24132e-07	0.000397252	0.768538	G	T	ADIPOR2	NA
chr12	2669632	ENSG00000006831.9	rs4765962	5.49304e-06	0.00644725	-0.876351	G	C	ADIPOR2	NA
chr12	1888108	ENSG00000006831.9	rs71055198	1.66643e-05	0.0155957	0.670637	GA	G	ADIPOR2	NA
chr12	1870712	ENSG00000006831.9	rs7313760	2.24132e-07	0.000397252	0.768538	C	G	ADIPOR2	NA
chr12	1802061	ENSG00000006831.9	rs7975826	3.34161e-06	0.00417901	0.685797	T	C	ADIPOR2	NA
chr12	1862089	ENSG00000006831.9	rs929434	2.24132e-07	0.000397252	0.768538	G	A	ADIPOR2	NA
chr12	2667954	ENSG00000006831.9	rs929490	5.49304e-06	0.00644725	-0.876351	T	C	ADIPOR2	NA
chr1	1650996	ENSG00000008128.18	rs74223875	1.52971e-07	0.000429009	-1.59859	T	C	CDK11A	NA
chr7	121718597	ENSG00000008311.10	rs565043855	3.05447e-06	0.00373436	-1.24737	C	T	AASS	NA
chr7	121774968	ENSG00000008311.10	rs10246405	4.69802e-06	0.00522139	-1.02683	C	A	AASS	NA
chr7	121731324	ENSG00000008311.10	rs12113314	2.21392e-07	0.000397125	-1.36401	A	G	AASS	NA
chr7	121749757	ENSG00000008311.10	rs562772737	2.72465e-07	0.000475747	-1.35772	G	GA	AASS	NA
chr7	121718586	ENSG00000008311.10	rs148276953	3.05447e-06	0.00373436	-1.24737	AACCTGGG	A	AASS	NA
chr7	121755802	ENSG00000008311.10	rs17144099	2.21392e-07	0.000397125	-1.36401	T	G	AASS	NA
chr7	121730897	ENSG00000008311.10	rs2016284	2.21392e-07	0.000397125	-1.36401	C	A	AASS	NA
chr7	121729494	ENSG00000008311.10	rs2268075	2.21392e-07	0.000397125	-1.36401	T	C	AASS	NA
chr7	121840161	ENSG00000008311.10	rs284347	5.89392e-05	0.0355685	-0.918405	T	A	AASS	NA
chr7	121855387	ENSG00000008311.10	rs284370	5.89392e-05	0.0355685	-0.918405	G	A	AASS	NA
chr7	121743463	ENSG00000008311.10	rs28764931	4.69802e-06	0.00522139	-1.02683	C	T	AASS	NA
chr7	121725961	ENSG00000008311.10	rs3213699	4.69802e-06	0.00522139	-1.02683	A	G	AASS	NA
chr7	121857984	ENSG00000008311.10	rs537162	5.89392e-05	0.0355685	-0.918405	T	C	AASS	NA
chr7	121766111	ENSG00000008311.10	rs56935750	2.21392e-07	0.000397125	-1.36401	T	C	AASS	NA
chr7	121786883	ENSG00000008311.10	rs5887070	1.39724e-05	0.0124352	-1.13806	G	GTGTAGC	AASS	NA
chr7	121784441	ENSG00000008311.10	rs61298298	9.36477e-07	0.00136974	-1.34926	G	A	AASS	NA
chr7	121758963	ENSG00000008311.10	rs73224327	2.21392e-07	0.000397125	-1.36401	G	A	AASS	NA
chr7	121781468	ENSG00000008311.10	rs74937683	9.36477e-07	0.00136974	-1.34926	A	G	AASS	NA
chr7	121780070	ENSG00000008311.10	rs77708651	2.21392e-07	0.000397125	-1.36401	C	T	AASS	NA
chr12	107416927	ENSG00000008405.7	rs1861591	3.42688e-05	0.0283046	0.591532	T	C	CRY1	NA
chr12	107440824	ENSG00000008405.7	rs10437895	4.01986e-05	0.0323547	0.573534	C	T	CRY1	NA
chr12	107385610	ENSG00000008405.7	rs1056560	3.17923e-05	0.0267062	0.587226	C	A	CRY1	NA
chr12	107399433	ENSG00000008405.7	rs10735419	3.17923e-05	0.0267062	0.587226	C	A	CRY1	NA
chr12	107415157	ENSG00000008405.7	rs10735420	3.42688e-05	0.0283046	0.591532	C	A	CRY1	NA
chr12	107415164	ENSG00000008405.7	rs10735421	4.01986e-05	0.0323547	0.573534	T	G	CRY1	NA
chr12	107404746	ENSG00000008405.7	rs10746072	3.17923e-05	0.0267062	0.587226	T	C	CRY1	NA
chr12	107408157	ENSG00000008405.7	rs10746073	3.42688e-05	0.0283046	0.591532	G	C	CRY1	NA
chr12	107408467	ENSG00000008405.7	rs10746074	3.42688e-05	0.0283046	0.591532	G	T	CRY1	NA
chr12	107423983	ENSG00000008405.7	rs10746075	3.42688e-05	0.0283046	0.591532	A	T	CRY1	NA
chr12	107434189	ENSG00000008405.7	rs10746076	3.42688e-05	0.0283046	0.591532	G	A	CRY1	NA
chr12	107443546	ENSG00000008405.7	rs10746080	2.66124e-05	0.0230467	0.601813	T	C	CRY1	NA
chr12	107452070	ENSG00000008405.7	rs10746081	3.42688e-05	0.0283046	0.591532	A	G	CRY1	NA
chr12	107454152	ENSG00000008405.7	rs10746083	3.49419e-05	0.0287287	0.589252	T	C	CRY1	NA
chr12	107477523	ENSG00000008405.7	rs10746086	3.17923e-05	0.0267062	0.587226	G	C	CRY1	NA
chr12	107479525	ENSG00000008405.7	rs10746087	3.42688e-05	0.0283046	0.591532	C	T	CRY1	NA
chr12	107396797	ENSG00000008405.7	rs10778522	3.65773e-05	0.0299168	0.583147	G	A	CRY1	NA
chr12	107404492	ENSG00000008405.7	rs10778523	3.42688e-05	0.0283046	0.591532	C	T	CRY1	NA
chr12	107404790	ENSG00000008405.7	rs10778524	3.42688e-05	0.0283046	0.591532	A	G	CRY1	NA
chr12	107472206	ENSG00000008405.7	rs10778526	3.17923e-05	0.0267062	0.587226	A	T	CRY1	NA
chr12	107472294	ENSG00000008405.7	rs10778527	3.42688e-05	0.0283046	0.591532	C	T	CRY1	NA
chr12	107473962	ENSG00000008405.7	rs10778528	3.42688e-05	0.0283046	0.591532	G	T	CRY1	NA
chr12	107476253	ENSG00000008405.7	rs10778529	3.42688e-05	0.0283046	0.591532	G	A	CRY1	NA
chr12	107483888	ENSG00000008405.7	rs10778530	4.01986e-05	0.0323547	0.573534	G	T	CRY1	NA
chr12	107490370	ENSG00000008405.7	rs10778531	3.42688e-05	0.0283046	0.591532	T	A	CRY1	NA
chr12	107505669	ENSG00000008405.7	rs10778535	4.01986e-05	0.0323547	0.573534	G	A	CRY1	NA
chr12	107383979	ENSG00000008405.7	rs10861686	3.14853e-05	0.0265318	0.598872	C	T	CRY1	NA
chr12	107384176	ENSG00000008405.7	rs10861687	3.14853e-05	0.0265318	0.598872	C	T	CRY1	NA
chr12	107405014	ENSG00000008405.7	rs10861693	3.19484e-05	0.0268227	0.586955	G	A	CRY1	NA
chr12	107405922	ENSG00000008405.7	rs10861694	3.59689e-05	0.0294559	0.588286	C	T	CRY1	NA
chr12	107415073	ENSG00000008405.7	rs10861695	3.17923e-05	0.0267062	0.587226	A	G	CRY1	NA
chr12	107418971	ENSG00000008405.7	rs10861696	3.59689e-05	0.0294559	0.588286	C	T	CRY1	NA
chr12	107419662	ENSG00000008405.7	rs10861697	3.42688e-05	0.0283046	0.591532	C	G	CRY1	NA
chr12	107491592	ENSG00000008405.7	rs10861704	3.17923e-05	0.0267062	0.587226	A	G	CRY1	NA
chr12	107505640	ENSG00000008405.7	rs10861709	4.01986e-05	0.0323547	0.573534	C	T	CRY1	NA
chr12	107451273	ENSG00000008405.7	rs11113177	3.42688e-05	0.0283046	0.591532	C	T	CRY1	NA
chr12	107417182	ENSG00000008405.7	rs1420399	3.17923e-05	0.0267062	0.587226	G	A	CRY1	NA
chr12	107484969	ENSG00000008405.7	rs1882208	3.42688e-05	0.0283046	0.591532	C	T	CRY1	NA
chr12	107411605	ENSG00000008405.7	rs1921126	3.42688e-05	0.0283046	0.591532	C	T	CRY1	NA
chr12	107506589	ENSG00000008405.7	rs1921129	3.42688e-05	0.0283046	0.591532	C	G	CRY1	NA
chr12	107459096	ENSG00000008405.7	rs1921135	3.59689e-05	0.0294559	0.588286	C	T	CRY1	NA
chr12	107506681	ENSG00000008405.7	rs2204829	3.42688e-05	0.0283046	0.591532	C	T	CRY1	NA
chr12	107440145	ENSG00000008405.7	rs2374664	3.17923e-05	0.0267062	0.587226	C	A	CRY1	NA
chr12	107494541	ENSG00000008405.7	rs34265259	3.17923e-05	0.0267062	0.587226	CCTT	C	CRY1	NA
chr12	107436385	ENSG00000008405.7	rs34727294	3.42688e-05	0.0283046	0.591532	AG	A	CRY1	NA
chr12	107387025	ENSG00000008405.7	rs3741890	3.42688e-05	0.0283046	0.591532	A	C	CRY1	NA
chr12	107387163	ENSG00000008405.7	rs3741892	4.01986e-05	0.0323547	0.573534	C	G	CRY1	NA
chr12	107487069	ENSG00000008405.7	rs3809235	4.01986e-05	0.0323547	0.573534	C	T	CRY1	NA
chr12	107390867	ENSG00000008405.7	rs3815570	3.17923e-05	0.0267062	0.587226	C	T	CRY1	NA
chr12	107489777	ENSG00000008405.7	rs4254164	3.42688e-05	0.0283046	0.591532	T	G	CRY1	NA
chr12	107503125	ENSG00000008405.7	rs4262808	3.19484e-05	0.0268227	0.586955	G	A	CRY1	NA
chr12	107507728	ENSG00000008405.7	rs4964198	4.01986e-05	0.0323547	0.573534	T	C	CRY1	NA
chr12	107505045	ENSG00000008405.7	rs4964520	3.30042e-05	0.0274572	0.580366	G	A	CRY1	NA
chr12	107385128	ENSG00000008405.7	rs59703423	3.42688e-05	0.0283046	0.591532	A	ACAC	CRY1	NA
chr12	107445730	ENSG00000008405.7	rs10650629	3.42688e-05	0.0283046	0.591532	A	ATTGTC	CRY1	NA
chr12	107499824	ENSG00000008405.7	rs7132346	3.17923e-05	0.0267062	0.587226	C	T	CRY1	NA
chr12	107428916	ENSG00000008405.7	rs7138365	3.59689e-05	0.0294559	0.588286	A	G	CRY1	NA
chr12	107445095	ENSG00000008405.7	rs7294861	3.17923e-05	0.0267062	0.587226	T	A	CRY1	NA
chr12	107445137	ENSG00000008405.7	rs7294953	4.01986e-05	0.0323547	0.573534	T	C	CRY1	NA
chr12	107430691	ENSG00000008405.7	rs7298535	3.42688e-05	0.0283046	0.591532	C	T	CRY1	NA
chr12	107392645	ENSG00000008405.7	rs7308287	3.59689e-05	0.0294559	0.588286	A	G	CRY1	NA
chr12	107489155	ENSG00000008405.7	rs7309554	3.17923e-05	0.0267062	0.587226	T	C	CRY1	NA
chr12	107445660	ENSG00000008405.7	rs7309954	3.42688e-05	0.0283046	0.591532	C	G	CRY1	NA
chr12	107445881	ENSG00000008405.7	rs7313445	4.01986e-05	0.0323547	0.573534	G	A	CRY1	NA
chr12	107497664	ENSG00000008405.7	rs7314196	3.17923e-05	0.0267062	0.587226	T	C	CRY1	NA
chr12	107423229	ENSG00000008405.7	rs7956986	3.42688e-05	0.0283046	0.591532	G	A	CRY1	NA
chr12	107423275	ENSG00000008405.7	rs7957002	3.17923e-05	0.0267062	0.587226	G	A	CRY1	NA
chr12	107454775	ENSG00000008405.7	rs7961170	3.42688e-05	0.0283046	0.591532	A	C	CRY1	NA
chr12	107431436	ENSG00000008405.7	rs7967939	3.42688e-05	0.0283046	0.591532	G	A	CRY1	NA
chr12	107506174	ENSG00000008405.7	rs7978016	4.01986e-05	0.0323547	0.573534	G	A	CRY1	NA
chr12	107488186	ENSG00000008405.7	rs8192433	3.17923e-05	0.0267062	0.587226	A	G	CRY1	NA
chr12	107395290	ENSG00000008405.7	rs8192439	3.17923e-05	0.0267062	0.587226	T	C	CRY1	NA
chr16	3104846	ENSG00000008517.12	rs2013921	3.64674e-05	0.0425695	0.587172	G	C	IL32	NA
chr16	3112197	ENSG00000008517.12	rs13335800	5.79849e-08	0.000184305	0.875207	A	T	IL32	NA
chr16	3096863	ENSG00000008517.12	rs2250306	4.28515e-05	0.0479963	-0.638864	G	T	IL32	NA
chr16	3095818	ENSG00000008517.12	rs3760080	2.88968e-05	0.0368414	-0.647697	A	G	IL32	NA
chr16	3097940	ENSG00000008517.12	rs59135752	4.28515e-05	0.0479963	-0.638864	A	C	IL32	NA
chr16	3097074	ENSG00000008517.12	rs909408	4.28515e-05	0.0479963	-0.638864	C	T	IL32	NA
chr7	157014134	ENSG00000009335.13	rs543916388	3.53447e-08	8.0199e-05	1.54073	T	TA	UBE3C	NA
chr7	157055958	ENSG00000009335.13	rs527503427	2.83484e-07	0.00049113	1.47467	A	G	UBE3C	NA
chr7	157015638	ENSG00000009335.13	rs17719836	1.46627e-07	0.000276846	1.49814	A	G	UBE3C	Diabetes_Mellitus_Type2
chr7	157055919	ENSG00000009335.13	rs28405316	5.48083e-08	0.000119079	1.46211	A	G	UBE3C	NA
chr7	157032246	ENSG00000009335.13	rs1003373	1.39694e-10	5.54214e-07	-1.23675	C	G	UBE3C	Diabetes_Mellitus_Type2
chr7	156970206	ENSG00000009335.13	rs10224221	2.26155e-08	5.34888e-05	1.5555	T	C	UBE3C	Diabetes_Mellitus_Type2
chr7	156959422	ENSG00000009335.13	rs10231434	2.26155e-08	5.34888e-05	1.5555	G	A	UBE3C	NA
chr7	156993886	ENSG00000009335.13	rs10239165	2.26155e-08	5.34888e-05	1.5555	C	T	UBE3C	Diabetes_Mellitus_Type2
chr7	156964620	ENSG00000009335.13	rs10240226	7.21129e-08	0.000152745	1.36257	C	T	UBE3C	Diabetes_Mellitus_Type2
chr7	157049103	ENSG00000009335.13	rs10240474	6.27913e-09	1.76194e-05	1.52199	C	T	UBE3C	NA
chr7	156932286	ENSG00000009335.13	rs10252238	2.26155e-08	5.34888e-05	1.5555	C	G	UBE3C	NA
chr7	157023546	ENSG00000009335.13	rs10264206	6.80673e-08	0.000145108	1.49743	G	A	UBE3C	Diabetes_Mellitus_Type2
chr7	157066796	ENSG00000009335.13	rs10265753	6.26474e-06	0.00663682	1.29074	T	C	UBE3C	NA
chr7	156964494	ENSG00000009335.13	rs10268650	7.21129e-08	0.000152745	1.36257	G	A	UBE3C	Diabetes_Mellitus_Type2
chr7	157040272	ENSG00000009335.13	rs112340031	6.27913e-09	1.76194e-05	1.52199	G	C	UBE3C	NA
chr7	157029731	ENSG00000009335.13	rs112612291	6.80673e-08	0.000145108	1.49743	G	A	UBE3C	Diabetes_Mellitus_Type2
chr7	157044550	ENSG00000009335.13	rs11297417	6.27913e-09	1.76194e-05	1.52199	TG	T	UBE3C	NA
chr7	157076447	ENSG00000009335.13	rs113902708	8.89421e-05	0.0496973	1.04781	A	T	UBE3C	NA
chr7	156931674	ENSG00000009335.13	rs117506586	2.26155e-08	5.34888e-05	1.5555	C	T	UBE3C	NA
chr7	157039482	ENSG00000009335.13	rs1182388	5.11241e-09	1.45791e-05	-1.14184	C	T	UBE3C	NA
chr7	157031407	ENSG00000009335.13	rs1182397	2.29251e-10	8.64991e-07	-1.31706	T	G	UBE3C	Diabetes_Mellitus_Type2
chr7	157059977	ENSG00000009335.13	rs1182412	7.31798e-08	0.000154383	-1.00969	A	G	UBE3C	NA
chr7	157079517	ENSG00000009335.13	rs1182420	2.23367e-06	0.00289591	0.957615	A	T	UBE3C	NA
chr7	157027753	ENSG00000009335.13	rs1182436	1.60613e-08	3.97775e-05	-1.10272	T	C	UBE3C	NA
chr7	157026052	ENSG00000009335.13	rs1182443	2.51414e-07	0.000441658	-1.0114	A	G	UBE3C	NA
chr7	157022005	ENSG00000009335.13	rs1182447	2.29251e-10	8.64991e-07	-1.31706	A	G	UBE3C	NA
chr7	157041003	ENSG00000009335.13	rs138201644	1.46627e-07	0.000276846	1.49814	CTTTG	C	UBE3C	NA
chr7	156955663	ENSG00000009335.13	rs141166383	1.46627e-07	0.000276846	1.49814	A	AC	UBE3C	NA
chr7	157001086	ENSG00000009335.13	rs141339604	2.26155e-08	5.34888e-05	1.5555	TAAGAA	T	UBE3C	NA
chr7	157003166	ENSG00000009335.13	rs17719499	2.26155e-08	5.34888e-05	1.5555	A	G	UBE3C	NA
chr7	156931907	ENSG00000009335.13	rs182166882	2.26155e-08	5.34888e-05	1.5555	G	T	UBE3C	NA
chr7	157035522	ENSG00000009335.13	rs1833097	7.26472e-09	1.99919e-05	1.51938	G	C	UBE3C	NA
chr7	157059011	ENSG00000009335.13	rs201640404	1.46627e-07	0.000276846	1.49814	AAAAT	A	UBE3C	NA
chr7	156988713	ENSG00000009335.13	rs28459514	7.21129e-08	0.000152745	1.36257	G	A	UBE3C	Diabetes_Mellitus_Type2
chr7	157020131	ENSG00000009335.13	rs28463479	7.21129e-08	0.000152745	1.36257	G	A	UBE3C	Diabetes_Mellitus_Type2
chr7	157019632	ENSG00000009335.13	rs28505161	2.26155e-08	5.34888e-05	1.5555	G	A	UBE3C	Diabetes_Mellitus_Type2
chr7	156948118	ENSG00000009335.13	rs28520529	6.80673e-08	0.000145108	1.49743	T	C	UBE3C	NA
chr7	157017422	ENSG00000009335.13	rs28523534	2.26155e-08	5.34888e-05	1.5555	T	C	UBE3C	Diabetes_Mellitus_Type2
chr7	157010939	ENSG00000009335.13	rs28588639	5.20415e-08	0.000113775	1.52296	C	T	UBE3C	Diabetes_Mellitus_Type2
chr7	157055935	ENSG00000009335.13	rs28645654	9.52902e-08	0.000195221	1.47948	A	G	UBE3C	NA
chr7	157017440	ENSG00000009335.13	rs28654361	2.26155e-08	5.34888e-05	1.5555	C	G	UBE3C	Diabetes_Mellitus_Type2
chr7	157026155	ENSG00000009335.13	rs28761283	2.26155e-08	5.34888e-05	1.5555	G	A	UBE3C	Diabetes_Mellitus_Type2
chr7	157023405	ENSG00000009335.13	rs34173241	4.27146e-05	0.0277428	-0.597226	A	AG	UBE3C	Diabetes_Mellitus_Type2
chr7	156946396	ENSG00000009335.13	rs35137829	1.49721e-06	0.00204019	0.974906	T	A	UBE3C	NA
chr7	157022621	ENSG00000009335.13	rs56097864	2.29251e-10	8.64991e-07	-1.31706	T	TA	UBE3C	NA
chr7	157022624	ENSG00000009335.13	rs56180280	2.29251e-10	8.64991e-07	-1.31706	T	TA	UBE3C	NA
chr7	156978209	ENSG00000009335.13	rs58409418	7.21129e-08	0.000152745	1.36257	T	A	UBE3C	Diabetes_Mellitus_Type2
chr7	157018976	ENSG00000009335.13	rs62491931	2.26155e-08	5.34888e-05	1.5555	G	A	UBE3C	Diabetes_Mellitus_Type2
chr7	157021274	ENSG00000009335.13	rs62491932	1.46627e-07	0.000276846	1.49814	A	C	UBE3C	Diabetes_Mellitus_Type2
chr7	156933008	ENSG00000009335.13	rs62491935	2.26155e-08	5.34888e-05	1.5555	A	G	UBE3C	Diabetes_Mellitus_Type2
chr7	156950442	ENSG00000009335.13	rs62491940	2.26155e-08	5.34888e-05	1.5555	G	A	UBE3C	NA
chr7	156952996	ENSG00000009335.13	rs62491942	6.80673e-08	0.000145108	1.49743	T	C	UBE3C	NA
chr7	156953011	ENSG00000009335.13	rs62491943	2.26155e-08	5.34888e-05	1.5555	T	C	UBE3C	NA
chr7	156960309	ENSG00000009335.13	rs62491946	2.26155e-08	5.34888e-05	1.5555	G	T	UBE3C	NA
chr7	156963924	ENSG00000009335.13	rs62491950	6.80673e-08	0.000145108	1.49743	A	G	UBE3C	Diabetes_Mellitus_Type2
chr7	157033340	ENSG00000009335.13	rs62493373	2.26155e-08	5.34888e-05	1.5555	C	T	UBE3C	Diabetes_Mellitus_Type2
chr7	157040342	ENSG00000009335.13	rs62493375	2.00369e-08	4.85726e-05	1.4117	C	T	UBE3C	NA
chr7	157041666	ENSG00000009335.13	rs62493376	6.27913e-09	1.76194e-05	1.52199	A	G	UBE3C	NA
chr7	157050781	ENSG00000009335.13	rs62493377	1.46627e-07	0.000276846	1.49814	A	G	UBE3C	Diabetes_Mellitus_Type2
chr7	157055969	ENSG00000009335.13	rs62493378	9.52902e-08	0.000195221	1.47948	G	C	UBE3C	NA
chr7	157058940	ENSG00000009335.13	rs62493379	3.38508e-08	7.69452e-05	1.47615	G	A	UBE3C	NA
[truncated: 265,914+ more rows]

## Sheet: Summary
Disease: Arthritis
======================
number of IQTL: 20 fraction of IQTL : 0.00212179079142797
number of eQTL in DICE (CD4 Naive): 503 fraction of eQTL in DICE (CD4 Naive) : 0.00266512658026641
number of IQTLs which are also naive CD4 eQTLs (DICE / ImmunexuT): 20 fraction of IQTLs which are also naive CD4 eQTLs (DICE / ImmunexuT) : 0.00371747211895911
number of IQTLs which are not naive CD4 eQTLs but eQTLs in other CD4 T cells: 0 fraction of IQTLs which are not naive CD4 eQTLs but eQTLs in other CD4 T cells : 0
number of IQTLs which are not eQTLs in any CD4 T cells: 0 fraction of IQTLs which are not eQTLs in any CD4 T cells : 0
Fishers exact Test - between complete IQTLs and DICE CD4N eQTLs
one sided test(alternative = greater) - pvalue: 0.867139603643571
Fishers exact Test - between IQTLs (CD4N eQTLs) and DICE CD4N eQTLs
one sided test(alternative = greater) - pvalue: 0.0959166046528328
Fishers exact Test - between IQTLs (other CD4T eQTLs) and DICE CD4N eQTLs
one sided test(alternative = greater) - pvalue: 1
Fishers exact Test - between IQTLs (exclusive to CD4T eQTLs) and DICE CD4N eQTLs
one sided test(alternative = greater) - pvalue: 1
Disease: Asthma
==================
number of IQTL: 128 fraction of IQTL : 0.013579461065139
number of eQTL in DICE (CD4 Naive): 1506 fraction of eQTL in DICE (CD4 Naive) : 0.00797948435364057
number of IQTLs which are also naive CD4 eQTLs (DICE / ImmunexuT): 103 fraction of IQTLs which are also naive CD4 eQTLs (DICE / ImmunexuT) : 0.0191449814126394
number of IQTLs which are not naive CD4 eQTLs but eQTLs in other CD4 T cells: 10 fraction of IQTLs which are not naive CD4 eQTLs but eQTLs in other CD4 T cells : 0.00875656742556918
number of IQTLs which are not eQTLs in any CD4 T cells: 15 fraction of IQTLs which are not eQTLs in any CD4 T cells : 0.00517063081695967
Fishers exact Test - between complete IQTLs and DICE CD4N eQTLs
one sided test(alternative = greater) - pvalue: 5.59858636593577e-08
Fishers exact Test - between IQTLs (CD4N eQTLs) and DICE CD4N eQTLs
one sided test(alternative = greater) - pvalue: 2.63639309418189e-14
Fishers exact Test - between IQTLs (other CD4T eQTLs) and DICE CD4N eQTLs
one sided test(alternative = greater) - pvalue: 0.429153894414764
Fishers exact Test - between IQTLs (exclusive to CD4T eQTLs) and DICE CD4N eQTLs
one sided test(alternative = greater) - pvalue: 0.969816323308221
Disease: Autism_Spectrum_Disorder
================================
number of IQTL: 48 fraction of IQTL : 0.00509229789942712
number of eQTL in DICE (CD4 Naive): 2154 fraction of eQTL in DICE (CD4 Naive) : 0.0114128879799082
number of IQTLs which are also naive CD4 eQTLs (DICE / ImmunexuT): 48 fraction of IQTLs which are also naive CD4 eQTLs (DICE / ImmunexuT) : 0.00892193308550186
number of IQTLs which are not naive CD4 eQTLs but eQTLs in other CD4 T cells: 0 fraction of IQTLs which are not naive CD4 eQTLs but eQTLs in other CD4 T cells : 0
number of IQTLs which are not eQTLs in any CD4 T cells: 0 fraction of IQTLs which are not eQTLs in any CD4 T cells : 0
Fishers exact Test - between complete IQTLs and DICE CD4N eQTLs
one sided test(alternative = greater) - pvalue: 0.999999999893283
Fishers exact Test - between IQTLs (CD4N eQTLs) and DICE CD4N eQTLs
one sided test(alternative = greater) - pvalue: 0.963777059685
Fishers exact Test - between IQTLs (other CD4T eQTLs) and DICE CD4N eQTLs
one sided test(alternative = greater) - pvalue: 1
Fishers exact Test - between IQTLs (exclusive to CD4T eQTLs) and DICE CD4N eQTLs
one sided test(alternative = greater) - pvalue: 1
Disease: Ulcerative_Colitis
===========================
number of IQTL: 32 fraction of IQTL : 0.00339486526628474
number of eQTL in DICE (CD4 Naive): 528 fraction of eQTL in DICE (CD4 Naive) : 0.00279758813992179
number of IQTLs which are also naive CD4 eQTLs (DICE / ImmunexuT): 26 fraction of IQTLs which are also naive CD4 eQTLs (DICE / ImmunexuT) : 0.00483271375464684
number of IQTLs which are not naive CD4 eQTLs but eQTLs in other CD4 T cells: 0 fraction of IQTLs which are not naive CD4 eQTLs but eQTLs in other CD4 T cells : 0
number of IQTLs which are not eQTLs in any CD4 T cells: 6 fraction of IQTLs which are not eQTLs in any CD4 T cells : 0.00206825232678387
Fishers exact Test - between complete IQTLs and DICE CD4N eQTLs
one sided test(alternative = greater) - pvalue: 0.166860805114103
Fishers exact Test - between IQTLs (CD4N eQTLs) and DICE CD4N eQTLs
one sided test(alternative = greater) - pvalue: 0.00744633276608539
Fishers exact Test - between IQTLs (other CD4T eQTLs) and DICE CD4N eQTLs
one sided test(alternative = greater) - pvalue: 1
Fishers exact Test - between IQTLs (exclusive to CD4T eQTLs) and DICE CD4N eQTLs
one sided test(alternative = greater) - pvalue: 0.818266010293938
Disease: Crohn_Disease
=============================
number of IQTL: 25 fraction of IQTL : 0.00265223848928496
number of eQTL in DICE (CD4 Naive): 151 fraction of eQTL in DICE (CD4 Naive) : 0.000800067820318544
number of IQTLs which are also naive CD4 eQTLs (DICE / ImmunexuT): 21 fraction of IQTLs which are also naive CD4 eQTLs (DICE / ImmunexuT) : 0.00390334572490706
number of IQTLs which are not naive CD4 eQTLs but eQTLs in other CD4 T cells: 2 fraction of IQTLs which are not naive CD4 eQTLs but eQTLs in other CD4 T cells : 0.00175131348511384
number of IQTLs which are not eQTLs in any CD4 T cells: 2 fraction of IQTLs which are not eQTLs in any CD4 T cells : 0.000689417442261289
Fishers exact Test - between complete IQTLs and DICE CD4N eQTLs
one sided test(alternative = greater) - pvalue: 1.14751648709866e-06
Fishers exact Test - between IQTLs (CD4N eQTLs) and DICE CD4N eQTLs
one sided test(alternative = greater) - pvalue: 1.75464531829286e-08
Fishers exact Test - between IQTLs (other CD4T eQTLs) and DICE CD4N eQTLs
one sided test(alternative = greater) - pvalue: 0.235138285909914
Fishers exact Test - between IQTLs (exclusive to CD4T eQTLs) and DICE CD4N eQTLs
one sided test(alternative = greater) - pvalue: 0.675203744340424
Disease: Diabetes_Mellitus
===============================
number of IQTL: 273 fraction of IQTL : 0.0289624443029917
number of eQTL in DICE (CD4 Naive): 4631 fraction of eQTL in DICE (CD4 Naive) : 0.0245371793105641
number of IQTLs which are also naive CD4 eQTLs (DICE / ImmunexuT): 188 fraction of IQTLs which are also naive CD4 eQTLs (DICE / ImmunexuT) : 0.0349442379182156
number of IQTLs which are not naive CD4 eQTLs but eQTLs in other CD4 T cells: 15 fraction of IQTLs which are not naive CD4 eQTLs but eQTLs in other CD4 T cells : 0.0131348511383538
number of IQTLs which are not eQTLs in any CD4 T cells: 70 fraction of IQTLs which are not eQTLs in any CD4 T cells : 0.0241296104791451
Fishers exact Test - between complete IQTLs and DICE CD4N eQTLs
one sided test(alternative = greater) - pvalue: 0.00550915109580375
Fishers exact Test - between IQTLs (CD4N eQTLs) and DICE CD4N eQTLs
one sided test(alternative = greater) - pvalue: 5.00129312600857e-06
Fishers exact Test - between IQTLs (other CD4T eQTLs) and DICE CD4N eQTLs
one sided test(alternative = greater) - pvalue: 0.997030716750864
Fishers exact Test - between IQTLs (exclusive to CD4T eQTLs) and DICE CD4N eQTLs
one sided test(alternative = greater) - pvalue: 0.5713940788137
Disease: Diabetes_Mellitus_Type1
======================================
number of IQTL: 141 fraction of IQTL : 0.0149586250795672
number of eQTL in DICE (CD4 Naive): 2746 fraction of eQTL in DICE (CD4 Naive) : 0.0145495777125478
number of IQTLs which are also naive CD4 eQTLs (DICE / ImmunexuT): 97 fraction of IQTLs which are also naive CD4 eQTLs (DICE / ImmunexuT) : 0.0180297397769517
number of IQTLs which are not naive CD4 eQTLs but eQTLs in other CD4 T cells: 8 fraction of IQTLs which are not naive CD4 eQTLs but eQTLs in other CD4 T cells : 0.00700525394045534
number of IQTLs which are not eQTLs in any CD4 T cells: 36 fraction of IQTLs which are not eQTLs in any CD4 T cells : 0.0124095139607032
Fishers exact Test - between complete IQTLs and DICE CD4N eQTLs
one sided test(alternative = greater) - pvalue: 0.387213550702516
Fishers exact Test - between IQTLs (CD4N eQTLs) and DICE CD4N eQTLs
one sided test(alternative = greater) - pvalue: 0.0252188848545087
Fishers exact Test - between IQTLs (other CD4T eQTLs) and DICE CD4N eQTLs
one sided test(alternative = greater) - pvalue: 0.992779792766577
Fishers exact Test - between IQTLs (exclusive to CD4T eQTLs) and DICE CD4N eQTLs
one sided test(alternative = greater) - pvalue: 0.847064775932836
Disease: Allergy_Hypersensitivity
======================================
number of IQTL: 19 fraction of IQTL : 0.00201570125185657
number of eQTL in DICE (CD4 Naive): 705 fraction of eQTL in DICE (CD4 Naive) : 0.00373541598228194
number of IQTLs which are also naive CD4 eQTLs (DICE / ImmunexuT): 10 fraction of IQTLs which are also naive CD4 eQTLs (DICE / ImmunexuT) : 0.00185873605947955
number of IQTLs which are not naive CD4 eQTLs but eQTLs in other CD4 T cells: 6 fraction of IQTLs which are not naive CD4 eQTLs but eQTLs in other CD4 T cells : 0.00525394045534151
number of IQTLs which are not eQTLs in any CD4 T cells: 3 fraction of IQTLs which are not eQTLs in any CD4 T cells : 0.00103412616339193
Fishers exact Test - between complete IQTLs and DICE CD4N eQTLs
one sided test(alternative = greater) - pvalue: 0.998684802794071
Fishers exact Test - between IQTLs (CD4N eQTLs) and DICE CD4N eQTLs
one sided test(alternative = greater) - pvalue: 0.994866010327657
Fishers exact Test - between IQTLs (other CD4T eQTLs) and DICE CD4N eQTLs
one sided test(alternative = greater) - pvalue: 0.259881617934252
Fishers exact Test - between IQTLs (exclusive to CD4T eQTLs) and DICE CD4N eQTLs
one sided test(alternative = greater) - pvalue: 0.998535779784215
Disease: Inflammatory_Bowel_Disease
======================================
number of IQTL: 36 fraction of IQTL : 0.00381922342457034
number of eQTL in DICE (CD4 Naive): 644 fraction of eQTL in DICE (CD4 Naive) : 0.00341220977672279
number of IQTLs which are also naive CD4 eQTLs (DICE / ImmunexuT): 31 fraction of IQTLs which are also naive CD4 eQTLs (DICE / ImmunexuT) : 0.00576208178438662
number of IQTLs which are not naive CD4 eQTLs but eQTLs in other CD4 T cells: 1 fraction of IQTLs which are not naive CD4 eQTLs but eQTLs in other CD4 T cells : 0.000875656742556918
number of IQTLs which are not eQTLs in any CD4 T cells: 4 fraction of IQTLs which are not eQTLs in any CD4 T cells : 0.00137883488452258
Fishers exact Test - between complete IQTLs and DICE CD4N eQTLs
one sided test(alternative = greater) - pvalue: 0.279218788309084
Fishers exact Test - between IQTLs (CD4N eQTLs) and DICE CD4N eQTLs
one sided test(alternative = greater) - pvalue: 0.00513727828059813
Fishers exact Test - between IQTLs (other CD4T eQTLs) and DICE CD4N eQTLs
one sided test(alternative = greater) - pvalue: 0.979510072943137
Fishers exact Test - between IQTLs (exclusive to CD4T eQTLs) and DICE CD4N eQTLs
one sided test(alternative = greater) - pvalue: 0.988495587956392
Disease: Liver_Cirrhosis_PBC
=================================
number of IQTL: 2 fraction of IQTL : 0.000212179079142797
number of eQTL in DICE (CD4 Naive): 51 fraction of eQTL in DICE (CD4 Naive) : 0.000270221581696992
number of IQTLs which are also naive CD4 eQTLs (DICE / ImmunexuT): 2 fraction of IQTLs which are also naive CD4 eQTLs (DICE / ImmunexuT) : 0.000371747211895911
number of IQTLs which are not naive CD4 eQTLs but eQTLs in other CD4 T cells: 0 fraction of IQTLs which are not naive CD4 eQTLs but eQTLs in other CD4 T cells : 0
number of IQTLs which are not eQTLs in any CD4 T cells: 0 fraction of IQTLs which are not eQTLs in any CD4 T cells : 0
Fishers exact Test - between complete IQTLs and DICE CD4N eQTLs
one sided test(alternative = greater) - pvalue: 0.724496920340347
Fishers exact Test - between IQTLs (CD4N eQTLs) and DICE CD4N eQTLs
one sided test(alternative = greater) - pvalue: 0.434017830968629
Fishers exact Test - between IQTLs (other CD4T eQTLs) and DICE CD4N eQTLs
one sided test(alternative = greater) - pvalue: 1
Fishers exact Test - between IQTLs (exclusive to CD4T eQTLs) and DICE CD4N eQTLs
one sided test(alternative = greater) - pvalue: 1
Disease: SLE
==================
number of IQTL: 15 fraction of IQTL : 0.00159134309357097
number of eQTL in DICE (CD4 Naive): 443 fraction of eQTL in DICE (CD4 Naive) : 0.00234721883709348
number of IQTLs which are also naive CD4 eQTLs (DICE / ImmunexuT): 13 fraction of IQTLs which are also naive CD4 eQTLs (DICE / ImmunexuT) : 0.00241635687732342
number of IQTLs which are not naive CD4 eQTLs but eQTLs in other CD4 T cells: 1 fraction of IQTLs which are not naive CD4 eQTLs but eQTLs in other CD4 T cells : 0.000875656742556918
number of IQTLs which are not eQTLs in any CD4 T cells: 1 fraction of IQTLs which are not eQTLs in any CD4 T cells : 0.000344708721130645
Fishers exact Test - between complete IQTLs and DICE CD4N eQTLs
one sided test(alternative = greater) - pvalue: 0.951719805875482
Fishers exact Test - between IQTLs (CD4N eQTLs) and DICE CD4N eQTLs
one sided test(alternative = greater) - pvalue: 0.497828214074694
Fishers exact Test - between IQTLs (other CD4T eQTLs) and DICE CD4N eQTLs
one sided test(alternative = greater) - pvalue: 0.931277998203352
Fishers exact Test - between IQTLs (exclusive to CD4T eQTLs) and DICE CD4N eQTLs
one sided test(alternative = greater) - pvalue: 0.998849055022418
Disease: Multiple_Sclerosis
==============================
number of IQTL: 14 fraction of IQTL : 0.00148525355399958
number of eQTL in DICE (CD4 Naive): 165 fraction of eQTL in DICE (CD4 Naive) : 0.000874246293725561
number of IQTLs which are also naive CD4 eQTLs (DICE / ImmunexuT): 14 fraction of IQTLs which are also naive CD4 eQTLs (DICE / ImmunexuT) : 0.00260223048327138
number of IQTLs which are not naive CD4 eQTLs but eQTLs in other CD4 T cells: 0 fraction of IQTLs which are not naive CD4 eQTLs but eQTLs in other CD4 T cells : 0
number of IQTLs which are not eQTLs in any CD4 T cells: 0 fraction of IQTLs which are not eQTLs in any CD4 T cells : 0
Fishers exact Test - between complete IQTLs and DICE CD4N eQTLs
one sided test(alternative = greater) - pvalue: 0.047802337322293
Fishers exact Test - between IQTLs (CD4N eQTLs) and DICE CD4N eQTLs
one sided test(alternative = greater) - pvalue: 0.000523488178930971
Fishers exact Test - between IQTLs (other CD4T eQTLs) and DICE CD4N eQTLs
one sided test(alternative = greater) - pvalue: 1
Fishers exact Test - between IQTLs (exclusive to CD4T eQTLs) and DICE CD4N eQTLs
one sided test(alternative = greater) - pvalue: 1
Disease: Psoriasis
==========================
number of IQTL: 7 fraction of IQTL : 0.000742626776999788
number of eQTL in DICE (CD4 Naive): 25 fraction of eQTL in DICE (CD4 Naive) : 0.000132461559655388
number of IQTLs which are also naive CD4 eQTLs (DICE / ImmunexuT): 6 fraction of IQTLs which are also naive CD4 eQTLs (DICE / ImmunexuT) : 0.00111524163568773
number of IQTLs which are not naive CD4 eQTLs but eQTLs in other CD4 T cells: 0 fraction of IQTLs which are not naive CD4 eQTLs but eQTLs in other CD4 T cells : 0
number of IQTLs which are not eQTLs in any CD4 T cells: 1 fraction of IQTLs which are not eQTLs in any CD4 T cells : 0.000344708721130645
Fishers exact Test - between complete IQTLs and DICE CD4N eQTLs
one sided test(alternative = greater) - pvalue: 0.000648199950455069
Fishers exact Test - between IQTLs (CD4N eQTLs) and DICE CD4N eQTLs
one sided test(alternative = greater) - pvalue: 0.000184224608726667
Fishers exact Test - between IQTLs (other CD4T eQTLs) and DICE CD4N eQTLs
one sided test(alternative = greater) - pvalue: 1
Fishers exact Test - between IQTLs (exclusive to CD4T eQTLs) and DICE CD4N eQTLs
one sided test(alternative = greater) - pvalue: 0.327471724927753
Disease: Allergic_Rhinitis
==============================
number of IQTL: 200 fraction of IQTL : 0.0212179079142797
number of eQTL in DICE (CD4 Naive): 3923 fraction of eQTL in DICE (CD4 Naive) : 0.0207858679411235
number of IQTLs which are also naive CD4 eQTLs (DICE / ImmunexuT): 181 fraction of IQTLs which are also naive CD4 eQTLs (DICE / ImmunexuT) : 0.0336431226765799
number of IQTLs which are not naive CD4 eQTLs but eQTLs in other CD4 T cells: 9 fraction of IQTLs which are not naive CD4 eQTLs but eQTLs in other CD4 T cells : 0.00788091068301226
number of IQTLs which are not eQTLs in any CD4 T cells: 10 fraction of IQTLs which are not eQTLs in any CD4 T cells : 0.00344708721130645
Fishers exact Test - between complete IQTLs and DICE CD4N eQTLs
one sided test(alternative = greater) - pvalue: 0.399781656165785
Fishers exact Test - between IQTLs (CD4N eQTLs) and DICE CD4N eQTLs
one sided test(alternative = greater) - pvalue: 3.34681117534238e-09
Fishers exact Test - between IQTLs (other CD4T eQTLs) and DICE CD4N eQTLs
one sided test(alternative = greater) - pvalue: 0.999796220503991
Fishers exact Test - between IQTLs (exclusive to CD4T eQTLs) and DICE CD4N eQTLs
one sided test(alternative = greater) - pvalue: 1
Disease: COVID19
====================
number of IQTL: 2 fraction of IQTL : 0.000212179079142797
number of eQTL in DICE (CD4 Naive): 54 fraction of eQTL in DICE (CD4 Naive) : 0.000286116968855638
number of IQTLs which are also naive CD4 eQTLs (DICE / ImmunexuT): 2 fraction of IQTLs which are also naive CD4 eQTLs (DICE / ImmunexuT) : 0.000371747211895911
number of IQTLs which are not naive CD4 eQTLs but eQTLs in other CD4 T cells: 0 fraction of IQTLs which are not naive CD4 eQTLs but eQTLs in other CD4 T cells : 0
number of IQTLs which are not eQTLs in any CD4 T cells: 0 fraction of IQTLs which are not eQTLs in any CD4 T cells : 0
Fishers exact Test - between complete IQTLs and DICE CD4N eQTLs
one sided test(alternative = greater) - pvalue: 0.75218956670287
Fishers exact Test - between IQTLs (CD4N eQTLs) and DICE CD4N eQTLs
one sided test(alternative = greater) - pvalue: 0.462068374170823
Fishers exact Test - between IQTLs (other CD4T eQTLs) and DICE CD4N eQTLs
one sided test(alternative = greater) - pvalue: 1
Fishers exact Test - between IQTLs (exclusive to CD4T eQTLs) and DICE CD4N eQTLs
one sided test(alternative = greater) - pvalue: 1
