# Supplementary material for: Identifying genetic variants associated with chromatin looping and genome function
Source: Nat Commun. 2024 Sep 18;15:8174. doi: 10.1038/s41467-024-52296-4 (PMC11408621; doi:10.1038/s41467-024-52296-4)
Supplement: Supplementary file 10 — Supplementary Data 7 [file 41467_2024_52296_MOESM10_ESM.xlsx]

## Sheet: README
Supplementary Data 7: Stratified LD Score Regression (S-LDSC) based heritability enrichment for different categories of iQTLs and eQTLs
Sheet: GWAS_Studies
	Different GWAS studies (for various immune diseases) whose summary statistics were considered for the current analysis
Sheet: iQTL
	S-LDSC analysis for the complete list of iQTLs with respect to individual GWAS summary statistics
Sheet: iQTL_eQTL
	S-LDSC analysis for the list of iQTLs which are also DICE CD4 Naïve eQTLs, with respect to individual GWAS summary statistics
Sheet: iQTL_eQTL_CD4T
	S-LDSC analysis for the iQTLs which are not eQTLs in CD4 Naïve but are eQTLs in other CD4 T cells (with respect to the DICE database) with respect to individual GWAS summary statistics
Sheet: iQTL_not_eQTL
	S-LDSC analysis for the iQTLs which are not eQTLs in any CD4 T cells (with respect to the DICE database) with respect to individual GWAS summary statistics
Sheet: eQTL
	S-LDSC analysis for the complete list of CD4 Naïve eQTLs in the DICE database with respect to individual GWAS summary statistics

## Sheet: GWAS_Studies
Disease types and study IDs used in S-LDSC implementation
Disease	Pubmed ID	Specific dataset ID
Asthma	29785011
Celiac_Disease	20190752
Celiac_Disease	34278373	GCST90014442
Celiac_Disease	34278373	GCST90014443
Crohn	26192919
IBD	26192919
IBD	34278373	GCST90014444
IBD	34278373	GCST90014445
Irritable_Bowel_Syndrome	29626450
Multiple_sclerosis	21833088
Multiple_sclerosis	24076602
Multiple_sclerosis	34278373	GCST90014448
Multiple_sclerosis	34278373	GCST90014449
Rheumatoid Arthritis	24390342
SLE	26502338
SLE	33536424
SLE	34278373	GCST90014462
SLE	34278373	GCST90014463
T1D	34278373	GCST90014464
T1D	34278373	GCST90014465
T2D	31217584
Ulcerative_Colitis	26192919

## Sheet: iQTL
S-LDSC based heritability enrichment for the complete set of IQTLs
Disease: Ulcerative_Colitis pubmed ID: 26192919
Category	Prop._SNPs	Prop._h2	Prop._h2_std_error	Enrichment	Enrichment_std_error	Enrichment_p	Coefficient	Coefficient_std_error	Coefficient_z-score
L2_0	0.00146851	0.00579108	0.0150891	3.94351	10.2751	0.771888	2.70393e-07	1.50414e-06	0.179766
baseL2_1	1	1	0	1	0	NA	7.93002e-08	2.8137e-07	0.281836
Coding_UCSCL2_1	0.0142749	0.172136	0.103055	12.0586	7.21933	0.114047	3.91707e-06	1.70515e-06	2.2972
Coding_UCSC.extend.500L2_1	0.0636618	0.230858	0.122482	3.62631	1.92396	0.146919	5.15005e-08	4.20594e-07	0.122447
Conserved_LindbladTohL2_1	0.0256851	0.0236543	0.177045	0.920935	6.89289	0.990771	9.3751e-07	2.74268e-06	0.341822
Conserved_LindbladToh.extend.500L2_1	0.330412	0.590908	0.22527	1.78839	0.681786	0.232676	1.98685e-07	2.45582e-07	0.809035
CTCF_HoffmanL2_1	0.0238662	-0.0334226	0.129464	-1.40042	5.42457	0.657366	-3.64321e-07	1.18326e-06	-0.307896
CTCF_Hoffman.extend.500L2_1	0.0708357	-0.0347307	0.162017	-0.490299	2.28723	0.511115	-4.54241e-07	6.44611e-07	-0.704674
DGF_ENCODEL2_1	0.136006	1.27785	0.356774	9.39559	2.62323	0.000949887	2.33667e-06	7.06086e-07	3.30932
DGF_ENCODE.extend.500L2_1	0.53847	0.935643	0.263554	1.73759	0.489449	0.113764	-3.01042e-07	2.77756e-07	-1.08384
DHS_peaks_TrynkaL2_1	0.110583	-0.0283429	0.300606	-0.256305	2.71838	0.648019	-3.76279e-07	1.03381e-06	-0.363973
DHS_TrynkaL2_1	0.166201	-0.278844	0.346231	-1.67776	2.08321	0.210005	-1.79685e-06	9.56644e-07	-1.87828
DHS_Trynka.extend.500L2_1	0.496042	0.796623	0.293997	1.60596	0.592685	0.298536	2.05493e-07	3.40383e-07	0.603711
Enhancer_AnderssonL2_1	0.00432768	0.075503	0.0527101	17.4465	12.1798	0.153568	1.27586e-07	2.2296e-06	0.0572239
Enhancer_Andersson.extend.500L2_1	0.0190351	0.307946	0.10434	16.1779	5.48147	0.000708091	2.13906e-06	9.54396e-07	2.24127
Enhancer_HoffmanL2_1	0.0419892	0.182802	0.155157	4.35356	3.69517	0.342514	2.40019e-07	1.08688e-06	0.220833
Enhancer_Hoffman.extend.500L2_1	0.0898451	0.337711	0.160478	3.75881	1.78616	0.0880972	2.28797e-08	6.09424e-07	0.0375432
FetalDHS_TrynkaL2_1	0.0839308	0.00912262	0.267344	0.108692	3.18529	0.78705	5.56297e-07	8.46069e-07	0.657508
FetalDHS_Trynka.extend.500L2_1	0.283362	0.623518	0.266657	2.20043	0.941048	0.179097	2.38513e-07	2.8894e-07	0.825474
H3K27ac_HniszL2_1	0.389076	0.822763	0.161836	2.11466	0.41595	0.00279614	-3.04758e-07	8.67883e-07	-0.351151
H3K27ac_Hnisz.extend.500L2_1	0.420486	0.916314	0.168749	2.17918	0.401318	0.00312209	3.51521e-07	8.59916e-07	0.408785
H3K27ac_PGC2L2_1	0.268778	0.640462	0.239186	2.38286	0.889903	0.104518	-4.45454e-08	6.35829e-07	-0.0700588
H3K27ac_PGC2.extend.500L2_1	0.335206	0.708126	0.223417	2.11251	0.666506	0.066951	-1.07497e-07	5.86008e-07	-0.18344
H3K4me1_peaks_TrynkaL2_1	0.169823	0.221815	0.243639	1.30616	1.43467	0.830972	-3.56519e-07	4.17518e-07	-0.853901
H3K4me1_TrynkaL2_1	0.423685	0.93604	0.350416	2.20929	0.827069	0.112663	2.38276e-07	4.84055e-07	0.492249
H3K4me1_Trynka.extend.500L2_1	0.605819	0.926497	0.151699	1.52933	0.250403	0.0365022	-1.06816e-07	2.73577e-07	-0.390442
H3K4me3_peaks_TrynkaL2_1	0.0416488	-0.174225	0.18691	-4.1832	4.48777	0.235556	-1.42634e-06	9.14838e-07	-1.55912
H3K4me3_TrynkaL2_1	0.133011	0.49497	0.209167	3.72128	1.57256	0.0567208	6.55266e-07	7.07971e-07	0.925554
H3K4me3_Trynka.extend.500L2_1	0.255139	0.630248	0.221833	2.47021	0.869458	0.0681887	-1.06782e-07	4.00906e-07	-0.266351
H3K9ac_peaks_TrynkaL2_1	0.0384595	-0.0504016	0.201252	-1.31051	5.23283	0.657168	-6.88934e-07	1.21916e-06	-0.565091
H3K9ac_TrynkaL2_1	0.125413	0.537377	0.269716	4.28486	2.15063	0.111975	6.45652e-07	1.0014e-06	0.644746
H3K9ac_Trynka.extend.500L2_1	0.229855	0.688909	0.221785	2.99715	0.964891	0.0272253	-7.97625e-09	5.17164e-07	-0.0154231
Intron_UCSCL2_1	0.387473	0.308557	0.0970821	0.796331	0.250552	0.414835	-6.11536e-07	1.51276e-06	-0.404251
Intron_UCSC.extend.500L2_1	0.396796	0.387941	0.0819602	0.977682	0.206555	0.913187	4.8366e-07	1.50447e-06	0.321482
PromoterFlanking_HoffmanL2_1	0.00830845	0.0837207	0.0963363	10.0766	11.595	0.432509	1.67841e-06	2.17213e-06	0.7727
PromoterFlanking_Hoffman.extend.500L2_1	0.0331865	0.00236903	0.132137	0.0713852	3.98165	0.812959	-1.08425e-06	9.39917e-07	-1.15356
Promoter_UCSCL2_1	0.0463455	0.129262	0.1501	2.78909	3.23872	0.577152	9.55881e-07	1.76851e-06	0.540502
Promoter_UCSC.extend.500L2_1	0.0569346	0.107654	0.108813	1.89085	1.9112	0.639586	-6.91982e-07	1.38462e-06	-0.499762
Repressed_HoffmanL2_1	0.460873	-0.162844	0.305458	-0.353338	0.66278	0.0267387	-4.17426e-07	2.60046e-07	-1.6052
Repressed_Hoffman.extend.500L2_1	0.718511	0.407249	0.119998	0.566796	0.167009	0.00171491	2.77299e-07	2.04708e-07	1.35461
SuperEnhancer_HniszL2_1	0.16721	0.490824	0.0977076	2.93538	0.584341	6.01104e-05	-4.60683e-07	2.65054e-06	-0.173808
SuperEnhancer_Hnisz.extend.500L2_1	0.170383	0.510037	0.0976715	2.99347	0.573247	1.71345e-05	4.90283e-07	2.65089e-06	0.18495
TFBS_ENCODEL2_1	0.131228	0.319927	0.261387	2.43794	1.99185	0.457888	-1.79723e-07	5.08011e-07	-0.353779
TFBS_ENCODE.extend.500L2_1	0.341215	0.99611	0.288445	2.91931	0.845347	0.0139028	4.45204e-07	3.21593e-07	1.38437
Transcr_HoffmanL2_1	0.345968	0.656129	0.252949	1.8965	0.731134	0.211193	-7.84074e-08	2.48355e-07	-0.315707
Transcr_Hoffman.extend.500L2_1	0.762095	0.77513	0.173744	1.0171	0.227982	0.940074	-4.996e-08	1.94168e-07	-0.257304
TSS_HoffmanL2_1	0.0178321	-0.0749613	0.0937373	-4.20372	5.25666	0.318355	-2.33269e-06	2.44603e-06	-0.95366
TSS_Hoffman.extend.500L2_1	0.0343534	0.132984	0.156935	3.87106	4.56825	0.523245	1.21445e-06	2.10666e-06	0.576482
UTR_3_UCSCL2_1	0.0111859	0.0399233	0.0694311	3.56907	6.20701	0.678664	-3.0912e-06	1.3589e-06	-2.27478
UTR_3_UCSC.extend.500L2_1	0.0264553	0.159514	0.0830873	6.02959	3.14067	0.0891892	8.51805e-07	7.69842e-07	1.10647
UTR_5_UCSCL2_1	0.00548417	-0.0280212	0.0421475	-5.10948	7.6853	0.423067	-1.85877e-06	1.59258e-06	-1.16714
UTR_5_UCSC.extend.500L2_1	0.0268651	-0.0564836	0.0743656	-2.10249	2.76812	0.265676	-5.26611e-07	6.01841e-07	-0.875001
WeakEnhancer_HoffmanL2_1	0.0209872	0.17201	0.126045	8.19593	6.0058	0.223674	1.3292e-06	1.29319e-06	1.02785
WeakEnhancer_Hoffman.extend.500L2_1	0.0887866	0.119767	0.126487	1.34893	1.42462	0.808676	-6.53781e-07	5.03515e-07	-1.29843
GERP.NSL2_1	1.74532	2.2108	0.631486	1.26671	0.361818	0.447298	7.14841e-09	6.20674e-08	0.115172
GERP.RSsup4L2_1	0.00814993	0.0400187	0.0925649	4.91032	11.3578	0.725351	1.26871e-06	2.06706e-06	0.613777
MAFbin1L2_1	0.102357	0.0490408	0.0631271	0.479114	0.616733	0.37618	1.51181e-07	9.97962e-08	1.5149
MAFbin2L2_1	0.0998554	-0.11226	0.0749569	-1.12423	0.750654	0.00096415	-9.48158e-08	9.59181e-08	-0.988508
MAFbin3L2_1	0.0996066	0.0597361	0.0682279	0.59972	0.684973	0.553787	1.66476e-07	1.03964e-07	1.60129
MAFbin4L2_1	0.100696	0.21952	0.075853	2.18003	0.753289	0.132452	3.97051e-07	1.1821e-07	3.35887
MAFbin5L2_1	0.0983171	-0.0556877	0.0772391	-0.566409	0.785612	0.0373798	-1.06405e-08	1.11287e-07	-0.0956133
MAFbin6L2_1	0.0996422	-0.00415492	0.0912686	-0.0416984	0.915964	0.257535	6.1313e-08	1.51424e-07	0.404911
MAFbin7L2_1	0.0997338	0.32259	0.186637	3.23451	1.87135	0.219832	5.46922e-07	2.73086e-07	2.00275
MAFbin8L2_1	0.100229	0.0889878	0.106574	0.887842	1.06331	0.915887	1.92254e-07	1.69952e-07	1.13122
MAFbin9L2_1	0.1011	0.22393	0.138276	2.21494	1.36772	0.356981	3.87172e-07	2.01578e-07	1.92071
MAFbin10L2_1	0.0984626	0.208298	0.109267	2.11551	1.10973	0.30185	3.67885e-07	1.84225e-07	1.99693
MAF_Adj_Predicted_Allele_AgeL2_1	3.39244e-06	-0.610664	0.371686	-180008	109563	0.120181	-4.48316e-08	7.39196e-08	-0.606492
MAF_Adj_LLD_AFRL2_1	0.00279647	-0.779522	0.176175	-278.752	62.999	0.00130114	-7.85589e-08	4.63235e-08	-1.69588
Recomb_Rate_10kbL2_1	1.55242	1.13585	0.69039	0.731664	0.444717	0.518385	-2.89214e-08	1.71938e-08	-1.68209
Nucleotide_Diversity_10kbL2_1	4.6087	2.57227	0.601587	0.558134	0.130533	0.000380626	-3.50184e-08	2.14373e-08	-1.63352
Backgrd_Selection_StatL2_1	0.17772	0.261748	0.0318593	1.47281	0.179267	0.000264531	1.09404e-07	1.56631e-07	0.698479
CpG_Content_50kbL2_1	0.0100519	0.0138654	0.000810078	1.37938	0.0805897	1.20123e-06	-3.9641e-06	8.29964e-06	-0.477623
MAF_Adj_ASMCL2_1	-2.34853e-14	-0.737565	0.270354	31405410212155	-1.15117e+13	0.00257848	-3.99216e-08	4.92468e-08	-0.810643
GTEx_eQTL_MaxCPPL2_1	0.0103404	0.0486895	0.0483438	4.70866	4.67523	0.415843	5.08339e-07	1.20953e-06	0.420277
BLUEPRINT_H3K27acQTL_MaxCPPL2_1	0.0165455	0.0686582	0.0709047	4.14965	4.28542	0.451117	6.81454e-08	1.43052e-06	0.0476367
BLUEPRINT_H3K4me1QTL_MaxCPPL2_1	0.0133725	0.103083	0.0565127	7.70853	4.22603	0.0992128	1.58673e-06	1.4575e-06	1.08866
BLUEPRINT_DNA_methylation_MaxCPPL2_1	0.031731	0.0888099	0.0699527	2.79884	2.20455	0.425187	-7.19939e-08	7.32503e-07	-0.0982847
synonymousL2_1	0.00312003	0.0653357	0.0638327	20.9407	20.459	0.319678	-5.3834e-07	3.28577e-06	-0.16384
non_synonymousL2_1	0.00271541	-0.000262149	0.0470707	-0.0965413	17.3346	0.949442	-4.01294e-06	2.85798e-06	-1.40412
Conserved_Vertebrate_phastCons46wayL2_1	0.0294361	0.107099	0.196063	3.63837	6.66064	0.690359	2.71748e-06	2.03011e-06	1.33858
Conserved_Vertebrate_phastCons46way.extend.500L2_1	0.406971	0.56471	0.246252	1.3876	0.605086	0.516883	-2.81059e-07	4.7971e-07	-0.585894
Conserved_Mammal_phastCons46wayL2_1	0.0214395	-0.128145	0.14145	-5.97705	6.59766	0.295877	-4.73884e-06	2.84658e-06	-1.66475
Conserved_Mammal_phastCons46way.extend.500L2_1	0.33922	0.516323	0.298486	1.52209	0.87992	0.541134	1.78567e-07	6.16339e-07	0.289722
Conserved_Primate_phastCons46wayL2_1	0.0192691	-0.0351905	0.147135	-1.82627	7.63579	0.70933	-4.59306e-07	1.72217e-06	-0.266702
Conserved_Primate_phastCons46way.extend.500L2_1	0.175819	0.211891	0.214806	1.20516	1.22174	0.865222	-1.16634e-07	3.79912e-07	-0.307002
BivFlnkL2_1	0.0135494	-0.0284717	0.0670929	-2.10133	4.95173	0.5279	-9.86921e-07	1.17802e-06	-0.83778
BivFlnk.extend.500L2_1	0.0311793	0.0833249	0.107485	2.67244	3.44731	0.621676	3.32681e-07	8.51344e-07	0.390772
Disease: T1D pubmed ID: 25751624 (meta analysis)
Category	Prop._SNPs	Prop._h2	Prop._h2_std_error	Enrichment	Enrichment_std_error	Enrichment_p	Coefficient	Coefficient_std_error	Coefficient_z-score
L2_0	0.00146851	-0.0126865	0.00901827	-8.63908	6.14112	0.125407	-2.48066e-06	1.24419e-06	-1.9938
baseL2_1	1	1	0	1	0	NA	-6.94856e-07	5.69452e-07	-1.22022
Coding_UCSCL2_1	0.0142749	0.0148152	0.136888	1.03785	9.58939	0.996785	-1.821e-06	5.28602e-06	-0.344493
Coding_UCSC.extend.500L2_1	0.0636618	0.266324	0.193352	4.18341	3.03717	0.247115	1.17678e-06	8.08647e-07	1.45525
Conserved_LindbladTohL2_1	0.0256851	0.49077	0.294085	19.1072	11.4496	0.0771895	1.19858e-06	3.89714e-06	0.307554
Conserved_LindbladToh.extend.500L2_1	0.330412	0.542382	0.354936	1.64153	1.07422	0.544446	-1.3414e-07	6.63688e-07	-0.202113
CTCF_HoffmanL2_1	0.0238662	-0.119137	0.258294	-4.99186	10.8226	0.557533	-2.64765e-06	3.28795e-06	-0.805258
CTCF_Hoffman.extend.500L2_1	0.0708357	0.307629	0.249256	4.34286	3.51878	0.342113	1.29269e-06	1.42814e-06	0.905152
DGF_ENCODEL2_1	0.136006	1.40222	0.56584	10.31	4.16042	0.0153505	2.82332e-06	1.42492e-06	1.98138
DGF_ENCODE.extend.500L2_1	0.53847	1.33856	0.397026	2.48585	0.737323	0.0117395	1.8565e-07	5.62545e-07	0.330018
DHS_peaks_TrynkaL2_1	0.110583	0.311047	0.442875	2.8128	4.00492	0.643463	-1.8083e-06	1.83311e-06	-0.986464
DHS_TrynkaL2_1	0.166201	0.765616	0.517886	4.60658	3.11603	0.233367	1.39297e-06	1.55564e-06	0.895429
DHS_Trynka.extend.500L2_1	0.496042	0.896783	0.395645	1.80788	0.797603	0.317209	-1.19806e-06	6.32227e-07	-1.89498
Enhancer_AnderssonL2_1	0.00432768	0.0541229	0.0679296	12.5062	15.6965	0.462627	-7.763e-08	4.33789e-06	-0.0178958
Enhancer_Andersson.extend.500L2_1	0.0190351	0.211827	0.158169	11.1282	8.30937	0.206209	1.5154e-06	2.2075e-06	0.686477
Enhancer_HoffmanL2_1	0.0419892	0.0225337	0.192853	0.536655	4.59292	0.919008	-7.73164e-07	1.63623e-06	-0.472528
Enhancer_Hoffman.extend.500L2_1	0.0898451	0.20897	0.223381	2.32589	2.48629	0.590297	-2.28996e-07	1.08833e-06	-0.210409
FetalDHS_TrynkaL2_1	0.0839308	0.331995	0.471758	3.95557	5.6208	0.578743	-1.10587e-06	1.87284e-06	-0.590476
FetalDHS_Trynka.extend.500L2_1	0.283362	1.66581	0.51826	5.87873	1.82897	0.00340062	2.33266e-06	7.98825e-07	2.92012
H3K27ac_HniszL2_1	0.389076	0.694474	0.218048	1.78493	0.560425	0.119661	6.45505e-07	1.68384e-06	0.383353
H3K27ac_Hnisz.extend.500L2_1	0.420486	0.610556	0.212136	1.45202	0.504502	0.36095	-1.34694e-06	1.66844e-06	-0.807307
H3K27ac_PGC2L2_1	0.268778	1.29858	0.500534	4.83143	1.86226	0.0136012	1.9722e-06	1.48322e-06	1.32967
H3K27ac_PGC2.extend.500L2_1	0.335206	1.02834	0.301859	3.06777	0.900516	0.0163293	-6.95563e-07	1.12982e-06	-0.615639
H3K4me1_peaks_TrynkaL2_1	0.169823	-0.37198	0.41311	-2.1904	2.4326	0.175887	-1.66848e-06	9.05941e-07	-1.84171
H3K4me1_TrynkaL2_1	0.423685	0.487975	0.480407	1.15174	1.13388	0.890523	-9.01435e-07	9.92374e-07	-0.908362
H3K4me1_Trynka.extend.500L2_1	0.605819	1.17734	0.223695	1.94338	0.369244	0.00515618	6.10851e-07	6.44312e-07	0.948066
H3K4me3_peaks_TrynkaL2_1	0.0416488	0.219677	0.306031	5.27451	7.34789	0.534001	2.97661e-07	1.92194e-06	0.154875
H3K4me3_TrynkaL2_1	0.133011	0.63964	0.374662	4.80894	2.81678	0.113578	1.58613e-06	1.14111e-06	1.38999
H3K4me3_Trynka.extend.500L2_1	0.255139	0.745493	0.339973	2.92191	1.3325	0.0992152	-4.20885e-07	6.25694e-07	-0.67267
H3K9ac_peaks_TrynkaL2_1	0.0384595	0.0125949	0.253632	0.327484	6.59479	0.917964	5.37056e-07	1.91983e-06	0.279741
H3K9ac_TrynkaL2_1	0.125413	-0.365371	0.257743	-2.91335	2.05515	0.0648975	-3.82516e-06	1.33666e-06	-2.86173
H3K9ac_Trynka.extend.500L2_1	0.229855	0.783963	0.323659	3.41069	1.4081	0.0739958	1.57967e-06	8.75914e-07	1.80346
Intron_UCSCL2_1	0.387473	0.451978	0.136678	1.16648	0.352741	0.633448	3.80379e-06	3.73486e-06	1.01845
Intron_UCSC.extend.500L2_1	0.396796	0.410109	0.131993	1.03355	0.332647	0.916594	-3.86656e-06	3.71999e-06	-1.0394
PromoterFlanking_HoffmanL2_1	0.00830845	-0.114623	0.144018	-13.7959	17.3339	0.413169	-3.00679e-06	4.43707e-06	-0.677651
PromoterFlanking_Hoffman.extend.500L2_1	0.0331865	-0.00834537	0.282327	-0.251469	8.50728	0.880779	4.1694e-07	2.36554e-06	0.176256
Promoter_UCSCL2_1	0.0463455	0.107614	0.145031	2.32199	3.12934	0.670851	9.06507e-07	3.35245e-06	0.270401
Promoter_UCSC.extend.500L2_1	0.0569346	0.0696512	0.164324	1.22336	2.88619	0.936745	-1.09792e-06	2.98301e-06	-0.368059
Repressed_HoffmanL2_1	0.460873	0.443912	0.415653	0.963198	0.901881	0.966953	5.79222e-07	5.60304e-07	1.03377
Repressed_Hoffman.extend.500L2_1	0.718511	0.504437	0.161138	0.702059	0.224266	0.159884	2.33148e-07	3.78922e-07	0.615293
SuperEnhancer_HniszL2_1	0.16721	0.643299	0.139051	3.84726	0.831594	0.00033954	-2.46644e-06	4.34765e-06	-0.567304
SuperEnhancer_Hnisz.extend.500L2_1	0.170383	0.690421	0.12116	4.05217	0.711105	5.84815e-06	3.06678e-06	4.29199e-06	0.714536
TFBS_ENCODEL2_1	0.131228	0.333438	0.471251	2.5409	3.59108	0.646457	-6.46487e-07	1.11929e-06	-0.577588
TFBS_ENCODE.extend.500L2_1	0.341215	0.996614	0.471048	2.92079	1.38051	0.155793	3.44437e-07	6.65782e-07	0.517342
Transcr_HoffmanL2_1	0.345968	0.42603	0.385973	1.23142	1.11563	0.828695	5.97752e-07	6.34652e-07	0.941858
Transcr_Hoffman.extend.500L2_1	0.762095	0.42557	0.281544	0.55842	0.369434	0.214464	-4.17979e-07	4.24007e-07	-0.985782
TSS_HoffmanL2_1	0.0178321	0.187855	0.177469	10.5346	9.95223	0.266289	3.17481e-06	3.58681e-06	0.885134
TSS_Hoffman.extend.500L2_1	0.0343534	0.0660011	0.141932	1.92124	4.13154	0.821147	-1.70461e-06	2.63207e-06	-0.64763
UTR_3_UCSCL2_1	0.0111859	-0.0219077	0.151483	-1.95851	13.5423	0.820267	-2.31075e-06	5.79792e-06	-0.398548
UTR_3_UCSC.extend.500L2_1	0.0264553	0.178956	0.148227	6.76449	5.60292	0.292936	2.09583e-06	1.53827e-06	1.36245
UTR_5_UCSCL2_1	0.00548417	0.17829	0.109159	32.5099	19.9044	0.0759041	8.72168e-06	4.84141e-06	1.80147
UTR_5_UCSC.extend.500L2_1	0.0268651	0.0998837	0.135638	3.71798	5.04886	0.569291	-1.65805e-06	1.4527e-06	-1.14136
WeakEnhancer_HoffmanL2_1	0.0209872	0.162652	0.221761	7.75008	10.5665	0.500995	-1.63392e-07	2.23937e-06	-0.0729635
WeakEnhancer_Hoffman.extend.500L2_1	0.0887866	0.729276	0.3644	8.21381	4.10423	0.0395044	1.67882e-06	9.93655e-07	1.68954
GERP.NSL2_1	1.74532	2.63564	1.07412	1.51012	0.61543	0.351092	-6.66827e-08	1.15683e-07	-0.576424
GERP.RSsup4L2_1	0.00814993	0.287302	0.177655	35.2521	21.7984	0.0801759	4.90018e-06	4.49549e-06	1.09002
MAFbin1L2_1	0.102357	0.0326851	0.0576852	0.319324	0.563567	0.212492	1.34247e-08	1.5126e-07	0.0887524
MAFbin2L2_1	0.0998554	0.0497448	0.107618	0.498168	1.07774	0.611655	2.91081e-08	1.83688e-07	0.158465
MAFbin3L2_1	0.0996066	-0.0299091	0.0849877	-0.300272	0.853233	0.0978108	-1.39324e-07	1.76557e-07	-0.789115
MAFbin4L2_1	0.100696	0.111717	0.139367	1.10946	1.38404	0.935906	1.32953e-07	2.66001e-07	0.499821
MAFbin5L2_1	0.0983171	-0.0259215	0.0911654	-0.263652	0.927259	0.166429	-1.64291e-07	2.19724e-07	-0.747714
MAFbin6L2_1	0.0996422	0.154509	0.10861	1.55063	1.09	0.606632	1.84858e-07	2.51253e-07	0.735747
MAFbin7L2_1	0.0997338	0.149317	0.0961103	1.49715	0.963668	0.598728	1.61286e-07	2.05874e-07	0.783424
MAFbin8L2_1	0.100229	0.280385	0.150274	2.79743	1.4993	0.205573	3.97645e-07	2.7754e-07	1.43275
MAFbin9L2_1	0.1011	0.0137449	0.124015	0.135953	1.22666	0.485905	-1.5062e-07	2.65614e-07	-0.567064
MAFbin10L2_1	0.0984626	0.263728	0.187459	2.67846	1.90386	0.359119	3.29578e-07	3.92948e-07	0.838732
MAF_Adj_Predicted_Allele_AgeL2_1	3.39244e-06	-1.24893	0.470693	-368153	138748	0.0154061	-1.81101e-07	1.19417e-07	-1.51655
MAF_Adj_LLD_AFRL2_1	0.00279647	-0.88941	0.203334	-318.047	72.7108	0.00199338	-4.63314e-08	6.12103e-08	-0.756922
Recomb_Rate_10kbL2_1	1.55242	1.62277	0.823873	1.04531	0.530701	0.933219	-3.25604e-08	3.12904e-08	-1.04059
Nucleotide_Diversity_10kbL2_1	4.6087	3.91391	0.700788	0.849244	0.152058	0.304514	3.49924e-08	4.24917e-08	0.823512
Backgrd_Selection_StatL2_1	0.17772	0.250932	0.0492979	1.41196	0.277391	0.0591233	2.2375e-07	3.09372e-07	0.723238
CpG_Content_50kbL2_1	0.0100519	0.0140689	0.00120718	1.39963	0.120095	0.00300261	-1.19497e-05	1.39134e-05	-0.85886
MAF_Adj_ASMCL2_1	-2.34853e-14	-1.13158	0.529648	4.81827e+13	-2.25523e+13	0.00783171	-2.00595e-07	1.13135e-07	-1.77306
GTEx_eQTL_MaxCPPL2_1	0.0103404	0.113512	0.089493	10.9775	8.65468	0.234434	2.72733e-06	3.01021e-06	0.906026
BLUEPRINT_H3K27acQTL_MaxCPPL2_1	0.0165455	0.123274	0.0974081	7.4506	5.88727	0.275274	5.03725e-07	2.75068e-06	0.183127
BLUEPRINT_H3K4me1QTL_MaxCPPL2_1	0.0133725	0.154663	0.0992938	11.5657	7.4252	0.101978	2.87666e-06	3.23824e-06	0.88834
BLUEPRINT_DNA_methylation_MaxCPPL2_1	0.031731	0.309061	0.194912	9.74004	6.14264	0.14761	2.6938e-06	2.72656e-06	0.987986
synonymousL2_1	0.00312003	-0.00343725	0.103792	-1.10167	33.2663	0.947768	5.27425e-07	8.3885e-06	0.0628747
non_synonymousL2_1	0.00271541	-0.00385192	0.0889238	-1.41854	32.7478	0.943556	-3.16294e-07	8.02847e-06	-0.0393965
Conserved_Vertebrate_phastCons46wayL2_1	0.0294361	0.495231	0.278044	16.8239	9.44568	0.0606762	-6.12971e-07	2.23887e-06	-0.273786
Conserved_Vertebrate_phastCons46way.extend.500L2_1	0.406971	0.528549	0.369748	1.29874	0.908538	0.739298	-2.55055e-07	8.06183e-07	-0.316374
Conserved_Mammal_phastCons46wayL2_1	0.0214395	0.573482	0.271781	26.7489	12.6767	0.0205226	6.16961e-06	4.36817e-06	1.4124
Conserved_Mammal_phastCons46way.extend.500L2_1	0.33922	0.57009	0.350617	1.68059	1.0336	0.49347	-2.00288e-08	1.00983e-06	-0.0198339
Conserved_Primate_phastCons46wayL2_1	0.0192691	0.0772577	0.176051	4.00941	9.13648	0.738931	-4.07026e-06	2.45764e-06	-1.65617
Conserved_Primate_phastCons46way.extend.500L2_1	0.175819	0.503521	0.349207	2.86385	1.98617	0.320277	6.94518e-08	7.35728e-07	0.0943987
BivFlnkL2_1	0.0135494	0.0285165	0.0816663	2.10463	6.02731	0.853784	1.05732e-06	2.14442e-06	0.493057
BivFlnk.extend.500L2_1	0.0311793	0.023556	0.114832	0.755499	3.68296	0.94613	-1.06774e-06	1.35904e-06	-0.785654
Disease: Multiple_sclerosis pubmed ID : 34278373 (GCST90014449)
Category	Prop._SNPs	Prop._h2	Prop._h2_std_error	Enrichment	Enrichment_std_error	Enrichment_p	Coefficient	Coefficient_std_error	Coefficient_z-score
L2_0	0.00146851	0.104257	0.106957	70.9952	72.8336	0.0965821	2.68098e-08	1.79196e-08	1.49612
baseL2_1	1	1	7.32009e-07	1	7.32009e-07	NA	2.04077e-09	2.04692e-09	0.996994
Coding_UCSCL2_1	0.0142749	0.482678	0.559251	33.813	39.1772	0.2734	4.30641e-08	2.18858e-08	1.96767
Coding_UCSC.extend.500L2_1	0.0636618	0.134434	0.416352	2.11169	6.54006	0.86354	-5.53855e-09	4.80968e-09	-1.15154
Conserved_LindbladTohL2_1	0.0256851	-0.292077	0.751884	-11.3715	29.2732	0.645703	-7.34892e-09	2.04984e-08	-0.358512
Conserved_LindbladToh.extend.500L2_1	0.330412	0.851826	0.995826	2.57807	3.01389	0.552883	-1.2848e-09	3.334e-09	-0.385362
CTCF_HoffmanL2_1	0.0238662	-0.713542	0.872959	-29.8976	36.5773	0.192188	-2.0784e-08	1.54788e-08	-1.34274
CTCF_Hoffman.extend.500L2_1	0.0708357	-0.372903	0.739779	-5.26433	10.4436	0.492459	4.45447e-09	7.54142e-09	0.590667
DGF_ENCODEL2_1	0.136006	1.88151	1.90858	13.8341	14.0331	0.201136	5.03278e-09	6.85974e-09	0.733669
DGF_ENCODE.extend.500L2_1	0.53847	1.1216	1.04901	2.08295	1.94813	0.552405	4.81768e-10	3.12497e-09	0.154167
DHS_peaks_TrynkaL2_1	0.110583	0.151565	1.39291	1.3706	12.5961	0.976345	-1.77073e-08	1.03842e-08	-1.70521
DHS_TrynkaL2_1	0.166201	2.29692	2.24141	13.8201	13.4862	0.197208	1.28596e-08	9.48312e-09	1.35605
DHS_Trynka.extend.500L2_1	0.496042	0.920982	1.0294	1.85666	2.07524	0.659183	8.95927e-11	3.78167e-09	0.0236913
Enhancer_AnderssonL2_1	0.00432768	0.376024	0.438614	86.8881	101.351	0.169838	4.04372e-08	3.46326e-08	1.16761
Enhancer_Andersson.extend.500L2_1	0.0190351	0.059404	0.350734	3.12077	18.4257	0.906098	-1.1164e-08	1.29665e-08	-0.860988
Enhancer_HoffmanL2_1	0.0419892	0.315679	0.627455	7.5181	14.9433	0.647464	1.59317e-10	1.1221e-08	0.0141982
Enhancer_Hoffman.extend.500L2_1	0.0898451	0.223021	0.533281	2.48229	5.93556	0.800677	-1.79502e-09	6.97342e-09	-0.257409
FetalDHS_TrynkaL2_1	0.0839308	1.05859	1.46701	12.6127	17.4788	0.432865	1.92585e-09	1.02192e-08	0.188454
FetalDHS_Trynka.extend.500L2_1	0.283362	1.04791	1.28566	3.69815	4.53718	0.502686	1.33359e-09	4.37462e-09	0.304848
H3K27ac_HniszL2_1	0.389076	1.03579	0.707128	2.66218	1.81746	0.241095	-2.85501e-09	7.78637e-09	-0.366668
H3K27ac_Hnisz.extend.500L2_1	0.420486	1.12843	0.765584	2.68363	1.82071	0.188284	3.34309e-09	7.81958e-09	0.427528
H3K27ac_PGC2L2_1	0.268778	1.77385	1.44552	6.5997	5.37813	0.0958093	1.13488e-08	6.93609e-09	1.63619
H3K27ac_PGC2.extend.500L2_1	0.335206	0.354861	0.698451	1.05864	2.08364	0.977042	-9.1176e-09	6.0573e-09	-1.50523
H3K4me1_peaks_TrynkaL2_1	0.169823	0.664463	1.28053	3.91269	7.5404	0.676609	-1.05869e-09	5.46341e-09	-0.193777
H3K4me1_TrynkaL2_1	0.423685	0.903274	1.07641	2.13195	2.5406	0.644055	1.98568e-09	4.6848e-09	0.423856
H3K4me1_Trynka.extend.500L2_1	0.605819	-0.201797	1.03995	-0.333098	1.7166	0.206509	-3.86214e-09	3.33329e-09	-1.15866
H3K4me3_peaks_TrynkaL2_1	0.0416488	1.35329	1.41227	32.4929	33.9091	0.106781	1.84725e-08	1.18822e-08	1.55463
H3K4me3_TrynkaL2_1	0.133011	0.646694	0.800838	4.86198	6.02086	0.450971	-2.69647e-09	5.69797e-09	-0.473234
H3K4me3_Trynka.extend.500L2_1	0.255139	-0.0286738	0.842358	-0.112385	3.30156	0.709886	-3.82348e-09	3.63427e-09	-1.05206
H3K9ac_peaks_TrynkaL2_1	0.0384595	-0.182338	0.90387	-4.74104	23.5019	0.800874	-1.00095e-08	1.33094e-08	-0.752062
H3K9ac_TrynkaL2_1	0.125413	0.37425	0.793867	2.98415	6.33003	0.74158	2.47439e-11	6.64984e-09	0.00372097
H3K9ac_Trynka.extend.500L2_1	0.229855	0.356398	0.788123	1.55054	3.42879	0.872195	-3.47678e-10	4.33892e-09	-0.0801301
Intron_UCSCL2_1	0.387473	0.0139673	0.54713	0.0360473	1.41205	0.414058	-6.09861e-09	1.91151e-08	-0.319047
Intron_UCSC.extend.500L2_1	0.396796	0.266714	0.377429	0.672169	0.95119	0.709105	5.93488e-09	1.9129e-08	0.310256
PromoterFlanking_HoffmanL2_1	0.00830845	-0.169718	0.427106	-20.4272	51.4062	0.662084	-2.69745e-08	2.82381e-08	-0.955253
PromoterFlanking_Hoffman.extend.500L2_1	0.0331865	0.924877	0.895747	27.8691	26.9913	0.0400349	2.13604e-08	1.02528e-08	2.08337
Promoter_UCSCL2_1	0.0463455	0.0396593	0.502643	0.85573	10.8456	0.989383	-7.27876e-09	2.01612e-08	-0.361027
Promoter_UCSC.extend.500L2_1	0.0569346	0.204329	0.394366	3.58884	6.92665	0.696634	6.3228e-09	1.65152e-08	0.382847
Repressed_HoffmanL2_1	0.460873	0.291247	1.02597	0.631946	2.22614	0.867629	8.91859e-10	2.65535e-09	0.335872
Repressed_Hoffman.extend.500L2_1	0.718511	0.336561	0.472607	0.468415	0.657759	0.353106	7.39145e-10	2.18653e-09	0.338044
SuperEnhancer_HniszL2_1	0.16721	1.10897	0.807691	6.6322	4.83041	0.00169743	4.64185e-09	3.11591e-08	0.148972
SuperEnhancer_Hnisz.extend.500L2_1	0.170383	1.09093	0.797223	6.40283	4.679	0.00290354	-2.09574e-09	3.10756e-08	-0.0674401
TFBS_ENCODEL2_1	0.131228	2.40958	2.16016	18.3617	16.4611	0.0545795	1.21976e-08	6.63067e-09	1.83957
TFBS_ENCODE.extend.500L2_1	0.341215	-0.288566	1.3131	-0.845702	3.8483	0.576416	-6.20017e-09	4.04724e-09	-1.53195
Transcr_HoffmanL2_1	0.345968	0.639006	0.971303	1.84701	2.8075	0.75212	1.59099e-09	2.66653e-09	0.59665
Transcr_Hoffman.extend.500L2_1	0.762095	0.258603	0.731214	0.339331	0.959479	0.424763	-1.40072e-09	2.25625e-09	-0.620817
TSS_HoffmanL2_1	0.0178321	0.23458	0.454655	13.1549	25.4964	0.611159	-6.78888e-09	2.0283e-08	-0.334707
TSS_Hoffman.extend.500L2_1	0.0343534	0.315631	0.473085	9.18776	13.7711	0.499886	4.49908e-10	1.31608e-08	0.0341854
UTR_3_UCSCL2_1	0.0111859	0.0603251	0.312225	5.39295	27.9124	0.87135	-1.61462e-08	2.01211e-08	-0.802448
UTR_3_UCSC.extend.500L2_1	0.0264553	-0.214649	0.382397	-8.11367	14.4545	0.428445	-7.38017e-09	8.43763e-09	-0.874674
UTR_5_UCSCL2_1	0.00548417	0.266752	0.275483	48.6404	50.2325	0.209224	5.58129e-09	2.11319e-08	0.264117
UTR_5_UCSC.extend.500L2_1	0.0268651	0.274684	0.386403	10.2246	14.3831	0.488884	2.02795e-09	9.80259e-09	0.206879
WeakEnhancer_HoffmanL2_1	0.0209872	1.06716	1.083	50.8484	51.6031	0.061857	2.37568e-08	1.4197e-08	1.67337
WeakEnhancer_Hoffman.extend.500L2_1	0.0887866	-0.0774607	0.762732	-0.872437	8.59062	0.815283	-7.89885e-09	5.67153e-09	-1.39272
GERP.NSL2_1	1.74532	-0.455432	3.29723	-0.260945	1.88919	0.334259	-1.50015e-09	7.68182e-10	-1.95286
GERP.RSsup4L2_1	0.00814993	0.0317884	0.395318	3.90045	48.5057	0.951489	1.05506e-08	2.49995e-08	0.422031
MAFbin1L2_1	0.102357	-0.345431	0.459602	-3.37476	4.49018	0.0310297	-1.74422e-09	1.09385e-09	-1.59458
MAFbin2L2_1	0.0998554	0.396481	0.317114	3.97055	3.17573	0.172184	1.28667e-09	1.09162e-09	1.17867
MAFbin3L2_1	0.0996066	-0.151493	0.332197	-1.52092	3.33509	0.292342	-1.02827e-09	1.15362e-09	-0.891336
MAFbin4L2_1	0.100696	-0.291638	0.447975	-2.89623	4.4488	0.153393	-1.60697e-09	1.34724e-09	-1.19279
MAFbin5L2_1	0.0983171	0.408922	0.365039	4.15921	3.71288	0.236807	1.33479e-09	1.27839e-09	1.04411
MAFbin6L2_1	0.0996422	0.305572	0.326408	3.06669	3.2758	0.424166	8.48284e-10	1.14109e-09	0.743395
MAFbin7L2_1	0.0997338	0.260408	0.27331	2.61103	2.7404	0.502442	5.83244e-10	1.2145e-09	0.480235
MAFbin8L2_1	0.100229	0.362573	0.362077	3.61743	3.61249	0.310477	1.01886e-09	1.24288e-09	0.819758
MAFbin9L2_1	0.1011	-0.0131642	0.224641	-0.13021	2.22197	0.577432	-6.02954e-10	1.07808e-09	-0.559285
MAFbin10L2_1	0.0984626	0.0677719	0.228926	0.688301	2.32501	0.896175	-2.29131e-10	1.18232e-09	-0.193798
MAF_Adj_Predicted_Allele_AgeL2_1	3.39244e-06	0.207558	1.21524	61182.6	358221	0.855594	3.0742e-10	5.96699e-10	0.515202
MAF_Adj_LLD_AFRL2_1	0.00279647	-1.00047	0.53267	-357.76	190.479	0.164717	-6.76434e-10	3.37027e-10	-2.00706
Recomb_Rate_10kbL2_1	1.55242	1.61035	3.12443	1.03731	2.01261	0.984755	-1.44797e-11	2.35637e-10	-0.0614489
Nucleotide_Diversity_10kbL2_1	4.6087	2.57764	2.19175	0.559299	0.475569	0.18718	-2.52539e-10	1.62299e-10	-1.55601
Backgrd_Selection_StatL2_1	0.17772	0.331828	0.185104	1.86714	1.04155	0.0570382	1.97121e-09	1.35295e-09	1.45697
CpG_Content_50kbL2_1	0.0100519	0.0150978	0.00422688	1.50199	0.420507	0.0627517	1.30777e-07	7.92423e-08	1.65034
MAF_Adj_ASMCL2_1	-2.34853e-14	0.611824	0.858962	-2.60514e+13	-3.65745e+13	0.339057	6.78523e-10	3.69968e-10	1.83401
GTEx_eQTL_MaxCPPL2_1	0.0103404	0.1649	0.253961	15.9471	24.5601	0.455125	9.28739e-09	1.47865e-08	0.628102
BLUEPRINT_H3K27acQTL_MaxCPPL2_1	0.0165455	0.349658	0.33879	21.133	20.4762	0.15575	1.56024e-08	1.40172e-08	1.11309
BLUEPRINT_H3K4me1QTL_MaxCPPL2_1	0.0133725	0.287673	0.322614	21.5122	24.1251	0.195434	1.60223e-08	1.59373e-08	1.00533
BLUEPRINT_DNA_methylation_MaxCPPL2_1	0.031731	-0.429124	0.516845	-13.5238	16.2883	0.12347	-1.79031e-08	8.60271e-09	-2.08111
synonymousL2_1	0.00312003	0.253496	0.343578	81.2478	110.12	0.330471	6.55779e-11	4.10156e-08	0.00159885
non_synonymousL2_1	0.00271541	-0.222384	0.282261	-81.8971	103.948	0.244521	-7.06827e-08	3.29157e-08	-2.14738
Conserved_Vertebrate_phastCons46wayL2_1	0.0294361	-0.646131	0.79701	-21.9503	27.076	0.241301	-1.86999e-08	1.29811e-08	-1.44055
Conserved_Vertebrate_phastCons46way.extend.500L2_1	0.406971	1.20979	1.20659	2.97268	2.96481	0.419722	-4.93004e-11	4.44473e-09	-0.0110919
Conserved_Mammal_phastCons46wayL2_1	0.0214395	-0.183846	0.621449	-8.57514	28.9862	0.728856	1.16132e-08	2.42573e-08	0.478751
Conserved_Mammal_phastCons46way.extend.500L2_1	0.33922	1.62429	1.46342	4.7883	4.31408	0.189471	4.84515e-09	5.17886e-09	0.935563
Conserved_Primate_phastCons46wayL2_1	0.0192691	-0.0236528	0.522798	-1.2275	27.1315	0.933642	-2.67e-10	1.69818e-08	-0.0157227
Conserved_Primate_phastCons46way.extend.500L2_1	0.175819	1.17449	1.16019	6.68011	6.59877	0.190358	4.25696e-09	3.61465e-09	1.1777
BivFlnkL2_1	0.0135494	-0.375372	0.47808	-27.704	35.2843	0.271428	-2.36518e-08	1.89635e-08	-1.24722
BivFlnk.extend.500L2_1	0.0311793	-0.16146	0.426653	-5.17844	13.6838	0.608635	2.10002e-09	1.07042e-08	0.196186
Disease: T1D pubmed ID : 34278373 (GCST90014464)
Category	Prop._SNPs	Prop._h2	Prop._h2_std_error	Enrichment	Enrichment_std_error	Enrichment_p	Coefficient	Coefficient_std_error	Coefficient_z-score
L2_0	0.00146851	0.0204485	0.0224296	13.9247	15.2737	0.357434	1.53453e-08	1.93926e-08	0.791297
baseL2_1	1	1	0	1	0	NA	1.14241e-09	2.73618e-09	0.417522
Coding_UCSCL2_1	0.0142749	0.051084	0.122004	3.57858	8.54673	0.760038	1.22472e-08	2.2709e-08	0.539311
Coding_UCSC.extend.500L2_1	0.0636618	-0.0142596	0.130352	-0.22399	2.04757	0.537576	-6.43349e-09	5.66475e-09	-1.1357
Conserved_LindbladTohL2_1	0.0256851	0.186383	0.201926	7.25644	7.86161	0.415119	-9.92621e-09	2.11412e-08	-0.46952
Conserved_LindbladToh.extend.500L2_1	0.330412	0.857462	0.253815	2.59513	0.768175	0.0284929	3.06515e-09	2.81336e-09	1.0895
CTCF_HoffmanL2_1	0.0238662	-0.0860072	0.203211	-3.60373	8.51459	0.577928	-1.7465e-08	1.70502e-08	-1.02433
CTCF_Hoffman.extend.500L2_1	0.0708357	0.382404	0.225501	5.39846	3.18343	0.139248	1.20277e-08	7.49294e-09	1.6052
DGF_ENCODEL2_1	0.136006	0.284684	0.421962	2.09318	3.10254	0.725931	4.29109e-09	6.7653e-09	0.63428
DGF_ENCODE.extend.500L2_1	0.53847	0.674942	0.280921	1.25344	0.521702	0.626929	-1.27962e-09	2.84373e-09	-0.449978
DHS_peaks_TrynkaL2_1	0.110583	0.0332856	0.424796	0.301001	3.84143	0.853845	3.06517e-10	1.19364e-08	0.0256793
DHS_TrynkaL2_1	0.166201	-0.0520085	0.460643	-0.312926	2.77161	0.624861	-4.44284e-09	9.31329e-09	-0.477043
DHS_Trynka.extend.500L2_1	0.496042	0.675537	0.321428	1.36185	0.647986	0.5742	-1.09634e-09	4.02894e-09	-0.272117
Enhancer_AnderssonL2_1	0.00432768	0.154287	0.0912258	35.6512	21.0796	0.0719414	5.90262e-08	3.37802e-08	1.74736
Enhancer_Andersson.extend.500L2_1	0.0190351	0.0720272	0.114431	3.78393	6.01158	0.643484	-1.03093e-08	1.20918e-08	-0.852585
Enhancer_HoffmanL2_1	0.0419892	-0.245879	0.232769	-5.85577	5.54354	0.170135	-2.6169e-08	1.30756e-08	-2.00136
Enhancer_Hoffman.extend.500L2_1	0.0898451	0.407885	0.22903	4.53987	2.54917	0.120062	1.41031e-08	8.47114e-09	1.66484
FetalDHS_TrynkaL2_1	0.0839308	0.0600161	0.359988	0.715066	4.2891	0.9467	-4.03519e-10	1.19219e-08	-0.0338469
FetalDHS_Trynka.extend.500L2_1	0.283362	0.711042	0.355763	2.50931	1.25551	0.220353	3.36577e-09	4.74793e-09	0.708892
H3K27ac_HniszL2_1	0.389076	0.815553	0.198346	2.09613	0.509789	0.016513	8.02182e-09	1.04043e-08	0.771009
H3K27ac_Hnisz.extend.500L2_1	0.420486	0.677504	0.209315	1.61124	0.497793	0.215021	-9.32966e-09	1.05195e-08	-0.886896
H3K27ac_PGC2L2_1	0.268778	0.881312	0.312562	3.27896	1.1629	0.0297397	1.94379e-10	8.28507e-09	0.0234613
H3K27ac_PGC2.extend.500L2_1	0.335206	1.08247	0.298784	3.22926	0.891344	0.00145143	4.23383e-09	7.35291e-09	0.575803
H3K4me1_peaks_TrynkaL2_1	0.169823	-0.547279	0.447914	-3.22265	2.63754	0.0835723	-1.31917e-08	6.1044e-09	-2.16101
H3K4me1_TrynkaL2_1	0.423685	0.898124	0.345193	2.11979	0.814741	0.165007	5.14908e-09	4.85092e-09	1.06146
H3K4me1_Trynka.extend.500L2_1	0.605819	0.889779	0.22035	1.46872	0.363722	0.160485	-1.56447e-09	3.34334e-09	-0.467936
H3K4me3_peaks_TrynkaL2_1	0.0416488	-0.0855937	0.254945	-2.05513	6.1213	0.615263	-4.9503e-09	1.19255e-08	-0.415102
H3K4me3_TrynkaL2_1	0.133011	0.19592	0.259036	1.47296	1.94749	0.80752	-8.33818e-10	6.88113e-09	-0.121175
H3K4me3_Trynka.extend.500L2_1	0.255139	0.645703	0.2449	2.53079	0.959869	0.0829676	1.01798e-09	4.40981e-09	0.230844
H3K9ac_peaks_TrynkaL2_1	0.0384595	-0.00253912	0.260582	-0.0660206	6.7755	0.873738	-1.73752e-09	1.41056e-08	-0.12318
H3K9ac_TrynkaL2_1	0.125413	0.387168	0.27338	3.08715	2.17984	0.332963	1.77498e-09	8.92587e-09	0.198858
H3K9ac_Trynka.extend.500L2_1	0.229855	0.852589	0.288027	3.70925	1.25308	0.00798608	3.38837e-09	4.52171e-09	0.749356
Intron_UCSCL2_1	0.387473	0.471188	0.14101	1.21605	0.363923	0.541219	2.6729e-09	2.45282e-08	0.108973
Intron_UCSC.extend.500L2_1	0.396796	0.503696	0.104592	1.26941	0.263592	0.272508	-2.81887e-09	2.44816e-08	-0.115142
PromoterFlanking_HoffmanL2_1	0.00830845	0.000483307	0.104871	0.0581706	12.6222	0.940621	6.59673e-10	2.35422e-08	0.0280208
PromoterFlanking_Hoffman.extend.500L2_1	0.0331865	-0.00476843	0.143473	-0.143686	4.32325	0.788842	-8.02903e-09	1.05555e-08	-0.760646
Promoter_UCSCL2_1	0.0463455	0.246623	0.186324	5.32139	4.02032	0.27593	-1.66985e-09	2.43842e-08	-0.0684806
Promoter_UCSC.extend.500L2_1	0.0569346	0.321691	0.153004	5.65018	2.68737	0.0607043	7.9464e-09	2.03918e-08	0.389685
Repressed_HoffmanL2_1	0.460873	0.328393	0.389776	0.712545	0.845734	0.730966	1.46296e-09	3.22206e-09	0.454044
Repressed_Hoffman.extend.500L2_1	0.718511	0.311508	0.174031	0.433547	0.242211	0.00239318	-2.51152e-09	3.11212e-09	-0.807013
SuperEnhancer_HniszL2_1	0.16721	0.410208	0.118038	2.45325	0.705926	0.027019	2.77523e-08	3.36267e-08	0.825305
SuperEnhancer_Hnisz.extend.500L2_1	0.170383	0.35078	0.0980228	2.05877	0.575309	0.0576398	-2.87066e-08	3.31789e-08	-0.865206
TFBS_ENCODEL2_1	0.131228	0.0371898	0.347909	0.283398	2.65117	0.784433	-1.42949e-09	7.03543e-09	-0.203185
TFBS_ENCODE.extend.500L2_1	0.341215	0.590338	0.331908	1.73011	0.972727	0.442573	-2.16055e-10	3.81195e-09	-0.0566783
Transcr_HoffmanL2_1	0.345968	0.444926	0.36841	1.28603	1.06487	0.783868	9.90602e-10	3.20479e-09	0.309101
Transcr_Hoffman.extend.500L2_1	0.762095	0.692259	0.192861	0.908363	0.253067	0.717414	-4.78566e-10	2.25293e-09	-0.212419
TSS_HoffmanL2_1	0.0178321	0.105945	0.15133	5.94128	8.48635	0.55017	-5.36877e-10	2.32646e-08	-0.023077
TSS_Hoffman.extend.500L2_1	0.0343534	0.201912	0.15319	5.87749	4.45925	0.255445	5.51119e-09	1.49247e-08	0.369267
UTR_3_UCSCL2_1	0.0111859	-0.00752571	0.0845736	-0.672785	7.56073	0.824227	-3.7781e-09	2.30674e-08	-0.163785
UTR_3_UCSC.extend.500L2_1	0.0264553	-0.0598324	0.101745	-2.26164	3.84592	0.370166	-7.07707e-09	9.02646e-09	-0.784036
UTR_5_UCSCL2_1	0.00548417	0.069563	0.0824073	12.6843	15.0264	0.423616	1.5253e-08	2.96116e-08	0.515104
UTR_5_UCSC.extend.500L2_1	0.0268651	0.0313373	0.127378	1.16647	4.74139	0.9713	-5.89477e-09	1.26189e-08	-0.467139
WeakEnhancer_HoffmanL2_1	0.0209872	0.113199	0.241699	5.3937	11.5165	0.689891	6.93908e-09	1.98423e-08	0.349712
WeakEnhancer_Hoffman.extend.500L2_1	0.0887866	0.232507	0.208323	2.61872	2.34634	0.482994	-7.436e-10	6.04357e-09	-0.12304
GERP.NSL2_1	1.74532	2.23645	0.795798	1.2814	0.455962	0.533301	-6.12407e-10	7.81257e-10	-0.783873
GERP.RSsup4L2_1	0.00814993	0.00721985	0.149836	0.885879	18.385	0.995039	-1.18044e-08	3.06924e-08	-0.384603
MAFbin1L2_1	0.102357	0.0514943	0.0842524	0.503084	0.82312	0.521465	1.03839e-09	1.22413e-09	0.848269
MAFbin2L2_1	0.0998554	0.0510957	0.0836571	0.511697	0.837782	0.536433	9.69666e-10	1.25715e-09	0.771321
MAFbin3L2_1	0.0996066	0.0509476	0.0819665	0.511489	0.822902	0.536481	9.43976e-10	1.26421e-09	0.746693
MAFbin4L2_1	0.100696	0.136645	0.0937202	1.35701	0.930727	0.699795	2.04402e-09	1.41546e-09	1.44408
MAFbin5L2_1	0.0983171	-0.00219674	0.0958285	-0.0223434	0.974688	0.279242	2.04789e-11	1.38893e-09	0.0147444
MAFbin6L2_1	0.0996422	0.22209	0.125914	2.22888	1.26366	0.306333	3.03383e-09	1.72107e-09	1.76276
MAFbin7L2_1	0.0997338	0.0224185	0.092924	0.224783	0.931721	0.383938	2.1851e-10	1.42219e-09	0.153643
MAFbin8L2_1	0.100229	0.128741	0.0850114	1.28447	0.848169	0.730044	1.57881e-09	1.27678e-09	1.23656
MAFbin9L2_1	0.1011	0.213638	0.102192	2.11314	1.0108	0.229717	2.72939e-09	1.5014e-09	1.81789
MAFbin10L2_1	0.0984626	0.125126	0.0807617	1.2708	0.820228	0.737431	1.41365e-09	1.2682e-09	1.11469
MAF_Adj_Predicted_Allele_AgeL2_1	3.39244e-06	-0.637251	0.336228	-187844	99111.1	0.0853926	-6.77732e-10	6.28573e-10	-1.07821
MAF_Adj_LLD_AFRL2_1	0.00279647	-0.551275	0.152553	-197.132	54.552	0.0285957	-1.35661e-10	3.62471e-10	-0.374268
Recomb_Rate_10kbL2_1	1.55242	2.21438	0.867254	1.4264	0.558645	0.493105	6.43252e-11	2.37754e-10	0.270553
Nucleotide_Diversity_10kbL2_1	4.6087	4.15298	0.502883	0.901118	0.109116	0.362769	7.05713e-11	1.86082e-10	0.379249
Backgrd_Selection_StatL2_1	0.17772	0.212019	0.0358349	1.19299	0.201637	0.244337	-2.17829e-09	1.22933e-09	-1.77193
CpG_Content_50kbL2_1	0.0100519	0.0126264	0.00113861	1.25612	0.113273	0.0296434	-1.90035e-07	8.82229e-08	-2.15404
MAF_Adj_ASMCL2_1	-2.34853e-14	-0.404354	0.280995	1.72174e+13	-1.19647e+13	0.110269	-1.90597e-10	4.69416e-10	-0.406029
GTEx_eQTL_MaxCPPL2_1	0.0103404	0.140176	0.107064	13.5561	10.354	0.190357	2.74848e-08	2.36028e-08	1.16447
BLUEPRINT_H3K27acQTL_MaxCPPL2_1	0.0165455	0.0337387	0.0892782	2.03914	5.39591	0.846821	-5.16593e-09	1.66685e-08	-0.309922
BLUEPRINT_H3K4me1QTL_MaxCPPL2_1	0.0133725	0.0748076	0.0618635	5.59412	4.62616	0.314942	9.23547e-09	1.54011e-08	0.599665
BLUEPRINT_DNA_methylation_MaxCPPL2_1	0.031731	0.18804	0.136541	5.92607	4.30309	0.250355	1.16047e-08	1.24589e-08	0.931442
synonymousL2_1	0.00312003	0.0496583	0.094247	15.916	30.2071	0.610235	6.40673e-09	4.45684e-08	0.14375
non_synonymousL2_1	0.00271541	-0.0373885	0.0611593	-13.769	22.523	0.501669	-3.14008e-08	3.45396e-08	-0.909124
Conserved_Vertebrate_phastCons46wayL2_1	0.0294361	0.31381	0.215829	10.6607	7.33214	0.15035	1.95296e-09	1.44233e-08	0.135403
Conserved_Vertebrate_phastCons46way.extend.500L2_1	0.406971	1.02853	0.327023	2.52728	0.803556	0.0471924	4.65924e-09	4.99125e-09	0.93348
Conserved_Mammal_phastCons46wayL2_1	0.0214395	0.319613	0.211524	14.9077	9.86609	0.129538	3.10187e-08	2.78182e-08	1.11505
Conserved_Mammal_phastCons46way.extend.500L2_1	0.33922	0.767259	0.293135	2.26184	0.864144	0.15169	-3.91857e-09	5.56048e-09	-0.704718
Conserved_Primate_phastCons46wayL2_1	0.0192691	0.10287	0.197953	5.33861	10.2731	0.669456	-6.35029e-09	2.05446e-08	-0.309098
Conserved_Primate_phastCons46way.extend.500L2_1	0.175819	0.513151	0.292908	2.91863	1.66596	0.203843	2.65289e-09	4.85732e-09	0.546165
BivFlnkL2_1	0.0135494	0.0350539	0.127331	2.58713	9.39758	0.864374	6.47176e-09	2.22302e-08	0.291124
BivFlnk.extend.500L2_1	0.0311793	0.101177	0.129503	3.24502	4.15349	0.589433	-3.3035e-09	1.21378e-08	-0.272167
Disease: RA pubmed ID: 24390342
Category	Prop._SNPs	Prop._h2	Prop._h2_std_error	Enrichment	Enrichment_std_error	Enrichment_p	Coefficient	Coefficient_std_error	Coefficient_z-score
L2_0	0.00146851	0.0248659	0.0133817	16.9328	9.11244	0.0750015	2.69744e-07	1.89843e-07	1.42088
baseL2_1	1	1	4.22197e-08	1	4.22197e-08	NA	-3.79073e-09	1.51305e-08	-0.250536
Coding_UCSCL2_1	0.0142749	0.114352	0.0487201	8.01072	3.41299	0.0416651	2.54697e-07	1.40993e-07	1.80645
Coding_UCSC.extend.500L2_1	0.0636618	0.329292	0.0648138	5.17252	1.0181	3.43993e-05	6.25907e-08	4.50516e-08	1.38931
Conserved_LindbladTohL2_1	0.0256851	0.0303244	0.0926519	1.18062	3.60722	0.959772	-1.88116e-07	1.21339e-07	-1.55033
Conserved_LindbladToh.extend.500L2_1	0.330412	0.688242	0.103661	2.08298	0.313732	0.000474939	1.07061e-08	1.79955e-08	0.594934
CTCF_HoffmanL2_1	0.0238662	0.0526442	0.0833706	2.20581	3.49326	0.72923	5.37708e-08	1.05515e-07	0.509602
CTCF_Hoffman.extend.500L2_1	0.0708357	-0.0353524	0.0845863	-0.499076	1.19412	0.214832	-6.73249e-08	4.67935e-08	-1.43877
DGF_ENCODEL2_1	0.136006	0.844267	0.193728	6.20759	1.42442	0.000326444	1.19788e-07	4.83756e-08	2.47621
DGF_ENCODE.extend.500L2_1	0.53847	1.0351	0.108131	1.92229	0.200811	1.32349e-05	1.71761e-08	1.66059e-08	1.03434
DHS_peaks_TrynkaL2_1	0.110583	0.312137	0.175979	2.82265	1.59138	0.250815	-4.29282e-08	6.62891e-08	-0.64759
DHS_TrynkaL2_1	0.166201	0.359241	0.182491	2.16149	1.09802	0.288462	-8.54547e-08	5.33945e-08	-1.60044
DHS_Trynka.extend.500L2_1	0.496042	0.716266	0.120707	1.44396	0.24334	0.0738511	-1.63259e-08	2.21828e-08	-0.735972
Enhancer_AnderssonL2_1	0.00432768	0.12507	0.0517567	28.9	11.9594	0.0201753	2.74182e-07	3.10882e-07	0.881948
Enhancer_Andersson.extend.500L2_1	0.0190351	0.316144	0.0647531	16.6085	3.40178	2.64542e-05	2.24665e-07	9.91449e-08	2.26602
Enhancer_HoffmanL2_1	0.0419892	0.217144	0.100127	5.17142	2.38458	0.0852781	-2.86919e-08	8.62481e-08	-0.332667
Enhancer_Hoffman.extend.500L2_1	0.0898451	0.397243	0.0893068	4.42142	0.994008	0.000472832	1.84111e-08	5.12982e-08	0.358904
FetalDHS_TrynkaL2_1	0.0839308	0.358164	0.135093	4.26737	1.60958	0.0412984	3.065e-08	5.75694e-08	0.532401
FetalDHS_Trynka.extend.500L2_1	0.283362	0.706672	0.134734	2.49389	0.475483	0.00197953	3.03675e-08	2.57655e-08	1.17861
H3K27ac_HniszL2_1	0.389076	0.866356	0.066851	2.2267	0.17182	2.22855e-13	3.44834e-08	4.67641e-08	0.73739
H3K27ac_Hnisz.extend.500L2_1	0.420486	0.846328	0.0602366	2.01274	0.143255	1.77576e-10	-3.40116e-08	4.47642e-08	-0.759795
H3K27ac_PGC2L2_1	0.268778	0.857926	0.123644	3.19195	0.460023	8.42233e-06	6.88631e-08	5.23458e-08	1.31554
H3K27ac_PGC2.extend.500L2_1	0.335206	0.787259	0.0856376	2.34858	0.255477	3.41858e-07	-3.57442e-08	4.26755e-08	-0.837581
H3K4me1_peaks_TrynkaL2_1	0.169823	0.486188	0.148184	2.86292	0.872579	0.0358361	-1.54498e-09	3.20933e-08	-0.0481401
H3K4me1_TrynkaL2_1	0.423685	0.910213	0.142816	2.14833	0.337081	0.000547628	2.5467e-08	2.89973e-08	0.878255
H3K4me1_Trynka.extend.500L2_1	0.605819	0.845748	0.0651668	1.39604	0.107568	0.000309081	-2.42512e-08	1.90212e-08	-1.27495
H3K4me3_peaks_TrynkaL2_1	0.0416488	0.324684	0.115167	7.79577	2.7652	0.0130355	4.91466e-08	7.38392e-08	0.665589
H3K4me3_TrynkaL2_1	0.133011	0.653503	0.114701	4.91316	0.862343	1.42268e-05	1.033e-07	4.24505e-08	2.43341
H3K4me3_Trynka.extend.500L2_1	0.255139	0.515638	0.0895773	2.02101	0.351092	0.00435782	-5.37339e-08	2.48709e-08	-2.16051
H3K9ac_peaks_TrynkaL2_1	0.0384595	0.10497	0.0947753	2.72936	2.46429	0.48281	-1.73966e-08	6.8605e-08	-0.253576
H3K9ac_TrynkaL2_1	0.125413	0.0648698	0.107503	0.51725	0.85719	0.570594	-1.87894e-07	5.20527e-08	-3.6097
H3K9ac_Trynka.extend.500L2_1	0.229855	0.453156	0.107218	1.97149	0.466458	0.0337872	3.00114e-08	3.11148e-08	0.964537
Intron_UCSCL2_1	0.387473	0.458108	0.0542632	1.1823	0.140044	0.18693	-1.48531e-08	1.09204e-07	-0.136013
Intron_UCSC.extend.500L2_1	0.396796	0.518761	0.040787	1.30737	0.102791	0.00202826	1.15068e-08	1.09052e-07	0.105516
PromoterFlanking_HoffmanL2_1	0.00830845	-0.0275702	0.0537156	-3.31834	6.46517	0.501015	-1.42001e-07	1.96674e-07	-0.72201
PromoterFlanking_Hoffman.extend.500L2_1	0.0331865	0.0848037	0.0679216	2.55537	2.04666	0.448544	1.21024e-08	8.48602e-08	0.142616
Promoter_UCSCL2_1	0.0463455	0.137697	0.0720208	2.97111	1.554	0.202277	8.34145e-08	1.4153e-07	0.589376
Promoter_UCSC.extend.500L2_1	0.0569346	0.0988099	0.05722	1.7355	1.00501	0.463218	-1.31817e-07	1.16951e-07	-1.12711
Repressed_HoffmanL2_1	0.460873	0.248567	0.130467	0.53934	0.283086	0.0918929	1.43075e-08	1.7319e-08	0.82612
Repressed_Hoffman.extend.500L2_1	0.718511	0.311824	0.0698394	0.433986	0.0972003	2.2717e-09	2.1365e-09	1.44222e-08	0.14814
SuperEnhancer_HniszL2_1	0.16721	0.56776	0.0523403	3.3955	0.313022	1.29321e-14	-3.1384e-07	2.34408e-07	-1.33886
SuperEnhancer_Hnisz.extend.500L2_1	0.170383	0.616866	0.048784	3.62047	0.28632	2.11533e-17	3.34701e-07	2.33658e-07	1.43244
TFBS_ENCODEL2_1	0.131228	0.765422	0.168953	5.83276	1.28747	0.000155487	8.05319e-08	4.37476e-08	1.84083
TFBS_ENCODE.extend.500L2_1	0.341215	0.622516	0.133396	1.82441	0.390943	0.0345381	-3.39544e-08	2.29871e-08	-1.4771
Transcr_HoffmanL2_1	0.345968	0.273786	0.123661	0.791362	0.357434	0.561841	-3.01403e-09	1.89564e-08	-0.158998
Transcr_Hoffman.extend.500L2_1	0.762095	0.602168	0.0673651	0.790147	0.0883946	0.0206878	-2.25159e-09	1.2912e-08	-0.174379
TSS_HoffmanL2_1	0.0178321	0.322277	0.0755205	18.0728	4.23509	2.90613e-05	3.35202e-07	1.67901e-07	1.99643
TSS_Hoffman.extend.500L2_1	0.0343534	0.295696	0.0686676	8.60748	1.99886	0.000173213	-7.10263e-08	1.10307e-07	-0.643897
UTR_3_UCSCL2_1	0.0111859	0.0575806	0.0345324	5.1476	3.08713	0.176982	-9.85286e-08	1.17677e-07	-0.837282
UTR_3_UCSC.extend.500L2_1	0.0264553	0.0886351	0.0396807	3.35038	1.49992	0.115239	-3.18152e-08	5.77329e-08	-0.551075
UTR_5_UCSCL2_1	0.00548417	0.0551848	0.0311319	10.0626	5.67669	0.113538	4.5045e-08	1.43746e-07	0.313366
UTR_5_UCSC.extend.500L2_1	0.0268651	0.143458	0.0519701	5.33993	1.93449	0.0275109	-1.28553e-08	5.67888e-08	-0.22637
WeakEnhancer_HoffmanL2_1	0.0209872	0.15052	0.093483	7.17198	4.45429	0.165176	4.95952e-08	1.20785e-07	0.410608
WeakEnhancer_Hoffman.extend.500L2_1	0.0887866	0.35721	0.0941047	4.02324	1.0599	0.00539628	3.53749e-08	4.29764e-08	0.823124
GERP.NSL2_1	1.74532	2.60056	0.295201	1.49002	0.169139	0.00414912	-3.76654e-10	4.0473e-09	-0.0930628
GERP.RSsup4L2_1	0.00814993	0.0573236	0.0435858	7.03363	5.348	0.259047	9.60319e-08	1.29547e-07	0.741292
MAFbin1L2_1	0.102357	0.030763	0.0278353	0.300545	0.271942	0.00524904	-4.44275e-09	6.62823e-09	-0.670278
MAFbin2L2_1	0.0998554	0.0752633	0.0288519	0.753723	0.288937	0.39317	3.82111e-09	6.65961e-09	0.573774
MAFbin3L2_1	0.0996066	0.00597009	0.024124	0.0599367	0.242193	5.25145e-05	-1.17573e-08	5.50102e-09	-2.13729
MAFbin4L2_1	0.100696	0.0730835	0.0260782	0.725786	0.258981	0.293379	2.26071e-09	5.79093e-09	0.390389
MAFbin5L2_1	0.0983171	0.12726	0.033311	1.29439	0.338812	0.388746	1.28855e-08	8.84271e-09	1.45719
MAFbin6L2_1	0.0996422	0.0991126	0.0353571	0.994685	0.354841	0.988051	5.10846e-09	8.33142e-09	0.613156
MAFbin7L2_1	0.0997338	0.167616	0.034115	1.68064	0.342061	0.0465933	1.90453e-08	8.20507e-09	2.32116
MAFbin8L2_1	0.100229	0.136982	0.0384294	1.36668	0.383415	0.331276	1.1297e-08	8.79077e-09	1.2851
MAFbin9L2_1	0.1011	0.0794291	0.0369864	0.785649	0.36584	0.559261	-3.12967e-09	7.89994e-09	-0.396164
MAFbin10L2_1	0.0984626	0.20452	0.0341876	2.07713	0.347214	0.00139279	2.29282e-08	6.90512e-09	3.32047
MAF_Adj_Predicted_Allele_AgeL2_1	3.39244e-06	-0.0509174	0.143595	-15009.1	42328	0.726326	6.09734e-09	3.76903e-09	1.61775
MAF_Adj_LLD_AFRL2_1	0.00279647	-0.401087	0.065724	-143.426	23.5025	5.44017e-06	-4.8636e-09	1.9738e-09	-2.46408
Recomb_Rate_10kbL2_1	1.55242	1.31075	0.319996	0.844327	0.206127	0.43226	-2.90751e-09	1.23387e-09	-2.35642
Nucleotide_Diversity_10kbL2_1	4.6087	3.88894	0.212036	0.843826	0.0460078	0.000510468	-1.1931e-09	1.2176e-09	-0.979882
Backgrd_Selection_StatL2_1	0.17772	0.256565	0.0150249	1.44365	0.0845424	2.77594e-10	1.1329e-08	1.14554e-08	0.988965
CpG_Content_50kbL2_1	0.0100519	0.0136972	0.000428113	1.36265	0.0425904	8.58624e-14	1.139e-07	5.0995e-07	0.223355
MAF_Adj_ASMCL2_1	-2.34853e-14	-0.442772	0.0876095	18853197618666	-3.7304e+12	1.68205e-07	-4.74898e-09	2.51233e-09	-1.89027
GTEx_eQTL_MaxCPPL2_1	0.0103404	0.102713	0.036629	9.93316	3.54232	0.00974733	2.63247e-07	1.30364e-07	2.01933
BLUEPRINT_H3K27acQTL_MaxCPPL2_1	0.0165455	0.19855	0.0384088	12.0002	2.3214	3.38775e-06	3.75681e-07	1.09881e-07	3.41899
BLUEPRINT_H3K4me1QTL_MaxCPPL2_1	0.0133725	0.110737	0.0310521	8.28093	2.32208	0.00244358	1.50594e-07	1.14138e-07	1.31941
BLUEPRINT_DNA_methylation_MaxCPPL2_1	0.031731	0.118553	0.0403721	3.73621	1.27232	0.0281327	2.21694e-09	5.63214e-08	0.0393623
synonymousL2_1	0.00312003	0.00349589	0.0327787	1.12047	10.5059	0.990855	-3.35015e-07	2.85558e-07	-1.17319
non_synonymousL2_1	0.00271541	0.000966505	0.0291755	0.355933	10.7444	0.952087	-3.67764e-07	2.63182e-07	-1.39737
Conserved_Vertebrate_phastCons46wayL2_1	0.0294361	0.135288	0.0859212	4.59598	2.91891	0.216948	1.0278e-07	9.39661e-08	1.0938
Conserved_Vertebrate_phastCons46way.extend.500L2_1	0.406971	0.665265	0.129954	1.63468	0.31932	0.0454479	-4.60092e-08	2.88221e-08	-1.59632
Conserved_Mammal_phastCons46wayL2_1	0.0214395	0.0943177	0.0860459	4.39926	4.01344	0.39398	4.04889e-08	1.4814e-07	0.273314
Conserved_Mammal_phastCons46way.extend.500L2_1	0.33922	0.736878	0.120727	2.17227	0.355896	0.00101003	4.24954e-08	3.39336e-08	1.25231
Conserved_Primate_phastCons46wayL2_1	0.0192691	0.101329	0.0788339	5.25863	4.09121	0.289535	6.9536e-08	1.1369e-07	0.611627
Conserved_Primate_phastCons46way.extend.500L2_1	0.175819	0.504766	0.111406	2.87094	0.633638	0.00372553	1.61535e-08	2.78678e-08	0.579648
BivFlnkL2_1	0.0135494	0.139827	0.0483389	10.3198	3.56761	0.00934917	1.2792e-07	1.24887e-07	1.02429
BivFlnk.extend.500L2_1	0.0311793	0.150454	0.0796215	4.82545	2.55366	0.135678	-6.79442e-08	9.81017e-08	-0.692589
Disease: SLE pubmed ID : 26502338
Category	Prop._SNPs	Prop._h2	Prop._h2_std_error	Enrichment	Enrichment_std_error	Enrichment_p	Coefficient	Coefficient_std_error	Coefficient_z-score
L2_0	0.00146851	0.00786491	0.00823118	5.35572	5.60514	0.439418	-7.52418e-08	4.40055e-07	-0.170983
baseL2_1	1	1	1.69817e-07	1	1.69817e-07	NA	-5.24271e-08	8.99425e-08	-0.582896
Coding_UCSCL2_1	0.0142749	0.120258	0.0770117	8.42442	5.3949	0.140101	-1.66395e-07	5.99186e-07	-0.277701
Coding_UCSC.extend.500L2_1	0.0636618	0.238523	0.100169	3.74672	1.57345	0.0437103	-6.07871e-08	1.52091e-07	-0.399675
Conserved_LindbladTohL2_1	0.0256851	0.167993	0.141491	6.5405	5.50867	0.291472	5.14704e-07	6.75223e-07	0.762272
Conserved_LindbladToh.extend.500L2_1	0.330412	0.406457	0.155972	1.23015	0.472054	0.627944	-8.01442e-08	9.54687e-08	-0.839482
CTCF_HoffmanL2_1	0.0238662	-0.257723	0.125624	-10.7987	5.26367	0.0155394	-1.71016e-06	6.10872e-07	-2.79954
CTCF_Hoffman.extend.500L2_1	0.0708357	0.264865	0.126332	3.73915	1.78345	0.102661	7.67959e-07	2.71136e-07	2.83238
DGF_ENCODEL2_1	0.136006	0.790868	0.311693	5.81496	2.29177	0.0281293	3.62941e-07	2.43731e-07	1.4891
DGF_ENCODE.extend.500L2_1	0.53847	1.01952	0.189916	1.89337	0.352695	0.00276856	3.03762e-08	9.40271e-08	0.323058
DHS_peaks_TrynkaL2_1	0.110583	0.356609	0.263012	3.22481	2.37842	0.358664	1.86129e-07	3.64498e-07	0.510643
DHS_TrynkaL2_1	0.166201	0.24339	0.297426	1.46444	1.78956	0.794797	-3.7016e-07	3.104e-07	-1.19252
DHS_Trynka.extend.500L2_1	0.496042	0.721477	0.17966	1.45447	0.362187	0.215725	-6.26681e-08	1.2361e-07	-0.506982
Enhancer_AnderssonL2_1	0.00432768	0.130017	0.0796431	30.0431	18.4032	0.081145	8.25724e-07	1.62967e-06	0.506681
Enhancer_Andersson.extend.500L2_1	0.0190351	0.353219	0.11291	18.5562	5.9317	0.000404149	9.18312e-07	5.58566e-07	1.64405
Enhancer_HoffmanL2_1	0.0419892	0.252498	0.129179	6.01342	3.07649	0.112012	2.22226e-07	4.63295e-07	0.479663
Enhancer_Hoffman.extend.500L2_1	0.0898451	0.433074	0.13261	4.82023	1.47598	0.0120193	-1.22052e-07	2.84095e-07	-0.429617
FetalDHS_TrynkaL2_1	0.0839308	0.17875	0.210868	2.12973	2.5124	0.655904	-1.90162e-07	3.3078e-07	-0.574891
FetalDHS_Trynka.extend.500L2_1	0.283362	0.637006	0.194072	2.24803	0.684892	0.0668972	1.08312e-07	1.20348e-07	0.899995
H3K27ac_HniszL2_1	0.389076	0.990558	0.136574	2.54593	0.35102	7.29917e-08	3.46161e-07	2.72481e-07	1.2704
H3K27ac_Hnisz.extend.500L2_1	0.420486	0.877196	0.117699	2.08615	0.279911	7.20049e-05	-3.51987e-07	2.65626e-07	-1.32512
H3K27ac_PGC2L2_1	0.268778	1.11519	0.228444	4.14912	0.849937	6.47063e-05	3.50154e-07	2.56966e-07	1.36265
H3K27ac_PGC2.extend.500L2_1	0.335206	1.00313	0.150519	2.99259	0.449034	5.31703e-06	-1.05293e-07	2.00381e-07	-0.525465
H3K4me1_peaks_TrynkaL2_1	0.169823	-0.109392	0.292346	-0.644158	1.72148	0.307001	-5.01759e-07	2.20153e-07	-2.27914
H3K4me1_TrynkaL2_1	0.423685	0.913661	0.193028	2.15647	0.455594	0.016699	2.15374e-07	1.55955e-07	1.381
H3K4me1_Trynka.extend.500L2_1	0.605819	0.781886	0.111912	1.29063	0.184729	0.143476	-1.37235e-07	1.07027e-07	-1.28225
H3K4me3_peaks_TrynkaL2_1	0.0416488	0.0954505	0.154808	2.2918	3.71698	0.727984	-4.00576e-07	4.28531e-07	-0.934765
H3K4me3_TrynkaL2_1	0.133011	0.737654	0.208601	5.54583	1.5683	0.000786733	4.57762e-07	2.84619e-07	1.60833
H3K4me3_Trynka.extend.500L2_1	0.255139	0.64121	0.179485	2.51318	0.703481	0.0227581	-1.72214e-07	1.40265e-07	-1.22778
H3K9ac_peaks_TrynkaL2_1	0.0384595	-0.2571	0.163996	-6.68496	4.26412	0.0554433	-1.24115e-06	4.60458e-07	-2.69547
H3K9ac_TrynkaL2_1	0.125413	0.327974	0.180156	2.61516	1.43651	0.256232	-3.48064e-08	3.03938e-07	-0.114518
H3K9ac_Trynka.extend.500L2_1	0.229855	0.53819	0.161977	2.34143	0.704694	0.0551068	-3.60657e-08	1.91206e-07	-0.188622
Intron_UCSCL2_1	0.387473	0.443899	0.0727261	1.14563	0.187693	0.43907	-9.76083e-07	7.26035e-07	-1.3444
Intron_UCSC.extend.500L2_1	0.396796	0.630386	0.0825759	1.58869	0.208106	0.000171505	9.84009e-07	7.24097e-07	1.35895
PromoterFlanking_HoffmanL2_1	0.00830845	0.0907893	0.0734513	10.9273	8.84056	0.26089	6.28408e-07	9.08926e-07	0.691374
PromoterFlanking_Hoffman.extend.500L2_1	0.0331865	0.241096	0.0936467	7.26487	2.82183	0.0261343	8.04759e-08	3.65776e-07	0.220014
Promoter_UCSCL2_1	0.0463455	0.209467	0.113939	4.51968	2.45847	0.149977	-4.27402e-08	7.93413e-07	-0.0538688
Promoter_UCSC.extend.500L2_1	0.0569346	0.203269	0.0854307	3.57022	1.50051	0.0937572	-3.1832e-07	6.43677e-07	-0.494533
Repressed_HoffmanL2_1	0.460873	0.020244	0.200489	0.0439252	0.43502	0.0312358	-1.99744e-08	8.9393e-08	-0.223444
Repressed_Hoffman.extend.500L2_1	0.718511	0.255769	0.118272	0.355972	0.164607	9.59256e-07	1.14741e-07	8.63584e-08	1.32866
SuperEnhancer_HniszL2_1	0.16721	0.662779	0.107455	3.96376	0.642636	1.56629e-09	-7.14188e-07	1.0061e-06	-0.709855
SuperEnhancer_Hnisz.extend.500L2_1	0.170383	0.694012	0.110654	4.07325	0.649443	5.35664e-11	7.84422e-07	1.00176e-06	0.783045
TFBS_ENCODEL2_1	0.131228	0.727245	0.301329	5.54184	2.29622	0.0593003	2.28854e-07	3.52975e-07	0.648358
TFBS_ENCODE.extend.500L2_1	0.341215	0.933769	0.197499	2.7366	0.578813	0.003607	-1.66807e-08	1.32003e-07	-0.126366
Transcr_HoffmanL2_1	0.345968	0.539342	0.182997	1.55894	0.528942	0.292928	1.31492e-07	9.18038e-08	1.43231
Transcr_Hoffman.extend.500L2_1	0.762095	0.485145	0.123908	0.636593	0.162589	0.0450979	-8.90729e-08	7.6665e-08	-1.16185
TSS_HoffmanL2_1	0.0178321	0.583711	0.181668	32.7337	10.1877	8.02324e-05	3.03762e-06	9.9107e-07	3.06499
TSS_Hoffman.extend.500L2_1	0.0343534	0.516342	0.138412	15.0303	4.02907	2.7632e-06	-5.28219e-07	4.8062e-07	-1.09904
UTR_3_UCSCL2_1	0.0111859	-0.00109677	0.0456844	-0.0980489	4.0841	0.787828	-7.92756e-08	5.71972e-07	-0.1386
UTR_3_UCSC.extend.500L2_1	0.0264553	0.0164686	0.0522791	0.622509	1.97613	0.845551	-1.634e-07	2.7687e-07	-0.590171
UTR_5_UCSCL2_1	0.00548417	0.0702448	0.0387262	12.8087	7.06145	0.0883591	6.26891e-08	6.4397e-07	0.0973479
UTR_5_UCSC.extend.500L2_1	0.0268651	0.225778	0.0955125	8.40416	3.55527	0.0116207	1.89352e-07	2.99999e-07	0.631175
WeakEnhancer_HoffmanL2_1	0.0209872	0.164328	0.106837	7.82993	5.09058	0.168338	4.42139e-07	5.05044e-07	0.875447
WeakEnhancer_Hoffman.extend.500L2_1	0.0887866	0.332532	0.146508	3.7453	1.65012	0.106326	6.63735e-08	2.21093e-07	0.300206
GERP.NSL2_1	1.74532	2.6146	0.473327	1.49807	0.271198	0.0874636	2.30129e-08	2.49995e-08	0.920532
GERP.RSsup4L2_1	0.00814993	-0.0190941	0.0662482	-2.34286	8.12868	0.683868	-7.71879e-07	7.65059e-07	-1.00891
MAFbin1L2_1	0.102357	0.0555426	0.0438146	0.542635	0.428055	0.224718	-2.65098e-08	3.79668e-08	-0.698235
MAFbin2L2_1	0.0998554	0.0767763	0.0427138	0.768874	0.427757	0.583767	-1.26927e-08	4.07506e-08	-0.311472
MAFbin3L2_1	0.0996066	0.0388801	0.042617	0.390336	0.427853	0.140023	-4.23687e-08	3.52479e-08	-1.20202
MAFbin4L2_1	0.100696	0.165982	0.0511807	1.64835	0.508271	0.185574	5.33299e-08	4.10335e-08	1.29967
MAFbin5L2_1	0.0983171	-0.00509135	0.0638162	-0.051785	0.649085	0.0807431	-8.18743e-08	5.08885e-08	-1.6089
MAFbin6L2_1	0.0996422	0.134285	0.0588782	1.34767	0.590896	0.548877	2.12571e-08	4.80483e-08	0.442412
MAFbin7L2_1	0.0997338	0.159146	0.0531872	1.59571	0.533292	0.224019	3.70787e-08	4.41687e-08	0.839479
MAFbin8L2_1	0.100229	0.203322	0.0611764	2.02857	0.610365	0.0451363	6.80666e-08	4.69308e-08	1.45036
MAFbin9L2_1	0.1011	0.00752366	0.0472531	0.074418	0.46739	0.0343502	-8.51726e-08	4.11725e-08	-2.06868
MAFbin10L2_1	0.0984626	0.163634	0.0463958	1.66189	0.471203	0.167025	2.83885e-08	3.64866e-08	0.778053
MAF_Adj_Predicted_Allele_AgeL2_1	3.39244e-06	-0.24874	0.232975	-73321.9	68674.9	0.321298	-3.07116e-09	2.58204e-08	-0.118943
MAF_Adj_LLD_AFRL2_1	0.00279647	-0.354098	0.103233	-126.623	36.9156	0.0143676	-4.3956e-10	1.27891e-08	-0.03437
Recomb_Rate_10kbL2_1	1.55242	1.63557	0.52296	1.05356	0.336866	0.872348	-4.50915e-09	6.90537e-09	-0.652992
Nucleotide_Diversity_10kbL2_1	4.6087	4.15454	0.327754	0.901456	0.0711164	0.0957832	-6.51625e-09	5.17415e-09	-1.25939
Backgrd_Selection_StatL2_1	0.17772	0.246122	0.0279421	1.38489	0.157226	4.45978e-05	1.5976e-08	5.24433e-08	0.304634
CpG_Content_50kbL2_1	0.0100519	0.0146728	0.000938945	1.45971	0.0934099	2.832e-07	2.05108e-06	3.91337e-06	0.524122
MAF_Adj_ASMCL2_1	-2.34853e-14	-0.260815	0.171201	1.11055e+13	-7.28973e+12	0.0655705	1.61214e-09	1.63371e-08	0.0986796
GTEx_eQTL_MaxCPPL2_1	0.0103404	0.0912789	0.0461367	8.8274	4.46178	0.0962279	7.25464e-07	6.29226e-07	1.15295
BLUEPRINT_H3K27acQTL_MaxCPPL2_1	0.0165455	0.13886	0.0552412	8.3926	3.33874	0.0270358	6.54849e-07	5.27456e-07	1.24152
BLUEPRINT_H3K4me1QTL_MaxCPPL2_1	0.0133725	0.11878	0.0410577	8.88237	3.0703	0.013795	7.96354e-07	5.41585e-07	1.47041
BLUEPRINT_DNA_methylation_MaxCPPL2_1	0.031731	0.141772	0.0565892	4.46793	1.78341	0.0724852	1.73604e-07	2.93349e-07	0.591799
synonymousL2_1	0.00312003	-0.0205235	0.0560919	-6.57798	17.978	0.671857	-1.53108e-06	1.44755e-06	-1.05771
non_synonymousL2_1	0.00271541	0.117221	0.0456713	43.1686	16.8193	0.00169401	2.62971e-06	1.24771e-06	2.10762
Conserved_Vertebrate_phastCons46wayL2_1	0.0294361	0.0257891	0.124956	0.876106	4.245	0.97644	-6.01174e-07	4.41457e-07	-1.3618
Conserved_Vertebrate_phastCons46way.extend.500L2_1	0.406971	0.54312	0.167256	1.33455	0.410978	0.416443	1.16105e-07	1.40077e-07	0.828868
Conserved_Mammal_phastCons46wayL2_1	0.0214395	0.0940416	0.118947	4.38638	5.54803	0.529794	2.09377e-07	7.71888e-07	0.271253
Conserved_Mammal_phastCons46way.extend.500L2_1	0.33922	0.414601	0.149709	1.22222	0.441333	0.617048	-1.44634e-07	1.57885e-07	-0.916072
Conserved_Primate_phastCons46wayL2_1	0.0192691	0.133696	0.105589	6.93837	5.47971	0.263027	3.59537e-07	5.32048e-07	0.675759
Conserved_Primate_phastCons46way.extend.500L2_1	0.175819	0.386615	0.195126	2.19893	1.10981	0.243721	8.05865e-08	1.45673e-07	0.5532
BivFlnkL2_1	0.0135494	0.144544	0.0615029	10.668	4.53917	0.0332185	2.97018e-07	5.68641e-07	0.52233
BivFlnk.extend.500L2_1	0.0311793	0.215047	0.0924634	6.89709	2.96553	0.0313601	-1.7378e-07	3.62841e-07	-0.478943
Disease: IBD pubmed ID : 34278373 (GCST90014444)
Category	Prop._SNPs	Prop._h2	Prop._h2_std_error	Enrichment	Enrichment_std_error	Enrichment_p	Coefficient	Coefficient_std_error	Coefficient_z-score
L2_0	0.00146851	0.0644875	0.023524	43.9137	16.019	0.00307466	9.701e-08	3.44321e-08	2.81743
baseL2_1	1	1	0	1	0	NA	9.70225e-11	2.78393e-09	0.034851
Coding_UCSCL2_1	0.0142749	0.117874	0.0927115	8.25741	6.49472	0.246551	2.74832e-08	2.56788e-08	1.07027
Coding_UCSC.extend.500L2_1	0.0636618	0.283766	0.091632	4.4574	1.43936	0.0137559	2.42497e-12	6.2619e-09	0.000387258
Conserved_LindbladTohL2_1	0.0256851	0.189488	0.130523	7.37734	5.08168	0.209314	2.75889e-08	2.65173e-08	1.04041
Conserved_LindbladToh.extend.500L2_1	0.330412	0.480163	0.163714	1.45322	0.495484	0.366149	-5.02458e-09	3.6308e-09	-1.38387
CTCF_HoffmanL2_1	0.0238662	0.00860027	0.130917	0.360354	5.48545	0.906586	-8.50641e-09	1.96717e-08	-0.432419
CTCF_Hoffman.extend.500L2_1	0.0708357	0.0223239	0.141892	0.31515	2.00311	0.729739	-8.38138e-10	9.24764e-09	-0.0906326
DGF_ENCODEL2_1	0.136006	0.898152	0.327483	6.60379	2.40787	0.0154198	1.20911e-08	9.43499e-09	1.28152
DGF_ENCODE.extend.500L2_1	0.53847	0.991137	0.19501	1.84065	0.362155	0.0236969	-5.92864e-10	3.56053e-09	-0.16651
DHS_peaks_TrynkaL2_1	0.110583	0.417116	0.274456	3.77198	2.4819	0.258256	-1.85412e-09	1.46025e-08	-0.126972
DHS_TrynkaL2_1	0.166201	0.465331	0.321871	2.79982	1.93664	0.346413	-1.23139e-08	1.29518e-08	-0.950751
DHS_Trynka.extend.500L2_1	0.496042	1.07185	0.218245	2.16081	0.439973	0.00732795	4.81861e-09	4.43589e-09	1.08628
Enhancer_AnderssonL2_1	0.00432768	0.178749	0.0679798	41.3035	15.7081	0.00593733	5.8593e-08	4.20568e-08	1.39319
Enhancer_Andersson.extend.500L2_1	0.0190351	0.382554	0.107918	20.0973	5.66943	0.000102112	2.67268e-08	1.5792e-08	1.69243
Enhancer_HoffmanL2_1	0.0419892	0.335768	0.146586	7.99654	3.49104	0.033572	1.4292e-09	1.66032e-08	0.0860797
Enhancer_Hoffman.extend.500L2_1	0.0898451	0.428313	0.157842	4.76724	1.75682	0.032322	4.91993e-10	1.05461e-08	0.0466516
FetalDHS_TrynkaL2_1	0.0839308	0.351873	0.266893	4.19241	3.17992	0.310635	-2.8372e-09	1.38963e-08	-0.204169
FetalDHS_Trynka.extend.500L2_1	0.283362	0.905752	0.229832	3.19645	0.811091	0.00476666	4.71857e-09	5.02831e-09	0.938401
H3K27ac_HniszL2_1	0.389076	0.813412	0.12389	2.09063	0.31842	0.000150533	-2.65538e-09	1.00241e-08	-0.2649
H3K27ac_Hnisz.extend.500L2_1	0.420486	0.876462	0.137392	2.0844	0.326744	0.000600744	3.83056e-09	1.01807e-08	0.376257
H3K27ac_PGC2L2_1	0.268778	0.535788	0.189897	1.99342	0.706522	0.157063	-1.01073e-08	8.07135e-09	-1.25224
H3K27ac_PGC2.extend.500L2_1	0.335206	0.798163	0.1585	2.38111	0.472844	0.00336289	8.41062e-09	7.27892e-09	1.15548
H3K4me1_peaks_TrynkaL2_1	0.169823	0.93601	0.300645	5.51169	1.77035	0.0107528	7.94744e-09	7.17421e-09	1.10778
H3K4me1_TrynkaL2_1	0.423685	1.08602	0.232036	2.56327	0.547663	0.00237233	5.01404e-09	5.61146e-09	0.893536
H3K4me1_Trynka.extend.500L2_1	0.605819	0.83701	0.145762	1.38162	0.240604	0.103384	-4.65155e-09	4.18655e-09	-1.11107
H3K4me3_peaks_TrynkaL2_1	0.0416488	0.460612	0.207302	11.0594	4.97739	0.0334379	1.28733e-08	1.54113e-08	0.835311
H3K4me3_TrynkaL2_1	0.133011	0.718065	0.196309	5.39856	1.47589	0.00125445	7.20065e-09	9.00291e-09	0.799814
H3K4me3_Trynka.extend.500L2_1	0.255139	0.454531	0.169898	1.7815	0.665904	0.243165	-7.00176e-09	5.17148e-09	-1.35392
H3K9ac_peaks_TrynkaL2_1	0.0384595	0.328451	0.168756	8.54018	4.38789	0.0844589	6.20976e-09	1.4583e-08	0.425823
H3K9ac_TrynkaL2_1	0.125413	0.51813	0.19983	4.13139	1.59338	0.0406385	2.82327e-09	9.67147e-09	0.291917
H3K9ac_Trynka.extend.500L2_1	0.229855	0.267953	0.165916	1.16575	0.721828	0.818909	-1.1546e-08	6.38443e-09	-1.80847
Intron_UCSCL2_1	0.387473	0.332681	0.0995706	0.858591	0.256974	0.573789	1.36242e-08	2.36572e-08	0.575902
Intron_UCSC.extend.500L2_1	0.396796	0.39513	0.0638161	0.995799	0.160828	0.97914	-1.57783e-08	2.3624e-08	-0.667894
PromoterFlanking_HoffmanL2_1	0.00830845	-0.115072	0.0728352	-13.85	8.7664	0.0863342	-5.12171e-08	2.72512e-08	-1.87944
PromoterFlanking_Hoffman.extend.500L2_1	0.0331865	0.0411109	0.104675	1.23879	3.15413	0.939467	4.45292e-09	1.24383e-08	0.357999
Promoter_UCSCL2_1	0.0463455	0.142004	0.117381	3.06404	2.53274	0.415225	-1.741e-08	2.44383e-08	-0.712407
Promoter_UCSC.extend.500L2_1	0.0569346	0.220937	0.0989146	3.88053	1.73734	0.0876854	1.37484e-08	2.00911e-08	0.684304
Repressed_HoffmanL2_1	0.460873	0.244574	0.225215	0.530675	0.488671	0.339337	1.4536e-09	3.64919e-09	0.398334
Repressed_Hoffman.extend.500L2_1	0.718511	0.22845	0.10995	0.317949	0.153025	1.0722e-06	-3.11999e-09	3.05282e-09	-1.022
SuperEnhancer_HniszL2_1	0.16721	0.467751	0.0862645	2.79739	0.515906	8.55486e-05	-4.16624e-08	3.98799e-08	-1.0447
SuperEnhancer_Hnisz.extend.500L2_1	0.170383	0.52516	0.0826616	3.08223	0.485152	2.48312e-07	4.14877e-08	3.9555e-08	1.04886
TFBS_ENCODEL2_1	0.131228	1.00377	0.332561	7.64902	2.53422	0.00922754	1.88412e-08	1.10939e-08	1.69834
TFBS_ENCODE.extend.500L2_1	0.341215	0.480482	0.20517	1.40815	0.601294	0.498261	-1.00343e-08	4.61784e-09	-2.17295
Transcr_HoffmanL2_1	0.345968	0.26698	0.210484	0.77169	0.608393	0.706931	-1.82888e-09	3.75396e-09	-0.487187
Transcr_Hoffman.extend.500L2_1	0.762095	0.736696	0.140371	0.966672	0.18419	0.855275	2.42315e-09	2.79587e-09	0.86669
TSS_HoffmanL2_1	0.0178321	0.237167	0.0960402	13.3	5.38581	0.0123196	8.15728e-09	2.44619e-08	0.333469
TSS_Hoffman.extend.500L2_1	0.0343534	0.256625	0.097734	7.47014	2.84496	0.0202688	-3.98205e-09	1.80369e-08	-0.220773
UTR_3_UCSCL2_1	0.0111859	0.00473898	0.059229	0.423656	5.29497	0.912915	-3.66688e-08	2.74236e-08	-1.33713
UTR_3_UCSC.extend.500L2_1	0.0264553	0.147707	0.0724056	5.58328	2.73691	0.0995023	1.70929e-08	1.33571e-08	1.27968
UTR_5_UCSCL2_1	0.00548417	0.0179909	0.0572562	3.28052	10.4403	0.825534	-1.75658e-08	2.97186e-08	-0.59107
UTR_5_UCSC.extend.500L2_1	0.0268651	0.165619	0.0872785	6.16486	3.24877	0.101191	1.03093e-08	1.24574e-08	0.827562
WeakEnhancer_HoffmanL2_1	0.0209872	0.194295	0.130418	9.25778	6.21416	0.188311	8.07385e-09	1.92052e-08	0.4204
WeakEnhancer_Hoffman.extend.500L2_1	0.0887866	0.297372	0.153606	3.34929	1.73005	0.17523	-1.4937e-09	7.1533e-09	-0.208813
GERP.NSL2_1	1.74532	3.01406	0.516363	1.72694	0.295856	0.0128693	3.2591e-10	8.61001e-10	0.378525
GERP.RSsup4L2_1	0.00814993	0.0658103	0.0803357	8.07496	9.85723	0.471172	2.01668e-08	3.14064e-08	0.642122
MAFbin1L2_1	0.102357	0.0413098	0.0504728	0.403585	0.493104	0.190589	8.81449e-10	1.34956e-09	0.653139
MAFbin2L2_1	0.0998554	0.0713339	0.0565823	0.714372	0.566642	0.607492	1.5528e-09	1.44804e-09	1.07234
MAFbin3L2_1	0.0996066	0.0730838	0.0450799	0.733724	0.452579	0.557853	1.57794e-09	1.27851e-09	1.2342
MAFbin4L2_1	0.100696	0.0702053	0.0564701	0.697203	0.560799	0.584284	1.49314e-09	1.58097e-09	0.944448
MAFbin5L2_1	0.0983171	0.0898336	0.057087	0.913713	0.580642	0.881628	1.87757e-09	1.50102e-09	1.25087
MAFbin6L2_1	0.0996422	0.0759412	0.0571917	0.762139	0.573971	0.681075	1.41786e-09	1.47363e-09	0.962149
MAFbin7L2_1	0.0997338	0.180284	0.0891679	1.80765	0.894059	0.366161	3.86511e-09	2.37483e-09	1.62753
MAFbin8L2_1	0.100229	0.160721	0.0659023	1.60354	0.657515	0.34364	3.31267e-09	1.60448e-09	2.06463
MAFbin9L2_1	0.1011	0.0620051	0.0581627	0.613305	0.575299	0.500217	8.44684e-10	1.66408e-09	0.507599
MAFbin10L2_1	0.0984626	0.175282	0.0520431	1.78019	0.528557	0.114973	3.60021e-09	1.36671e-09	2.63422
MAF_Adj_Predicted_Allele_AgeL2_1	3.39244e-06	-0.299035	0.231536	-88147.6	68250.6	0.228946	-2.74465e-10	7.74683e-10	-0.354293
MAF_Adj_LLD_AFRL2_1	0.00279647	-0.448887	0.103631	-160.519	37.0577	0.00291366	-7.92653e-10	4.51852e-10	-1.75423
Recomb_Rate_10kbL2_1	1.55242	1.37696	0.594786	0.886973	0.383134	0.760795	-2.88215e-10	2.59597e-10	-1.11024
Nucleotide_Diversity_10kbL2_1	4.6087	4.13189	0.384941	0.896542	0.0835249	0.207911	-3.45077e-11	2.27195e-10	-0.151886
Backgrd_Selection_StatL2_1	0.17772	0.244434	0.0251041	1.37539	0.141257	0.000570098	3.09563e-09	1.68026e-09	1.84236
CpG_Content_50kbL2_1	0.0100519	0.0134902	0.000837896	1.34206	0.0833572	3.51015e-06	-4.36801e-08	1.14952e-07	-0.379985
MAF_Adj_ASMCL2_1	-2.34853e-14	-0.336535	0.179096	1.43296e+13	-7.62588e+12	0.0478548	-2.49046e-10	5.50396e-10	-0.452486
GTEx_eQTL_MaxCPPL2_1	0.0103404	0.0435133	0.052173	4.20808	5.04555	0.527167	5.95329e-09	2.1332e-08	0.279078
BLUEPRINT_H3K27acQTL_MaxCPPL2_1	0.0165455	0.115102	0.0622688	6.95667	3.76347	0.10721	1.88407e-08	1.95179e-08	0.965303
BLUEPRINT_H3K4me1QTL_MaxCPPL2_1	0.0133725	0.0772338	0.0473331	5.77555	3.53957	0.16984	1.17149e-08	1.97263e-08	0.593873
BLUEPRINT_DNA_methylation_MaxCPPL2_1	0.031731	0.0706958	0.0729245	2.22797	2.29821	0.59179	-5.06975e-09	1.18802e-08	-0.426741
synonymousL2_1	0.00312003	0.123924	0.0705954	39.7188	22.6265	0.0670636	7.06486e-08	5.56592e-08	1.26931
non_synonymousL2_1	0.00271541	-0.0522156	0.0413729	-19.2294	15.2363	0.169164	-7.4624e-08	4.38744e-08	-1.70085
Conserved_Vertebrate_phastCons46wayL2_1	0.0294361	0.128047	0.144103	4.35002	4.89547	0.494761	1.9412e-08	2.35017e-08	0.825983
Conserved_Vertebrate_phastCons46way.extend.500L2_1	0.406971	0.584603	0.194018	1.43647	0.476737	0.363774	-5.09368e-09	4.85727e-09	-1.04867
Conserved_Mammal_phastCons46wayL2_1	0.0214395	0.0151695	0.120771	0.707551	5.63313	0.958518	-5.25759e-08	3.36315e-08	-1.5633
Conserved_Mammal_phastCons46way.extend.500L2_1	0.33922	0.647168	0.207568	1.90781	0.611898	0.141444	6.5878e-09	6.43372e-09	1.02395
Conserved_Primate_phastCons46wayL2_1	0.0192691	0.0888792	0.126495	4.61253	6.56464	0.580668	-1.99309e-09	2.28338e-08	-0.0872865
Conserved_Primate_phastCons46way.extend.500L2_1	0.175819	0.483401	0.193622	2.74942	1.10126	0.10123	1.83025e-09	5.56146e-09	0.329095
BivFlnkL2_1	0.0135494	0.132001	0.114103	9.74223	8.42124	0.294084	-1.20861e-08	2.93325e-08	-0.412038
BivFlnk.extend.500L2_1	0.0311793	0.261206	0.112622	8.37753	3.61208	0.0317333	1.29165e-08	1.38222e-08	0.934472
Disease: T1D pubmed ID : 34278373 (GCST90014465)
Category	Prop._SNPs	Prop._h2	Prop._h2_std_error	Enrichment	Enrichment_std_error	Enrichment_p	Coefficient	Coefficient_std_error	Coefficient_z-score
L2_0	0.00146851	0.0139968	0.0187754	9.53134	12.7853	0.470995	9.50942e-09	1.60928e-08	0.590912
baseL2_1	1	1	1.9348e-07	1	1.9348e-07	NA	1.40792e-09	2.86943e-09	0.490661
Coding_UCSCL2_1	0.0142749	0.0202172	0.112957	1.41628	7.91297	0.957529	-2.64152e-09	2.36861e-08	-0.111522
Coding_UCSC.extend.500L2_1	0.0636618	0.278978	0.137298	4.3822	2.15667	0.100761	6.91321e-09	6.0731e-09	1.13833
Conserved_LindbladTohL2_1	0.0256851	0.270385	0.224279	10.5269	8.73185	0.255551	3.46933e-09	2.16262e-08	0.160422
Conserved_LindbladToh.extend.500L2_1	0.330412	0.666956	0.252386	2.01856	0.763851	0.201969	1.01927e-09	2.66586e-09	0.382343
CTCF_HoffmanL2_1	0.0238662	-0.249846	0.217018	-10.4686	9.09313	0.167835	-2.98559e-08	1.7127e-08	-1.74321
CTCF_Hoffman.extend.500L2_1	0.0708357	0.316901	0.217695	4.47375	3.07324	0.237831	1.56008e-08	7.48974e-09	2.08295
DGF_ENCODEL2_1	0.136006	0.124119	0.463048	0.912605	3.40462	0.979419	2.93362e-09	7.40737e-09	0.396041
DGF_ENCODE.extend.500L2_1	0.53847	0.695753	0.312913	1.29209	0.581114	0.616131	2.34023e-10	3.16394e-09	0.0739658
DHS_peaks_TrynkaL2_1	0.110583	-0.248709	0.46678	-2.24907	4.22109	0.408182	-7.12338e-09	1.21546e-08	-0.586066
DHS_TrynkaL2_1	0.166201	-0.154507	0.506848	-0.929644	3.04962	0.50094	-4.28441e-10	9.72923e-09	-0.0440364
DHS_Trynka.extend.500L2_1	0.496042	0.402718	0.352333	0.811862	0.710288	0.785844	-2.96901e-09	4.15744e-09	-0.714145
Enhancer_AnderssonL2_1	0.00432768	0.0446348	0.0788809	10.3138	18.227	0.608777	1.0479e-08	3.21105e-08	0.326341
Enhancer_Andersson.extend.500L2_1	0.0190351	0.101504	0.114649	5.33249	6.02302	0.469203	4.17773e-09	1.18125e-08	0.35367
Enhancer_HoffmanL2_1	0.0419892	-0.346774	0.248604	-8.25867	5.92067	0.0702406	-3.32854e-08	1.35599e-08	-2.4547
Enhancer_Hoffman.extend.500L2_1	0.0898451	0.42566	0.254075	4.73771	2.82793	0.139071	1.80718e-08	9.08924e-09	1.98826
FetalDHS_TrynkaL2_1	0.0839308	-0.0387269	0.371576	-0.461415	4.42716	0.734146	1.41584e-09	1.18277e-08	0.119705
FetalDHS_Trynka.extend.500L2_1	0.283362	0.42608	0.386313	1.50366	1.36332	0.71292	1.65382e-09	5.11914e-09	0.323067
H3K27ac_HniszL2_1	0.389076	0.791745	0.192623	2.03494	0.495079	0.0274353	1.52587e-08	1.04949e-08	1.45391
H3K27ac_Hnisz.extend.500L2_1	0.420486	0.475796	0.213803	1.13154	0.508467	0.796392	-1.74454e-08	1.07148e-08	-1.62815
H3K27ac_PGC2L2_1	0.268778	0.859272	0.325578	3.19696	1.21133	0.0525472	1.95636e-09	8.32716e-09	0.234937
H3K27ac_PGC2.extend.500L2_1	0.335206	0.986145	0.281232	2.9419	0.838981	0.00544153	3.15772e-09	7.11384e-09	0.443884
H3K4me1_peaks_TrynkaL2_1	0.169823	-0.489704	0.471938	-2.88362	2.77901	0.121363	-1.16307e-08	6.13528e-09	-1.89571
H3K4me1_TrynkaL2_1	0.423685	1.09912	0.39448	2.5942	0.93107	0.0876397	8.35225e-09	5.42301e-09	1.54015
H3K4me1_Trynka.extend.500L2_1	0.605819	0.953803	0.238908	1.5744	0.394355	0.104682	-1.03125e-09	3.68907e-09	-0.279542
H3K4me3_peaks_TrynkaL2_1	0.0416488	-0.174921	0.280442	-4.19991	6.7335	0.434007	-5.74996e-09	1.24031e-08	-0.463592
H3K4me3_TrynkaL2_1	0.133011	-0.0848648	0.265622	-0.638031	1.997	0.400973	-8.68755e-09	6.7267e-09	-1.2915
H3K4me3_Trynka.extend.500L2_1	0.255139	0.652827	0.268778	2.55871	1.05346	0.114708	5.75049e-09	4.67249e-09	1.23071
H3K9ac_peaks_TrynkaL2_1	0.0384595	-0.160072	0.281143	-4.16209	7.3101	0.477606	-1.03846e-08	1.51263e-08	-0.686524
H3K9ac_TrynkaL2_1	0.125413	0.371701	0.287281	2.96382	2.29068	0.394019	9.47614e-09	9.79873e-09	0.967078
H3K9ac_Trynka.extend.500L2_1	0.229855	0.455755	0.247513	1.9828	1.07682	0.351575	-4.40149e-09	4.99934e-09	-0.880416
Intron_UCSCL2_1	0.387473	0.642578	0.149235	1.65838	0.385149	0.0672564	1.88753e-08	2.6984e-08	0.699501
Intron_UCSC.extend.500L2_1	0.396796	0.575339	0.117611	1.44996	0.296402	0.0809193	-1.86856e-08	2.69382e-08	-0.693648
PromoterFlanking_HoffmanL2_1	0.00830845	-0.0518522	0.114021	-6.2409	13.7235	0.585607	-1.02277e-08	2.40062e-08	-0.426043
PromoterFlanking_Hoffman.extend.500L2_1	0.0331865	-0.000501204	0.148445	-0.0151026	4.47307	0.818283	-4.00989e-09	1.05407e-08	-0.380419
Promoter_UCSCL2_1	0.0463455	0.225604	0.184094	4.86787	3.9722	0.323117	2.09399e-08	2.4934e-08	0.839815
Promoter_UCSC.extend.500L2_1	0.0569346	0.104415	0.125656	1.83395	2.20702	0.70759	-1.89554e-08	2.05801e-08	-0.921055
Repressed_HoffmanL2_1	0.460873	0.466399	0.380496	1.01199	0.825597	0.988382	1.33232e-09	3.13144e-09	0.425466
Repressed_Hoffman.extend.500L2_1	0.718511	0.259056	0.184789	0.360546	0.257184	0.00167205	-3.08007e-09	3.05534e-09	-1.00809
SuperEnhancer_HniszL2_1	0.16721	0.410959	0.122218	2.45774	0.730926	0.0345724	3.5916e-08	3.34747e-08	1.07293
SuperEnhancer_Hnisz.extend.500L2_1	0.170383	0.325047	0.097935	1.90774	0.574793	0.119992	-3.68979e-08	3.30978e-08	-1.11481
TFBS_ENCODEL2_1	0.131228	0.0118914	0.351109	0.0906162	2.67556	0.729856	4.57077e-10	6.82899e-09	0.0669319
TFBS_ENCODE.extend.500L2_1	0.341215	0.45644	0.337793	1.33769	0.989971	0.732762	-1.23922e-09	3.78122e-09	-0.327729
Transcr_HoffmanL2_1	0.345968	0.341007	0.371508	0.98566	1.07382	0.989177	-8.75607e-10	3.36289e-09	-0.260374
Transcr_Hoffman.extend.500L2_1	0.762095	0.692704	0.19909	0.908946	0.26124	0.722804	-1.08094e-10	2.31222e-09	-0.0467489
TSS_HoffmanL2_1	0.0178321	0.186938	0.172067	10.4832	9.64931	0.26352	7.77379e-09	2.44148e-08	0.318405
TSS_Hoffman.extend.500L2_1	0.0343534	0.269306	0.165869	7.8393	4.82832	0.119848	6.98102e-09	1.53336e-08	0.455275
UTR_3_UCSCL2_1	0.0111859	0.0955694	0.0967217	8.54373	8.64675	0.360149	1.84074e-08	2.52814e-08	0.728101
UTR_3_UCSC.extend.500L2_1	0.0264553	0.0443071	0.0974102	1.67479	3.68207	0.853959	-1.07323e-08	9.27136e-09	-1.15758
UTR_5_UCSCL2_1	0.00548417	0.0501905	0.0685528	9.15189	12.5001	0.505084	1.57453e-08	2.4797e-08	0.634967
UTR_5_UCSC.extend.500L2_1	0.0268651	0.0848243	0.104538	3.15742	3.89121	0.573095	-5.90457e-09	9.7565e-09	-0.605193
WeakEnhancer_HoffmanL2_1	0.0209872	0.19947	0.275951	9.50438	13.1485	0.482657	1.84594e-08	2.15343e-08	0.857208
WeakEnhancer_Hoffman.extend.500L2_1	0.0887866	0.0737604	0.224852	0.830761	2.5325	0.945979	-5.86411e-09	6.28631e-09	-0.932838
GERP.NSL2_1	1.74532	2.24561	0.768543	1.28665	0.440346	0.509745	-1.91954e-10	7.29781e-10	-0.263029
GERP.RSsup4L2_1	0.00814993	-0.0751681	0.154785	-9.22316	18.9922	0.583582	-3.38568e-08	3.03259e-08	-1.11643
MAFbin1L2_1	0.102357	0.115113	0.07611	1.12462	0.743572	0.867442	1.90333e-09	1.23668e-09	1.53907
MAFbin2L2_1	0.0998554	0.000274671	0.0850379	0.00275069	0.85161	0.181883	2.7394e-10	1.21378e-09	0.225691
MAFbin3L2_1	0.0996066	0.113453	0.0792334	1.13901	0.795463	0.860938	1.79233e-09	1.30376e-09	1.37473
MAFbin4L2_1	0.100696	0.13382	0.0927072	1.32895	0.920667	0.719233	1.98686e-09	1.45894e-09	1.36186
MAFbin5L2_1	0.0983171	0.0651541	0.0888416	0.662694	0.903623	0.708404	9.98462e-10	1.25475e-09	0.795748
MAFbin6L2_1	0.0996422	0.204966	0.141682	2.05702	1.42191	0.443657	2.80054e-09	1.96863e-09	1.42258
MAFbin7L2_1	0.0997338	0.0359496	0.0976175	0.360456	0.97878	0.503813	4.07583e-10	1.4886e-09	0.273802
MAFbin8L2_1	0.100229	0.0390901	0.0820172	0.390006	0.818295	0.467975	3.63352e-10	1.24696e-09	0.291389
MAFbin9L2_1	0.1011	0.204997	0.0993732	2.02767	0.98292	0.251835	2.60523e-09	1.50074e-09	1.73596
MAFbin10L2_1	0.0984626	0.0871826	0.0751261	0.885439	0.762992	0.881983	9.27072e-10	1.24672e-09	0.743606
MAF_Adj_Predicted_Allele_AgeL2_1	3.39244e-06	-0.767971	0.357269	-226377	105313	0.0420212	-8.57473e-10	6.44499e-10	-1.33045
MAF_Adj_LLD_AFRL2_1	0.00279647	-0.610965	0.141671	-218.477	50.6604	0.0140878	-8.77727e-11	3.65801e-10	-0.239947
Recomb_Rate_10kbL2_1	1.55242	2.82032	0.841837	1.81672	0.542272	0.203982	2.55304e-10	2.47194e-10	1.03281
Nucleotide_Diversity_10kbL2_1	4.6087	3.98334	0.501132	0.864309	0.108736	0.207213	1.44152e-11	1.7967e-10	0.0802316
Backgrd_Selection_StatL2_1	0.17772	0.234205	0.0421007	1.31783	0.236894	0.0753945	-1.20171e-09	1.24797e-09	-0.962928
CpG_Content_50kbL2_1	0.0100519	0.0131776	0.00125828	1.31096	0.125179	0.0170287	-1.31297e-07	9.68535e-08	-1.35562
MAF_Adj_ASMCL2_1	-2.34853e-14	-0.45787	0.294504	1.9496e+13	-1.254e+13	0.0782791	-1.38514e-10	4.73082e-10	-0.29279
GTEx_eQTL_MaxCPPL2_1	0.0103404	0.183987	0.124988	17.793	12.0873	0.135073	3.76768e-08	2.73812e-08	1.37601
BLUEPRINT_H3K27acQTL_MaxCPPL2_1	0.0165455	0.0373395	0.0800188	2.25677	4.83627	0.795005	-2.939e-09	1.50333e-08	-0.1955
BLUEPRINT_H3K4me1QTL_MaxCPPL2_1	0.0133725	0.0504747	0.0651692	3.7745	4.87336	0.562301	3.83728e-09	1.54679e-08	0.248081
BLUEPRINT_DNA_methylation_MaxCPPL2_1	0.031731	0.170624	0.146484	5.3772	4.61645	0.331594	9.99316e-09	1.33555e-08	0.748245
synonymousL2_1	0.00312003	-0.0527196	0.0817706	-16.8971	26.2083	0.502445	-3.06091e-08	4.27608e-08	-0.715822
non_synonymousL2_1	0.00271541	-0.0158385	0.0646638	-5.83283	23.8136	0.772009	-7.36182e-09	3.78487e-08	-0.194506
Conserved_Vertebrate_phastCons46wayL2_1	0.0294361	0.318107	0.227669	10.8067	7.73435	0.169504	-4.25587e-09	1.45847e-08	-0.291803
Conserved_Vertebrate_phastCons46way.extend.500L2_1	0.406971	0.954835	0.339994	2.3462	0.835427	0.124062	7.68576e-09	5.29203e-09	1.45233
Conserved_Mammal_phastCons46wayL2_1	0.0214395	0.378822	0.220763	17.6694	10.2971	0.0803419	4.39128e-08	2.65185e-08	1.65593
Conserved_Mammal_phastCons46way.extend.500L2_1	0.33922	0.561761	0.321566	1.65604	0.947958	0.503575	-8.02222e-09	5.63004e-09	-1.4249
Conserved_Primate_phastCons46wayL2_1	0.0192691	0.0454963	0.204003	2.3611	10.587	0.897046	-1.25289e-08	2.10106e-08	-0.596314
Conserved_Primate_phastCons46way.extend.500L2_1	0.175819	0.457455	0.28762	2.60185	1.63588	0.29863	1.33685e-09	5.39141e-09	0.247959
BivFlnkL2_1	0.0135494	0.104493	0.132248	7.71202	9.76046	0.482875	1.98996e-08	2.31734e-08	0.858726
BivFlnk.extend.500L2_1	0.0311793	0.114864	0.138979	3.68397	4.45741	0.545728	-6.84871e-09	1.24269e-08	-0.551118
Disease: Asthma pubmed ID : 29785011
Category	Prop._SNPs	Prop._h2	Prop._h2_std_error	Enrichment	Enrichment_std_error	Enrichment_p	Coefficient	Coefficient_std_error	Coefficient_z-score
L2_0	0.00146851	0.0245826	0.0186622	16.7399	12.7083	0.208219	1.84205e-07	1.66687e-07	1.1051
baseL2_1	1	1	0	1	0	NA	-7.3347e-09	1.19351e-08	-0.614549
Coding_UCSCL2_1	0.0142749	0.0946744	0.0487459	6.63222	3.4148	0.0887636	1.79356e-07	8.29708e-08	2.16167
Coding_UCSC.extend.500L2_1	0.0636618	0.203941	0.0661889	3.20351	1.0397	0.0327279	3.13726e-09	2.35003e-08	0.133499
Conserved_LindbladTohL2_1	0.0256851	0.174631	0.0880627	6.79894	3.42855	0.0784522	-2.66215e-08	9.75594e-08	-0.272874
Conserved_LindbladToh.extend.500L2_1	0.330412	0.438238	0.12267	1.32634	0.371263	0.373376	-9.95381e-09	1.2205e-08	-0.815554
CTCF_HoffmanL2_1	0.0238662	0.168571	0.0943947	7.06316	3.95517	0.118299	8.55131e-08	8.15367e-08	1.04877
CTCF_Hoffman.extend.500L2_1	0.0708357	0.186131	0.116694	2.62764	1.64739	0.322174	-5.79514e-09	4.10428e-08	-0.141198
DGF_ENCODEL2_1	0.136006	0.628843	0.209771	4.62365	1.54237	0.0217242	2.52981e-08	3.07309e-08	0.823213
DGF_ENCODE.extend.500L2_1	0.53847	0.84851	0.138507	1.57578	0.257223	0.0294403	-1.12869e-09	1.51145e-08	-0.0746759
DHS_peaks_TrynkaL2_1	0.110583	0.491494	0.170237	4.44458	1.53945	0.025846	3.74349e-08	4.46808e-08	0.837831
DHS_TrynkaL2_1	0.166201	0.546394	0.181535	3.28756	1.09226	0.0354286	3.74994e-09	3.82233e-08	0.0981062
DHS_Trynka.extend.500L2_1	0.496042	0.736548	0.140701	1.48485	0.283648	0.0930201	-9.64005e-09	1.58434e-08	-0.60846
Enhancer_AnderssonL2_1	0.00432768	0.123759	0.0434462	28.597	10.0391	0.00458749	2.83215e-07	1.5612e-07	1.81408
Enhancer_Andersson.extend.500L2_1	0.0190351	0.20936	0.0528159	10.9987	2.77467	0.000257862	4.98187e-08	5.00997e-08	0.994393
Enhancer_HoffmanL2_1	0.0419892	0.214382	0.0913696	5.10566	2.17603	0.057627	-2.12611e-09	5.13976e-08	-0.041366
Enhancer_Hoffman.extend.500L2_1	0.0898451	0.364662	0.0879478	4.05879	0.978883	0.00210374	1.65669e-08	3.22494e-08	0.51371
FetalDHS_TrynkaL2_1	0.0839308	0.180936	0.12937	2.15577	1.54139	0.454037	-7.44094e-08	3.87319e-08	-1.92114
FetalDHS_Trynka.extend.500L2_1	0.283362	0.528464	0.144519	1.86498	0.510015	0.0904265	7.40732e-09	1.59499e-08	0.464411
H3K27ac_HniszL2_1	0.389076	0.812815	0.074253	2.08909	0.190845	4.47259e-10	7.14593e-09	3.41797e-08	0.209069
H3K27ac_Hnisz.extend.500L2_1	0.420486	0.817747	0.0789075	1.94476	0.187658	1.4807e-06	-3.13138e-09	3.54883e-08	-0.088237
H3K27ac_PGC2L2_1	0.268778	0.73332	0.12378	2.72835	0.460527	0.000214956	2.43036e-08	3.0687e-08	0.791984
H3K27ac_PGC2.extend.500L2_1	0.335206	0.722526	0.0855494	2.15547	0.255214	3.01887e-06	-1.13392e-08	2.42333e-08	-0.46792
H3K4me1_peaks_TrynkaL2_1	0.169823	0.436818	0.158635	2.5722	0.934123	0.0742903	-3.31581e-09	2.31584e-08	-0.14318
H3K4me1_TrynkaL2_1	0.423685	0.860118	0.151193	2.03009	0.356853	0.00307118	9.89586e-09	1.85141e-08	0.534505
H3K4me1_Trynka.extend.500L2_1	0.605819	0.916011	0.0913651	1.51202	0.150813	0.000612364	1.14178e-09	1.25343e-08	0.0910931
H3K4me3_peaks_TrynkaL2_1	0.0416488	0.227928	0.114946	5.47261	2.75988	0.104119	3.62055e-08	5.08125e-08	0.712532
H3K4me3_TrynkaL2_1	0.133011	0.352553	0.111604	2.65056	0.839058	0.0485293	-2.36287e-08	2.51592e-08	-0.939165
H3K4me3_Trynka.extend.500L2_1	0.255139	0.576974	0.104679	2.26141	0.41028	0.00205352	1.64374e-08	1.61299e-08	1.01907
H3K9ac_peaks_TrynkaL2_1	0.0384595	0.125491	0.127031	3.26294	3.30298	0.487137	-5.43325e-09	5.78131e-08	-0.0939796
H3K9ac_TrynkaL2_1	0.125413	0.276964	0.125891	2.20842	1.00382	0.225811	-2.04554e-08	3.23155e-08	-0.632989
H3K9ac_Trynka.extend.500L2_1	0.229855	0.38926	0.11406	1.6935	0.496226	0.155503	-1.76593e-08	2.15149e-08	-0.820795
Intron_UCSCL2_1	0.387473	0.419412	0.0525508	1.08243	0.135624	0.540753	-5.61207e-08	7.89908e-08	-0.710471
Intron_UCSC.extend.500L2_1	0.396796	0.49346	0.0414405	1.24361	0.104438	0.0142022	5.37486e-08	7.90288e-08	0.680113
PromoterFlanking_HoffmanL2_1	0.00830845	0.0446953	0.0463403	5.3795	5.57749	0.423336	8.86524e-08	1.0828e-07	0.818733
PromoterFlanking_Hoffman.extend.500L2_1	0.0331865	0.032381	0.0725284	0.975727	2.18548	0.991048	-5.11276e-08	5.21857e-08	-0.979723
Promoter_UCSCL2_1	0.0463455	0.12787	0.0842662	2.75907	1.81822	0.340547	1.22813e-07	1.05332e-07	1.16596
Promoter_UCSC.extend.500L2_1	0.0569346	0.0444683	0.055398	0.781042	0.973011	0.8211	-1.3459e-07	8.75006e-08	-1.53816
Repressed_HoffmanL2_1	0.460873	0.461182	0.150753	1.00067	0.327102	0.99836	2.24996e-08	1.36215e-08	1.65176
Repressed_Hoffman.extend.500L2_1	0.718511	0.377795	0.0702178	0.525803	0.0977269	1.08852e-07	-1.31387e-08	1.01818e-08	-1.29041
SuperEnhancer_HniszL2_1	0.16721	0.51882	0.0536238	3.10281	0.320698	3.54648e-13	2.57407e-08	1.31091e-07	0.196358
SuperEnhancer_Hnisz.extend.500L2_1	0.170383	0.518378	0.0532831	3.04243	0.312725	7.58824e-14	-1.27589e-08	1.29988e-07	-0.098154
TFBS_ENCODEL2_1	0.131228	0.62889	0.181046	4.79234	1.37963	0.00950312	2.74197e-08	3.35492e-08	0.817296
TFBS_ENCODE.extend.500L2_1	0.341215	0.637756	0.137159	1.86908	0.401972	0.0311827	-1.16994e-08	1.50575e-08	-0.776981
Transcr_HoffmanL2_1	0.345968	0.13107	0.120252	0.378849	0.347582	0.0667838	-5.43871e-09	1.19129e-08	-0.45654
Transcr_Hoffman.extend.500L2_1	0.762095	0.625949	0.0888104	0.821353	0.116534	0.130272	1.11897e-09	9.90126e-09	0.113013
TSS_HoffmanL2_1	0.0178321	0.166187	0.0678024	9.31954	3.80226	0.0221132	2.28826e-08	8.47821e-08	0.269899
TSS_Hoffman.extend.500L2_1	0.0343534	0.244506	0.059904	7.11739	1.74376	0.000301366	4.81251e-08	5.43097e-08	0.886123
UTR_3_UCSCL2_1	0.0111859	-0.000259165	0.0294099	-0.0231689	2.62919	0.696658	-1.93039e-07	7.15739e-08	-2.69706
UTR_3_UCSC.extend.500L2_1	0.0264553	0.0804912	0.0452933	3.04254	1.71207	0.234894	4.55116e-08	3.71162e-08	1.22619
UTR_5_UCSCL2_1	0.00548417	0.0110651	0.0265762	2.01764	4.84599	0.833005	-9.77222e-08	8.19642e-08	-1.19225
UTR_5_UCSC.extend.500L2_1	0.0268651	0.0892406	0.0545516	3.32181	2.03058	0.242429	1.47539e-08	3.29424e-08	0.447869
WeakEnhancer_HoffmanL2_1	0.0209872	0.162857	0.0763242	7.75983	3.6367	0.0563144	8.91782e-08	6.2493e-08	1.42701
WeakEnhancer_Hoffman.extend.500L2_1	0.0887866	0.137837	0.097112	1.55245	1.09377	0.614203	-3.49684e-08	2.69562e-08	-1.29723
GERP.NSL2_1	1.74532	3.07072	0.365273	1.7594	0.209287	0.000274798	5.32191e-09	4.37311e-09	1.21696
GERP.RSsup4L2_1	0.00814993	0.0833122	0.0498807	10.2224	6.12039	0.126145	5.01328e-08	1.04605e-07	0.479257
MAFbin1L2_1	0.102357	0.0068888	0.0324869	0.0673015	0.317388	0.00146538	-5.11841e-09	4.52609e-09	-1.13087
MAFbin2L2_1	0.0998554	0.0733956	0.0402986	0.735019	0.40357	0.494826	3.10285e-09	6.01772e-09	0.515619
MAFbin3L2_1	0.0996066	0.0691097	0.0293708	0.693827	0.294868	0.301809	2.43799e-09	4.12342e-09	0.591253
MAFbin4L2_1	0.100696	0.00967814	0.0301225	0.0961127	0.299144	0.00193836	-5.98379e-09	4.31756e-09	-1.38592
MAFbin5L2_1	0.0983171	0.0939444	0.0368973	0.955524	0.375289	0.904913	4.91916e-09	5.74965e-09	0.855558
MAFbin6L2_1	0.0996422	0.181982	0.0431188	1.82636	0.432736	0.0533976	1.58727e-08	5.91703e-09	2.68255
MAFbin7L2_1	0.0997338	0.134888	0.0470947	1.35248	0.472204	0.446257	8.93377e-09	7.20474e-09	1.23999
MAFbin8L2_1	0.100229	0.118383	0.0376835	1.18112	0.375973	0.62768	6.10752e-09	5.63857e-09	1.08317
MAFbin9L2_1	0.1011	0.0881742	0.0416327	0.872149	0.411798	0.754464	1.3382e-09	6.342e-09	0.211006
MAFbin10L2_1	0.0984626	0.223556	0.0524217	2.27047	0.532403	0.0073344	1.90928e-08	5.95994e-09	3.20352
MAF_Adj_Predicted_Allele_AgeL2_1	3.39244e-06	-0.314452	0.160535	-92692.2	47321.5	0.0759601	-1.16661e-09	3.06704e-09	-0.38037
MAF_Adj_LLD_AFRL2_1	0.00279647	-0.458112	0.0739448	-163.818	26.4422	2.79294e-05	-3.71158e-09	1.9517e-09	-1.90171
Recomb_Rate_10kbL2_1	1.55242	1.24537	0.388282	0.802212	0.250113	0.402302	-1.9962e-09	9.30475e-10	-2.14536
Nucleotide_Diversity_10kbL2_1	4.6087	3.95282	0.214492	0.857687	0.0465406	0.00213881	-2.47139e-10	8.58395e-10	-0.287908
Backgrd_Selection_StatL2_1	0.17772	0.243387	0.0191593	1.3695	0.107806	7.69474e-05	1.85352e-08	7.93052e-09	2.3372
CpG_Content_50kbL2_1	0.0100519	0.0124759	0.00050331	1.24116	0.0500712	8.68296e-06	5.20672e-08	4.52982e-07	0.114943
MAF_Adj_ASMCL2_1	-2.34853e-14	-0.382791	0.146684	1.62992e+13	-6.24577e+12	0.00501142	-1.57748e-09	2.73742e-09	-0.576265
GTEx_eQTL_MaxCPPL2_1	0.0103404	0.0646147	0.0361045	6.24876	3.49159	0.116454	8.78183e-08	7.73747e-08	1.13497
BLUEPRINT_H3K27acQTL_MaxCPPL2_1	0.0165455	0.163429	0.0429646	9.87751	2.59675	0.000941429	1.8954e-07	7.46474e-08	2.53914
BLUEPRINT_H3K4me1QTL_MaxCPPL2_1	0.0133725	0.0788881	0.0261259	5.89926	1.9537	0.0119311	3.91668e-08	5.90804e-08	0.662941
BLUEPRINT_DNA_methylation_MaxCPPL2_1	0.031731	0.137036	0.0498603	4.31868	1.57134	0.0342193	3.54942e-08	4.31392e-08	0.822783
synonymousL2_1	0.00312003	0.017095	0.0465712	5.47911	14.9265	0.76178	-2.18509e-07	2.3855e-07	-0.91599
non_synonymousL2_1	0.00271541	0.0199532	0.0304893	7.34812	11.2283	0.5637	-1.8027e-07	1.74187e-07	-1.03492
Conserved_Vertebrate_phastCons46wayL2_1	0.0294361	0.195262	0.0819629	6.63344	2.78444	0.0354706	1.44054e-08	5.75579e-08	0.250276
Conserved_Vertebrate_phastCons46way.extend.500L2_1	0.406971	0.439817	0.136662	1.08071	0.335803	0.806935	-2.29269e-08	1.86999e-08	-1.22604
Conserved_Mammal_phastCons46wayL2_1	0.0214395	0.1997	0.0750666	9.31462	3.50133	0.0125543	8.26757e-08	9.63779e-08	0.857828
Conserved_Mammal_phastCons46way.extend.500L2_1	0.33922	0.476086	0.14187	1.40347	0.418224	0.321021	8.43153e-09	2.00582e-08	0.420352
Conserved_Primate_phastCons46wayL2_1	0.0192691	0.149486	0.0696608	7.75782	3.61516	0.0469403	2.47364e-08	7.06358e-08	0.350196
Conserved_Primate_phastCons46way.extend.500L2_1	0.175819	0.392573	0.131025	2.23282	0.745226	0.0853136	5.5866e-09	1.75754e-08	0.317866
BivFlnkL2_1	0.0135494	0.0944461	0.0536393	6.97051	3.9588	0.117832	4.80267e-08	8.13533e-08	0.590347
BivFlnk.extend.500L2_1	0.0311793	0.103462	0.0593254	3.31829	1.90272	0.222283	-3.4514e-08	5.0351e-08	-0.685468
Disease: T2D pubmed ID : 31217584
Category	Prop._SNPs	Prop._h2	Prop._h2_std_error	Enrichment	Enrichment_std_error	Enrichment_p	Coefficient	Coefficient_std_error	Coefficient_z-score
L2_0	0.00146851	0.0152808	0.0139462	10.4057	9.49686	0.29859	1.12045e-07	1.17841e-07	0.950812
baseL2_1	1	1	1.24013e-07	1	1.24013e-07	NA	3.06371e-08	1.74512e-08	1.75559
Coding_UCSCL2_1	0.0142749	-0.0470328	0.0797105	-3.29479	5.58396	0.426038	3.30127e-08	1.37591e-07	0.239933
Coding_UCSC.extend.500L2_1	0.0636618	-0.0195297	0.0984499	-0.306773	1.54645	0.39301	-4.02012e-08	3.31846e-08	-1.21144
Conserved_LindbladTohL2_1	0.0256851	-0.00366253	0.146382	-0.142593	5.69912	0.839619	-8.35827e-08	1.2915e-07	-0.647175
Conserved_LindbladToh.extend.500L2_1	0.330412	1.07213	0.248384	3.24483	0.75174	0.000304747	3.49688e-08	1.85252e-08	1.88763
CTCF_HoffmanL2_1	0.0238662	-0.0548423	0.133343	-2.29791	5.58711	0.551689	2.39028e-08	1.09692e-07	0.217909
CTCF_Hoffman.extend.500L2_1	0.0708357	-0.234515	0.171776	-3.31069	2.425	0.0462625	-7.98569e-08	5.42409e-08	-1.47226
DGF_ENCODEL2_1	0.136006	0.230009	0.364904	1.69118	2.683	0.793534	2.45915e-09	5.44948e-08	0.0451263
DGF_ENCODE.extend.500L2_1	0.53847	0.737339	0.209407	1.36932	0.388892	0.35719	4.08335e-09	2.10156e-08	0.194301
DHS_peaks_TrynkaL2_1	0.110583	0.0469519	0.31667	0.424585	2.86365	0.840334	-7.15351e-08	8.01786e-08	-0.892197
DHS_TrynkaL2_1	0.166201	0.482279	0.345134	2.90179	2.07661	0.337299	1.1023e-07	6.5679e-08	1.67832
DHS_Trynka.extend.500L2_1	0.496042	0.489477	0.261679	0.986765	0.527535	0.97992	-3.72032e-08	2.74006e-08	-1.35775
Enhancer_AnderssonL2_1	0.00432768	-0.0132699	0.0594442	-3.06628	13.7358	0.767129	-1.52014e-07	2.26121e-07	-0.672266
Enhancer_Andersson.extend.500L2_1	0.0190351	0.113228	0.0760693	5.94838	3.99628	0.203187	8.0398e-08	7.74162e-08	1.03852
Enhancer_HoffmanL2_1	0.0419892	-0.00939852	0.121589	-0.223832	2.89572	0.67199	-7.20318e-08	7.60622e-08	-0.947012
Enhancer_Hoffman.extend.500L2_1	0.0898451	0.180555	0.137042	2.00962	1.52532	0.497641	2.11396e-08	4.99758e-08	0.422997
FetalDHS_TrynkaL2_1	0.0839308	0.0151373	0.256426	0.180355	3.05521	0.788608	-6.33399e-08	7.33931e-08	-0.863023
FetalDHS_Trynka.extend.500L2_1	0.283362	0.415623	0.231495	1.46676	0.81696	0.560545	1.07575e-08	2.78882e-08	0.385738
H3K27ac_HniszL2_1	0.389076	0.530337	0.102192	1.36307	0.262653	0.168867	-4.28961e-08	5.2828e-08	-0.811996
H3K27ac_Hnisz.extend.500L2_1	0.420486	0.633235	0.137009	1.50596	0.325834	0.0980136	1.92701e-08	5.39067e-08	0.357471
H3K27ac_PGC2L2_1	0.268778	0.441483	0.208127	1.64256	0.774344	0.390112	-6.73555e-08	5.19328e-08	-1.29697
H3K27ac_PGC2.extend.500L2_1	0.335206	0.836498	0.184332	2.49547	0.549907	0.00200507	7.01214e-08	4.66986e-08	1.50157
H3K4me1_peaks_TrynkaL2_1	0.169823	0.401099	0.292368	2.36187	1.72161	0.426583	8.49599e-09	3.97608e-08	0.213677
H3K4me1_TrynkaL2_1	0.423685	0.932646	0.233461	2.20127	0.551025	0.0244741	2.49335e-08	3.17137e-08	0.786206
H3K4me1_Trynka.extend.500L2_1	0.605819	0.84022	0.162056	1.38692	0.267498	0.139059	-1.6118e-08	2.28871e-08	-0.704237
H3K4me3_peaks_TrynkaL2_1	0.0416488	-0.0119073	0.15624	-0.285899	3.75137	0.733749	-3.42672e-08	6.95794e-08	-0.492491
H3K4me3_TrynkaL2_1	0.133011	0.400863	0.177832	3.01377	1.33698	0.108415	5.17792e-08	4.47951e-08	1.15591
H3K4me3_Trynka.extend.500L2_1	0.255139	0.372806	0.159708	1.46119	0.625964	0.45539	-2.72191e-08	2.50451e-08	-1.0868
H3K9ac_peaks_TrynkaL2_1	0.0384595	-0.233979	0.198048	-6.08379	5.14952	0.157564	-1.71457e-07	9.7142e-08	-1.76502
H3K9ac_TrynkaL2_1	0.125413	0.35069	0.186727	2.79629	1.4889	0.231504	4.84626e-08	6.09827e-08	0.794694
H3K9ac_Trynka.extend.500L2_1	0.229855	0.524942	0.178652	2.2838	0.777237	0.0846855	1.06469e-08	3.46775e-08	0.307026
Intron_UCSCL2_1	0.387473	0.749104	0.112434	1.93331	0.290173	2.83577e-05	4.08163e-07	1.72957e-07	2.35991
Intron_UCSC.extend.500L2_1	0.396796	0.562739	0.0788675	1.4182	0.198761	0.0210971	-4.04609e-07	1.72653e-07	-2.34349
PromoterFlanking_HoffmanL2_1	0.00830845	-0.126082	0.0906722	-15.1752	10.9132	0.130911	-2.75785e-07	1.80161e-07	-1.53078
PromoterFlanking_Hoffman.extend.500L2_1	0.0331865	-0.0365487	0.123321	-1.10131	3.716	0.55937	-5.00705e-09	7.5611e-08	-0.0662212
Promoter_UCSCL2_1	0.0463455	0.0592765	0.129308	1.27901	2.79009	0.920741	-1.31056e-07	1.50951e-07	-0.868201
Promoter_UCSC.extend.500L2_1	0.0569346	0.19095	0.112182	3.35384	1.97038	0.236035	1.39084e-07	1.27571e-07	1.09025
Repressed_HoffmanL2_1	0.460873	0.174737	0.308637	0.379142	0.66968	0.333048	6.04281e-09	2.31094e-08	0.261487
Repressed_Hoffman.extend.500L2_1	0.718511	0.333441	0.120453	0.464072	0.167643	0.000315113	-1.8573e-08	2.12221e-08	-0.875173
SuperEnhancer_HniszL2_1	0.16721	0.402398	0.0839667	2.40655	0.502164	0.00481827	-1.60403e-08	1.79572e-07	-0.0893254
SuperEnhancer_Hnisz.extend.500L2_1	0.170383	0.415572	0.0784122	2.43905	0.460212	0.000931657	2.61279e-08	1.76716e-07	0.147853
TFBS_ENCODEL2_1	0.131228	0.176221	0.244942	1.34286	1.86654	0.853264	-2.51542e-08	4.28794e-08	-0.586628
TFBS_ENCODE.extend.500L2_1	0.341215	0.680919	0.255592	1.99558	0.749064	0.169475	3.38992e-08	2.69032e-08	1.26004
Transcr_HoffmanL2_1	0.345968	0.679435	0.280197	1.96387	0.809893	0.19832	2.14631e-08	2.11995e-08	1.01243
Transcr_Hoffman.extend.500L2_1	0.762095	0.605359	0.159266	0.794335	0.208985	0.320267	-2.13912e-08	1.71429e-08	-1.24782
TSS_HoffmanL2_1	0.0178321	0.0999851	0.0948711	5.60703	5.32024	0.390715	5.61855e-08	1.28471e-07	0.437339
TSS_Hoffman.extend.500L2_1	0.0343534	0.164786	0.0965086	4.79679	2.80929	0.1618	5.48494e-08	8.73264e-08	0.628097
UTR_3_UCSCL2_1	0.0111859	0.0110635	0.070241	0.989059	6.27941	0.998607	2.0758e-08	1.57307e-07	0.131959
UTR_3_UCSC.extend.500L2_1	0.0264553	0.0218288	0.0721629	0.825122	2.72773	0.948617	1.77685e-09	5.96538e-08	0.0297861
UTR_5_UCSCL2_1	0.00548417	0.0379485	0.0573398	6.91965	10.4555	0.567051	2.36201e-07	1.69107e-07	1.39675
UTR_5_UCSC.extend.500L2_1	0.0268651	-0.0625618	0.0773643	-2.32874	2.87973	0.232298	-7.3266e-08	5.03668e-08	-1.45465
WeakEnhancer_HoffmanL2_1	0.0209872	0.0524423	0.15478	2.49877	7.37498	0.835943	3.99472e-08	1.23238e-07	0.324147
WeakEnhancer_Hoffman.extend.500L2_1	0.0887866	-0.0243304	0.17089	-0.274033	1.92472	0.493801	-4.89946e-08	4.79346e-08	-1.02211
GERP.NSL2_1	1.74532	2.68273	0.600825	1.5371	0.34425	0.082971	-4.51657e-09	5.48772e-09	-0.823033
GERP.RSsup4L2_1	0.00814993	0.0287275	0.10328	3.52488	12.6725	0.841824	3.44621e-08	1.93234e-07	0.178344
MAFbin1L2_1	0.102357	0.110214	0.0548559	1.07676	0.535925	0.886526	-6.56895e-09	8.87787e-09	-0.739923
MAFbin2L2_1	0.0998554	0.092644	0.0575973	0.927782	0.576807	0.900532	-9.06038e-09	8.92444e-09	-1.01523
MAFbin3L2_1	0.0996066	0.099641	0.0561234	1.00034	0.563451	0.999512	-8.34373e-09	8.01553e-09	-1.04095
MAFbin4L2_1	0.100696	0.0782073	0.0570855	0.77667	0.566911	0.693924	-1.16138e-08	9.02247e-09	-1.28721
MAFbin5L2_1	0.0983171	0.0294724	0.0563716	0.299769	0.573365	0.209028	-1.83141e-08	8.26356e-09	-2.21625
MAFbin6L2_1	0.0996422	0.0508616	0.0591335	0.510442	0.593458	0.404082	-1.63559e-08	8.7147e-09	-1.87682
MAFbin7L2_1	0.0997338	0.138911	0.0556636	1.39282	0.558121	0.483531	-5.0687e-09	8.31114e-09	-0.609868
MAFbin8L2_1	0.100229	0.123937	0.0635008	1.23653	0.633555	0.705241	-7.36015e-09	8.66215e-09	-0.849691
MAFbin9L2_1	0.1011	0.106517	0.0634854	1.05358	0.627947	0.931989	-1.00826e-08	9.05913e-09	-1.11298
MAFbin10L2_1	0.0984626	0.169595	0.076113	1.72243	0.773015	0.336692	-2.02441e-09	1.14273e-08	-0.177155
MAF_Adj_Predicted_Allele_AgeL2_1	3.39244e-06	-0.172598	0.244309	-50877.3	72015.8	0.497553	1.13289e-09	4.33205e-09	0.261512
MAF_Adj_LLD_AFRL2_1	0.00279647	-0.402467	0.128085	-143.92	45.8023	0.0331649	1.18953e-09	2.54651e-09	0.46712
Recomb_Rate_10kbL2_1	1.55242	2.99509	0.680315	1.9293	0.438228	0.076425	3.10555e-09	1.77911e-09	1.74557
Nucleotide_Diversity_10kbL2_1	4.6087	3.91304	0.530805	0.849056	0.115175	0.146925	1.04499e-09	1.35038e-09	0.773844
Backgrd_Selection_StatL2_1	0.17772	0.224978	0.0281544	1.26592	0.15842	0.0308926	-1.8483e-08	1.16133e-08	-1.59153
CpG_Content_50kbL2_1	0.0100519	0.0124191	0.000867023	1.2355	0.0862548	0.0194592	-4.18789e-07	7.04452e-07	-0.594489
MAF_Adj_ASMCL2_1	-2.34853e-14	-0.839341	0.274497	3.5739e+13	-1.1688e+13	2.97267e-05	-9.96757e-09	3.49459e-09	-2.85229
GTEx_eQTL_MaxCPPL2_1	0.0103404	0.107098	0.0541589	10.3572	5.23759	0.0484253	1.95316e-07	1.07754e-07	1.81261
BLUEPRINT_H3K27acQTL_MaxCPPL2_1	0.0165455	0.0257775	0.0646435	1.55797	3.907	0.886635	-2.65156e-08	1.09787e-07	-0.241518
BLUEPRINT_H3K4me1QTL_MaxCPPL2_1	0.0133725	0.012263	0.0412195	0.917028	3.0824	0.978513	-4.38398e-08	9.92613e-08	-0.441661
BLUEPRINT_DNA_methylation_MaxCPPL2_1	0.031731	0.178857	0.113884	5.63666	3.58904	0.212796	1.12308e-07	1.01847e-07	1.10271
synonymousL2_1	0.00312003	-0.00732276	0.0610992	-2.34701	19.5829	0.863235	1.91993e-07	3.28041e-07	0.585271
non_synonymousL2_1	0.00271541	-0.0524598	0.0437965	-19.3193	16.1289	0.173339	-4.90897e-08	2.42188e-07	-0.202693
Conserved_Vertebrate_phastCons46wayL2_1	0.0294361	-0.0125483	0.130745	-0.426291	4.44167	0.746381	-6.35894e-08	9.68257e-08	-0.656741
Conserved_Vertebrate_phastCons46way.extend.500L2_1	0.406971	1.02333	0.281103	2.51451	0.69072	0.0193035	-1.00559e-08	3.97798e-08	-0.25279
Conserved_Mammal_phastCons46wayL2_1	0.0214395	0.0372889	0.146112	1.73926	6.81512	0.913697	5.18622e-08	1.78163e-07	0.291094
Conserved_Mammal_phastCons46way.extend.500L2_1	0.33922	1.08134	0.267542	3.18773	0.788698	0.00201389	3.88391e-08	3.77708e-08	1.02828
Conserved_Primate_phastCons46wayL2_1	0.0192691	0.15189	0.129861	7.88256	6.73937	0.297751	1.43392e-07	1.15303e-07	1.24361
Conserved_Primate_phastCons46way.extend.500L2_1	0.175819	0.528179	0.211067	3.0041	1.20048	0.0845551	1.01407e-09	2.82425e-08	0.0359058
BivFlnkL2_1	0.0135494	0.093247	0.0859406	6.88202	6.34277	0.350064	1.34757e-07	1.40696e-07	0.957793
BivFlnk.extend.500L2_1	0.0311793	0.0694708	0.0931706	2.2281	2.98822	0.682883	-4.58597e-08	7.82777e-08	-0.585859
Disease: IBD pubmed ID : 34278373 (GCST90014445)
Category	Prop._SNPs	Prop._h2	Prop._h2_std_error	Enrichment	Enrichment_std_error	Enrichment_p	Coefficient	Coefficient_std_error	Coefficient_z-score
L2_0	0.00146851	0.0613997	0.0240416	41.811	16.3715	0.0064575	8.72741e-08	3.40257e-08	2.56495
baseL2_1	1	1	0	1	0	NA	-4.39517e-10	2.63119e-09	-0.167041
Coding_UCSCL2_1	0.0142749	0.141407	0.0980622	9.90595	6.86955	0.179044	3.39665e-08	2.49336e-08	1.36228
Coding_UCSC.extend.500L2_1	0.0636618	0.342457	0.0985623	5.37931	1.54822	0.00206214	1.53913e-09	6.01771e-09	0.255766
Conserved_LindbladTohL2_1	0.0256851	0.150952	0.1228	5.87704	4.78099	0.30842	2.57242e-08	2.44549e-08	1.0519
Conserved_LindbladToh.extend.500L2_1	0.330412	0.608253	0.167623	1.84089	0.507316	0.0840282	-3.14741e-09	3.50279e-09	-0.898546
CTCF_HoffmanL2_1	0.0238662	-0.17284	0.13449	-7.24206	5.63518	0.121652	-2.82219e-08	1.86028e-08	-1.51708
CTCF_Hoffman.extend.500L2_1	0.0708357	-0.0590912	0.150416	-0.834201	2.12344	0.379353	2.56982e-09	9.30946e-09	0.276043
DGF_ENCODEL2_1	0.136006	0.662666	0.311428	4.87234	2.28982	0.0846061	4.59533e-09	8.77192e-09	0.523869
DGF_ENCODE.extend.500L2_1	0.53847	0.91915	0.192046	1.70696	0.356651	0.0492591	1.63787e-10	3.67335e-09	0.0445878
DHS_peaks_TrynkaL2_1	0.110583	0.449744	0.288012	4.06703	2.60449	0.217278	-7.16036e-09	1.31543e-08	-0.544338
DHS_TrynkaL2_1	0.166201	0.790751	0.345801	4.75781	2.08062	0.0429957	7.02527e-09	1.24993e-08	0.562053
DHS_Trynka.extend.500L2_1	0.496042	0.970415	0.218997	1.95632	0.441489	0.0218923	-2.18611e-09	4.10677e-09	-0.53232
Enhancer_AnderssonL2_1	0.00432768	0.121825	0.0645526	28.1502	14.9162	0.0614793	2.88969e-08	3.90964e-08	0.73912
Enhancer_Andersson.extend.500L2_1	0.0190351	0.31281	0.104537	16.4334	5.49182	0.00232029	2.08025e-08	1.47935e-08	1.4062
Enhancer_HoffmanL2_1	0.0419892	0.466755	0.15958	11.1161	3.8005	0.00209623	2.20451e-08	1.52249e-08	1.44796
Enhancer_Hoffman.extend.500L2_1	0.0898451	0.295533	0.152917	3.28936	1.70201	0.174148	-1.47594e-08	9.76485e-09	-1.51148
FetalDHS_TrynkaL2_1	0.0839308	0.431198	0.270318	5.13754	3.22072	0.179754	-8.14426e-09	1.27173e-08	-0.640409
FetalDHS_Trynka.extend.500L2_1	0.283362	1.16017	0.274015	4.09431	0.967016	0.000119668	1.08682e-08	4.6958e-09	2.31445
H3K27ac_HniszL2_1	0.389076	0.793245	0.127534	2.03879	0.327786	0.00032018	-5.64982e-10	9.98403e-09	-0.0565885
H3K27ac_Hnisz.extend.500L2_1	0.420486	0.815774	0.133825	1.94007	0.318263	0.00147249	1.00893e-09	9.93532e-09	0.10155
H3K27ac_PGC2L2_1	0.268778	0.571646	0.217139	2.12683	0.807876	0.135744	-7.57392e-09	8.64898e-09	-0.875701
H3K27ac_PGC2.extend.500L2_1	0.335206	0.791494	0.172502	2.36121	0.514615	0.00649122	7.82472e-09	7.71126e-09	1.01471
H3K4me1_peaks_TrynkaL2_1	0.169823	0.879626	0.317859	5.17968	1.87171	0.0147132	5.92773e-09	6.82577e-09	0.868433
H3K4me1_TrynkaL2_1	0.423685	0.993388	0.238371	2.34464	0.562614	0.00741386	2.39825e-09	5.31785e-09	0.450982
H3K4me1_Trynka.extend.500L2_1	0.605819	0.87758	0.151209	1.44858	0.249595	0.055561	-1.75907e-09	3.82029e-09	-0.460454
H3K4me3_peaks_TrynkaL2_1	0.0416488	0.408836	0.193414	9.81628	4.64394	0.0427944	3.81213e-09	1.39563e-08	0.273147
H3K4me3_TrynkaL2_1	0.133011	0.867659	0.220522	6.52323	1.65793	1.49675e-05	1.84833e-08	8.20658e-09	2.25225
H3K4me3_Trynka.extend.500L2_1	0.255139	0.188497	0.16379	0.738799	0.641965	0.682374	-1.62373e-08	4.87192e-09	-3.33283
H3K9ac_peaks_TrynkaL2_1	0.0384595	0.306427	0.17703	7.96752	4.60303	0.119188	1.3393e-09	1.4143e-08	0.094697
H3K9ac_TrynkaL2_1	0.125413	0.600176	0.217251	4.7856	1.73229	0.0125627	5.60716e-09	9.19164e-09	0.610028
H3K9ac_Trynka.extend.500L2_1	0.229855	0.239498	0.157356	1.04195	0.684587	0.950943	-1.14111e-08	6.13129e-09	-1.86112
Intron_UCSCL2_1	0.387473	0.377932	0.0966301	0.975377	0.249385	0.920972	2.09504e-08	2.6276e-08	0.797321
Intron_UCSC.extend.500L2_1	0.396796	0.433738	0.0673093	1.0931	0.169632	0.576184	-2.27602e-08	2.6266e-08	-0.866526
PromoterFlanking_HoffmanL2_1	0.00830845	-0.147581	0.0751903	-17.7628	9.04986	0.0303689	-6.74598e-08	2.59735e-08	-2.59726
PromoterFlanking_Hoffman.extend.500L2_1	0.0331865	0.0995188	0.106145	2.99877	3.19845	0.523084	1.307e-08	1.1764e-08	1.11102
Promoter_UCSCL2_1	0.0463455	0.168679	0.113652	3.6396	2.45227	0.274068	-2.19533e-08	2.1129e-08	-1.03902
Promoter_UCSC.extend.500L2_1	0.0569346	0.263336	0.107117	4.62525	1.8814	0.0376124	1.69403e-08	1.77697e-08	0.953327
Repressed_HoffmanL2_1	0.460873	0.184197	0.247356	0.399668	0.536712	0.254908	2.59693e-11	3.63941e-09	0.00713559
Repressed_Hoffman.extend.500L2_1	0.718511	0.273395	0.118229	0.380502	0.164547	4.19494e-06	-1.12343e-09	2.98263e-09	-0.376657
SuperEnhancer_HniszL2_1	0.16721	0.475875	0.093171	2.84597	0.55721	5.31939e-05	-3.32605e-08	3.86951e-08	-0.859553
SuperEnhancer_Hnisz.extend.500L2_1	0.170383	0.522149	0.088875	3.06456	0.521619	1.16192e-06	3.38446e-08	3.83671e-08	0.882126
TFBS_ENCODEL2_1	0.131228	0.771	0.291377	5.87526	2.22038	0.0262733	8.65053e-09	9.3444e-09	0.925745
TFBS_ENCODE.extend.500L2_1	0.341215	0.581089	0.213173	1.703	0.624749	0.243547	-4.33616e-09	4.43929e-09	-0.97677
Transcr_HoffmanL2_1	0.345968	0.431646	0.227283	1.24765	0.656949	0.703024	-2.60718e-10	3.66752e-09	-0.0710883
Transcr_Hoffman.extend.500L2_1	0.762095	0.783323	0.144379	1.02785	0.18945	0.88263	2.51048e-09	2.73587e-09	0.917618
TSS_HoffmanL2_1	0.0178321	0.290396	0.105675	16.285	5.9261	0.00283104	1.29483e-08	2.36091e-08	0.548445
TSS_Hoffman.extend.500L2_1	0.0343534	0.342603	0.105652	9.9729	3.07544	0.00197383	2.17161e-09	1.65884e-08	0.130911
UTR_3_UCSCL2_1	0.0111859	0.0162916	0.055643	1.45644	4.97438	0.926995	-3.72158e-08	2.39817e-08	-1.55184
UTR_3_UCSC.extend.500L2_1	0.0264553	0.152168	0.0772651	5.7519	2.9206	0.103525	1.44782e-08	1.29357e-08	1.11924
UTR_5_UCSCL2_1	0.00548417	0.107094	0.0794902	19.5278	14.4945	0.178155	2.66295e-08	3.93155e-08	0.677328
UTR_5_UCSC.extend.500L2_1	0.0268651	0.216207	0.0836882	8.04789	3.11513	0.0118027	3.36798e-09	1.02152e-08	0.329705
WeakEnhancer_HoffmanL2_1	0.0209872	0.107671	0.130913	5.13033	6.23778	0.509951	-2.31506e-09	1.94786e-08	-0.118852
WeakEnhancer_Hoffman.extend.500L2_1	0.0887866	0.258167	0.152611	2.90772	1.71885	0.264501	1.14419e-09	7.48002e-09	0.152967
GERP.NSL2_1	1.74532	2.91618	0.500447	1.67086	0.286737	0.014322	-6.11092e-10	7.82067e-10	-0.781381
GERP.RSsup4L2_1	0.00814993	0.174178	0.083789	21.3717	10.281	0.0297635	6.1085e-08	2.68894e-08	2.27172
MAFbin1L2_1	0.102357	0.085931	0.0493872	0.83952	0.482498	0.732255	1.73781e-09	1.32019e-09	1.31634
MAFbin2L2_1	0.0998554	0.0552287	0.0515843	0.553087	0.51659	0.374772	1.00318e-09	1.25608e-09	0.798656
MAFbin3L2_1	0.0996066	0.0579234	0.0466067	0.581522	0.467908	0.372032	1.05778e-09	1.2471e-09	0.848192
MAFbin4L2_1	0.100696	0.0778039	0.0602724	0.772664	0.59856	0.700617	1.53519e-09	1.6073e-09	0.955137
MAFbin5L2_1	0.0983171	0.0751163	0.0586978	0.76402	0.597025	0.689143	1.37712e-09	1.45611e-09	0.945758
MAFbin6L2_1	0.0996422	0.117811	0.063386	1.18234	0.636136	0.771198	2.2373e-09	1.58989e-09	1.40721
MAFbin7L2_1	0.0997338	0.157014	0.0825764	1.57434	0.827968	0.485186	3.10264e-09	2.10289e-09	1.47542
MAFbin8L2_1	0.100229	0.156168	0.0663763	1.55811	0.662244	0.377311	3.01693e-09	1.56421e-09	1.92872
MAFbin9L2_1	0.1011	0.066698	0.0555632	0.659724	0.549587	0.534688	8.73703e-10	1.52366e-09	0.573425
MAFbin10L2_1	0.0984626	0.150305	0.0531113	1.52652	0.539406	0.305741	2.80379e-09	1.29821e-09	2.15974
MAF_Adj_Predicted_Allele_AgeL2_1	3.39244e-06	-0.437157	0.224785	-128862	66260.7	0.0700669	-6.00139e-10	7.23084e-10	-0.829971
MAF_Adj_LLD_AFRL2_1	0.00279647	-0.483103	0.0999175	-172.754	35.7298	0.00146037	-7.2322e-10	4.59293e-10	-1.57464
Recomb_Rate_10kbL2_1	1.55242	1.52612	0.61038	0.983054	0.393179	0.965446	-1.89547e-10	2.65284e-10	-0.714507
Nucleotide_Diversity_10kbL2_1	4.6087	4.13527	0.358744	0.897275	0.0778407	0.196295	3.47603e-11	2.18513e-10	0.159077
Backgrd_Selection_StatL2_1	0.17772	0.246828	0.0268728	1.38886	0.151209	0.000494922	2.6412e-09	1.39359e-09	1.89524
CpG_Content_50kbL2_1	0.0100519	0.0132517	0.000752844	1.31833	0.0748959	6.73231e-07	-3.4539e-08	9.92119e-08	-0.348134
MAF_Adj_ASMCL2_1	-2.34853e-14	-0.362371	0.196645	1.54297e+13	-8.3731e+12	0.0474312	-2.42412e-10	5.69878e-10	-0.425375
GTEx_eQTL_MaxCPPL2_1	0.0103404	0.0422564	0.0522234	4.08653	5.05042	0.543064	4.87763e-09	2.03532e-08	0.239649
BLUEPRINT_H3K27acQTL_MaxCPPL2_1	0.0165455	0.135223	0.0634827	8.17275	3.83684	0.047284	2.66795e-08	1.80632e-08	1.47701
BLUEPRINT_H3K4me1QTL_MaxCPPL2_1	0.0133725	0.0669602	0.0516182	5.00729	3.86002	0.292004	7.07891e-09	2.03222e-08	0.348334
BLUEPRINT_DNA_methylation_MaxCPPL2_1	0.031731	0.0391175	0.0726409	1.23279	2.28927	0.918781	-9.9886e-09	1.13607e-08	-0.879223
synonymousL2_1	0.00312003	0.0871986	0.0670303	27.948	21.4839	0.200673	4.46561e-08	5.74363e-08	0.777489
non_synonymousL2_1	0.00271541	-0.0391871	0.0465609	-14.4313	17.1469	0.362217	-6.74527e-08	4.48439e-08	-1.50417
Conserved_Vertebrate_phastCons46wayL2_1	0.0294361	0.0994024	0.134124	3.37689	4.55645	0.601941	1.99086e-08	2.08541e-08	0.954661
Conserved_Vertebrate_phastCons46way.extend.500L2_1	0.406971	0.656732	0.208434	1.61371	0.512159	0.216735	-4.78528e-09	4.97819e-09	-0.961248
Conserved_Mammal_phastCons46wayL2_1	0.0214395	-0.0320723	0.121602	-1.49595	5.67186	0.658198	-5.97817e-08	3.18984e-08	-1.87413
Conserved_Mammal_phastCons46way.extend.500L2_1	0.33922	0.718111	0.224431	2.11695	0.661609	0.0755593	4.83286e-09	6.55638e-09	0.737124
Conserved_Primate_phastCons46wayL2_1	0.0192691	0.00887486	0.129517	0.460575	6.7215	0.935763	-1.7409e-08	2.19965e-08	-0.791446
Conserved_Primate_phastCons46way.extend.500L2_1	0.175819	0.685726	0.217507	3.90018	1.23711	0.00585113	6.36074e-09	5.47233e-09	1.16234
BivFlnkL2_1	0.0135494	0.15947	0.105354	11.7696	7.77553	0.141874	-1.25125e-08	2.63619e-08	-0.474642
BivFlnk.extend.500L2_1	0.0311793	0.30866	0.111602	9.89952	3.57935	0.00510022	1.70972e-08	1.28617e-08	1.32931
Disease: Irritable_Bowel_Syndrome pubmed ID : 29626450
Category	Prop._SNPs	Prop._h2	Prop._h2_std_error	Enrichment	Enrichment_std_error	Enrichment_p	Coefficient	Coefficient_std_error	Coefficient_z-score
L2_0	0.00146851	0.0446125	0.0365257	30.3795	24.8727	0.113934	2.23203e-08	1.38095e-08	1.6163
baseL2_1	1	1	0	1	0	NA	1.86358e-09	2.35388e-09	0.791707
Coding_UCSCL2_1	0.0142749	-0.112184	0.226287	-7.8588	15.8521	0.558794	-1.53569e-08	1.76766e-08	-0.868766
Coding_UCSC.extend.500L2_1	0.0636618	0.40315	0.335045	6.33269	5.26289	0.195312	6.06263e-09	4.85392e-09	1.24902
Conserved_LindbladTohL2_1	0.0256851	0.530064	0.457175	20.637	17.7992	0.183448	-6.57483e-09	1.87948e-08	-0.349821
Conserved_LindbladToh.extend.500L2_1	0.330412	1.41931	0.658368	4.29557	1.99256	0.0104875	4.28751e-10	2.10122e-09	0.204049
CTCF_HoffmanL2_1	0.0238662	-0.789723	0.536504	-33.0897	22.4797	0.0171075	-2.6464e-08	1.58565e-08	-1.66898
CTCF_Hoffman.extend.500L2_1	0.0708357	-0.66607	0.498314	-9.40302	7.03479	0.0165132	-2.06636e-11	6.87002e-09	-0.0030078
DGF_ENCODEL2_1	0.136006	-0.773556	0.92552	-5.68768	6.80502	0.251359	-1.29706e-09	7.16906e-09	-0.180925
DGF_ENCODE.extend.500L2_1	0.53847	-0.247828	0.717355	-0.460245	1.33221	0.141741	-2.48495e-09	3.14507e-09	-0.79011
DHS_peaks_TrynkaL2_1	0.110583	-1.12545	1.02465	-10.1774	9.26593	0.0994607	-1.52531e-08	1.05057e-08	-1.45189
DHS_TrynkaL2_1	0.166201	-0.618038	0.889304	-3.71862	5.35079	0.320183	1.5614e-09	8.80992e-09	0.177232
DHS_Trynka.extend.500L2_1	0.496042	0.207363	0.662582	0.418035	1.33574	0.644345	-2.42135e-09	3.79823e-09	-0.637493
Enhancer_AnderssonL2_1	0.00432768	-0.086563	0.142252	-20.0022	32.8703	0.513965	-2.73453e-08	3.05407e-08	-0.895372
Enhancer_Andersson.extend.500L2_1	0.0190351	0.185418	0.213463	9.74089	11.2142	0.375652	1.09275e-08	1.0733e-08	1.01813
Enhancer_HoffmanL2_1	0.0419892	0.497119	0.404437	11.8392	9.63194	0.187783	1.20971e-08	1.1879e-08	1.01836
Enhancer_Hoffman.extend.500L2_1	0.0898451	0.293464	0.328303	3.26633	3.6541	0.528742	-3.46006e-09	7.29567e-09	-0.474262
FetalDHS_TrynkaL2_1	0.0839308	-0.0967782	0.612006	-1.15307	7.29179	0.762937	2.5291e-09	1.02608e-08	0.246481
FetalDHS_Trynka.extend.500L2_1	0.283362	1.16166	0.720638	4.09958	2.54317	0.15762	6.77092e-09	3.90717e-09	1.73295
H3K27ac_HniszL2_1	0.389076	0.602308	0.320831	1.54805	0.824599	0.491693	-1.73456e-09	8.88607e-09	-0.1952
H3K27ac_Hnisz.extend.500L2_1	0.420486	0.698548	0.303488	1.66129	0.721755	0.357835	2.57045e-09	8.6852e-09	0.295957
H3K27ac_PGC2L2_1	0.268778	-0.126105	0.502288	-0.469181	1.86879	0.367547	-9.68992e-09	6.06606e-09	-1.5974
H3K27ac_PGC2.extend.500L2_1	0.335206	0.522067	0.383481	1.55745	1.14402	0.625981	5.78028e-09	5.5026e-09	1.05046
H3K4me1_peaks_TrynkaL2_1	0.169823	-0.808295	0.894415	-4.75965	5.26676	0.176759	-9.55358e-09	5.73524e-09	-1.66577
H3K4me1_TrynkaL2_1	0.423685	0.699925	0.547674	1.652	1.29265	0.613558	2.54635e-09	4.18976e-09	0.607754
H3K4me1_Trynka.extend.500L2_1	0.605819	0.913115	0.39495	1.50724	0.651927	0.396684	8.49318e-10	3.24944e-09	0.261373
H3K4me3_peaks_TrynkaL2_1	0.0416488	-0.173627	0.472175	-4.16884	11.3371	0.632897	-8.12839e-09	1.19568e-08	-0.679816
H3K4me3_TrynkaL2_1	0.133011	0.0716879	0.485339	0.538964	3.64887	0.897641	-3.28597e-09	7.45466e-09	-0.440794
H3K4me3_Trynka.extend.500L2_1	0.255139	0.847023	0.49686	3.31985	1.94741	0.172537	5.19014e-09	4.48949e-09	1.15606
H3K9ac_peaks_TrynkaL2_1	0.0384595	0.33722	0.442697	8.7682	11.5107	0.483214	7.19898e-09	1.19927e-08	0.600278
H3K9ac_TrynkaL2_1	0.125413	0.540335	0.504191	4.30845	4.02025	0.37556	3.14186e-09	7.10357e-09	0.442293
H3K9ac_Trynka.extend.500L2_1	0.229855	0.690788	0.436356	3.00532	1.8984	0.241954	1.22768e-09	4.11319e-09	0.298473
Intron_UCSCL2_1	0.387473	0.740409	0.288265	1.91087	0.743961	0.122567	1.79736e-08	2.43124e-08	0.739277
Intron_UCSC.extend.500L2_1	0.396796	0.628414	0.226379	1.58372	0.570517	0.243452	-1.83e-08	2.42718e-08	-0.753962
PromoterFlanking_HoffmanL2_1	0.00830845	0.0125369	0.190506	1.50894	22.9291	0.98209	3.08006e-09	2.29114e-08	0.134434
PromoterFlanking_Hoffman.extend.500L2_1	0.0331865	-0.026868	0.227894	-0.809608	6.86707	0.78941	-2.70994e-09	9.13008e-09	-0.296814
Promoter_UCSCL2_1	0.0463455	-0.35564	0.383021	-7.67366	8.26446	0.155079	-2.57162e-08	2.06129e-08	-1.24758
Promoter_UCSC.extend.500L2_1	0.0569346	-0.0951777	0.238802	-1.6717	4.19433	0.458564	1.66242e-08	1.68537e-08	0.986384
Repressed_HoffmanL2_1	0.460873	0.0496991	0.625678	0.107837	1.35759	0.498573	-3.66546e-09	2.80542e-09	-1.30656
Repressed_Hoffman.extend.500L2_1	0.718511	0.536826	0.283652	0.747137	0.394777	0.479425	1.94494e-09	2.59124e-09	0.750582
SuperEnhancer_HniszL2_1	0.16721	0.273785	0.164562	1.63737	0.984165	0.527236	2.34151e-08	2.92888e-08	0.799458
SuperEnhancer_Hnisz.extend.500L2_1	0.170383	0.179667	0.167828	1.05449	0.985005	0.955524	-2.38066e-08	2.9208e-08	-0.815071
TFBS_ENCODEL2_1	0.131228	-0.194486	0.635721	-1.48205	4.84439	0.584793	1.88595e-09	6.00739e-09	0.313937
TFBS_ENCODE.extend.500L2_1	0.341215	-0.0552419	0.610781	-0.161898	1.79002	0.464889	-1.08291e-09	3.61793e-09	-0.299319
Transcr_HoffmanL2_1	0.345968	0.847809	0.576678	2.45054	1.66685	0.34717	-6.43265e-10	2.71698e-09	-0.236758
Transcr_Hoffman.extend.500L2_1	0.762095	0.802793	0.398596	1.0534	0.523026	0.915694	-6.63387e-10	2.38878e-09	-0.27771
TSS_HoffmanL2_1	0.0178321	0.0146704	0.23446	0.822698	13.1482	0.989203	-3.5323e-10	1.84816e-08	-0.0191125
TSS_Hoffman.extend.500L2_1	0.0343534	0.142888	0.235662	4.15936	6.85993	0.63451	6.07191e-09	1.1175e-08	0.543348
UTR_3_UCSCL2_1	0.0111859	-0.186163	0.160057	-16.6426	14.3088	0.126992	-8.66682e-09	1.78167e-08	-0.486443
UTR_3_UCSC.extend.500L2_1	0.0264553	-0.062663	0.168279	-2.36864	6.3609	0.577313	1.84624e-09	7.95682e-09	0.232033
UTR_5_UCSCL2_1	0.00548417	-0.174133	0.147976	-31.752	26.9824	0.0918717	-2.05857e-08	1.56293e-08	-1.31713
UTR_5_UCSC.extend.500L2_1	0.0268651	0.00951588	0.196932	0.35421	7.33042	0.929121	4.26997e-09	6.98285e-09	0.611495
WeakEnhancer_HoffmanL2_1	0.0209872	0.184994	0.329677	8.81461	15.7085	0.604795	8.09377e-09	1.49837e-08	0.540171
WeakEnhancer_Hoffman.extend.500L2_1	0.0887866	0.442704	0.382066	4.98616	4.3032	0.279726	3.05548e-09	5.32114e-09	0.574215
GERP.NSL2_1	1.74532	5.50099	2.3048	3.15186	1.32056	0.00440213	5.19328e-10	6.80822e-10	0.762796
GERP.RSsup4L2_1	0.00814993	0.229101	0.27634	28.1108	33.907	0.360158	3.52776e-09	2.72885e-08	0.129276
MAFbin1L2_1	0.102357	-0.0883366	0.180034	-0.863022	1.75888	0.139539	-1.25008e-09	1.19386e-09	-1.04709
MAFbin2L2_1	0.0998554	0.206456	0.134994	2.06754	1.35189	0.375992	9.71295e-10	1.0355e-09	0.937995
MAFbin3L2_1	0.0996066	-0.0555537	0.166158	-0.557731	1.66814	0.247835	-9.81873e-10	1.26355e-09	-0.777076
MAFbin4L2_1	0.100696	0.0370022	0.142434	0.367465	1.4145	0.639658	-2.2612e-10	1.22437e-09	-0.184682
MAFbin5L2_1	0.0983171	-0.181938	0.210952	-1.85053	2.14563	0.0491267	-1.95112e-09	1.27653e-09	-1.52846
MAFbin6L2_1	0.0996422	-0.0324909	0.172706	-0.326076	1.73326	0.376799	-8.69156e-10	1.36098e-09	-0.638625
MAFbin7L2_1	0.0997338	0.512537	0.293797	5.13905	2.94582	0.0153788	3.21533e-09	1.52495e-09	2.10848
MAFbin8L2_1	0.100229	0.124451	0.174114	1.24167	1.73716	0.88883	2.95532e-10	1.41066e-09	0.209498
MAFbin9L2_1	0.1011	0.193154	0.185996	1.91052	1.83972	0.586437	7.82074e-10	1.44028e-09	0.543002
MAFbin10L2_1	0.0984626	0.28472	0.165184	2.89166	1.67763	0.184049	1.52031e-09	1.25687e-09	1.20961
MAF_Adj_Predicted_Allele_AgeL2_1	3.39244e-06	-1.93861	0.911888	-571452	268800	0.0025163	-1.73859e-09	6.0283e-10	-2.88405
MAF_Adj_LLD_AFRL2_1	0.00279647	-0.122076	0.397091	-43.6534	141.997	0.773622	3.68849e-10	3.82416e-10	0.964524
Recomb_Rate_10kbL2_1	1.55242	-2.02151	3.34068	-1.30217	2.15191	0.0401578	-4.75277e-10	2.34589e-10	-2.026
Nucleotide_Diversity_10kbL2_1	4.6087	2.52046	1.54053	0.546892	0.334265	0.0200456	-5.77931e-11	1.65011e-10	-0.350239
Backgrd_Selection_StatL2_1	0.17772	0.294473	0.0979098	1.65695	0.550923	0.0106291	-2.68261e-09	1.20017e-09	-2.23519
CpG_Content_50kbL2_1	0.0100519	0.00975997	0.00220008	0.97096	0.218873	0.887478	6.85583e-08	7.84646e-08	0.873748
MAF_Adj_ASMCL2_1	-2.34853e-14	-0.624822	0.542597	26604828079435	-2.31037e+13	0.130181	3.63398e-10	4.2712e-10	0.85081
GTEx_eQTL_MaxCPPL2_1	0.0103404	0.18764	0.147727	18.1463	14.2864	0.100012	2.22986e-08	1.37928e-08	1.61668
BLUEPRINT_H3K27acQTL_MaxCPPL2_1	0.0165455	-0.104181	0.170494	-6.29662	10.3045	0.398972	-1.46285e-08	1.44807e-08	-1.01021
BLUEPRINT_H3K4me1QTL_MaxCPPL2_1	0.0133725	0.100443	0.118632	7.51115	8.87133	0.446615	1.43185e-08	1.46761e-08	0.975631
BLUEPRINT_DNA_methylation_MaxCPPL2_1	0.031731	-0.024106	0.193021	-0.759699	6.08305	0.758268	-3.09718e-09	9.29247e-09	-0.3333
synonymousL2_1	0.00312003	0.0959993	0.16394	30.7687	52.5444	0.536689	2.6748e-08	4.39254e-08	0.60894
non_synonymousL2_1	0.00271541	0.00230947	0.123198	0.850503	45.37	0.997402	1.15646e-08	3.46719e-08	0.333545
Conserved_Vertebrate_phastCons46wayL2_1	0.0294361	0.240127	0.403083	8.15757	13.6935	0.584771	-1.95969e-08	1.49156e-08	-1.31385
Conserved_Vertebrate_phastCons46way.extend.500L2_1	0.406971	1.22367	0.640749	3.00678	1.57444	0.115171	-1.64635e-09	4.27051e-09	-0.385517
Conserved_Mammal_phastCons46wayL2_1	0.0214395	0.546726	0.459886	25.5009	21.4505	0.150525	1.22185e-08	2.46557e-08	0.495565
Conserved_Mammal_phastCons46way.extend.500L2_1	0.33922	1.53481	0.793007	4.52452	2.33774	0.0258604	2.83436e-09	4.92721e-09	0.575247
Conserved_Primate_phastCons46wayL2_1	0.0192691	1.22497	0.731702	63.5721	37.9729	0.000503152	5.71735e-08	1.80156e-08	3.17356
Conserved_Primate_phastCons46way.extend.500L2_1	0.175819	1.38072	0.808747	7.85308	4.59987	0.00431484	-1.20195e-09	4.05848e-09	-0.296158
BivFlnkL2_1	0.0135494	0.308149	0.253422	22.7427	18.7036	0.157322	3.97723e-08	1.94571e-08	2.0441
BivFlnk.extend.500L2_1	0.0311793	-0.201419	0.235922	-6.46	7.56662	0.228261	-2.3914e-08	1.02017e-08	-2.34412
Disease: SLE pubmed ID : 34278373 (GCST90014462)
Category	Prop._SNPs	Prop._h2	Prop._h2_std_error	Enrichment	Enrichment_std_error	Enrichment_p	Coefficient	Coefficient_std_error	Coefficient_z-score
L2_0	0.00146851	0.00171389	0.02657	1.1671	18.0932	0.992192	8.68407e-10	1.02946e-08	0.0843557
baseL2_1	1	1	0	1	0	NA	-6.01422e-10	2.36128e-09	-0.254702
Coding_UCSCL2_1	0.0142749	-0.100941	0.319421	-7.0712	22.3764	0.673976	-3.38265e-08	2.42508e-08	-1.39487
Coding_UCSC.extend.500L2_1	0.0636618	0.551877	0.552753	8.66889	8.68264	0.107467	9.85292e-09	4.65104e-09	2.11843
Conserved_LindbladTohL2_1	0.0256851	0.737444	0.78786	28.7109	30.6738	0.0610874	3.83894e-08	1.79938e-08	2.13347
Conserved_LindbladToh.extend.500L2_1	0.330412	0.0479126	0.692336	0.145009	2.09537	0.597718	-3.20903e-09	2.01988e-09	-1.58872
CTCF_HoffmanL2_1	0.0238662	-0.556656	0.71458	-23.3241	29.9411	0.171589	-3.03735e-08	1.62105e-08	-1.87369
CTCF_Hoffman.extend.500L2_1	0.0708357	0.606208	0.629929	8.55794	8.89282	0.223346	1.49039e-08	7.13091e-09	2.09004
DGF_ENCODEL2_1	0.136006	1.1656	1.23225	8.57025	9.06031	0.289923	8.71909e-09	6.70047e-09	1.30126
DGF_ENCODE.extend.500L2_1	0.53847	1.21951	0.865738	2.26477	1.60777	0.298215	-1.79861e-09	2.83727e-09	-0.633923
DHS_peaks_TrynkaL2_1	0.110583	-0.285973	1.07144	-2.58605	9.68902	0.675515	-1.35806e-08	1.08511e-08	-1.25155
DHS_TrynkaL2_1	0.166201	0.645666	1.09076	3.88486	6.56291	0.654397	6.5981e-09	1.01291e-08	0.651398
DHS_Trynka.extend.500L2_1	0.496042	2.17319	1.60296	4.38107	3.23151	0.0333538	6.12137e-09	4.00248e-09	1.5294
Enhancer_AnderssonL2_1	0.00432768	-0.264365	0.307111	-61.0869	70.9643	0.153955	-3.34717e-08	3.44045e-08	-0.972886
Enhancer_Andersson.extend.500L2_1	0.0190351	-0.361337	0.429805	-18.9827	22.5796	0.124209	-4.62781e-09	1.23602e-08	-0.374412
Enhancer_HoffmanL2_1	0.0419892	-0.0453183	0.417832	-1.07928	9.95094	0.818464	-6.70016e-09	1.11432e-08	-0.601275
Enhancer_Hoffman.extend.500L2_1	0.0898451	0.511621	0.48169	5.69448	5.36133	0.239167	9.71739e-09	7.40001e-09	1.31316
FetalDHS_TrynkaL2_1	0.0839308	-0.00750069	0.820528	-0.0893676	9.77624	0.907664	1.06573e-11	1.06093e-08	0.00100452
FetalDHS_Trynka.extend.500L2_1	0.283362	0.849748	0.859144	2.99881	3.03197	0.42445	-1.26338e-10	4.23603e-09	-0.0298246
H3K27ac_HniszL2_1	0.389076	0.491158	0.325091	1.26237	0.835547	0.76066	5.96101e-10	8.10186e-09	0.0735759
H3K27ac_Hnisz.extend.500L2_1	0.420486	0.500356	0.432287	1.18995	1.02806	0.850793	-2.0394e-09	8.39413e-09	-0.242955
H3K27ac_PGC2L2_1	0.268778	-0.0869394	0.734511	-0.323462	2.73278	0.555302	-6.13047e-09	7.0282e-09	-0.872268
H3K27ac_PGC2.extend.500L2_1	0.335206	0.471866	0.472835	1.40769	1.41058	0.775959	3.27199e-09	6.04842e-09	0.540965
H3K4me1_peaks_TrynkaL2_1	0.169823	0.0498403	0.893473	0.293485	5.26122	0.882429	-2.27007e-09	5.27269e-09	-0.430534
H3K4me1_TrynkaL2_1	0.423685	1.47591	1.07351	3.4835	2.53375	0.113776	3.27825e-09	4.39884e-09	0.745255
H3K4me1_Trynka.extend.500L2_1	0.605819	1.45973	0.816916	2.40951	1.34845	0.098437	1.80909e-10	3.33478e-09	0.0542491
H3K4me3_peaks_TrynkaL2_1	0.0416488	-0.153918	0.547389	-3.69562	13.143	0.698854	-2.2978e-09	1.09802e-08	-0.209267
H3K4me3_TrynkaL2_1	0.133011	-0.243689	0.612085	-1.8321	4.60178	0.424823	-5.11754e-09	5.49324e-09	-0.931607
H3K4me3_Trynka.extend.500L2_1	0.255139	0.904083	0.718681	3.54349	2.81682	0.165841	4.97556e-09	3.13471e-09	1.58725
H3K9ac_peaks_TrynkaL2_1	0.0384595	0.0685971	0.477892	1.78362	12.4259	0.948787	4.05253e-09	1.01458e-08	0.399431
H3K9ac_TrynkaL2_1	0.125413	-0.162668	0.670323	-1.29706	5.34493	0.617945	-4.20132e-09	7.43968e-09	-0.564717
H3K9ac_Trynka.extend.500L2_1	0.229855	0.563105	0.608608	2.44983	2.64779	0.542651	1.8728e-09	5.10524e-09	0.366839
Intron_UCSCL2_1	0.387473	0.726585	0.441268	1.87519	1.13884	0.196923	-1.47588e-08	2.03332e-08	-0.72585
Intron_UCSC.extend.500L2_1	0.396796	0.822988	0.470869	2.07408	1.18668	0.059956	1.57113e-08	2.03556e-08	0.771842
PromoterFlanking_HoffmanL2_1	0.00830845	0.0796713	0.26359	9.58918	31.7256	0.782427	9.37575e-09	2.32518e-08	0.403227
PromoterFlanking_Hoffman.extend.500L2_1	0.0331865	-0.00578911	0.356491	-0.174442	10.742	0.912827	-1.75138e-09	9.62179e-09	-0.182022
Promoter_UCSCL2_1	0.0463455	-0.288522	0.496573	-6.22545	10.7146	0.377854	-2.83788e-08	2.35256e-08	-1.20629
Promoter_UCSC.extend.500L2_1	0.0569346	0.111902	0.303336	1.96545	5.32779	0.850611	2.15931e-08	1.96322e-08	1.09989
Repressed_HoffmanL2_1	0.460873	0.861538	0.924605	1.86936	2.0062	0.586007	3.11371e-10	2.69552e-09	0.115514
Repressed_Hoffman.extend.500L2_1	0.718511	0.797805	0.306019	1.11036	0.425908	0.784861	9.22422e-10	2.57397e-09	0.358366
SuperEnhancer_HniszL2_1	0.16721	0.351841	0.237026	2.10419	1.41754	0.306978	-1.65434e-09	2.70362e-08	-0.0611899
SuperEnhancer_Hnisz.extend.500L2_1	0.170383	0.373691	0.252793	2.19324	1.48368	0.263888	3.49149e-09	2.67306e-08	0.130618
TFBS_ENCODEL2_1	0.131228	0.192452	0.771079	1.46655	5.87587	0.936633	3.23562e-09	6.71068e-09	0.48216
TFBS_ENCODE.extend.500L2_1	0.341215	0.153021	0.82592	0.448461	2.42053	0.809577	-3.78621e-09	3.74516e-09	-1.01096
Transcr_HoffmanL2_1	0.345968	0.0537078	0.759966	0.155239	2.19664	0.659413	-2.33091e-09	2.80879e-09	-0.829865
Transcr_Hoffman.extend.500L2_1	0.762095	1.21853	0.744676	1.59892	0.977143	0.309913	2.34322e-09	2.27702e-09	1.02907
TSS_HoffmanL2_1	0.0178321	-0.0821058	0.257324	-4.60438	14.4304	0.685995	2.92233e-09	1.6281e-08	0.179493
TSS_Hoffman.extend.500L2_1	0.0343534	-0.239443	0.374311	-6.96999	10.8959	0.303509	-8.54293e-09	1.09827e-08	-0.777853
UTR_3_UCSCL2_1	0.0111859	0.17284	0.270454	15.4516	24.1781	0.469436	3.32761e-08	2.60922e-08	1.27533
UTR_3_UCSC.extend.500L2_1	0.0264553	0.0176955	0.213865	0.668884	8.08403	0.966953	-1.12758e-08	8.20722e-09	-1.37389
UTR_5_UCSCL2_1	0.00548417	-0.112826	0.171533	-20.5731	31.2779	0.374036	-1.45969e-08	1.75069e-08	-0.83378
UTR_5_UCSC.extend.500L2_1	0.0268651	0.215396	0.311428	8.0177	11.5923	0.41812	5.87949e-09	6.76629e-09	0.868938
WeakEnhancer_HoffmanL2_1	0.0209872	0.0939966	0.403768	4.47876	19.2388	0.853855	5.60057e-09	1.49674e-08	0.374184
WeakEnhancer_Hoffman.extend.500L2_1	0.0887866	-0.259598	0.547945	-2.92384	6.17149	0.416981	-5.9942e-09	5.50456e-09	-1.08895
GERP.NSL2_1	1.74532	0.774256	2.29345	0.443619	1.31406	0.557284	-9.67546e-10	6.72523e-10	-1.43868
GERP.RSsup4L2_1	0.00814993	-0.393038	0.474013	-48.226	58.1616	0.124376	-4.63587e-08	2.38876e-08	-1.9407
MAFbin1L2_1	0.102357	0.320772	0.220467	3.13384	2.1539	0.198504	5.34598e-10	1.23125e-09	0.434191
MAFbin2L2_1	0.0998554	0.113158	0.165318	1.13322	1.65558	0.935218	-6.77907e-10	1.24244e-09	-0.545625
MAFbin3L2_1	0.0996066	-0.0443336	0.200972	-0.445086	2.01765	0.356758	-1.64784e-09	1.11847e-09	-1.47329
MAFbin4L2_1	0.100696	0.0671969	0.19809	0.667327	1.96722	0.861243	-1.06229e-09	1.30485e-09	-0.814112
MAFbin5L2_1	0.0983171	0.0669092	0.17589	0.680545	1.78901	0.859899	-1.08099e-09	1.17359e-09	-0.921102
MAFbin6L2_1	0.0996422	0.153722	0.174294	1.54274	1.7492	0.739379	-6.37862e-10	1.14319e-09	-0.557966
MAFbin7L2_1	0.0997338	0.131717	0.209574	1.32069	2.10134	0.874907	-8.19445e-10	1.40525e-09	-0.583129
MAFbin8L2_1	0.100229	0.224707	0.216856	2.24193	2.1636	0.487227	-3.51297e-10	1.20178e-09	-0.292314
MAFbin9L2_1	0.1011	-0.117084	0.249786	-1.1581	2.47068	0.17944	-2.41054e-09	1.14965e-09	-2.09676
MAFbin10L2_1	0.0984626	0.0832348	0.166852	0.845344	1.69457	0.926808	-1.30863e-09	1.22331e-09	-1.06974
MAF_Adj_Predicted_Allele_AgeL2_1	3.39244e-06	-1.88821	1.33715	-556595	394156	0.018633	-1.39324e-09	5.95273e-10	-2.3405
MAF_Adj_LLD_AFRL2_1	0.00279647	-0.495885	0.342755	-177.325	122.567	0.380305	6.98409e-10	3.27389e-10	2.13327
Recomb_Rate_10kbL2_1	1.55242	3.86691	1.99268	2.49088	1.28359	0.3542	2.43394e-10	2.6568e-10	0.916114
Nucleotide_Diversity_10kbL2_1	4.6087	3.96982	1.57446	0.861377	0.341628	0.616599	-1.05495e-10	1.87353e-10	-0.56308
Backgrd_Selection_StatL2_1	0.17772	0.177923	0.0665909	1.00114	0.374696	0.997226	-1.23839e-09	1.66638e-09	-0.743162
CpG_Content_50kbL2_1	0.0100519	0.0129177	0.00255144	1.28511	0.253827	0.287395	-1.50031e-07	9.08021e-08	-1.65229
MAF_Adj_ASMCL2_1	-2.34853e-14	-0.0552471	0.5661	2.35242e+12	-2.41045e+13	0.915856	4.24605e-10	4.52257e-10	0.938857
GTEx_eQTL_MaxCPPL2_1	0.0103404	0.159483	0.175577	15.4233	16.9797	0.267084	1.38862e-08	1.38062e-08	1.00579
BLUEPRINT_H3K27acQTL_MaxCPPL2_1	0.0165455	0.0295383	0.171757	1.78527	10.3809	0.936585	-4.81001e-09	1.27834e-08	-0.37627
BLUEPRINT_H3K4me1QTL_MaxCPPL2_1	0.0133725	0.122429	0.151937	9.15522	11.3618	0.417957	7.6537e-09	1.33374e-08	0.573851
BLUEPRINT_DNA_methylation_MaxCPPL2_1	0.031731	0.411218	0.338428	12.9595	10.6655	0.0825181	1.38821e-08	8.63756e-09	1.60718
synonymousL2_1	0.00312003	-0.034412	0.206311	-11.0294	66.1247	0.845301	-1.05608e-08	4.42178e-08	-0.238836
non_synonymousL2_1	0.00271541	-0.0074761	0.148693	-2.75321	54.7589	0.943209	1.07122e-08	3.67538e-08	0.291459
Conserved_Vertebrate_phastCons46wayL2_1	0.0294361	0.398889	0.587054	13.551	19.9434	0.425386	1.58488e-08	2.00905e-08	0.788868
Conserved_Vertebrate_phastCons46way.extend.500L2_1	0.406971	0.170023	0.800118	0.417777	1.96604	0.742621	-3.07025e-09	4.5075e-09	-0.681141
Conserved_Mammal_phastCons46wayL2_1	0.0214395	0.0573422	0.388927	2.67461	18.1407	0.92553	-4.06687e-08	2.82706e-08	-1.43855
Conserved_Mammal_phastCons46way.extend.500L2_1	0.33922	0.381646	0.710142	1.12507	2.09346	0.951086	3.59866e-09	4.9363e-09	0.72902
Conserved_Primate_phastCons46wayL2_1	0.0192691	0.589079	0.666482	30.5712	34.5882	0.129454	2.30082e-08	1.69401e-08	1.35821
Conserved_Primate_phastCons46way.extend.500L2_1	0.175819	0.678457	0.755994	3.85883	4.29984	0.38418	4.53482e-10	4.24272e-09	0.106885
BivFlnkL2_1	0.0135494	0.185683	0.264206	13.7042	19.4995	0.481321	1.39919e-08	1.87735e-08	0.745301
BivFlnk.extend.500L2_1	0.0311793	0.118296	0.285637	3.79405	9.16108	0.742281	-2.80226e-09	1.07454e-08	-0.260787
Disease: sjogren pubmed ID : 34278373 (GCST90014460)
Category	Prop._SNPs	Prop._h2	Prop._h2_std_error	Enrichment	Enrichment_std_error	Enrichment_p	Coefficient	Coefficient_std_error	Coefficient_z-score
L2_0	0.00146851	0.0126044	0.0630024	8.58315	42.9024	0.872661	1.52874e-09	1.89116e-08	0.0808364
baseL2_1	1	1	4.24091e-07	1	4.24091e-07	NA	1.1545e-09	3.01114e-09	0.38341
Coding_UCSCL2_1	0.0142749	0.184546	0.44857	12.928	31.4237	0.649073	1.57077e-08	2.08281e-08	0.754159
Coding_UCSC.extend.500L2_1	0.0636618	0.730208	0.904903	11.4701	14.2142	0.201199	4.12232e-09	4.61979e-09	0.892319
Conserved_LindbladTohL2_1	0.0256851	-0.483205	0.862328	-18.8126	33.5731	0.419764	-7.81185e-09	1.98621e-08	-0.393305
Conserved_LindbladToh.extend.500L2_1	0.330412	1.51539	1.68819	4.58637	5.10935	0.226417	-8.65459e-11	2.96024e-09	-0.0292361
CTCF_HoffmanL2_1	0.0238662	1.14788	1.35142	48.0966	56.625	0.0617547	3.72599e-08	1.49668e-08	2.48951
CTCF_Hoffman.extend.500L2_1	0.0708357	-0.724024	1.05158	-10.2212	14.8453	0.267821	-1.55819e-08	7.31123e-09	-2.13122
DGF_ENCODEL2_1	0.136006	1.77728	2.087	13.0677	15.3449	0.225807	1.21896e-08	6.50204e-09	1.87473
DGF_ENCODE.extend.500L2_1	0.53847	0.413166	1.1336	0.767296	2.10522	0.908286	-2.56489e-09	3.21532e-09	-0.797708
DHS_peaks_TrynkaL2_1	0.110583	-1.12154	2.03304	-10.1421	18.3847	0.395694	-1.38879e-08	1.072e-08	-1.29552
DHS_TrynkaL2_1	0.166201	-0.0430798	1.57608	-0.259204	9.48303	0.893499	5.77591e-09	8.55709e-09	0.674985
DHS_Trynka.extend.500L2_1	0.496042	0.740852	1.11347	1.49353	2.2447	0.817426	-5.24598e-10	3.61042e-09	-0.145301
Enhancer_AnderssonL2_1	0.00432768	-0.213831	0.440735	-49.4101	101.841	0.524898	-3.15415e-08	3.85726e-08	-0.817717
Enhancer_Andersson.extend.500L2_1	0.0190351	0.289522	0.468653	15.2099	24.6205	0.452912	1.2651e-08	1.14184e-08	1.10795
Enhancer_HoffmanL2_1	0.0419892	0.528291	0.812708	12.5816	19.3552	0.431032	1.55044e-08	1.15271e-08	1.34503
Enhancer_Hoffman.extend.500L2_1	0.0898451	-0.500084	0.877378	-5.56607	9.76545	0.286901	-1.27382e-08	7.49552e-09	-1.69944
FetalDHS_TrynkaL2_1	0.0839308	-0.450974	1.44751	-5.37317	17.2465	0.678017	-2.50296e-09	1.1118e-08	-0.225127
FetalDHS_Trynka.extend.500L2_1	0.283362	1.12774	1.32905	3.97986	4.69028	0.440574	3.05714e-09	4.08282e-09	0.748782
H3K27ac_HniszL2_1	0.389076	0.476009	0.520741	1.22343	1.3384	0.870568	-1.05478e-08	7.94133e-09	-1.32822
H3K27ac_Hnisz.extend.500L2_1	0.420486	1.28364	1.02856	3.05274	2.44612	0.147603	9.41719e-09	7.99319e-09	1.17815
H3K27ac_PGC2L2_1	0.268778	1.56768	1.498	5.83262	5.57338	0.129883	3.99835e-09	6.83524e-09	0.584962
H3K27ac_PGC2.extend.500L2_1	0.335206	1.53258	1.37728	4.57205	4.10874	0.0659731	3.49308e-11	6.02794e-09	0.00579481
H3K4me1_peaks_TrynkaL2_1	0.169823	-0.0966267	1.27308	-0.568986	7.49655	0.829843	-3.0482e-09	5.40259e-09	-0.564211
H3K4me1_TrynkaL2_1	0.423685	2.44012	2.34649	5.75928	5.5383	0.0530337	6.38134e-09	4.23182e-09	1.50794
H3K4me1_Trynka.extend.500L2_1	0.605819	1.22505	0.836823	2.02214	1.38131	0.36462	-2.30931e-09	3.18892e-09	-0.724168
H3K4me3_peaks_TrynkaL2_1	0.0416488	-0.798878	1.19462	-19.1813	28.6832	0.298528	-1.04519e-08	1.09557e-08	-0.954015
H3K4me3_TrynkaL2_1	0.133011	-0.662504	1.17271	-4.98084	8.81665	0.300084	-5.4782e-09	6.19047e-09	-0.884941
H3K4me3_Trynka.extend.500L2_1	0.255139	0.583565	0.812828	2.28724	3.18582	0.676308	3.42478e-09	4.0455e-09	0.846567
H3K9ac_peaks_TrynkaL2_1	0.0384595	-0.216349	0.889109	-5.62537	23.1181	0.755342	-3.77366e-09	1.16731e-08	-0.323278
H3K9ac_TrynkaL2_1	0.125413	0.429949	0.918578	3.42827	7.32443	0.718026	4.76409e-09	6.7071e-09	0.710306
H3K9ac_Trynka.extend.500L2_1	0.229855	0.000797393	0.825611	0.00346912	3.59188	0.761993	-4.79132e-09	4.62129e-09	-1.03679
Intron_UCSCL2_1	0.387473	0.769505	0.565732	1.98596	1.46006	0.336413	5.11374e-09	2.073e-08	0.246683
Intron_UCSC.extend.500L2_1	0.396796	0.663	0.46215	1.67088	1.1647	0.451103	-4.68645e-09	2.07129e-08	-0.226258
PromoterFlanking_HoffmanL2_1	0.00830845	0.0466792	0.352038	5.61828	42.3711	0.913016	-3.85794e-09	2.11201e-08	-0.182666
PromoterFlanking_Hoffman.extend.500L2_1	0.0331865	0.573721	0.759895	17.2878	22.8977	0.266471	9.71328e-09	8.66349e-09	1.12117
Promoter_UCSCL2_1	0.0463455	-0.197172	0.612676	-4.2544	13.2197	0.662431	-1.40458e-08	1.99626e-08	-0.703606
Promoter_UCSC.extend.500L2_1	0.0569346	0.120016	0.476551	2.10797	8.37016	0.891552	1.0377e-08	1.69492e-08	0.612238
Repressed_HoffmanL2_1	0.460873	0.357191	1.00467	0.775032	2.17992	0.917898	6.51538e-11	2.69882e-09	0.0241415
Repressed_Hoffman.extend.500L2_1	0.718511	0.655506	0.445923	0.912312	0.620622	0.885489	3.88422e-10	2.33138e-09	0.166606
SuperEnhancer_HniszL2_1	0.16721	0.598368	0.495229	3.57855	2.96172	0.15028	-7.768e-09	2.84002e-08	-0.273519
SuperEnhancer_Hnisz.extend.500L2_1	0.170383	0.700608	0.579352	4.11196	3.40029	0.0723822	9.02715e-09	2.81256e-08	0.320959
TFBS_ENCODEL2_1	0.131228	-0.935031	1.92751	-7.12523	14.6882	0.419465	-7.44095e-09	7.86233e-09	-0.946405
TFBS_ENCODE.extend.500L2_1	0.341215	-1.25345	1.95457	-3.67348	5.72828	0.12996	-2.52118e-09	4.02688e-09	-0.626088
Transcr_HoffmanL2_1	0.345968	-0.109634	1.01966	-0.316892	2.94728	0.631343	-3.23886e-10	2.7862e-09	-0.116246
Transcr_Hoffman.extend.500L2_1	0.762095	0.0617805	0.99611	0.0810667	1.30707	0.314098	-1.28019e-09	2.20841e-09	-0.579689
TSS_HoffmanL2_1	0.0178321	0.585635	0.772996	32.8416	43.3486	0.223227	2.77349e-08	1.89134e-08	1.46642
TSS_Hoffman.extend.500L2_1	0.0343534	0.298864	0.533752	8.69969	15.5371	0.551327	-7.27116e-09	1.2095e-08	-0.601171
UTR_3_UCSCL2_1	0.0111859	0.309055	0.454112	27.629	40.5968	0.292502	-9.0823e-09	1.81911e-08	-0.499273
UTR_3_UCSC.extend.500L2_1	0.0264553	0.734246	0.861929	27.7542	32.5806	0.0197699	1.03915e-08	7.75368e-09	1.3402
UTR_5_UCSCL2_1	0.00548417	-0.0322456	0.198351	-5.87976	36.1679	0.848176	3.71363e-09	1.72096e-08	0.215788
UTR_5_UCSC.extend.500L2_1	0.0268651	-0.415441	0.607515	-15.464	22.6135	0.223953	-1.23624e-08	5.93333e-09	-2.08355
WeakEnhancer_HoffmanL2_1	0.0209872	-1.26561	1.60167	-60.3038	76.3163	0.0255957	-3.11285e-08	1.41073e-08	-2.20655
WeakEnhancer_Hoffman.extend.500L2_1	0.0887866	0.510806	0.769558	5.75319	8.6675	0.520904	1.12991e-08	5.49577e-09	2.05596
GERP.NSL2_1	1.74532	3.292	2.87236	1.88619	1.64575	0.502165	-1.15499e-10	5.74454e-10	-0.201058
GERP.RSsup4L2_1	0.00814993	0.184737	0.429967	22.6673	52.7572	0.672713	2.02586e-08	2.45681e-08	0.82459
MAFbin1L2_1	0.102357	-0.105879	0.342968	-1.0344	3.3507	0.377356	-3.05172e-10	1.22293e-09	-0.24954
MAFbin2L2_1	0.0998554	0.404504	0.391645	4.0509	3.92213	0.238002	1.7215e-09	1.27953e-09	1.34541
MAFbin3L2_1	0.0996066	-0.245905	0.450093	-2.46876	4.51871	0.166422	-8.45731e-10	1.23636e-09	-0.684047
MAFbin4L2_1	0.100696	-0.080267	0.367411	-0.797125	3.64872	0.520783	-1.55159e-10	1.30909e-09	-0.118525
MAFbin5L2_1	0.0983171	-0.393309	0.578129	-4.00041	5.88024	0.0599549	-1.38794e-09	1.30877e-09	-1.06049
MAFbin6L2_1	0.0996422	0.807974	0.905011	8.10875	9.08261	0.110225	3.38178e-09	1.86059e-09	1.81759
MAFbin7L2_1	0.0997338	-0.179893	0.413437	-1.80373	4.14541	0.313138	-4.99284e-10	1.22725e-09	-0.406831
MAFbin8L2_1	0.100229	0.41979	0.449148	4.18829	4.4812	0.230367	1.88547e-09	1.28959e-09	1.46207
MAFbin9L2_1	0.1011	-0.120492	0.350655	-1.19181	3.4684	0.430769	-2.14067e-10	1.33547e-09	-0.160293
MAFbin10L2_1	0.0984626	0.493476	0.501021	5.01181	5.08845	0.148391	2.22091e-09	1.33223e-09	1.66706
MAF_Adj_Predicted_Allele_AgeL2_1	3.39244e-06	1.48447	2.54638	437581	750606	0.354565	6.63302e-10	7.7261e-10	0.858522
MAF_Adj_LLD_AFRL2_1	0.00279647	0.10673	1.03799	38.166	371.177	0.915528	1.97163e-10	4.04388e-10	0.487559
Recomb_Rate_10kbL2_1	1.55242	4.38951	2.77948	2.82752	1.79041	0.419802	2.14228e-10	2.5244e-10	0.848627
Nucleotide_Diversity_10kbL2_1	4.6087	4.02219	1.83274	0.87274	0.39767	0.723311	-1.23539e-10	1.63171e-10	-0.757109
Backgrd_Selection_StatL2_1	0.17772	0.209257	0.118272	1.17745	0.665497	0.734317	-5.27224e-10	1.08656e-09	-0.485223
CpG_Content_50kbL2_1	0.0100519	0.00932036	0.00360183	0.927226	0.358325	0.806037	-4.76498e-08	7.53728e-08	-0.632188
MAF_Adj_ASMCL2_1	-2.34853e-14	0.166046	1.07632	-7.07022e+12	-4.58295e+13	0.866427	1.0074e-10	5.32117e-10	0.189319
GTEx_eQTL_MaxCPPL2_1	0.0103404	-0.0629754	0.228953	-6.09022	22.1416	0.724995	-5.54599e-09	1.41899e-08	-0.390842
BLUEPRINT_H3K27acQTL_MaxCPPL2_1	0.0165455	0.218143	0.328563	13.1844	19.8581	0.440685	1.39019e-08	1.43792e-08	0.966806
BLUEPRINT_H3K4me1QTL_MaxCPPL2_1	0.0133725	-0.217147	0.318955	-16.2383	23.8515	0.257656	-1.87034e-08	1.45913e-08	-1.28182
BLUEPRINT_DNA_methylation_MaxCPPL2_1	0.031731	0.00443837	0.355125	0.139875	11.1917	0.936068	-8.09522e-10	9.2308e-09	-0.0876979
synonymousL2_1	0.00312003	0.0750941	0.288775	24.0684	92.5552	0.788897	4.72044e-09	4.14195e-08	0.113967
non_synonymousL2_1	0.00271541	-0.256226	0.353111	-94.3598	130.04	0.227637	-5.02788e-08	3.45596e-08	-1.45484
Conserved_Vertebrate_phastCons46wayL2_1	0.0294361	0.0629179	0.616316	2.13744	20.9375	0.955953	1.63014e-08	1.36585e-08	1.1935
Conserved_Vertebrate_phastCons46way.extend.500L2_1	0.406971	1.40481	1.76007	3.45187	4.3248	0.410762	-4.23778e-09	4.9928e-09	-0.848779
Conserved_Mammal_phastCons46wayL2_1	0.0214395	-0.352299	0.7349	-16.4323	34.2779	0.517648	-1.16061e-08	2.22494e-08	-0.521638
Conserved_Mammal_phastCons46way.extend.500L2_1	0.33922	2.02735	2.24165	5.97652	6.60825	0.124832	6.37908e-09	5.41901e-09	1.17717
Conserved_Primate_phastCons46wayL2_1	0.0192691	-0.755808	1.08377	-39.2239	56.244	0.174035	-2.04294e-08	1.73382e-08	-1.17828
Conserved_Primate_phastCons46way.extend.500L2_1	0.175819	0.919156	1.23892	5.22784	7.04658	0.399334	1.6134e-09	4.01187e-09	0.402157
BivFlnkL2_1	0.0135494	0.548651	0.664489	40.4927	49.042	0.125618	2.5636e-08	1.87802e-08	1.36505
BivFlnk.extend.500L2_1	0.0311793	0.263071	0.484523	8.43735	15.5399	0.573081	-4.83215e-09	1.12001e-08	-0.431437
Disease: PBC pubmed ID : 26394269
Category	Prop._SNPs	Prop._h2	Prop._h2_std_error	Enrichment	Enrichment_std_error	Enrichment_p	Coefficient	Coefficient_std_error	Coefficient_z-score
L2_0	0.00146851	-0.0032967	0.0110788	-2.24493	7.54428	0.673229	-2.4341e-08	2.42454e-08	-1.00394
baseL2_1	1	1	6.75525e-08	1	6.75525e-08	NA	-6.87113e-10	3.1366e-09	-0.219063
Coding_UCSCL2_1	0.0142749	0.136331	0.0764148	9.5504	5.35308	0.109471	3.96948e-08	2.83097e-08	1.40216
Coding_UCSC.extend.500L2_1	0.0636618	0.289634	0.0876666	4.54957	1.37707	0.0108607	6.29759e-09	7.33816e-09	0.858197
Conserved_LindbladTohL2_1	0.0256851	0.182815	0.122416	7.11753	4.76604	0.195941	2.67167e-08	3.02349e-08	0.883639
Conserved_LindbladToh.extend.500L2_1	0.330412	0.644118	0.179581	1.94944	0.543505	0.0743105	-1.13574e-09	4.94538e-09	-0.229657
CTCF_HoffmanL2_1	0.0238662	-0.00757377	0.142578	-0.317343	5.97407	0.824392	-1.04605e-08	2.96867e-08	-0.352362
CTCF_Hoffman.extend.500L2_1	0.0708357	0.0821365	0.138373	1.15954	1.95344	0.934599	1.57307e-09	1.33556e-08	0.117784
DGF_ENCODEL2_1	0.136006	0.4391	0.291233	3.22855	2.14133	0.300743	5.35902e-09	1.0352e-08	0.517678
DGF_ENCODE.extend.500L2_1	0.53847	1.07861	0.193568	2.0031	0.359478	0.00379388	5.29072e-09	3.81718e-09	1.38603
DHS_peaks_TrynkaL2_1	0.110583	0.16702	0.261003	1.51036	2.36025	0.828473	-2.74385e-09	1.63057e-08	-0.168276
DHS_TrynkaL2_1	0.166201	0.207202	0.338865	1.2467	2.03889	0.903013	-7.58184e-09	1.45307e-08	-0.521781
DHS_Trynka.extend.500L2_1	0.496042	0.640446	0.20847	1.29111	0.420266	0.488501	-7.77355e-09	5.29607e-09	-1.4678
Enhancer_AnderssonL2_1	0.00432768	0.0121688	0.0582127	2.81184	13.4512	0.892415	-4.79148e-08	5.42544e-08	-0.88315
Enhancer_Andersson.extend.500L2_1	0.0190351	0.250373	0.0813343	13.1533	4.27287	0.00196776	3.78662e-08	1.89054e-08	2.00294
Enhancer_HoffmanL2_1	0.0419892	0.269452	0.139321	6.41717	3.31802	0.0834971	-1.1975e-09	1.9867e-08	-0.0602759
Enhancer_Hoffman.extend.500L2_1	0.0898451	0.667933	0.156022	7.43428	1.73657	7.41571e-05	1.47161e-08	1.17775e-08	1.24951
FetalDHS_TrynkaL2_1	0.0839308	0.234758	0.250354	2.79704	2.98286	0.543603	1.50433e-09	1.47877e-08	0.101728
FetalDHS_Trynka.extend.500L2_1	0.283362	0.799975	0.23615	2.82316	0.833385	0.0258316	8.6002e-09	5.76564e-09	1.49163
H3K27ac_HniszL2_1	0.389076	1.11125	0.136081	2.85613	0.349755	2.96308e-11	3.98448e-09	1.12145e-08	0.355297
H3K27ac_Hnisz.extend.500L2_1	0.420486	1.10441	0.126734	2.62652	0.301397	1.64462e-11	-1.64919e-09	1.1187e-08	-0.14742
H3K27ac_PGC2L2_1	0.268778	1.14067	0.223963	4.24393	0.833264	8.55515e-06	1.5649e-08	9.7358e-09	1.60736
H3K27ac_PGC2.extend.500L2_1	0.335206	1.02444	0.173783	3.05615	0.518434	7.2727e-06	-7.52737e-09	8.30566e-09	-0.906294
H3K4me1_peaks_TrynkaL2_1	0.169823	-0.097512	0.242224	-0.574199	1.42633	0.250593	-1.72414e-08	8.5633e-09	-2.0134
H3K4me1_TrynkaL2_1	0.423685	0.982777	0.207007	2.3196	0.488587	0.00868146	7.7082e-09	6.65341e-09	1.15853
H3K4me1_Trynka.extend.500L2_1	0.605819	0.986019	0.119858	1.62758	0.197845	0.00205428	-2.28793e-09	4.34546e-09	-0.526512
H3K4me3_peaks_TrynkaL2_1	0.0416488	0.0683007	0.159746	1.63992	3.83556	0.867529	-1.10445e-08	1.88234e-08	-0.586742
H3K4me3_TrynkaL2_1	0.133011	0.624054	0.144958	4.69176	1.08982	0.000403916	2.18803e-08	9.06273e-09	2.41431
H3K4me3_Trynka.extend.500L2_1	0.255139	0.569409	0.152295	2.23176	0.596908	0.0361918	-1.04231e-08	5.25819e-09	-1.98225
H3K9ac_peaks_TrynkaL2_1	0.0384595	-0.0929651	0.176451	-2.41722	4.58798	0.447618	-1.80582e-08	1.98722e-08	-0.908716
H3K9ac_TrynkaL2_1	0.125413	0.11018	0.173701	0.878535	1.38503	0.929626	-2.11071e-08	1.16217e-08	-1.81618
H3K9ac_Trynka.extend.500L2_1	0.229855	0.655331	0.169631	2.85106	0.73799	0.00688655	6.96808e-09	9.09651e-09	0.766017
Intron_UCSCL2_1	0.387473	0.425491	0.0742263	1.09812	0.191565	0.606219	-3.26252e-09	3.07698e-08	-0.10603
Intron_UCSC.extend.500L2_1	0.396796	0.509883	0.0574288	1.285	0.144731	0.0463142	2.23946e-09	3.0545e-08	0.0733167
PromoterFlanking_HoffmanL2_1	0.00830845	-0.0763136	0.0825561	-9.18506	9.9364	0.295787	-3.77391e-08	4.6536e-08	-0.810966
PromoterFlanking_Hoffman.extend.500L2_1	0.0331865	0.0493859	0.118974	1.48813	3.585	0.890927	-4.40299e-09	2.18108e-08	-0.201872
Promoter_UCSCL2_1	0.0463455	0.107705	0.100789	2.32395	2.17472	0.546499	1.377e-08	2.78686e-08	0.494102
Promoter_UCSC.extend.500L2_1	0.0569346	0.0468551	0.0821692	0.822964	1.44322	0.901758	-2.76925e-08	2.34677e-08	-1.18003
Repressed_HoffmanL2_1	0.460873	0.111685	0.17479	0.242333	0.379258	0.0418011	-9.03473e-10	3.97959e-09	-0.227027
Repressed_Hoffman.extend.500L2_1	0.718511	0.144168	0.132447	0.200649	0.184336	8.80781e-07	-7.3904e-10	3.19867e-09	-0.231046
SuperEnhancer_HniszL2_1	0.16721	0.701188	0.101981	4.19346	0.609897	1.23773e-12	2.51573e-08	5.22553e-08	0.481431
SuperEnhancer_Hnisz.extend.500L2_1	0.170383	0.684773	0.0997441	4.01902	0.585411	2.23055e-11	-2.25154e-08	5.20421e-08	-0.432639
TFBS_ENCODEL2_1	0.131228	0.577245	0.25774	4.39879	1.96406	0.0849448	8.74786e-09	1.06827e-08	0.818882
TFBS_ENCODE.extend.500L2_1	0.341215	0.655181	0.227281	1.92014	0.666093	0.160207	-5.74036e-09	5.89893e-09	-0.973118
Transcr_HoffmanL2_1	0.345968	0.346817	0.188493	1.00245	0.544827	0.996376	-3.35995e-09	4.69103e-09	-0.71625
Transcr_Hoffman.extend.500L2_1	0.762095	0.844433	0.118368	1.10804	0.155319	0.476739	4.79564e-09	2.65109e-09	1.80893
TSS_HoffmanL2_1	0.0178321	0.337099	0.122723	18.9041	6.88215	0.00587415	5.06979e-08	4.20749e-08	1.20494
TSS_Hoffman.extend.500L2_1	0.0343534	0.40909	0.110038	11.9083	3.20312	0.000262972	6.10631e-09	2.34e-08	0.260953
UTR_3_UCSCL2_1	0.0111859	0.0557364	0.0538611	4.98273	4.81508	0.413884	-3.01917e-08	2.74117e-08	-1.10141
UTR_3_UCSC.extend.500L2_1	0.0264553	0.141043	0.0691742	5.33137	2.61476	0.104282	9.35215e-09	1.37213e-08	0.681578
UTR_5_UCSCL2_1	0.00548417	0.0830576	0.0586867	15.145	10.7011	0.181462	2.91829e-08	3.96137e-08	0.736688
UTR_5_UCSC.extend.500L2_1	0.0268651	0.106811	0.0672457	3.97582	2.50309	0.230436	-9.93082e-09	1.11378e-08	-0.89163
WeakEnhancer_HoffmanL2_1	0.0209872	0.0225023	0.16342	1.07219	7.78663	0.992532	-4.29702e-09	3.02167e-08	-0.142207
WeakEnhancer_Hoffman.extend.500L2_1	0.0887866	0.226377	0.176749	2.54967	1.99072	0.427677	-1.471e-09	1.00525e-08	-0.146331
GERP.NSL2_1	1.74532	2.36277	0.495351	1.35378	0.283817	0.21455	9.43794e-11	9.66945e-10	0.0976057
GERP.RSsup4L2_1	0.00814993	-0.0235659	0.0633113	-2.89154	7.76833	0.618688	-2.84778e-08	3.13013e-08	-0.909797
MAFbin1L2_1	0.102357	0.0449565	0.0446029	0.439212	0.435757	0.160784	1.04719e-10	1.6058e-09	0.065213
MAFbin2L2_1	0.0998554	0.0367875	0.0396203	0.368407	0.396777	0.0929683	-4.43729e-10	1.42458e-09	-0.311481
MAFbin3L2_1	0.0996066	0.0205465	0.0479057	0.206277	0.480948	0.0847324	-1.04932e-09	1.61094e-09	-0.651374
MAFbin4L2_1	0.100696	0.112495	0.0487378	1.11718	0.484011	0.808589	1.6342e-09	1.79804e-09	0.908879
MAFbin5L2_1	0.0983171	0.0533358	0.0548851	0.542487	0.558246	0.398857	-4.63027e-10	2.07038e-09	-0.223644
MAFbin6L2_1	0.0996422	0.165648	0.0710262	1.66243	0.712812	0.34399	2.78805e-09	2.19331e-09	1.27116
MAFbin7L2_1	0.0997338	0.100922	0.0487817	1.01191	0.489119	0.980441	5.1408e-10	1.70869e-09	0.300863
MAFbin8L2_1	0.100229	0.130312	0.0533205	1.30014	0.531985	0.567515	1.17848e-09	1.89388e-09	0.622255
MAFbin9L2_1	0.1011	0.152187	0.0612763	1.50531	0.606096	0.384173	1.55706e-09	2.12583e-09	0.732447
MAFbin10L2_1	0.0984626	0.182809	0.0604403	1.85664	0.61384	0.151984	2.24006e-09	1.79984e-09	1.24458
MAF_Adj_Predicted_Allele_AgeL2_1	3.39244e-06	0.0469583	0.225064	13842	66343	0.831548	1.33274e-09	8.54939e-10	1.55887
MAF_Adj_LLD_AFRL2_1	0.00279647	-0.403885	0.113347	-144.427	40.532	0.0100294	-7.54574e-10	5.1454e-10	-1.4665
Recomb_Rate_10kbL2_1	1.55242	1.16502	0.648223	0.750455	0.417556	0.521547	-5.87196e-10	3.48578e-10	-1.68455
Nucleotide_Diversity_10kbL2_1	4.6087	4.06751	0.288011	0.882574	0.062493	0.0431319	-1.03737e-10	2.1383e-10	-0.485139
Backgrd_Selection_StatL2_1	0.17772	0.278253	0.0292523	1.56569	0.164598	1.31413e-07	3.34134e-09	2.08107e-09	1.60558
CpG_Content_50kbL2_1	0.0100519	0.0147352	0.000902368	1.46592	0.0897711	3.42046e-08	-1.78093e-07	1.4252e-07	-1.2496
MAF_Adj_ASMCL2_1	-2.34853e-14	-0.356885	0.146194	1.51961e+13	-6.22492e+12	0.00804206	-3.75262e-10	5.42149e-10	-0.692175
GTEx_eQTL_MaxCPPL2_1	0.0103404	0.139843	0.0502703	13.5239	4.86153	0.00208471	5.55301e-08	2.24811e-08	2.47008
BLUEPRINT_H3K27acQTL_MaxCPPL2_1	0.0165455	0.223328	0.0700285	13.4978	4.23247	0.00382932	5.99456e-08	2.93763e-08	2.04061
BLUEPRINT_H3K4me1QTL_MaxCPPL2_1	0.0133725	0.11045	0.0497373	8.25947	3.71936	0.0385066	1.43715e-08	2.5941e-08	0.554006
BLUEPRINT_DNA_methylation_MaxCPPL2_1	0.031731	0.234693	0.080602	7.39632	2.54017	0.0101144	2.50359e-08	1.66121e-08	1.50709
synonymousL2_1	0.00312003	-0.000630776	0.0556792	-0.20217	17.8457	0.945915	-6.62136e-08	6.56754e-08	-1.0082
non_synonymousL2_1	0.00271541	0.0169627	0.0409194	6.24683	15.0693	0.724332	-3.65923e-08	5.75254e-08	-0.636108
Conserved_Vertebrate_phastCons46wayL2_1	0.0294361	0.105042	0.116338	3.56849	3.95222	0.521651	-2.34863e-09	1.8516e-08	-0.126844
Conserved_Vertebrate_phastCons46way.extend.500L2_1	0.406971	0.643872	0.227995	1.58211	0.560226	0.291083	-8.92912e-09	7.31361e-09	-1.22089
Conserved_Mammal_phastCons46wayL2_1	0.0214395	0.124952	0.114934	5.82814	5.36084	0.370785	7.6958e-09	3.42512e-08	0.224687
Conserved_Mammal_phastCons46way.extend.500L2_1	0.33922	0.813371	0.205629	2.39777	0.606182	0.0139927	1.58618e-08	7.64467e-09	2.07488
Conserved_Primate_phastCons46wayL2_1	0.0192691	0.0314077	0.106242	1.62995	5.51358	0.908501	-9.27212e-09	2.43848e-08	-0.380242
Conserved_Primate_phastCons46way.extend.500L2_1	0.175819	0.126367	0.149867	0.71873	0.852391	0.739119	-1.03749e-08	5.90669e-09	-1.75646
BivFlnkL2_1	0.0135494	0.000262489	0.0626356	0.0193728	4.62276	0.832935	-5.68435e-08	3.04213e-08	-1.86854
BivFlnk.extend.500L2_1	0.0311793	0.291111	0.0920533	9.33666	2.95238	0.00396244	3.76156e-08	1.90663e-08	1.97289
Disease: Celiac_Disease pubmed ID : 34278373 (GCST90014443)
Category	Prop._SNPs	Prop._h2	Prop._h2_std_error	Enrichment	Enrichment_std_error	Enrichment_p	Coefficient	Coefficient_std_error	Coefficient_z-score
L2_0	0.00146851	0.0154903	0.0144338	10.5483	9.82889	0.304118	1.19986e-08	1.42381e-08	0.842713
baseL2_1	1	1	5.32839e-08	1	5.32839e-08	NA	-1.59432e-09	2.41301e-09	-0.660718
Coding_UCSCL2_1	0.0142749	0.0397205	0.130556	2.78254	9.14585	0.843313	1.38596e-08	2.12756e-08	0.651433
Coding_UCSC.extend.500L2_1	0.0636618	0.207508	0.132821	3.25954	2.08635	0.255504	2.60109e-09	5.52148e-09	0.471085
Conserved_LindbladTohL2_1	0.0256851	0.223751	0.190775	8.7113	7.42745	0.293285	3.17184e-08	2.14047e-08	1.48184
Conserved_LindbladToh.extend.500L2_1	0.330412	0.25839	0.244145	0.782024	0.73891	0.766457	-2.96196e-09	2.58626e-09	-1.14527
CTCF_HoffmanL2_1	0.0238662	0.00350424	0.208575	0.146829	8.73935	0.921046	8.37186e-09	1.88381e-08	0.444412
CTCF_Hoffman.extend.500L2_1	0.0708357	-0.272737	0.240933	-3.85028	3.4013	0.0978903	-1.02735e-08	8.02787e-09	-1.27973
DGF_ENCODEL2_1	0.136006	0.405798	0.444766	2.98368	3.27021	0.537425	7.11841e-09	7.63099e-09	0.932829
DGF_ENCODE.extend.500L2_1	0.53847	0.945708	0.293705	1.75629	0.545444	0.152155	3.53321e-09	3.01832e-09	1.17059
DHS_peaks_TrynkaL2_1	0.110583	-0.378379	0.452646	-3.42168	4.09327	0.248676	-1.09397e-08	1.16464e-08	-0.939313
DHS_TrynkaL2_1	0.166201	-0.317813	0.462541	-1.91223	2.78303	0.284949	-5.56962e-09	1.00004e-08	-0.55694
DHS_Trynka.extend.500L2_1	0.496042	0.377695	0.312519	0.761416	0.630026	0.698402	-1.12691e-09	4.11899e-09	-0.27359
Enhancer_AnderssonL2_1	0.00432768	0.0846891	0.106577	19.5692	24.6268	0.442977	1.26673e-08	4.56486e-08	0.277496
Enhancer_Andersson.extend.500L2_1	0.0190351	0.234921	0.11919	12.3415	6.26163	0.0688282	1.43957e-08	1.36702e-08	1.05308
Enhancer_HoffmanL2_1	0.0419892	0.08314	0.170531	1.98004	4.06132	0.808904	-7.78514e-10	1.15456e-08	-0.0674297
Enhancer_Hoffman.extend.500L2_1	0.0898451	0.252138	0.163269	2.80637	1.81723	0.29049	3.64473e-09	6.7886e-09	0.53689
FetalDHS_TrynkaL2_1	0.0839308	-0.170113	0.355027	-2.02682	4.23	0.46997	-5.24358e-10	1.10727e-08	-0.0473559
FetalDHS_Trynka.extend.500L2_1	0.283362	0.216217	0.29771	0.763042	1.05064	0.819706	1.62575e-09	4.51051e-09	0.360435
H3K27ac_HniszL2_1	0.389076	0.564693	0.163295	1.45137	0.419699	0.288876	-2.26297e-09	1.02883e-08	-0.219955
H3K27ac_Hnisz.extend.500L2_1	0.420486	0.631234	0.156675	1.5012	0.372605	0.18762	2.38027e-09	1.00957e-08	0.23577
H3K27ac_PGC2L2_1	0.268778	0.328614	0.291393	1.22262	1.08414	0.83459	4.34365e-09	8.97896e-09	0.483758
H3K27ac_PGC2.extend.500L2_1	0.335206	0.224369	0.182559	0.669346	0.544617	0.527102	-6.61714e-09	7.3006e-09	-0.906382
H3K4me1_peaks_TrynkaL2_1	0.169823	-0.0440983	0.364898	-0.259673	2.1487	0.548637	-2.84928e-09	5.38715e-09	-0.528903
H3K4me1_TrynkaL2_1	0.423685	0.591545	0.314208	1.39619	0.741608	0.592722	1.23092e-09	4.91936e-09	0.25022
H3K4me1_Trynka.extend.500L2_1	0.605819	0.955376	0.178192	1.577	0.294134	0.0361012	2.86881e-09	3.37034e-09	0.851194
H3K4me3_peaks_TrynkaL2_1	0.0416488	0.10188	0.237416	2.44616	5.70042	0.797972	6.46934e-09	1.13014e-08	0.572435
H3K4me3_TrynkaL2_1	0.133011	0.0755663	0.196173	0.568122	1.47487	0.768169	3.19927e-10	5.93865e-09	0.053872
H3K4me3_Trynka.extend.500L2_1	0.255139	0.225889	0.234056	0.885356	0.917366	0.900054	-8.62973e-10	3.92066e-09	-0.220109
H3K9ac_peaks_TrynkaL2_1	0.0384595	-0.29497	0.24323	-7.66962	6.32431	0.148581	-1.35919e-08	1.25095e-08	-1.08653
H3K9ac_TrynkaL2_1	0.125413	-0.412067	0.289984	-3.28568	2.31224	0.0221612	-1.23885e-08	7.32005e-09	-1.6924
H3K9ac_Trynka.extend.500L2_1	0.229855	0.10356	0.235935	0.450545	1.02645	0.582817	3.37085e-09	4.7916e-09	0.703492
Intron_UCSCL2_1	0.387473	0.463616	0.133858	1.19651	0.345465	0.549778	3.194e-09	2.16155e-08	0.147764
Intron_UCSC.extend.500L2_1	0.396796	0.489893	0.0974265	1.23462	0.245533	0.304624	-3.05832e-09	2.1646e-08	-0.141288
PromoterFlanking_HoffmanL2_1	0.00830845	-0.103441	0.111394	-12.4501	13.4073	0.285881	-2.27975e-08	2.52047e-08	-0.904492
PromoterFlanking_Hoffman.extend.500L2_1	0.0331865	0.0276225	0.135147	0.832341	4.07234	0.966876	5.42449e-09	9.95177e-09	0.545078
Promoter_UCSCL2_1	0.0463455	0.224543	0.194176	4.84499	4.18974	0.344524	2.13708e-08	2.87228e-08	0.744036
Promoter_UCSC.extend.500L2_1	0.0569346	0.135278	0.11521	2.37603	2.02354	0.487267	-1.34917e-08	2.27558e-08	-0.592893
Repressed_HoffmanL2_1	0.460873	0.19353	0.310024	0.41992	0.672688	0.377405	-4.79139e-10	2.83998e-09	-0.168712
Repressed_Hoffman.extend.500L2_1	0.718511	0.606399	0.119397	0.843967	0.166173	0.334498	2.15647e-09	2.53969e-09	0.84911
SuperEnhancer_HniszL2_1	0.16721	0.561677	0.135614	3.35911	0.811043	0.000773497	3.57312e-09	3.05589e-08	0.116926
SuperEnhancer_Hnisz.extend.500L2_1	0.170383	0.56642	0.131897	3.32439	0.774119	0.00058456	1.32984e-09	3.03016e-08	0.0438869
TFBS_ENCODEL2_1	0.131228	0.472627	0.343391	3.60157	2.61675	0.288476	8.89719e-09	7.14228e-09	1.24571
TFBS_ENCODE.extend.500L2_1	0.341215	0.0759761	0.29916	0.222664	0.876751	0.368324	-5.59882e-09	3.91901e-09	-1.42863
Transcr_HoffmanL2_1	0.345968	0.549335	0.258515	1.58782	0.747224	0.413022	1.98387e-09	2.84369e-09	0.697639
Transcr_Hoffman.extend.500L2_1	0.762095	0.662987	0.182365	0.869954	0.239295	0.582502	-1.461e-09	2.3023e-09	-0.634582
TSS_HoffmanL2_1	0.0178321	0.167744	0.122265	9.40688	6.85647	0.205983	2.32428e-08	2.04424e-08	1.13699
TSS_Hoffman.extend.500L2_1	0.0343534	0.0773847	0.120121	2.25261	3.49663	0.716896	-9.66071e-09	1.4189e-08	-0.680857
UTR_3_UCSCL2_1	0.0111859	-0.0533701	0.0837239	-4.77119	7.48476	0.421437	-1.99911e-08	1.91611e-08	-1.04332
UTR_3_UCSC.extend.500L2_1	0.0264553	0.0154427	0.0787979	0.583729	2.97853	0.888213	1.67346e-09	7.44034e-09	0.224918
UTR_5_UCSCL2_1	0.00548417	-0.0737624	0.0624076	-13.4501	11.3796	0.158282	-3.09115e-08	1.77427e-08	-1.74221
UTR_5_UCSC.extend.500L2_1	0.0268651	0.026823	0.0713629	0.998432	2.65634	0.999528	-1.31284e-10	5.93791e-09	-0.0221095
WeakEnhancer_HoffmanL2_1	0.0209872	0.174452	0.19933	8.31231	9.49772	0.415598	9.67454e-09	1.76659e-08	0.54764
WeakEnhancer_Hoffman.extend.500L2_1	0.0887866	0.414663	0.211717	4.67034	2.38456	0.110137	6.15978e-09	6.17134e-09	0.998126
GERP.NSL2_1	1.74532	1.43907	0.69733	0.824533	0.399543	0.66018	-5.26487e-10	7.2171e-10	-0.729499
GERP.RSsup4L2_1	0.00814993	0.134433	0.125035	16.495	15.3418	0.285628	2.72054e-08	2.72489e-08	0.998402
MAFbin1L2_1	0.102357	0.110743	0.0798452	1.08193	0.780063	0.91559	8.81671e-10	1.63833e-09	0.538151
MAFbin2L2_1	0.0998554	0.116314	0.0822207	1.16482	0.823398	0.839674	9.63312e-10	1.67163e-09	0.576271
MAFbin3L2_1	0.0996066	0.0956179	0.0646596	0.959955	0.64915	0.950332	6.44492e-10	1.27301e-09	0.506273
MAFbin4L2_1	0.100696	0.0933294	0.0711426	0.926846	0.706511	0.917039	6.35378e-10	1.41111e-09	0.450268
MAFbin5L2_1	0.0983171	0.0410379	0.070942	0.417403	0.721563	0.416344	-1.28999e-10	1.35771e-09	-0.0950123
MAFbin6L2_1	0.0996422	0.203018	0.0812408	2.03747	0.815326	0.171325	2.33488e-09	1.43788e-09	1.62384
MAFbin7L2_1	0.0997338	0.133959	0.0817803	1.34317	0.819986	0.670524	1.26748e-09	1.56771e-09	0.808487
MAFbin8L2_1	0.100229	0.0468655	0.0684747	0.467583	0.68318	0.427398	-4.71308e-11	1.23932e-09	-0.0380295
MAFbin9L2_1	0.1011	0.0842387	0.0757486	0.833222	0.749244	0.822944	5.06293e-10	1.49045e-09	0.339691
MAFbin10L2_1	0.0984626	0.0748765	0.0693465	0.760457	0.704293	0.733316	4.03473e-10	1.33464e-09	0.302307
MAF_Adj_Predicted_Allele_AgeL2_1	3.39244e-06	-0.67318	0.333479	-198435	98300.8	0.0567816	-1.17583e-09	6.46113e-10	-1.81986
MAF_Adj_LLD_AFRL2_1	0.00279647	-0.51827	0.148319	-185.33	53.0377	0.028697	-2.63828e-10	4.11725e-10	-0.640788
Recomb_Rate_10kbL2_1	1.55242	2.37287	0.858646	1.5285	0.5531	0.403246	8.9746e-11	2.66338e-10	0.336963
Nucleotide_Diversity_10kbL2_1	4.6087	5.03423	0.442168	1.09233	0.095942	0.295766	1.04358e-10	1.71625e-10	0.608058
Backgrd_Selection_StatL2_1	0.17772	0.206342	0.0283475	1.16105	0.159507	0.233284	1.42315e-09	1.29235e-09	1.10121
CpG_Content_50kbL2_1	0.0100519	0.0121224	0.000843293	1.20599	0.0838941	0.0214112	-2.11281e-08	8.06249e-08	-0.262054
MAF_Adj_ASMCL2_1	-2.34853e-14	0.231445	0.2224	-9.85492e+12	-9.46977e+12	0.247478	7.19126e-10	4.12416e-10	1.74369
GTEx_eQTL_MaxCPPL2_1	0.0103404	0.0243762	0.0569011	2.35737	5.50279	0.801966	2.55389e-09	1.47025e-08	0.173704
BLUEPRINT_H3K27acQTL_MaxCPPL2_1	0.0165455	0.179832	0.0755612	10.8689	4.56686	0.0234194	3.49299e-08	1.51442e-08	2.30649
BLUEPRINT_H3K4me1QTL_MaxCPPL2_1	0.0133725	-0.0250202	0.0662231	-1.87101	4.95217	0.562568	-1.8235e-08	1.77936e-08	-1.02481
BLUEPRINT_DNA_methylation_MaxCPPL2_1	0.031731	-0.0346983	0.0914239	-1.09351	2.88122	0.457563	-1.10381e-08	9.37832e-09	-1.17698
synonymousL2_1	0.00312003	0.0319798	0.0826834	10.2498	26.5008	0.728146	-9.95308e-11	4.63831e-08	-0.00214584
non_synonymousL2_1	0.00271541	0.0260403	0.0657431	9.58981	24.2111	0.715867	-4.13521e-09	3.58153e-08	-0.115459
Conserved_Vertebrate_phastCons46wayL2_1	0.0294361	0.0271845	0.177563	0.923511	6.03216	0.989796	4.23996e-11	1.35947e-08	0.00311883
Conserved_Vertebrate_phastCons46way.extend.500L2_1	0.406971	0.390272	0.298169	0.958969	0.732654	0.955107	-7.84126e-10	4.77334e-09	-0.164272
Conserved_Mammal_phastCons46wayL2_1	0.0214395	-0.0298895	0.161293	-1.39414	7.5232	0.745379	-3.86163e-08	2.24831e-08	-1.71757
Conserved_Mammal_phastCons46way.extend.500L2_1	0.33922	0.383189	0.291557	1.12962	0.859494	0.878733	2.14055e-09	5.39433e-09	0.396815
Conserved_Primate_phastCons46wayL2_1	0.0192691	0.117835	0.173165	6.11526	8.9867	0.566322	6.10934e-09	1.9069e-08	0.320381
Conserved_Primate_phastCons46way.extend.500L2_1	0.175819	0.407026	0.233988	2.31503	1.33084	0.303938	2.90396e-09	3.69742e-09	0.7854
BivFlnkL2_1	0.0135494	0.0498377	0.115899	3.67823	8.55384	0.755502	9.39122e-09	2.17633e-08	0.431516
BivFlnk.extend.500L2_1	0.0311793	0.020799	0.126879	0.667076	4.06934	0.934293	-5.91205e-09	1.33901e-08	-0.441522
Disease: psoriasis pubmed ID : 34278373 (GCST90014456)
Category	Prop._SNPs	Prop._h2	Prop._h2_std_error	Enrichment	Enrichment_std_error	Enrichment_p	Coefficient	Coefficient_std_error	Coefficient_z-score
L2_0	0.00146851	0.0116379	0.0132893	7.92496	9.04954	0.439741	8.34564e-09	2.66686e-08	0.312939
baseL2_1	1	1	9.30692e-08	1	9.30692e-08	NA	-1.39944e-09	2.56311e-09	-0.545991
Coding_UCSCL2_1	0.0142749	0.0364993	0.0620592	2.55689	4.34743	0.719624	-7.96801e-09	2.19558e-08	-0.362911
Coding_UCSC.extend.500L2_1	0.0636618	0.282326	0.0978666	4.43478	1.53729	0.00512747	5.09742e-09	6.13478e-09	0.830906
Conserved_LindbladTohL2_1	0.0256851	0.0732543	0.108804	2.85201	4.23609	0.653654	-1.94743e-09	2.50151e-08	-0.0778503
Conserved_LindbladToh.extend.500L2_1	0.330412	0.641824	0.138703	1.94249	0.419788	0.0375785	-1.45223e-09	4.6407e-09	-0.312934
CTCF_HoffmanL2_1	0.0238662	0.0883242	0.0984539	3.70081	4.12525	0.496563	1.04636e-08	1.84922e-08	0.565836
CTCF_Hoffman.extend.500L2_1	0.0708357	0.0355592	0.0982855	0.501995	1.38751	0.719026	-9.19918e-09	8.94273e-09	-1.02868
DGF_ENCODEL2_1	0.136006	0.141265	0.225078	1.03867	1.65492	0.981363	-1.07623e-08	7.98375e-09	-1.34803
DGF_ENCODE.extend.500L2_1	0.53847	0.904311	0.157415	1.67941	0.292337	0.0101969	1.2054e-09	3.18749e-09	0.378165
DHS_peaks_TrynkaL2_1	0.110583	0.238739	0.220166	2.15891	1.99096	0.561951	-2.32833e-09	1.48597e-08	-0.156687
DHS_TrynkaL2_1	0.166201	0.335688	0.30091	2.01978	1.81052	0.569312	-7.87155e-09	1.52803e-08	-0.515144
DHS_Trynka.extend.500L2_1	0.496042	0.871111	0.166392	1.75612	0.33544	0.0299695	2.9951e-09	4.46764e-09	0.670399
Enhancer_AnderssonL2_1	0.00432768	0.121554	0.0761274	28.0875	17.5908	0.117148	2.97128e-08	5.77094e-08	0.514869
Enhancer_Andersson.extend.500L2_1	0.0190351	0.350204	0.106078	18.3978	5.57278	0.000185104	3.68684e-08	1.59503e-08	2.31146
Enhancer_HoffmanL2_1	0.0419892	0.219667	0.113815	5.23152	2.71058	0.106022	-1.53908e-08	1.49585e-08	-1.02891
Enhancer_Hoffman.extend.500L2_1	0.0898451	0.704082	0.157323	7.83661	1.75105	5.50485e-07	2.44813e-08	9.90531e-09	2.47153
FetalDHS_TrynkaL2_1	0.0839308	0.355108	0.191256	4.23096	2.27873	0.153129	7.05673e-09	1.29697e-08	0.544092
FetalDHS_Trynka.extend.500L2_1	0.283362	0.605081	0.188773	2.13537	0.666191	0.0837214	-3.26163e-09	5.70301e-09	-0.571914
H3K27ac_HniszL2_1	0.389076	1.05062	0.152967	2.70029	0.393155	1.56612e-11	9.40231e-09	9.87422e-09	0.952207
H3K27ac_Hnisz.extend.500L2_1	0.420486	1.00645	0.142071	2.39355	0.337872	2.1993e-07	-4.12954e-09	1.02806e-08	-0.401682
H3K27ac_PGC2L2_1	0.268778	0.867192	0.197478	3.22642	0.734725	0.000536207	8.67108e-09	1.12405e-08	0.771414
H3K27ac_PGC2.extend.500L2_1	0.335206	0.719161	0.127595	2.14543	0.380647	0.000771298	-1.09821e-08	9.82603e-09	-1.11765
H3K4me1_peaks_TrynkaL2_1	0.169823	0.31314	0.228414	1.84392	1.34501	0.527048	-4.53434e-09	7.01499e-09	-0.646379
H3K4me1_TrynkaL2_1	0.423685	0.645996	0.185687	1.52471	0.438267	0.232518	-4.85086e-09	5.35877e-09	-0.905219
H3K4me1_Trynka.extend.500L2_1	0.605819	0.915082	0.103325	1.51049	0.170554	0.00528405	1.95077e-09	3.75178e-09	0.519958
H3K4me3_peaks_TrynkaL2_1	0.0416488	0.135748	0.140357	3.25935	3.37001	0.508617	-1.77878e-08	1.59574e-08	-1.11471
H3K4me3_TrynkaL2_1	0.133011	0.642634	0.188736	4.83145	1.41896	0.00211796	3.61107e-09	1.00345e-08	0.359866
H3K4me3_Trynka.extend.500L2_1	0.255139	0.929335	0.193471	3.64246	0.758297	7.09524e-07	6.40613e-09	5.96647e-09	1.07369
H3K9ac_peaks_TrynkaL2_1	0.0384595	0.307378	0.19211	7.99226	4.99512	0.124292	1.48517e-08	1.97426e-08	0.752269
H3K9ac_TrynkaL2_1	0.125413	0.470486	0.147223	3.7515	1.17391	0.0177186	-7.60074e-09	9.55711e-09	-0.795297
H3K9ac_Trynka.extend.500L2_1	0.229855	0.639071	0.156714	2.78033	0.681798	0.00445897	-1.64579e-09	5.57124e-09	-0.295408
Intron_UCSCL2_1	0.387473	0.457694	0.0669969	1.18123	0.172907	0.292366	-2.17809e-09	2.63342e-08	-0.0827096
Intron_UCSC.extend.500L2_1	0.396796	0.501854	0.0635512	1.26476	0.160161	0.0674305	1.30847e-09	2.62758e-08	0.0497973
PromoterFlanking_HoffmanL2_1	0.00830845	0.124885	0.0981316	15.0311	11.8111	0.240227	4.68723e-08	4.51769e-08	1.03753
PromoterFlanking_Hoffman.extend.500L2_1	0.0331865	0.180122	0.0892729	5.42757	2.69004	0.112261	-8.80459e-09	1.4587e-08	-0.603593
Promoter_UCSCL2_1	0.0463455	0.342687	0.125587	7.39417	2.70979	0.0099	-1.58996e-08	2.68561e-08	-0.592028
Promoter_UCSC.extend.500L2_1	0.0569346	0.451392	0.130365	7.92825	2.28973	0.000290903	2.48212e-08	2.33517e-08	1.06293
Repressed_HoffmanL2_1	0.460873	0.159426	0.162477	0.345921	0.352542	0.0803015	-1.93074e-11	3.29758e-09	-0.00585503
Repressed_Hoffman.extend.500L2_1	0.718511	0.232399	0.125399	0.323445	0.174526	2.86313e-09	5.82553e-10	2.73972e-09	0.212632
SuperEnhancer_HniszL2_1	0.16721	0.562161	0.0905095	3.36201	0.541293	3.07094e-09	-1.75681e-08	4.1622e-08	-0.422086
SuperEnhancer_Hnisz.extend.500L2_1	0.170383	0.583123	0.0932958	3.42242	0.547565	2.84286e-10	1.71236e-08	4.12859e-08	0.414756
TFBS_ENCODEL2_1	0.131228	0.966676	0.232908	7.36637	1.77483	0.000112632	1.75968e-08	9.38119e-09	1.87576
TFBS_ENCODE.extend.500L2_1	0.341215	1.03721	0.201391	3.03977	0.590218	0.000257173	2.07451e-10	4.38005e-09	0.0473626
Transcr_HoffmanL2_1	0.345968	0.189603	0.164072	0.548036	0.474241	0.304658	-1.71218e-09	3.13418e-09	-0.546293
Transcr_Hoffman.extend.500L2_1	0.762095	0.587151	0.120868	0.770444	0.1586	0.167825	5.21959e-10	2.75832e-09	0.189231
TSS_HoffmanL2_1	0.0178321	0.407179	0.120943	22.8341	6.78231	1.76226e-05	8.35883e-08	2.76448e-08	3.02365
TSS_Hoffman.extend.500L2_1	0.0343534	0.308686	0.0968363	8.98561	2.81883	0.000457599	-3.98395e-08	1.57574e-08	-2.52831
UTR_3_UCSCL2_1	0.0111859	0.0576674	0.0390712	5.15536	3.49289	0.225112	1.43004e-08	2.01822e-08	0.708562
UTR_3_UCSC.extend.500L2_1	0.0264553	0.0975354	0.0534828	3.6868	2.02163	0.182157	-3.63457e-09	9.78802e-09	-0.371329
UTR_5_UCSCL2_1	0.00548417	0.0197095	0.0344346	3.59389	6.2789	0.685006	-1.5152e-08	2.52419e-08	-0.600269
UTR_5_UCSC.extend.500L2_1	0.0268651	0.204808	0.0881268	7.62357	3.28035	0.0123978	7.05722e-09	1.15275e-08	0.612206
WeakEnhancer_HoffmanL2_1	0.0209872	0.28967	0.118647	13.8022	5.65331	0.0160542	4.47599e-08	1.9569e-08	2.28729
WeakEnhancer_Hoffman.extend.500L2_1	0.0887866	0.182909	0.106966	2.0601	1.20475	0.37961	-1.5972e-08	6.01715e-09	-2.65442
GERP.NSL2_1	1.74532	2.76082	0.383713	1.58184	0.219853	0.00933024	7.35334e-10	8.20805e-10	0.895869
GERP.RSsup4L2_1	0.00814993	0.00833011	0.0552419	1.02211	6.77821	0.997401	-6.65702e-09	2.59158e-08	-0.256871
MAFbin1L2_1	0.102357	0.0777004	0.0426883	0.759109	0.417052	0.538612	4.25235e-10	1.46425e-09	0.290411
MAFbin2L2_1	0.0998554	0.0783633	0.0377224	0.784768	0.37777	0.560313	3.35169e-10	1.20315e-09	0.278575
MAFbin3L2_1	0.0996066	-0.0111976	0.0468054	-0.112418	0.469903	0.00490812	-2.40366e-09	1.38191e-09	-1.73937
MAFbin4L2_1	0.100696	0.103063	0.045128	1.02351	0.448163	0.957768	8.14984e-10	1.57505e-09	0.517432
MAFbin5L2_1	0.0983171	0.184526	0.0488949	1.87684	0.497318	0.0516135	3.20517e-09	1.51015e-09	2.12242
MAFbin6L2_1	0.0996422	0.0657734	0.0439388	0.660096	0.440966	0.442961	-5.87344e-10	1.49912e-09	-0.391792
MAFbin7L2_1	0.0997338	0.0739892	0.0405573	0.741867	0.406656	0.53195	-5.0293e-10	1.45199e-09	-0.346374
MAFbin8L2_1	0.100229	0.136342	0.0475755	1.3603	0.474666	0.418752	1.16413e-09	1.5218e-09	0.764967
MAFbin9L2_1	0.1011	0.136712	0.0421101	1.35225	0.41652	0.376965	9.70144e-10	1.46994e-09	0.659988
MAFbin10L2_1	0.0984626	0.154728	0.0433246	1.57144	0.440011	0.193119	1.30185e-09	1.47407e-09	0.883167
MAF_Adj_Predicted_Allele_AgeL2_1	3.39244e-06	-0.385383	0.243281	-113601	71712.8	0.179354	-5.91916e-10	1.01477e-09	-0.583301
MAF_Adj_LLD_AFRL2_1	0.00279647	-0.523505	0.0951526	-187.202	34.0259	0.00152011	-3.23706e-10	4.54443e-10	-0.712313
Recomb_Rate_10kbL2_1	1.55242	2.00631	0.497614	1.29237	0.32054	0.402402	-7.28232e-11	2.97364e-10	-0.244896
Nucleotide_Diversity_10kbL2_1	4.6087	4.26422	0.341132	0.925255	0.0740192	0.250519	2.16539e-11	2.07948e-10	0.104132
Backgrd_Selection_StatL2_1	0.17772	0.230919	0.0249286	1.29934	0.140269	0.000442173	-3.26123e-10	1.40306e-09	-0.232437
CpG_Content_50kbL2_1	0.0100519	0.0136704	0.000613602	1.35998	0.0610436	9.15056e-08	-1.30157e-07	9.15735e-08	-1.42134
MAF_Adj_ASMCL2_1	-2.34853e-14	-0.309435	0.182791	1.31757e+13	-7.78321e+12	0.0429718	-1.70353e-10	5.7349e-10	-0.297045
GTEx_eQTL_MaxCPPL2_1	0.0103404	0.0600693	0.0457997	5.80918	4.42919	0.261451	1.28774e-08	2.27082e-08	0.567083
BLUEPRINT_H3K27acQTL_MaxCPPL2_1	0.0165455	0.234217	0.0808409	14.1559	4.88596	0.00894417	6.6005e-08	3.04679e-08	2.16638
BLUEPRINT_H3K4me1QTL_MaxCPPL2_1	0.0133725	0.103092	0.0356114	7.70923	2.66302	0.0260499	1.31139e-08	1.9139e-08	0.685193
BLUEPRINT_DNA_methylation_MaxCPPL2_1	0.031731	0.153229	0.0625413	4.82901	1.97099	0.0866502	6.09879e-09	1.25145e-08	0.487336
synonymousL2_1	0.00312003	0.00541409	0.0508504	1.73527	16.2981	0.963832	-7.59305e-09	5.2817e-08	-0.143761
non_synonymousL2_1	0.00271541	-0.0155631	0.0342077	-5.73138	12.5976	0.592644	-2.7456e-08	4.0859e-08	-0.671969
Conserved_Vertebrate_phastCons46wayL2_1	0.0294361	0.0450648	0.0956028	1.53094	3.24781	0.868572	-2.45458e-09	1.64013e-08	-0.149658
Conserved_Vertebrate_phastCons46way.extend.500L2_1	0.406971	0.562055	0.156035	1.38107	0.383405	0.328053	-1.11741e-08	5.7981e-09	-1.92721
Conserved_Mammal_phastCons46wayL2_1	0.0214395	0.0663083	0.0960437	3.09282	4.47976	0.635512	2.2417e-09	2.91934e-08	0.0767878
Conserved_Mammal_phastCons46way.extend.500L2_1	0.33922	0.775476	0.158228	2.28606	0.466447	0.00775864	1.28168e-08	6.85424e-09	1.86991
Conserved_Primate_phastCons46wayL2_1	0.0192691	0.101976	0.110661	5.2922	5.74294	0.448441	1.37476e-08	2.88042e-08	0.477278
Conserved_Primate_phastCons46way.extend.500L2_1	0.175819	0.428467	0.152201	2.43697	0.865665	0.0560152	-6.00202e-10	4.65595e-09	-0.128911
BivFlnkL2_1	0.0135494	0.0545423	0.0628533	4.02545	4.63883	0.522494	-2.52008e-08	2.29701e-08	-1.09711
BivFlnk.extend.500L2_1	0.0311793	0.197814	0.0747978	6.3444	2.39896	0.00920587	4.0297e-09	1.30923e-08	0.307791
Disease: T2D pubmed ID : 30054458
Category	Prop._SNPs	Prop._h2	Prop._h2_std_error	Enrichment	Enrichment_std_error	Enrichment_p	Coefficient	Coefficient_std_error	Coefficient_z-score
L2_0	0.00146851	-0.0036349	0.00281507	-2.47524	1.91696	0.0707752	-4.12254e-08	1.81055e-08	-2.27696
baseL2_1	1	1	3.39293e-08	1	3.39293e-08	NA	-2.25221e-09	4.41132e-09	-0.510553
Coding_UCSCL2_1	0.0142749	0.0440003	0.0333112	3.08235	2.33355	0.373468	4.70409e-08	3.10366e-08	1.51566
Coding_UCSC.extend.500L2_1	0.0636618	0.0776839	0.0453297	1.22026	0.71204	0.75792	-2.87146e-08	1.20139e-08	-2.39013
Conserved_LindbladTohL2_1	0.0256851	0.0675187	0.051005	2.62871	1.98578	0.407662	-2.98387e-08	3.82733e-08	-0.779622
Conserved_LindbladToh.extend.500L2_1	0.330412	0.711885	0.0790952	2.15454	0.239383	5.15063e-07	1.40053e-09	5.01774e-09	0.279115
CTCF_HoffmanL2_1	0.0238662	-0.0598638	0.0513466	-2.50831	2.15144	0.0924516	-3.02659e-08	2.9837e-08	-1.01437
CTCF_Hoffman.extend.500L2_1	0.0708357	-0.00919619	0.0382318	-0.129824	0.539725	0.0403711	-6.66111e-09	1.33398e-08	-0.49934
DGF_ENCODEL2_1	0.136006	0.157857	0.154193	1.16067	1.13373	0.886491	-5.7234e-09	1.30783e-08	-0.437626
DGF_ENCODE.extend.500L2_1	0.53847	0.707737	0.0701353	1.31435	0.130249	0.0161689	-1.29401e-09	4.25142e-09	-0.304372
DHS_peaks_TrynkaL2_1	0.110583	0.121984	0.149654	1.1031	1.35332	0.938879	-9.1587e-09	2.18201e-08	-0.419737
DHS_TrynkaL2_1	0.166201	0.279505	0.135556	1.68173	0.815615	0.396771	1.75471e-08	1.76279e-08	0.995418
DHS_Trynka.extend.500L2_1	0.496042	0.708497	0.0823785	1.4283	0.166072	0.0119624	-4.94395e-09	5.62646e-09	-0.878696
Enhancer_AnderssonL2_1	0.00432768	-0.0256001	0.0170726	-5.91542	3.94499	0.0847598	-6.25559e-08	5.08372e-08	-1.23051
Enhancer_Andersson.extend.500L2_1	0.0190351	-0.0108644	0.0261979	-0.570757	1.3763	0.255113	-1.69709e-08	2.07881e-08	-0.816377
Enhancer_HoffmanL2_1	0.0419892	0.0551909	0.0672683	1.31441	1.60204	0.846068	-3.29077e-08	3.73097e-08	-0.882016
Enhancer_Hoffman.extend.500L2_1	0.0898451	0.222517	0.0522892	2.47667	0.581992	0.00958279	1.07322e-08	1.91076e-08	0.561672
FetalDHS_TrynkaL2_1	0.0839308	0.0519713	0.110059	0.619216	1.3113	0.770697	-3.16104e-08	2.08312e-08	-1.51745
FetalDHS_Trynka.extend.500L2_1	0.283362	0.547469	0.0883927	1.93205	0.311943	0.00217936	8.45348e-09	6.30014e-09	1.34179
H3K27ac_HniszL2_1	0.389076	0.626241	0.0480788	1.60956	0.123572	6.14913e-07	-1.62444e-09	1.5316e-08	-0.106061
H3K27ac_Hnisz.extend.500L2_1	0.420486	0.652353	0.0469095	1.55142	0.11156	2.68831e-06	-3.47654e-09	1.48288e-08	-0.234445
H3K27ac_PGC2L2_1	0.268778	0.681139	0.123952	2.53421	0.461169	0.000606329	2.00574e-08	1.89036e-08	1.06103
H3K27ac_PGC2.extend.500L2_1	0.335206	0.674144	0.0651318	2.01113	0.194304	5.29773e-07	-6.89986e-09	1.51439e-08	-0.45562
H3K4me1_peaks_TrynkaL2_1	0.169823	0.662219	0.204939	3.89947	1.20679	0.0139103	3.37748e-08	1.93463e-08	1.7458
H3K4me1_TrynkaL2_1	0.423685	0.758356	0.104431	1.78991	0.246484	0.00107511	-5.54179e-09	8.86137e-09	-0.625387
H3K4me1_Trynka.extend.500L2_1	0.605819	0.822711	0.0436321	1.35801	0.0720216	7.44759e-06	-3.6672e-09	7.17714e-09	-0.510955
H3K4me3_peaks_TrynkaL2_1	0.0416488	0.121335	0.0633483	2.91328	1.52101	0.198592	1.14338e-08	2.17689e-08	0.525236
H3K4me3_TrynkaL2_1	0.133011	0.336342	0.083109	2.52869	0.62483	0.0106515	-7.06851e-09	1.08617e-08	-0.650771
H3K4me3_Trynka.extend.500L2_1	0.255139	0.532333	0.0773128	2.08644	0.303022	0.000288654	2.74302e-09	7.35873e-09	0.372757
H3K9ac_peaks_TrynkaL2_1	0.0384595	-0.0174379	0.0807942	-0.453411	2.10076	0.489694	-6.767e-08	3.29825e-08	-2.0517
H3K9ac_TrynkaL2_1	0.125413	0.481501	0.0939392	3.83933	0.74904	6.33984e-05	4.23294e-08	1.81865e-08	2.32752
H3K9ac_Trynka.extend.500L2_1	0.229855	0.525659	0.0637129	2.28692	0.277187	1.54562e-06	-8.38447e-09	9.41942e-09	-0.890126
Intron_UCSCL2_1	0.387473	0.51505	0.0429427	1.32925	0.110828	0.00284801	2.45336e-08	4.03527e-08	0.607979
Intron_UCSC.extend.500L2_1	0.396796	0.519409	0.0356182	1.30901	0.0897643	0.000580976	-2.56277e-08	4.02755e-08	-0.63631
PromoterFlanking_HoffmanL2_1	0.00830845	-0.00497344	0.028604	-0.5986	3.44276	0.643777	-4.58496e-08	4.58395e-08	-1.00022
PromoterFlanking_Hoffman.extend.500L2_1	0.0331865	0.0581993	0.050488	1.7537	1.52134	0.622211	-3.3542e-09	2.40789e-08	-0.1393
Promoter_UCSCL2_1	0.0463455	0.0912811	0.031058	1.96958	0.670141	0.155584	-2.2842e-08	3.31979e-08	-0.688053
Promoter_UCSC.extend.500L2_1	0.0569346	0.132491	0.0330847	2.32707	0.581101	0.01884	2.22005e-08	3.12857e-08	0.709605
Repressed_HoffmanL2_1	0.460873	0.207835	0.109093	0.450959	0.23671	0.0242822	2.51767e-09	7.49136e-09	0.336077
Repressed_Hoffman.extend.500L2_1	0.718511	0.483439	0.0505964	0.672834	0.0704184	1.41368e-06	1.36851e-10	6.43458e-09	0.0212681
SuperEnhancer_HniszL2_1	0.16721	0.353644	0.0491786	2.11497	0.294113	7.90097e-05	-2.65461e-08	7.23674e-08	-0.366824
SuperEnhancer_Hnisz.extend.500L2_1	0.170383	0.367151	0.0392534	2.15486	0.230383	4.32441e-07	2.90031e-08	7.04513e-08	0.411676
TFBS_ENCODEL2_1	0.131228	0.157997	0.102701	1.20399	0.782612	0.793962	-7.3906e-09	1.03538e-08	-0.713807
TFBS_ENCODE.extend.500L2_1	0.341215	0.545997	0.083086	1.60016	0.243501	0.0140335	5.40705e-09	6.21434e-09	0.870092
Transcr_HoffmanL2_1	0.345968	0.618627	0.107571	1.78811	0.310927	0.0120368	1.4331e-08	6.825e-09	2.09977
Transcr_Hoffman.extend.500L2_1	0.762095	0.726787	0.0463788	0.95367	0.0608569	0.448841	-5.72055e-09	3.9881e-09	-1.43441
TSS_HoffmanL2_1	0.0178321	0.0529805	0.0547293	2.97107	3.06915	0.526162	-4.22635e-09	5.56859e-08	-0.0758963
TSS_Hoffman.extend.500L2_1	0.0343534	0.114395	0.0386594	3.32996	1.12535	0.0353253	1.0697e-08	2.90112e-08	0.368719
UTR_3_UCSCL2_1	0.0111859	0.0314178	0.0212069	2.80869	1.89586	0.336903	-8.1547e-09	2.61195e-08	-0.312207
UTR_3_UCSC.extend.500L2_1	0.0264553	0.0467023	0.0281983	1.76533	1.06589	0.474724	-5.03033e-10	1.6027e-08	-0.0313866
UTR_5_UCSCL2_1	0.00548417	-0.00123412	0.0263609	-0.225032	4.80673	0.800139	-2.41232e-08	6.12093e-08	-0.394111
UTR_5_UCSC.extend.500L2_1	0.0268651	0.0177273	0.0330453	0.659864	1.23005	0.781928	-5.72559e-09	1.66291e-08	-0.344312
WeakEnhancer_HoffmanL2_1	0.0209872	0.0710362	0.074514	3.38474	3.55045	0.497254	1.85246e-08	4.31927e-08	0.428883
WeakEnhancer_Hoffman.extend.500L2_1	0.0887866	0.126999	0.0628196	1.43038	0.707535	0.541944	-1.31968e-08	1.48476e-08	-0.888816
GERP.NSL2_1	1.74532	2.70343	0.206753	1.54896	0.118462	1.26308e-06	-9.62049e-10	1.3128e-09	-0.732823
GERP.RSsup4L2_1	0.00814993	0.0752218	0.0277421	9.22975	3.40397	0.0163617	6.29568e-08	4.65928e-08	1.35121
MAFbin1L2_1	0.102357	0.057292	0.0140329	0.559726	0.137097	0.000795284	2.15609e-09	1.49061e-09	1.44645
MAFbin2L2_1	0.0998554	0.0650586	0.0151914	0.651528	0.152134	0.016929	2.88266e-09	1.54896e-09	1.86103
MAFbin3L2_1	0.0996066	0.0498137	0.0156503	0.500104	0.157121	0.00113887	1.56157e-09	1.51292e-09	1.03216
MAFbin4L2_1	0.100696	0.07636	0.014865	0.758325	0.147623	0.101571	4.01381e-09	1.62557e-09	2.46917
MAFbin5L2_1	0.0983171	0.100618	0.0191856	1.02341	0.19514	0.904502	6.46675e-09	1.89625e-09	3.41029
MAFbin6L2_1	0.0996422	0.124458	0.0180295	1.24904	0.180942	0.170798	8.48556e-09	1.99167e-09	4.26053
MAFbin7L2_1	0.0997338	0.109959	0.0237255	1.10253	0.237888	0.662908	7.20307e-09	2.48356e-09	2.9003
MAFbin8L2_1	0.100229	0.111678	0.0260566	1.11423	0.25997	0.658968	7.26298e-09	2.63547e-09	2.75586
MAFbin9L2_1	0.1011	0.129705	0.0358907	1.28294	0.355002	0.43148	8.77425e-09	3.03229e-09	2.89361
MAFbin10L2_1	0.0984626	0.175057	0.0458736	1.77791	0.465899	0.088431	1.32982e-08	5.35582e-09	2.48295
MAF_Adj_Predicted_Allele_AgeL2_1	3.39244e-06	-0.301771	0.0754209	-88954.2	22232.1	0.000324568	-1.34657e-09	1.01638e-09	-1.32487
MAF_Adj_LLD_AFRL2_1	0.00279647	-0.398202	0.0433847	-142.394	15.5141	4.03854e-10	-1.08049e-09	6.55328e-10	-1.64877
Recomb_Rate_10kbL2_1	1.55242	1.69071	0.274172	1.08908	0.176609	0.619067	-2.67599e-10	5.05843e-10	-0.529016
Nucleotide_Diversity_10kbL2_1	4.6087	3.67818	0.135332	0.798097	0.0293645	1.38652e-12	-5.80941e-10	2.96013e-10	-1.96255
Backgrd_Selection_StatL2_1	0.17772	0.217872	0.00907104	1.22593	0.0510413	2.57045e-08	-2.97113e-09	3.50291e-09	-0.848189
CpG_Content_50kbL2_1	0.0100519	0.0123029	0.000295579	1.22394	0.0294054	1.18524e-12	2.63946e-07	1.69314e-07	1.55892
MAF_Adj_ASMCL2_1	-2.34853e-14	-0.400364	0.0766311	1.70475e+13	-3.26294e+12	2.74542e-09	-1.16345e-09	8.21309e-10	-1.41658
GTEx_eQTL_MaxCPPL2_1	0.0103404	0.0411313	0.0153952	3.97772	1.48883	0.0468684	3.64532e-08	2.52945e-08	1.44115
BLUEPRINT_H3K27acQTL_MaxCPPL2_1	0.0165455	0.0240434	0.0210346	1.45317	1.27131	0.72321	-1.733e-08	2.54836e-08	-0.680043
BLUEPRINT_H3K4me1QTL_MaxCPPL2_1	0.0133725	0.0355307	0.0182114	2.65699	1.36185	0.231176	1.7027e-08	2.8443e-08	0.598637
BLUEPRINT_DNA_methylation_MaxCPPL2_1	0.031731	0.108682	0.0295485	3.4251	0.93122	0.0128197	3.33791e-08	2.00389e-08	1.66571
synonymousL2_1	0.00312003	-0.00987211	0.0235517	-3.16411	7.54856	0.575789	-6.89694e-08	8.21896e-08	-0.83915
non_synonymousL2_1	0.00271541	0.0225709	0.014843	8.31215	5.46622	0.183053	3.53814e-08	5.09437e-08	0.69452
Conserved_Vertebrate_phastCons46wayL2_1	0.0294361	0.0719493	0.0619179	2.44426	2.10347	0.495217	-1.22397e-08	2.37214e-08	-0.515977
Conserved_Vertebrate_phastCons46way.extend.500L2_1	0.406971	0.76842	0.0729459	1.88815	0.179241	5.14058e-07	-6.92664e-09	7.23374e-09	-0.957546
Conserved_Mammal_phastCons46wayL2_1	0.0214395	0.0808782	0.0640939	3.7724	2.98953	0.362752	1.44448e-08	6.29673e-08	0.229402
Conserved_Mammal_phastCons46way.extend.500L2_1	0.33922	0.788955	0.0886797	2.32579	0.261423	2.53141e-07	1.65956e-08	9.62197e-09	1.72477
Conserved_Primate_phastCons46wayL2_1	0.0192691	0.112684	0.0446863	5.84791	2.31907	0.0391923	3.35675e-08	3.16471e-08	1.06068
Conserved_Primate_phastCons46way.extend.500L2_1	0.175819	0.592699	0.107746	3.37107	0.612824	6.07798e-05	2.02978e-08	1.13066e-08	1.79522
BivFlnkL2_1	0.0135494	0.11353	0.0427646	8.37901	3.1562	0.0231003	6.89634e-08	5.1277e-08	1.34492
BivFlnk.extend.500L2_1	0.0311793	0.147355	0.0341758	4.72604	1.0961	0.000366067	2.22401e-09	2.56394e-08	0.0867419
Disease: RA pubmed ID: 34278373 (GCST90014458)
Category	Prop._SNPs	Prop._h2	Prop._h2_std_error	Enrichment	Enrichment_std_error	Enrichment_p	Coefficient	Coefficient_std_error	Coefficient_z-score
L2_0	0.00146851	-0.00192448	0.0182827	-1.3105	12.4498	0.849933	-7.98731e-09	1.415e-08	-0.564474
baseL2_1	1	1	2.01664e-07	1	2.01664e-07	NA	-6.2307e-10	2.29421e-09	-0.271583
Coding_UCSCL2_1	0.0142749	0.0279242	0.135766	1.95618	9.51085	0.920596	4.73836e-09	1.73671e-08	0.272835
Coding_UCSC.extend.500L2_1	0.0636618	0.536354	0.200648	8.42506	3.15178	0.00175364	4.83934e-09	4.96658e-09	0.974382
Conserved_LindbladTohL2_1	0.0256851	0.53783	0.278919	20.9394	10.8592	0.0233275	3.16845e-08	2.01124e-08	1.57538
Conserved_LindbladToh.extend.500L2_1	0.330412	0.786142	0.318746	2.37927	0.964691	0.119995	-2.47251e-09	2.74949e-09	-0.899259
CTCF_HoffmanL2_1	0.0238662	0.24616	0.228134	10.3142	9.55888	0.300566	1.82017e-08	1.72877e-08	1.05287
CTCF_Hoffman.extend.500L2_1	0.0708357	-0.133104	0.251462	-1.87905	3.54993	0.391461	-1.19285e-08	7.92892e-09	-1.50443
DGF_ENCODEL2_1	0.136006	0.816299	0.542572	6.00195	3.98934	0.170706	2.66725e-09	6.72876e-09	0.396396
DGF_ENCODE.extend.500L2_1	0.53847	1.15405	0.379999	2.14319	0.7057	0.0967203	1.70945e-09	3.08093e-09	0.554847
DHS_peaks_TrynkaL2_1	0.110583	0.806672	0.530624	7.29473	4.79843	0.139618	1.27232e-08	1.09186e-08	1.16528
DHS_TrynkaL2_1	0.166201	0.216039	0.580488	1.29987	3.49269	0.931367	-2.05117e-08	1.02449e-08	-2.00215
DHS_Trynka.extend.500L2_1	0.496042	0.80244	0.41984	1.61769	0.84638	0.472467	-2.59661e-09	4.03285e-09	-0.643864
Enhancer_AnderssonL2_1	0.00432768	0.0661266	0.110339	15.2799	25.4961	0.56996	-2.88871e-09	3.68493e-08	-0.0783925
Enhancer_Andersson.extend.500L2_1	0.0190351	0.238139	0.138891	12.5105	7.29661	0.078329	1.07144e-08	1.21093e-08	0.88481
Enhancer_HoffmanL2_1	0.0419892	0.048513	0.212885	1.15537	5.07001	0.975489	-1.47235e-08	1.12957e-08	-1.30346
Enhancer_Hoffman.extend.500L2_1	0.0898451	0.772444	0.303222	8.5975	3.37494	0.00407957	1.30662e-08	7.23377e-09	1.80628
FetalDHS_TrynkaL2_1	0.0839308	0.72593	0.450901	8.64915	5.3723	0.0932054	7.35784e-09	9.71291e-09	0.757532
FetalDHS_Trynka.extend.500L2_1	0.283362	1.21941	0.450066	4.30337	1.58831	0.0174869	3.885e-09	4.02073e-09	0.966242
H3K27ac_HniszL2_1	0.389076	0.617431	0.199418	1.58692	0.512543	0.244127	-3.28418e-09	8.69833e-09	-0.377565
H3K27ac_Hnisz.extend.500L2_1	0.420486	0.692044	0.232994	1.64582	0.554107	0.23136	1.32517e-10	8.72315e-09	0.0151915
H3K27ac_PGC2L2_1	0.268778	1.17917	0.408568	4.38714	1.5201	0.00784773	8.79896e-09	7.19151e-09	1.22352
H3K27ac_PGC2.extend.500L2_1	0.335206	0.837528	0.274017	2.49854	0.817458	0.0449146	-6.88669e-09	6.22082e-09	-1.10704
H3K4me1_peaks_TrynkaL2_1	0.169823	0.611488	0.486392	3.60075	2.86412	0.36003	6.99928e-10	5.73161e-09	0.122117
H3K4me1_TrynkaL2_1	0.423685	1.29494	0.497202	3.05639	1.17352	0.0429703	2.34598e-09	5.08535e-09	0.461321
H3K4me1_Trynka.extend.500L2_1	0.605819	1.19681	0.285606	1.97553	0.471438	0.0321217	8.94692e-13	3.70541e-09	0.000241456
H3K4me3_peaks_TrynkaL2_1	0.0416488	0.352039	0.338782	8.45256	8.13426	0.341677	6.91119e-09	1.30536e-08	0.529449
H3K4me3_TrynkaL2_1	0.133011	0.323381	0.303954	2.43125	2.28519	0.524939	-1.24355e-08	6.69943e-09	-1.8562
H3K4me3_Trynka.extend.500L2_1	0.255139	1.33609	0.440567	5.23673	1.72677	0.000360553	8.73953e-09	4.1777e-09	2.09195
H3K9ac_peaks_TrynkaL2_1	0.0384595	-0.0956311	0.288365	-2.48654	7.49789	0.62987	-1.34444e-08	1.25718e-08	-1.06941
H3K9ac_TrynkaL2_1	0.125413	0.24779	0.298521	1.97579	2.38031	0.682445	-5.61785e-09	7.62216e-09	-0.737041
H3K9ac_Trynka.extend.500L2_1	0.229855	0.810644	0.325561	3.52677	1.41638	0.0445077	1.70285e-09	5.00485e-09	0.34024
Intron_UCSCL2_1	0.387473	0.755095	0.202871	1.94877	0.523575	0.0194007	2.12003e-08	2.12539e-08	0.997478
Intron_UCSC.extend.500L2_1	0.396796	0.717134	0.159018	1.80731	0.400755	0.00467379	-2.05428e-08	2.12156e-08	-0.968285
PromoterFlanking_HoffmanL2_1	0.00830845	0.102597	0.146786	12.3486	17.6671	0.508087	2.60523e-08	2.5674e-08	1.01473
PromoterFlanking_Hoffman.extend.500L2_1	0.0331865	0.004939	0.155038	0.148826	4.67172	0.853876	-1.4403e-08	9.00782e-09	-1.59894
Promoter_UCSCL2_1	0.0463455	0.485777	0.234137	10.4816	5.05198	0.0289145	3.27634e-08	2.30497e-08	1.42142
Promoter_UCSC.extend.500L2_1	0.0569346	0.220343	0.156627	3.87011	2.75101	0.274575	-3.17149e-08	1.93528e-08	-1.63878
Repressed_HoffmanL2_1	0.460873	-0.434974	0.515709	-0.943804	1.11898	0.0369196	-1.63388e-09	3.25558e-09	-0.501872
Repressed_Hoffman.extend.500L2_1	0.718511	0.140618	0.239076	0.195707	0.332739	0.0011181	2.17312e-09	2.81083e-09	0.773125
SuperEnhancer_HniszL2_1	0.16721	0.521351	0.151342	3.11795	0.905105	0.000639122	-9.7809e-09	3.0219e-08	-0.323667
SuperEnhancer_Hnisz.extend.500L2_1	0.170383	0.556008	0.159455	3.26328	0.935864	0.000309445	1.11721e-08	2.99703e-08	0.372774
TFBS_ENCODEL2_1	0.131228	1.15884	0.745596	8.83069	5.68168	0.122069	8.20202e-09	1.15041e-08	0.712968
TFBS_ENCODE.extend.500L2_1	0.341215	0.886712	0.375532	2.59869	1.10057	0.136989	-1.95395e-09	4.32208e-09	-0.452085
Transcr_HoffmanL2_1	0.345968	0.670256	0.403529	1.93734	1.16638	0.383701	2.6678e-09	3.01568e-09	0.884645
Transcr_Hoffman.extend.500L2_1	0.762095	0.313825	0.263986	0.411792	0.346395	0.0697963	-2.62246e-09	2.27206e-09	-1.15422
TSS_HoffmanL2_1	0.0178321	0.562089	0.234007	31.5212	13.1228	0.00221932	4.70357e-08	2.30534e-08	2.0403
TSS_Hoffman.extend.500L2_1	0.0343534	0.353821	0.173101	10.2995	5.03884	0.030063	-2.12591e-08	1.31705e-08	-1.61415
UTR_3_UCSCL2_1	0.0111859	0.0308829	0.0899835	2.76087	8.04436	0.826277	-1.85885e-08	1.57853e-08	-1.17759
UTR_3_UCSC.extend.500L2_1	0.0264553	0.303817	0.138546	11.4842	5.237	0.00913652	1.60468e-08	8.34293e-09	1.92341
UTR_5_UCSCL2_1	0.00548417	0.0831306	0.0736868	15.1583	13.4363	0.315973	3.33491e-09	1.87568e-08	0.177797
UTR_5_UCSC.extend.500L2_1	0.0268651	0.406339	0.143488	15.1252	5.34107	0.000636986	8.25541e-09	6.55719e-09	1.25899
WeakEnhancer_HoffmanL2_1	0.0209872	0.371923	0.237751	17.7214	11.3284	0.10476	2.18659e-08	1.52269e-08	1.43601
WeakEnhancer_Hoffman.extend.500L2_1	0.0887866	0.260129	0.231066	2.92982	2.60249	0.465053	-6.02107e-09	5.49966e-09	-1.09481
GERP.NSL2_1	1.74532	3.65142	0.989121	2.09212	0.566729	0.0190982	1.21173e-10	7.1619e-10	0.169191
GERP.RSsup4L2_1	0.00814993	0.0597129	0.142567	7.32681	17.493	0.715334	-1.2831e-08	2.42729e-08	-0.528617
MAFbin1L2_1	0.102357	0.0549252	0.0987095	0.536603	0.964362	0.615185	1.21709e-09	1.30036e-09	0.935963
MAFbin2L2_1	0.0998554	-0.0402039	0.104268	-0.402621	1.04419	0.119062	1.15626e-10	1.19298e-09	0.0969221
MAFbin3L2_1	0.0996066	-0.00317464	0.0926713	-0.0318718	0.930373	0.202417	5.28949e-10	1.1207e-09	0.471981
MAFbin4L2_1	0.100696	-0.0267526	0.105643	-0.265678	1.04913	0.189096	2.58306e-10	1.25986e-09	0.205028
MAFbin5L2_1	0.0983171	0.219582	0.123341	2.2334	1.25452	0.288374	3.09224e-09	1.42536e-09	2.16945
MAFbin6L2_1	0.0996422	0.237127	0.127482	2.37978	1.2794	0.249555	3.29346e-09	1.55211e-09	2.12193
MAFbin7L2_1	0.0997338	0.197711	0.117843	1.98239	1.18158	0.357209	2.80469e-09	1.27847e-09	2.19379
MAFbin8L2_1	0.100229	-0.0620103	0.102403	-0.618685	1.02169	0.0595022	-1.98718e-10	1.08009e-09	-0.183983
MAFbin9L2_1	0.1011	0.3079	0.122334	3.0455	1.21003	0.0267308	4.00197e-09	1.19409e-09	3.35148
MAFbin10L2_1	0.0984626	0.114897	0.090269	1.16691	0.916785	0.854478	1.81054e-09	1.23969e-09	1.46048
MAF_Adj_Predicted_Allele_AgeL2_1	3.39244e-06	-0.227837	0.448913	-67160.2	132328	0.631857	2.58274e-10	6.98246e-10	0.369889
MAF_Adj_LLD_AFRL2_1	0.00279647	-0.220046	0.247271	-78.6871	88.4224	0.459268	-2.91646e-10	3.73505e-10	-0.780836
Recomb_Rate_10kbL2_1	1.55242	0.0744503	1.47664	0.0479574	0.951185	0.171581	-4.16849e-10	2.17474e-10	-1.91678
Nucleotide_Diversity_10kbL2_1	4.6087	4.18161	0.583475	0.907331	0.126603	0.459927	2.41147e-10	1.63477e-10	1.47511
Backgrd_Selection_StatL2_1	0.17772	0.282377	0.0573541	1.58889	0.322722	0.000901731	-1.35731e-09	1.45875e-09	-0.930461
CpG_Content_50kbL2_1	0.0100519	0.0120399	0.00101205	1.19777	0.100682	0.0725563	-1.88607e-07	8.4023e-08	-2.24471
MAF_Adj_ASMCL2_1	-2.34853e-14	-1.01113	0.432596	43053696650498	-1.84199e+13	0.000402511	-1.16396e-09	4.54271e-10	-2.56226
GTEx_eQTL_MaxCPPL2_1	0.0103404	0.116182	0.096136	11.2357	9.29712	0.216572	1.58533e-08	1.70036e-08	0.932349
BLUEPRINT_H3K27acQTL_MaxCPPL2_1	0.0165455	0.226182	0.115862	13.6703	7.00262	0.0297809	3.08364e-08	1.52741e-08	2.01886
BLUEPRINT_H3K4me1QTL_MaxCPPL2_1	0.0133725	-0.0269059	0.0737248	-2.01203	5.51315	0.575321	-2.07349e-08	1.45701e-08	-1.42312
BLUEPRINT_DNA_methylation_MaxCPPL2_1	0.031731	0.102491	0.106434	3.22999	3.35428	0.517087	2.49258e-10	8.72287e-09	0.0285753
synonymousL2_1	0.00312003	-0.151011	0.101792	-48.4005	32.6252	0.11313	-7.44933e-08	4.4056e-08	-1.69088
non_synonymousL2_1	0.00271541	0.0937359	0.0835459	34.52	30.7673	0.26042	2.74321e-08	3.33353e-08	0.822915
Conserved_Vertebrate_phastCons46wayL2_1	0.0294361	0.231234	0.252466	7.85548	8.57676	0.402498	-1.27179e-08	1.45053e-08	-0.876775
Conserved_Vertebrate_phastCons46way.extend.500L2_1	0.406971	0.864681	0.410201	2.12468	1.00794	0.226837	-1.2458e-10	4.80402e-09	-0.0259324
Conserved_Mammal_phastCons46wayL2_1	0.0214395	0.345498	0.270675	16.1151	12.6251	0.17466	8.31423e-09	2.82452e-08	0.294358
Conserved_Mammal_phastCons46way.extend.500L2_1	0.33922	0.910514	0.399184	2.68414	1.17677	0.114927	8.28168e-10	5.26948e-09	0.157163
Conserved_Primate_phastCons46wayL2_1	0.0192691	0.251015	0.213973	13.0268	11.1045	0.237949	3.08838e-09	1.6935e-08	0.182367
Conserved_Primate_phastCons46way.extend.500L2_1	0.175819	0.694989	0.327148	3.95286	1.86071	0.0781403	-4.59012e-10	3.80727e-09	-0.120562
BivFlnkL2_1	0.0135494	0.163178	0.138103	12.0432	10.1926	0.274469	-2.10116e-08	2.00014e-08	-1.0505
BivFlnk.extend.500L2_1	0.0311793	0.651666	0.246884	20.9006	7.91818	0.000322763	2.8107e-08	1.1809e-08	2.38013
Disease: Multiple_sclerosis pubmed ID : 24076602
Category	Prop._SNPs	Prop._h2	Prop._h2_std_error	Enrichment	Enrichment_std_error	Enrichment_p	Coefficient	Coefficient_std_error	Coefficient_z-score
L2_0	0.00146851	0.00651594	0.0172318	4.43712	11.7343	0.765126	1.87609e-08	1.60236e-06	0.0117083
baseL2_1	1	1	4.00275e-08	1	4.00275e-08	NA	1.058e-07	3.0149e-07	0.350923
Coding_UCSCL2_1	0.0142749	-0.0358254	0.109431	-2.50968	7.66596	0.652875	6.58067e-07	1.51529e-06	0.434284
Coding_UCSC.extend.500L2_1	0.0636618	0.331123	0.154442	5.20129	2.42597	0.0380791	4.43455e-07	5.59336e-07	0.792824
Conserved_LindbladTohL2_1	0.0256851	0.313789	0.225532	12.2168	8.78064	0.21548	1.88248e-06	1.90652e-06	0.987391
Conserved_LindbladToh.extend.500L2_1	0.330412	0.586656	0.245204	1.77553	0.742115	0.310345	-3.99456e-07	2.82787e-07	-1.41257
CTCF_HoffmanL2_1	0.0238662	-0.315905	0.179644	-13.2365	7.52712	0.0214091	-3.22827e-06	1.32112e-06	-2.44359
CTCF_Hoffman.extend.500L2_1	0.0708357	0.121971	0.222937	1.72188	3.14724	0.815473	1.01894e-06	7.74277e-07	1.31599
DGF_ENCODEL2_1	0.136006	0.747255	0.440284	5.49429	3.23725	0.200008	1.02141e-06	7.84882e-07	1.30136
DGF_ENCODE.extend.500L2_1	0.53847	1.52503	0.464943	2.83214	0.863452	0.00676681	4.63774e-07	4.02193e-07	1.15311
DHS_peaks_TrynkaL2_1	0.110583	-0.209624	0.396942	-1.89562	3.58955	0.398039	-2.07362e-06	1.4678e-06	-1.41274
DHS_TrynkaL2_1	0.166201	0.277094	0.568906	1.66723	3.42301	0.841437	1.55705e-07	9.82983e-07	0.1584
DHS_Trynka.extend.500L2_1	0.496042	0.74486	0.434714	1.50161	0.876366	0.566502	-4.00328e-07	4.06403e-07	-0.985052
Enhancer_AnderssonL2_1	0.00432768	0.143875	0.111358	33.2453	25.7315	0.163616	-5.00288e-07	4.5533e-06	-0.109874
Enhancer_Andersson.extend.500L2_1	0.0190351	0.677213	0.267031	35.5772	14.0284	0.000420596	4.44011e-06	2.12814e-06	2.08638
Enhancer_HoffmanL2_1	0.0419892	0.594945	0.229739	14.169	5.4714	0.00138638	1.91594e-06	9.25608e-07	2.06993
Enhancer_Hoffman.extend.500L2_1	0.0898451	0.55188	0.293122	6.14258	3.26252	0.0930458	-9.79278e-07	7.75364e-07	-1.26299
FetalDHS_TrynkaL2_1	0.0839308	0.439934	0.398637	5.24163	4.74959	0.380474	1.09552e-06	9.61562e-07	1.13932
FetalDHS_Trynka.extend.500L2_1	0.283362	1.01763	0.586473	3.59127	2.0697	0.201815	3.58423e-07	5.22626e-07	0.685813
H3K27ac_HniszL2_1	0.389076	0.938636	0.189662	2.41248	0.487468	0.00498857	-1.14107e-06	8.43758e-07	-1.35237
H3K27ac_Hnisz.extend.500L2_1	0.420486	1.18736	0.237452	2.82379	0.564708	2.68083e-07	1.05726e-06	8.59515e-07	1.23007
H3K27ac_PGC2L2_1	0.268778	1.43256	0.446765	5.3299	1.66221	0.00285562	1.28127e-06	6.84423e-07	1.87205
H3K27ac_PGC2.extend.500L2_1	0.335206	1.09569	0.317583	3.26869	0.947426	0.0165836	-7.42135e-07	5.92356e-07	-1.25285
H3K4me1_peaks_TrynkaL2_1	0.169823	0.2043	0.424183	1.20302	2.4978	0.933896	-5.86828e-07	6.69141e-07	-0.876988
H3K4me1_TrynkaL2_1	0.423685	1.22639	0.362393	2.89458	0.855337	0.0282911	6.53982e-07	4.15438e-07	1.5742
H3K4me1_Trynka.extend.500L2_1	0.605819	0.645249	0.20835	1.06509	0.343915	0.857761	-8.06043e-07	3.40722e-07	-2.36569
H3K4me3_peaks_TrynkaL2_1	0.0416488	0.332034	0.335939	7.97223	8.06601	0.333312	3.93038e-07	1.33384e-06	0.294666
H3K4me3_TrynkaL2_1	0.133011	0.672654	0.291972	5.05715	2.19511	0.0315422	2.21415e-07	6.58987e-07	0.335993
H3K4me3_Trynka.extend.500L2_1	0.255139	1.02498	0.355407	4.01734	1.39299	0.00843496	1.51893e-07	4.62933e-07	0.328109
H3K9ac_peaks_TrynkaL2_1	0.0384595	0.0924289	0.296288	2.40328	7.70391	0.859107	2.63217e-07	1.38948e-06	0.189436
H3K9ac_TrynkaL2_1	0.125413	-0.173696	0.284068	-1.38499	2.26506	0.326018	-2.29132e-06	8.23101e-07	-2.78376
H3K9ac_Trynka.extend.500L2_1	0.229855	0.632137	0.268126	2.75016	1.1665	0.148094	4.09396e-07	5.68468e-07	0.720173
Intron_UCSCL2_1	0.387473	0.608368	0.131512	1.57009	0.339411	0.105366	4.40457e-07	1.93855e-06	0.22721
Intron_UCSC.extend.500L2_1	0.396796	0.637297	0.119427	1.60611	0.300977	0.0346216	-4.17274e-07	1.92967e-06	-0.216241
PromoterFlanking_HoffmanL2_1	0.00830845	0.100423	0.131203	12.0869	15.7915	0.472694	1.51008e-06	2.70011e-06	0.559265
PromoterFlanking_Hoffman.extend.500L2_1	0.0331865	0.182816	0.179788	5.50876	5.4175	0.390896	-2.04439e-07	1.09548e-06	-0.186619
Promoter_UCSCL2_1	0.0463455	0.0232886	0.147974	0.502499	3.19284	0.874339	1.2563e-06	1.95562e-06	0.642407
Promoter_UCSC.extend.500L2_1	0.0569346	-0.11753	0.134888	-2.0643	2.36917	0.170111	-2.35099e-06	1.56645e-06	-1.50085
Repressed_HoffmanL2_1	0.460873	-0.542904	0.526624	-1.17799	1.14267	0.0104472	-5.46602e-07	4.09426e-07	-1.33505
Repressed_Hoffman.extend.500L2_1	0.718511	0.189734	0.233536	0.264065	0.325028	0.0213517	3.97732e-07	3.52257e-07	1.1291
SuperEnhancer_HniszL2_1	0.16721	0.817152	0.179992	4.88699	1.07644	6.35385e-08	-1.75882e-06	2.74161e-06	-0.641527
SuperEnhancer_Hnisz.extend.500L2_1	0.170383	0.876721	0.197022	5.14559	1.15635	3.06798e-11	2.14312e-06	2.70718e-06	0.791646
TFBS_ENCODEL2_1	0.131228	0.425833	0.386747	3.24498	2.94714	0.432249	-4.06934e-08	6.17495e-07	-0.0659008
TFBS_ENCODE.extend.500L2_1	0.341215	0.890359	0.379535	2.60938	1.11231	0.136108	-8.50659e-08	3.82672e-07	-0.222295
Transcr_HoffmanL2_1	0.345968	0.907266	0.413645	2.6224	1.19562	0.112178	9.77091e-08	3.60056e-07	0.271372
Transcr_Hoffman.extend.500L2_1	0.762095	0.76859	0.182373	1.00852	0.239305	0.972114	-2.50524e-08	2.18411e-07	-0.114703
TSS_HoffmanL2_1	0.0178321	0.231048	0.128643	12.9569	7.21415	0.0587479	3.01516e-07	1.65178e-06	0.18254
TSS_Hoffman.extend.500L2_1	0.0343534	0.403171	0.177569	11.736	5.1689	0.00546964	8.25053e-07	1.21382e-06	0.679718
UTR_3_UCSCL2_1	0.0111859	-0.188578	0.110764	-16.8586	9.90207	0.0420884	-5.01725e-06	2.35053e-06	-2.13452
UTR_3_UCSC.extend.500L2_1	0.0264553	0.0678316	0.102183	2.56401	3.86249	0.684269	1.89993e-06	1.21613e-06	1.56228
UTR_5_UCSCL2_1	0.00548417	0.0273587	0.0638641	4.98866	11.6452	0.729398	-8.13369e-08	2.07257e-06	-0.0392444
UTR_5_UCSC.extend.500L2_1	0.0268651	0.19364	0.153118	7.20788	5.69952	0.220013	6.66943e-07	1.09912e-06	0.606799
WeakEnhancer_HoffmanL2_1	0.0209872	-0.114233	0.252434	-5.44298	12.028	0.556568	-2.09477e-06	1.88691e-06	-1.11016
WeakEnhancer_Hoffman.extend.500L2_1	0.0887866	0.583753	0.321553	6.57479	3.62164	0.116351	1.01043e-06	7.42198e-07	1.36141
GERP.NSL2_1	1.74532	2.7536	0.755609	1.57771	0.432935	0.199172	1.56358e-08	7.44882e-08	0.20991
GERP.RSsup4L2_1	0.00814993	0.00696331	0.111019	0.854401	13.622	0.991436	-1.08326e-06	2.00116e-06	-0.541316
MAFbin1L2_1	0.102357	-0.181505	0.10852	-1.77325	1.06021	7.5917e-05	-2.10849e-07	1.05942e-07	-1.99024
MAFbin2L2_1	0.0998554	0.0292246	0.116537	0.292669	1.16706	0.5207	6.41421e-08	1.50249e-07	0.426905
MAFbin3L2_1	0.0996066	0.06464	0.0766989	0.648952	0.770018	0.636139	1.14379e-07	1.12473e-07	1.01694
MAFbin4L2_1	0.100696	0.210619	0.112881	2.09164	1.12102	0.353201	3.12928e-07	1.79321e-07	1.74507
MAFbin5L2_1	0.0983171	0.107328	0.103902	1.09165	1.05681	0.930718	1.67536e-07	1.47142e-07	1.1386
MAFbin6L2_1	0.0996422	0.0336722	0.0937822	0.337931	0.94119	0.474875	6.058e-08	1.25035e-07	0.484503
MAFbin7L2_1	0.0997338	0.317901	0.141929	3.1875	1.42308	0.0655898	4.47952e-07	1.70637e-07	2.62518
MAFbin8L2_1	0.100229	0.165558	0.130392	1.65179	1.30094	0.613923	2.3626e-07	1.91065e-07	1.23654
MAFbin9L2_1	0.1011	0.15013	0.108546	1.48496	1.07365	0.645185	2.02175e-07	1.5867e-07	1.27419
MAFbin10L2_1	0.0984626	0.102433	0.0930253	1.04032	0.944779	0.966282	1.4391e-07	1.49164e-07	0.964779
MAF_Adj_Predicted_Allele_AgeL2_1	3.39244e-06	-0.0100512	0.467248	-2962.83	137732	0.982976	6.58457e-08	8.3682e-08	0.786856
MAF_Adj_LLD_AFRL2_1	0.00279647	-0.563626	0.179906	-201.549	64.3332	0.0178132	-4.43319e-08	4.30463e-08	-1.02986
Recomb_Rate_10kbL2_1	1.55242	1.30966	0.99562	0.843625	0.641333	0.806703	-2.38769e-08	2.629e-08	-0.908212
Nucleotide_Diversity_10kbL2_1	4.6087	3.21862	0.653383	0.69838	0.141772	0.0160079	-2.05383e-08	2.17492e-08	-0.944325
Backgrd_Selection_StatL2_1	0.17772	0.211315	0.0304116	1.18904	0.171121	0.17716	-3.12434e-07	1.7966e-07	-1.73903
CpG_Content_50kbL2_1	0.0100519	0.0133286	0.000915184	1.32598	0.0910461	0.000689786	-5.41976e-06	7.78856e-06	-0.695862
MAF_Adj_ASMCL2_1	-2.34853e-14	-0.82418	0.373094	3.50935e+13	-1.58863e+13	0.00134618	-8.95172e-08	5.44504e-08	-1.64401
GTEx_eQTL_MaxCPPL2_1	0.0103404	0.215792	0.0855965	20.8688	8.27786	0.00444747	4.46824e-06	1.67735e-06	2.66387
BLUEPRINT_H3K27acQTL_MaxCPPL2_1	0.0165455	0.118081	0.077575	7.13671	4.68857	0.174047	1.42915e-06	1.41409e-06	1.01065
BLUEPRINT_H3K4me1QTL_MaxCPPL2_1	0.0133725	0.00664066	0.0553748	0.496589	4.14094	0.900749	-1.04766e-06	1.37874e-06	-0.75987
BLUEPRINT_DNA_methylation_MaxCPPL2_1	0.031731	0.0333269	0.107506	1.05029	3.38804	0.987925	-4.76582e-07	1.05553e-06	-0.451508
synonymousL2_1	0.00312003	0.0681498	0.0602826	21.8427	19.3212	0.233981	1.10345e-06	2.78128e-06	0.396742
non_synonymousL2_1	0.00271541	-0.0286427	0.0627079	-10.5482	23.0933	0.644965	-2.8518e-06	3.64538e-06	-0.782304
Conserved_Vertebrate_phastCons46wayL2_1	0.0294361	0.287801	0.257411	9.77715	8.74474	0.336311	1.76447e-06	1.42453e-06	1.23864
Conserved_Vertebrate_phastCons46way.extend.500L2_1	0.406971	0.43382	0.315824	1.06597	0.776037	0.932801	-1.22195e-06	5.33287e-07	-2.29135
Conserved_Mammal_phastCons46wayL2_1	0.0214395	0.174574	0.235156	8.14267	10.9684	0.529566	-1.99579e-06	2.44853e-06	-0.815094
Conserved_Mammal_phastCons46way.extend.500L2_1	0.33922	0.963213	0.286971	2.8395	0.845973	0.0191491	1.39556e-06	4.9776e-07	2.80368
Conserved_Primate_phastCons46wayL2_1	0.0192691	0.14635	0.203114	7.59508	10.5409	0.534473	-1.60708e-07	1.69811e-06	-0.0946392
Conserved_Primate_phastCons46way.extend.500L2_1	0.175819	0.761287	0.342393	4.32994	1.94742	0.04264	2.94616e-07	5.63972e-07	0.522395
BivFlnkL2_1	0.0135494	0.164754	0.13581	12.1595	10.0233	0.22866	1.31807e-07	2.0198e-06	0.0652575
BivFlnk.extend.500L2_1	0.0311793	0.314357	0.175857	10.0822	5.64018	0.083099	8.52053e-07	1.4389e-06	0.592155
Disease: Celiac_Disease pubmed ID : 34278373 (GCST90014442)
Category	Prop._SNPs	Prop._h2	Prop._h2_std_error	Enrichment	Enrichment_std_error	Enrichment_p	Coefficient	Coefficient_std_error	Coefficient_z-score
L2_0	0.00146851	0.0314358	0.0162583	21.4067	11.0713	0.0430328	3.77838e-08	2.15503e-08	1.75328
baseL2_1	1	1	0	1	0	NA	-8.40999e-10	3.0421e-09	-0.276454
Coding_UCSCL2_1	0.0142749	0.148909	0.124395	10.4315	8.71426	0.273566	3.11302e-08	3.07551e-08	1.01219
Coding_UCSC.extend.500L2_1	0.0636618	0.436796	0.133455	6.8612	2.09632	0.00115653	9.46373e-09	5.90089e-09	1.60378
Conserved_LindbladTohL2_1	0.0256851	0.154201	0.161658	6.00352	6.29386	0.415433	8.78467e-09	2.34711e-08	0.374276
Conserved_LindbladToh.extend.500L2_1	0.330412	0.529294	0.205219	1.60192	0.621101	0.322981	-3.35019e-10	3.07646e-09	-0.108898
CTCF_HoffmanL2_1	0.0238662	0.0885899	0.148619	3.71195	6.22717	0.664133	1.85796e-08	1.88743e-08	0.984387
CTCF_Hoffman.extend.500L2_1	0.0708357	-0.137145	0.177106	-1.9361	2.50023	0.193557	-1.48076e-08	8.3043e-09	-1.78313
DGF_ENCODEL2_1	0.136006	0.255448	0.319037	1.87822	2.34576	0.705421	-7.35679e-10	7.85357e-09	-0.0936745
DGF_ENCODE.extend.500L2_1	0.53847	1.03025	0.231593	1.91329	0.430094	0.0258425	4.6712e-09	3.46867e-09	1.34669
DHS_peaks_TrynkaL2_1	0.110583	0.196313	0.336408	1.77525	3.04213	0.795835	5.94699e-10	1.18325e-08	0.0502597
DHS_TrynkaL2_1	0.166201	0.116367	0.342587	0.70016	2.06129	0.883532	-1.35727e-08	1.01524e-08	-1.33689
DHS_Trynka.extend.500L2_1	0.496042	0.583861	0.203782	1.17704	0.410815	0.667597	-1.80536e-09	4.12739e-09	-0.43741
Enhancer_AnderssonL2_1	0.00432768	0.0644076	0.0930871	14.8827	21.5097	0.50614	-1.68883e-08	5.64489e-08	-0.299177
Enhancer_Andersson.extend.500L2_1	0.0190351	0.372732	0.128171	19.5814	6.7334	0.00270487	4.0893e-08	1.93301e-08	2.1155
Enhancer_HoffmanL2_1	0.0419892	0.279226	0.152931	6.64996	3.64216	0.0877664	9.20747e-09	1.35497e-08	0.679532
Enhancer_Hoffman.extend.500L2_1	0.0898451	0.359432	0.133677	4.00057	1.48786	0.0300087	-3.47724e-09	8.00241e-09	-0.434524
FetalDHS_TrynkaL2_1	0.0839308	0.440093	0.294072	5.24352	3.50374	0.2159	1.73103e-08	1.13726e-08	1.5221
FetalDHS_Trynka.extend.500L2_1	0.283362	0.536586	0.242094	1.89364	0.854363	0.301188	-1.259e-09	4.6194e-09	-0.272546
H3K27ac_HniszL2_1	0.389076	0.724922	0.13662	1.86319	0.351139	0.00517958	-8.29546e-09	9.25682e-09	-0.896146
H3K27ac_Hnisz.extend.500L2_1	0.420486	0.847238	0.12013	2.0149	0.285693	0.000132801	7.12701e-09	8.92563e-09	0.798488
H3K27ac_PGC2L2_1	0.268778	0.626678	0.223176	2.33158	0.830335	0.0900668	1.81908e-09	9.94464e-09	0.18292
H3K27ac_PGC2.extend.500L2_1	0.335206	0.656538	0.145539	1.95861	0.434176	0.0268933	-2.23492e-09	8.0909e-09	-0.276226
H3K4me1_peaks_TrynkaL2_1	0.169823	0.210346	0.281956	1.23862	1.6603	0.885027	-4.46299e-09	5.99738e-09	-0.744157
H3K4me1_TrynkaL2_1	0.423685	0.94816	0.261708	2.23789	0.617696	0.0428622	6.00918e-09	5.84225e-09	1.02857
H3K4me1_Trynka.extend.500L2_1	0.605819	0.892694	0.145959	1.47353	0.240928	0.0430144	-1.9177e-09	3.86588e-09	-0.496059
H3K4me3_peaks_TrynkaL2_1	0.0416488	0.153071	0.19193	3.67527	4.60829	0.5541	-7.62479e-10	1.27612e-08	-0.0597498
H3K4me3_TrynkaL2_1	0.133011	0.404273	0.174056	3.03941	1.30859	0.099948	3.01663e-09	7.5284e-09	0.4007
H3K4me3_Trynka.extend.500L2_1	0.255139	0.52057	0.163561	2.04034	0.641064	0.0905664	-8.63267e-10	4.38036e-09	-0.197077
H3K9ac_peaks_TrynkaL2_1	0.0384595	-0.0232981	0.169952	-0.605783	4.41899	0.714805	-8.79381e-09	1.28415e-08	-0.684795
H3K9ac_TrynkaL2_1	0.125413	0.0579436	0.171991	0.462023	1.3714	0.689855	-1.05057e-08	7.64052e-09	-1.375
H3K9ac_Trynka.extend.500L2_1	0.229855	0.346796	0.204414	1.50876	0.88932	0.564014	-3.8276e-10	5.65012e-09	-0.0677438
Intron_UCSCL2_1	0.387473	0.407932	0.0986084	1.0528	0.254491	0.831693	-1.79559e-08	2.50244e-08	-0.717534
Intron_UCSC.extend.500L2_1	0.396796	0.537865	0.0749358	1.35552	0.188852	0.0513517	1.74492e-08	2.50953e-08	0.695319
PromoterFlanking_HoffmanL2_1	0.00830845	-0.0489724	0.0709665	-5.89428	8.54148	0.412144	-1.67827e-08	2.50001e-08	-0.671305
PromoterFlanking_Hoffman.extend.500L2_1	0.0331865	0.0529895	0.0981206	1.59672	2.95664	0.838734	1.50958e-10	1.09227e-08	0.0138206
Promoter_UCSCL2_1	0.0463455	0.10322	0.118912	2.22718	2.56578	0.626671	4.55322e-09	2.60511e-08	0.17478
Promoter_UCSC.extend.500L2_1	0.0569346	0.0718512	0.0750794	1.262	1.3187	0.84258	-1.07373e-08	2.04878e-08	-0.524083
Repressed_HoffmanL2_1	0.460873	-0.0531582	0.234086	-0.115342	0.507918	0.0233873	-1.33961e-09	2.92616e-09	-0.457805
Repressed_Hoffman.extend.500L2_1	0.718511	0.388622	0.127896	0.540872	0.178002	0.00376257	3.61189e-09	2.74359e-09	1.31649
SuperEnhancer_HniszL2_1	0.16721	0.690963	0.120972	4.13231	0.723477	1.35753e-06	-1.41018e-08	3.19219e-08	-0.44176
SuperEnhancer_Hnisz.extend.500L2_1	0.170383	0.726584	0.121727	4.26442	0.714431	2.39439e-07	2.12104e-08	3.14875e-08	0.673612
TFBS_ENCODEL2_1	0.131228	0.414579	0.250589	3.15922	1.90957	0.23376	3.15015e-10	7.73265e-09	0.0407382
TFBS_ENCODE.extend.500L2_1	0.341215	0.608026	0.236662	1.78195	0.693586	0.255854	1.30223e-10	4.45277e-09	0.0292454
Transcr_HoffmanL2_1	0.345968	0.630385	0.20827	1.82209	0.601992	0.157859	4.61449e-09	3.31467e-09	1.39214
Transcr_Hoffman.extend.500L2_1	0.762095	0.369682	0.1519	0.485086	0.199319	0.00908918	-5.68237e-09	2.70418e-09	-2.10133
TSS_HoffmanL2_1	0.0178321	0.193211	0.109573	10.835	6.14471	0.0948027	5.47494e-09	2.4429e-08	0.224116
TSS_Hoffman.extend.500L2_1	0.0343534	0.29072	0.116892	8.46264	3.40264	0.0136867	1.0146e-08	1.69668e-08	0.59799
UTR_3_UCSCL2_1	0.0111859	0.0287121	0.0836268	2.56681	7.47608	0.832097	-2.8751e-08	2.78236e-08	-1.03333
UTR_3_UCSC.extend.500L2_1	0.0264553	0.126307	0.0774248	4.77435	2.92663	0.193643	4.9665e-09	1.04227e-08	0.476509
UTR_5_UCSCL2_1	0.00548417	0.0181912	0.0430976	3.31704	7.85855	0.766817	-2.05806e-08	1.83717e-08	-1.12023
UTR_5_UCSC.extend.500L2_1	0.0268651	0.168599	0.0774287	6.27578	2.88213	0.0406717	5.5247e-09	7.5092e-09	0.735725
WeakEnhancer_HoffmanL2_1	0.0209872	0.129455	0.151329	6.16829	7.21054	0.459414	6.86618e-09	1.89811e-08	0.361737
WeakEnhancer_Hoffman.extend.500L2_1	0.0887866	0.411997	0.15435	4.6403	1.73844	0.033153	6.7556e-09	6.5357e-09	1.03365
GERP.NSL2_1	1.74532	2.32732	0.546181	1.33347	0.312941	0.285599	3.16753e-12	7.46456e-10	0.00424343
GERP.RSsup4L2_1	0.00814993	0.0534955	0.0761013	6.56392	9.33767	0.550264	1.07529e-08	2.39818e-08	0.448376
MAFbin1L2_1	0.102357	0.0925976	0.0562654	0.904651	0.549696	0.860558	7.87644e-10	1.97303e-09	0.399205
MAFbin2L2_1	0.0998554	0.0542759	0.0708843	0.543545	0.70987	0.491349	-5.657e-11	2.01522e-09	-0.0280714
MAFbin3L2_1	0.0996066	0.130548	0.0536031	1.31063	0.538148	0.555403	1.57874e-09	1.71612e-09	0.919945
MAFbin4L2_1	0.100696	0.113303	0.0560137	1.12521	0.556267	0.82251	1.19254e-09	1.77442e-09	0.672075
MAFbin5L2_1	0.0983171	0.0961492	0.0584283	0.97795	0.594284	0.97017	7.98004e-10	1.57074e-09	0.508042
MAFbin6L2_1	0.0996422	0.100401	0.0530951	1.00762	0.532858	0.988565	8.41875e-10	1.78894e-09	0.4706
MAFbin7L2_1	0.0997338	0.169588	0.0637631	1.7004	0.639333	0.252729	2.28472e-09	1.85805e-09	1.22964
MAFbin8L2_1	0.100229	0.0710818	0.0516416	0.709191	0.515235	0.573012	1.65494e-10	1.55777e-09	0.106238
MAFbin9L2_1	0.1011	0.0155283	0.0572135	0.153593	0.565911	0.134578	-1.05892e-09	1.80237e-09	-0.587518
MAFbin10L2_1	0.0984626	0.156527	0.0602389	1.58971	0.611795	0.307336	1.98065e-09	1.74248e-09	1.13669
MAF_Adj_Predicted_Allele_AgeL2_1	3.39244e-06	-0.53465	0.239545	-157601	70611.4	0.0525854	-9.50635e-10	7.28608e-10	-1.30473
MAF_Adj_LLD_AFRL2_1	0.00279647	-0.533998	0.10104	-190.954	36.1314	0.00201788	-7.01571e-10	4.27687e-10	-1.64038
Recomb_Rate_10kbL2_1	1.55242	1.67893	0.691554	1.08149	0.445467	0.856366	-2.34105e-10	2.6879e-10	-0.870961
Nucleotide_Diversity_10kbL2_1	4.6087	5.08426	0.378363	1.10319	0.0820977	0.206835	4.41518e-10	2.15633e-10	2.04754
Backgrd_Selection_StatL2_1	0.17772	0.231469	0.0232193	1.30244	0.130651	0.00364278	1.41156e-09	1.53599e-09	0.918994
CpG_Content_50kbL2_1	0.0100519	0.013413	0.000807519	1.33438	0.0803352	6.47539e-05	-5.07528e-08	9.25469e-08	-0.548401
MAF_Adj_ASMCL2_1	-2.34853e-14	-0.243767	0.166566	1.03796e+13	-7.09236e+12	0.124677	-4.7485e-10	4.7158e-10	-1.00693
GTEx_eQTL_MaxCPPL2_1	0.0103404	0.0238673	0.0502043	2.30816	4.85516	0.783338	-3.60488e-10	1.83878e-08	-0.0196047
BLUEPRINT_H3K27acQTL_MaxCPPL2_1	0.0165455	0.194668	0.0590343	11.7656	3.56798	0.00102095	4.72595e-08	1.57556e-08	2.99954
BLUEPRINT_H3K4me1QTL_MaxCPPL2_1	0.0133725	0.017088	0.0510112	1.27784	3.81462	0.941314	-1.43958e-08	1.89992e-08	-0.757706
BLUEPRINT_DNA_methylation_MaxCPPL2_1	0.031731	0.00756627	0.0722115	0.238451	2.27574	0.737167	-1.33351e-08	1.07837e-08	-1.23659
synonymousL2_1	0.00312003	0.094102	0.0600763	30.1606	19.255	0.118927	1.13976e-08	5.72379e-08	0.199127
non_synonymousL2_1	0.00271541	-0.0380934	0.0631684	-14.0286	23.2629	0.496545	-8.28592e-08	4.04624e-08	-2.04781
Conserved_Vertebrate_phastCons46wayL2_1	0.0294361	0.120557	0.136527	4.09555	4.6381	0.50436	5.30194e-09	1.34611e-08	0.393872
Conserved_Vertebrate_phastCons46way.extend.500L2_1	0.406971	0.469161	0.229018	1.15281	0.562738	0.782801	-4.39013e-09	4.98221e-09	-0.881162
Conserved_Mammal_phastCons46wayL2_1	0.0214395	0.0946304	0.134988	4.41384	6.29624	0.585495	-8.67346e-09	2.60795e-08	-0.332578
Conserved_Mammal_phastCons46way.extend.500L2_1	0.33922	0.535315	0.231013	1.57808	0.681012	0.383173	1.85129e-09	5.57698e-09	0.331953
Conserved_Primate_phastCons46wayL2_1	0.0192691	0.0656014	0.133682	3.40449	6.93762	0.72603	-6.63139e-09	1.96087e-08	-0.338185
Conserved_Primate_phastCons46way.extend.500L2_1	0.175819	0.477732	0.193145	2.71717	1.09854	0.0992356	2.18781e-09	4.04135e-09	0.541356
BivFlnkL2_1	0.0135494	0.165192	0.103863	12.1919	7.66549	0.135046	2.14014e-08	2.64169e-08	0.810138
BivFlnk.extend.500L2_1	0.0311793	0.181352	0.121347	5.81642	3.89189	0.206984	-4.0446e-09	1.63446e-08	-0.247458
Disease: Multiple_sclerosis pubmed ID : 34278373 (GCST90014448)
Category	Prop._SNPs	Prop._h2	Prop._h2_std_error	Enrichment	Enrichment_std_error	Enrichment_p	Coefficient	Coefficient_std_error	Coefficient_z-score
L2_0	0.00146851	0.0322862	0.033012	21.9858	22.48	0.312673	1.64731e-08	1.9316e-08	0.852819
baseL2_1	1	1	2.42939e-07	1	2.42939e-07	NA	2.7858e-09	2.06492e-09	1.34911
Coding_UCSCL2_1	0.0142749	0.13613	0.201064	9.53631	14.0851	0.525167	9.76149e-09	2.35009e-08	0.415367
Coding_UCSC.extend.500L2_1	0.0636618	0.386052	0.235942	6.06411	3.70617	0.10131	1.8105e-09	5.31478e-09	0.340654
Conserved_LindbladTohL2_1	0.0256851	-0.0844287	0.322427	-3.28707	12.5531	0.727997	-3.52509e-09	2.23201e-08	-0.157934
Conserved_LindbladToh.extend.500L2_1	0.330412	0.9365	0.428311	2.83434	1.29629	0.106745	1.25084e-10	3.15491e-09	0.0396475
CTCF_HoffmanL2_1	0.0238662	-0.306179	0.310967	-12.829	13.0296	0.221327	-2.12077e-08	1.52168e-08	-1.39371
CTCF_Hoffman.extend.500L2_1	0.0708357	-0.082408	0.318952	-1.16337	4.50271	0.614125	6.3275e-09	7.00615e-09	0.903134
DGF_ENCODEL2_1	0.136006	0.791787	0.631296	5.82172	4.64169	0.277442	6.90924e-09	6.66772e-09	1.03622
DGF_ENCODE.extend.500L2_1	0.53847	0.475704	0.477914	0.883437	0.88754	0.894398	-2.63432e-10	3.13264e-09	-0.0840924
DHS_peaks_TrynkaL2_1	0.110583	-0.0649432	0.646711	-0.587281	5.84821	0.78325	-1.14712e-08	1.16161e-08	-0.98753
DHS_TrynkaL2_1	0.166201	0.224376	0.764352	1.35003	4.59897	0.939349	-2.52259e-09	9.45944e-09	-0.266674
DHS_Trynka.extend.500L2_1	0.496042	0.136882	0.52526	0.275949	1.0589	0.459201	-1.33968e-10	3.86805e-09	-0.0346344
Enhancer_AnderssonL2_1	0.00432768	0.395158	0.215194	91.3094	49.7249	0.00842945	8.87092e-08	4.07499e-08	2.17692
Enhancer_Andersson.extend.500L2_1	0.0190351	0.253042	0.192495	13.2934	10.1127	0.17349	-1.22154e-08	1.39569e-08	-0.875226
Enhancer_HoffmanL2_1	0.0419892	0.701767	0.350179	16.7131	8.33974	0.0194047	2.06593e-08	1.15724e-08	1.78521
Enhancer_Hoffman.extend.500L2_1	0.0898451	0.242411	0.263458	2.6981	2.93235	0.572406	-1.06806e-08	7.28618e-09	-1.46587
FetalDHS_TrynkaL2_1	0.0839308	0.601299	0.591615	7.16422	7.04884	0.365723	1.18676e-08	9.93213e-09	1.19487
FetalDHS_Trynka.extend.500L2_1	0.283362	0.380661	0.515209	1.34337	1.8182	0.850309	-6.44337e-10	4.33178e-09	-0.148746
H3K27ac_HniszL2_1	0.389076	0.695524	0.267871	1.78763	0.68848	0.242213	-3.02798e-09	8.61266e-09	-0.351573
H3K27ac_Hnisz.extend.500L2_1	0.420486	0.738357	0.280252	1.75596	0.666494	0.211557	2.22298e-09	8.71485e-09	0.25508
H3K27ac_PGC2L2_1	0.268778	0.958162	0.451496	3.56488	1.67981	0.0881263	5.7292e-09	6.83977e-09	0.83763
H3K27ac_PGC2.extend.500L2_1	0.335206	0.758142	0.325812	2.26172	0.971975	0.162017	-1.96695e-09	5.8581e-09	-0.335766
H3K4me1_peaks_TrynkaL2_1	0.169823	0.436559	0.615097	2.57068	3.622	0.664077	3.91493e-10	5.67683e-09	0.0689632
H3K4me1_TrynkaL2_1	0.423685	0.749294	0.519411	1.76852	1.22594	0.533225	3.24669e-09	4.72965e-09	0.686455
H3K4me1_Trynka.extend.500L2_1	0.605819	0.291978	0.349276	0.481956	0.576536	0.278073	-3.53252e-09	3.43671e-09	-1.02788
H3K4me3_peaks_TrynkaL2_1	0.0416488	0.679964	0.414716	16.3261	9.95745	0.0718007	2.05696e-08	1.0636e-08	1.93396
H3K4me3_TrynkaL2_1	0.133011	0.46125	0.378188	3.46777	2.8433	0.37885	-4.27538e-09	6.08528e-09	-0.702578
H3K4me3_Trynka.extend.500L2_1	0.255139	0.313153	0.331828	1.22738	1.30058	0.862529	-2.32911e-09	3.86592e-09	-0.602473
H3K9ac_peaks_TrynkaL2_1	0.0384595	-0.444106	0.465273	-11.5474	12.0978	0.262028	-2.79402e-08	1.42008e-08	-1.96752
H3K9ac_TrynkaL2_1	0.125413	0.578857	0.415682	4.61561	3.31451	0.255543	1.0614e-08	7.53723e-09	1.40822
H3K9ac_Trynka.extend.500L2_1	0.229855	0.21206	0.342354	0.922583	1.48944	0.958421	-5.10354e-09	4.41851e-09	-1.15504
Intron_UCSCL2_1	0.387473	0.436571	0.211718	1.12671	0.546407	0.81528	1.74825e-08	2.00271e-08	0.872939
Intron_UCSC.extend.500L2_1	0.396796	0.434234	0.164626	1.09435	0.414888	0.819115	-1.80491e-08	2.00501e-08	-0.900198
PromoterFlanking_HoffmanL2_1	0.00830845	-0.0247427	0.177907	-2.97801	21.4128	0.85187	-1.60608e-08	2.7313e-08	-0.588028
PromoterFlanking_Hoffman.extend.500L2_1	0.0331865	0.319628	0.224752	9.63126	6.77238	0.149053	1.20713e-08	1.04937e-08	1.15034
Promoter_UCSCL2_1	0.0463455	0.113816	0.237167	2.45582	5.11736	0.775388	1.12444e-08	2.10427e-08	0.53436
Promoter_UCSC.extend.500L2_1	0.0569346	-0.0122752	0.189508	-0.215602	3.32852	0.711778	-1.35833e-08	1.75939e-08	-0.772044
Repressed_HoffmanL2_1	0.460873	-0.0122817	0.546066	-0.0266488	1.18485	0.332864	-1.72431e-09	2.7689e-09	-0.62274
Repressed_Hoffman.extend.500L2_1	0.718511	0.421528	0.214234	0.58667	0.298164	0.178812	2.30932e-09	2.59852e-09	0.888707
SuperEnhancer_HniszL2_1	0.16721	0.781428	0.261802	4.67334	1.56571	0.000125653	5.81638e-09	3.31495e-08	0.175459
SuperEnhancer_Hnisz.extend.500L2_1	0.170383	0.772097	0.257658	4.53154	1.51223	0.000309519	-2.86751e-09	3.28195e-08	-0.0873722
TFBS_ENCODEL2_1	0.131228	0.842592	0.600155	6.42082	4.57337	0.221278	1.07105e-08	7.06806e-09	1.51534
TFBS_ENCODE.extend.500L2_1	0.341215	-0.429958	0.644493	-1.26008	1.88882	0.128224	-8.49129e-09	3.9323e-09	-2.15937
Transcr_HoffmanL2_1	0.345968	0.805319	0.52845	2.32773	1.52746	0.316263	1.28149e-09	2.74841e-09	0.466265
Transcr_Hoffman.extend.500L2_1	0.762095	0.701851	0.307819	0.920949	0.403911	0.843803	-6.47411e-10	2.35757e-09	-0.274609
TSS_HoffmanL2_1	0.0178321	0.171958	0.216932	9.64319	12.1653	0.45594	-7.1887e-09	2.03076e-08	-0.35399
TSS_Hoffman.extend.500L2_1	0.0343534	0.344564	0.242496	10.03	7.05887	0.146447	7.10158e-09	1.30688e-08	0.543401
UTR_3_UCSCL2_1	0.0111859	0.0448745	0.14948	4.0117	13.3633	0.818231	1.17006e-08	2.02657e-08	0.577359
UTR_3_UCSC.extend.500L2_1	0.0264553	-0.103765	0.148799	-3.92227	5.62454	0.343665	-1.3955e-08	7.31392e-09	-1.90801
UTR_5_UCSCL2_1	0.00548417	-0.032	0.104046	-5.83497	18.9721	0.710725	-1.39229e-08	2.19148e-08	-0.635321
UTR_5_UCSC.extend.500L2_1	0.0268651	0.169833	0.167229	6.3217	6.22479	0.355901	5.85226e-09	7.94403e-09	0.736687
WeakEnhancer_HoffmanL2_1	0.0209872	-0.315105	0.282729	-15.0142	13.4715	0.172208	-2.26965e-08	1.48844e-08	-1.52485
WeakEnhancer_Hoffman.extend.500L2_1	0.0887866	0.0384575	0.33239	0.433145	3.7437	0.876437	3.62808e-09	5.87681e-09	0.617355
GERP.NSL2_1	1.74532	0.78592	1.27683	0.450302	0.731576	0.414995	-1.55605e-09	7.11533e-10	-2.1869
GERP.RSsup4L2_1	0.00814993	0.0656378	0.203529	8.05379	24.9731	0.773498	1.94876e-08	2.73222e-08	0.713253
MAFbin1L2_1	0.102357	-0.0510374	0.120845	-0.49862	1.18062	0.126377	-8.5904e-10	1.12593e-09	-0.762961
MAFbin2L2_1	0.0998554	0.260543	0.129934	2.60921	1.30122	0.20705	1.95692e-09	1.36545e-09	1.43317
MAFbin3L2_1	0.0996066	-0.0469642	0.125767	-0.471496	1.26264	0.168798	-8.44895e-10	1.18327e-09	-0.714034
MAFbin4L2_1	0.100696	-0.0527084	0.136133	-0.523442	1.35193	0.21679	-8.52928e-10	1.30173e-09	-0.655229
MAFbin5L2_1	0.0983171	0.191409	0.121155	1.94686	1.23229	0.430396	1.33592e-09	1.25113e-09	1.06777
MAFbin6L2_1	0.0996422	0.0870594	0.122928	0.87372	1.2337	0.918268	3.6739e-10	1.2739e-09	0.288397
MAFbin7L2_1	0.0997338	0.216972	0.120102	2.17551	1.20423	0.288893	1.49697e-09	1.21238e-09	1.23474
MAFbin8L2_1	0.100229	0.113266	0.125058	1.13007	1.24772	0.91622	5.7588e-10	1.35387e-09	0.425357
MAFbin9L2_1	0.1011	0.173415	0.120119	1.71528	1.18812	0.527043	1.06147e-09	1.25589e-09	0.845191
MAFbin10L2_1	0.0984626	0.108045	0.108735	1.09732	1.10433	0.929466	5.1355e-10	1.2159e-09	0.422363
MAF_Adj_Predicted_Allele_AgeL2_1	3.39244e-06	-0.040567	0.487852	-11958.1	143806	0.935059	3.55329e-10	5.75863e-10	0.617037
MAF_Adj_LLD_AFRL2_1	0.00279647	-0.826966	0.219719	-295.717	78.5701	0.0152601	-9.61313e-10	3.38877e-10	-2.83677
Recomb_Rate_10kbL2_1	1.55242	1.88971	1.6201	1.21726	1.0436	0.840054	-3.73397e-11	2.81624e-10	-0.132587
Nucleotide_Diversity_10kbL2_1	4.6087	3.46426	0.711591	0.751678	0.154402	0.0518318	-3.19832e-10	1.45341e-10	-2.20056
Backgrd_Selection_StatL2_1	0.17772	0.256607	0.0613372	1.44388	0.345134	0.0502282	1.51557e-09	1.09165e-09	1.38833
CpG_Content_50kbL2_1	0.0100519	0.0149545	0.00185754	1.48773	0.184795	0.00111294	1.46264e-07	7.62873e-08	1.91727
MAF_Adj_ASMCL2_1	-2.34853e-14	0.354774	0.311583	-1.51062e+13	-1.32672e+13	0.213199	9.08465e-10	3.8742e-10	2.34491
GTEx_eQTL_MaxCPPL2_1	0.0103404	0.0819582	0.0901564	7.92601	8.71884	0.404992	9.25961e-09	1.36863e-08	0.676561
BLUEPRINT_H3K27acQTL_MaxCPPL2_1	0.0165455	0.208316	0.129127	12.5904	7.80434	0.106127	2.09644e-08	1.48854e-08	1.40838
BLUEPRINT_H3K4me1QTL_MaxCPPL2_1	0.0133725	0.0707352	0.104019	5.28959	7.77859	0.568241	2.73895e-09	1.63636e-08	0.16738
BLUEPRINT_DNA_methylation_MaxCPPL2_1	0.031731	-0.0990453	0.150296	-3.12141	4.73658	0.335744	-1.33875e-08	8.59471e-09	-1.55764
synonymousL2_1	0.00312003	0.182944	0.149533	58.6355	47.9267	0.157544	6.65909e-08	4.3995e-08	1.5136
non_synonymousL2_1	0.00271541	-0.0943192	0.0924454	-34.7348	34.0447	0.265556	-2.62553e-08	3.44971e-08	-0.761087
Conserved_Vertebrate_phastCons46wayL2_1	0.0294361	-0.354901	0.345304	-12.0567	11.7307	0.199261	-2.59839e-08	1.44525e-08	-1.79788
Conserved_Vertebrate_phastCons46way.extend.500L2_1	0.406971	0.967745	0.460787	2.37792	1.13224	0.182082	-8.23543e-10	4.77e-09	-0.172651
Conserved_Mammal_phastCons46wayL2_1	0.0214395	-0.0601288	0.293927	-2.80459	13.7096	0.777168	1.74478e-08	2.48205e-08	0.702957
Conserved_Mammal_phastCons46way.extend.500L2_1	0.33922	1.23672	0.52275	3.64579	1.54104	0.0311226	5.69486e-09	5.18016e-09	1.09936
Conserved_Primate_phastCons46wayL2_1	0.0192691	-0.104797	0.26058	-5.43862	13.5232	0.627546	-1.02243e-08	1.71441e-08	-0.596376
Conserved_Primate_phastCons46way.extend.500L2_1	0.175819	0.811771	0.448557	4.61707	2.55124	0.0842699	4.33053e-09	4.00819e-09	1.08042
BivFlnkL2_1	0.0135494	-0.00254941	0.171756	-0.188157	12.6763	0.924992	-2.13311e-08	2.07047e-08	-1.03025
BivFlnk.extend.500L2_1	0.0311793	0.194818	0.200642	6.2483	6.4351	0.401864	9.6778e-09	1.30147e-08	0.743604
Disease: T1D pubmed ID : 25751624 (case control)
Category	Prop._SNPs	Prop._h2	Prop._h2_std_error	Enrichment	Enrichment_std_error	Enrichment_p	Coefficient	Coefficient_std_error	Coefficient_z-score
L2_0	0.00146851	-0.0123501	0.0116683	-8.40997	7.94567	0.228253	-2.03621e-06	1.20051e-06	-1.69612
baseL2_1	1	1	0	1	0	NA	-6.01108e-07	5.18145e-07	-1.16012
Coding_UCSCL2_1	0.0142749	-0.0607866	0.146571	-4.25828	10.2678	0.607628	-2.8945e-06	5.01039e-06	-0.577699
Coding_UCSC.extend.500L2_1	0.0636618	0.29008	0.259543	4.55658	4.0769	0.336206	7.91436e-07	7.27006e-07	1.08862
Conserved_LindbladTohL2_1	0.0256851	0.504859	0.350622	19.6557	13.6508	0.132428	2.96817e-07	3.54204e-06	0.0837983
Conserved_LindbladToh.extend.500L2_1	0.330412	0.520465	0.442827	1.5752	1.34023	0.658799	4.40709e-08	5.86281e-07	0.0751703
CTCF_HoffmanL2_1	0.0238662	-0.091901	0.321133	-3.85068	13.4556	0.703947	-2.01113e-06	2.91776e-06	-0.689273
CTCF_Hoffman.extend.500L2_1	0.0708357	0.456824	0.292372	6.44907	4.12747	0.165233	1.44474e-06	1.23239e-06	1.17231
DGF_ENCODEL2_1	0.136006	1.85204	0.778951	13.6174	5.72734	0.012708	2.90276e-06	1.3692e-06	2.12004
DGF_ENCODE.extend.500L2_1	0.53847	1.36563	0.52084	2.53612	0.967259	0.0481535	-3.80869e-08	5.55483e-07	-0.0685654
DHS_peaks_TrynkaL2_1	0.110583	0.416076	0.534575	3.76257	4.83416	0.56063	-1.33851e-06	1.84173e-06	-0.726769
DHS_TrynkaL2_1	0.166201	0.782892	0.627672	4.71053	3.7766	0.314249	6.10283e-07	1.53819e-06	0.396754
DHS_Trynka.extend.500L2_1	0.496042	1.19891	0.529873	2.41696	1.0682	0.182495	-5.61685e-07	6.00911e-07	-0.934723
Enhancer_AnderssonL2_1	0.00432768	0.057058	0.0811446	13.1844	18.7501	0.524133	-6.84638e-08	3.92295e-06	-0.0174521
Enhancer_Andersson.extend.500L2_1	0.0190351	0.203505	0.199016	10.6911	10.4553	0.342759	9.53949e-07	2.05763e-06	0.463616
Enhancer_HoffmanL2_1	0.0419892	0.0892834	0.25203	2.12634	6.00226	0.847071	-1.55059e-07	1.40964e-06	-0.109999
Enhancer_Hoffman.extend.500L2_1	0.0898451	0.220528	0.265527	2.45453	2.95538	0.620795	-4.58234e-07	9.19477e-07	-0.498364
FetalDHS_TrynkaL2_1	0.0839308	0.389335	0.550451	4.63876	6.55838	0.561067	-9.33019e-07	1.62187e-06	-0.575272
FetalDHS_Trynka.extend.500L2_1	0.283362	1.93859	0.702628	6.8414	2.47961	0.00361959	1.92763e-06	6.76536e-07	2.84926
H3K27ac_HniszL2_1	0.389076	0.67841	0.260682	1.74364	0.670002	0.20804	5.4868e-07	1.45064e-06	0.378234
H3K27ac_Hnisz.extend.500L2_1	0.420486	0.563337	0.226114	1.33973	0.537745	0.524859	-1.1476e-06	1.42425e-06	-0.805763
H3K27ac_PGC2L2_1	0.268778	1.48679	0.613314	5.53168	2.28186	0.0141422	1.91375e-06	1.20862e-06	1.58342
H3K27ac_PGC2.extend.500L2_1	0.335206	1.05571	0.372135	3.14942	1.11017	0.0339852	-7.96308e-07	8.92246e-07	-0.892475
H3K4me1_peaks_TrynkaL2_1	0.169823	-0.434134	0.545757	-2.5564	3.21369	0.244765	-1.36355e-06	8.6471e-07	-1.57688
H3K4me1_TrynkaL2_1	0.423685	0.366993	0.585406	0.866195	1.3817	0.920065	-8.92894e-07	8.63225e-07	-1.03437
H3K4me1_Trynka.extend.500L2_1	0.605819	1.18144	0.268018	1.95015	0.442407	0.0206256	4.9629e-07	5.69557e-07	0.871361
H3K4me3_peaks_TrynkaL2_1	0.0416488	0.300319	0.366724	7.21075	8.80517	0.450975	1.35065e-07	1.6764e-06	0.0805687
H3K4me3_TrynkaL2_1	0.133011	0.792646	0.445896	5.95927	3.35233	0.0741693	1.31498e-06	9.63856e-07	1.36429
H3K4me3_Trynka.extend.500L2_1	0.255139	0.954626	0.477762	3.74159	1.87255	0.072526	-1.13037e-07	5.85186e-07	-0.193164
H3K9ac_peaks_TrynkaL2_1	0.0384595	0.0713741	0.358457	1.85583	9.32039	0.924201	6.21666e-07	1.82957e-06	0.339789
H3K9ac_TrynkaL2_1	0.125413	-0.439974	0.324537	-3.50821	2.58775	0.0799497	-3.38511e-06	1.16679e-06	-2.90121
H3K9ac_Trynka.extend.500L2_1	0.229855	0.801307	0.437302	3.48615	1.90251	0.144936	1.20093e-06	7.59453e-07	1.58131
Intron_UCSCL2_1	0.387473	0.494064	0.163704	1.27509	0.422491	0.505129	1.8439e-06	3.22255e-06	0.572186
Intron_UCSC.extend.500L2_1	0.396796	0.468359	0.16422	1.18035	0.413864	0.643412	-1.88748e-06	3.21114e-06	-0.587792
PromoterFlanking_HoffmanL2_1	0.00830845	-0.147966	0.185844	-17.809	22.3681	0.414027	-3.1917e-06	4.09078e-06	-0.780217
PromoterFlanking_Hoffman.extend.500L2_1	0.0331865	0.0793602	0.367144	2.39134	11.063	0.897419	1.023e-06	2.26925e-06	0.450808
Promoter_UCSCL2_1	0.0463455	0.433124	0.382936	9.34553	8.26264	0.290385	5.40505e-06	4.90861e-06	1.10114
Promoter_UCSC.extend.500L2_1	0.0569346	0.11857	0.21321	2.08256	3.74483	0.766816	-4.64451e-06	3.96201e-06	-1.17226
Repressed_HoffmanL2_1	0.460873	0.615088	0.52032	1.33461	1.12899	0.761176	7.55629e-07	5.21491e-07	1.44898
[truncated: 1,027 more rows]

## Sheet: iQTL_eQTL
S-LDSC based heritability enrichment for the IQTLs which are also CD4 Naïve eQTLs
Disease: T1D pubmed ID: 25751624 (meta analysis)
Category	Prop._SNPs	Prop._h2	Prop._h2_std_error	Enrichment	Enrichment_std_error	Enrichment_p	Coefficient	Coefficient_std_error	Coefficient_z-score
L2_0	0.000869462	-0.0106721	0.00829789	-12.2743	9.54371	0.1796	-3.21492e-06	1.92719e-06	-1.66819
baseL2_1	1	1	2.51428e-08	1	2.51428e-08	NA	-6.96574e-07	5.69893e-07	-1.22229
Coding_UCSCL2_1	0.0142749	0.0137781	0.137671	0.965197	9.64425	0.997062	-1.85475e-06	5.29395e-06	-0.350352
Coding_UCSC.extend.500L2_1	0.0636618	0.269694	0.193973	4.23635	3.04693	0.240338	1.18966e-06	8.09865e-07	1.46896
Conserved_LindbladTohL2_1	0.0256851	0.490653	0.295716	19.1026	11.5131	0.0791346	1.16778e-06	3.89464e-06	0.299841
Conserved_LindbladToh.extend.500L2_1	0.330412	0.540372	0.356536	1.63545	1.07906	0.550309	-1.30724e-07	6.63227e-07	-0.197103
CTCF_HoffmanL2_1	0.0238662	-0.118203	0.25978	-4.95275	10.8849	0.562099	-2.61505e-06	3.29095e-06	-0.79462
CTCF_Hoffman.extend.500L2_1	0.0708357	0.306903	0.250316	4.3326	3.53375	0.345975	1.2759e-06	1.43005e-06	0.892206
DGF_ENCODEL2_1	0.136006	1.40119	0.567693	10.3024	4.17404	0.0158456	2.82126e-06	1.42474e-06	1.98019
DGF_ENCODE.extend.500L2_1	0.53847	1.34047	0.399926	2.48941	0.742707	0.012182	1.85472e-07	5.63863e-07	0.328931
DHS_peaks_TrynkaL2_1	0.110583	0.301007	0.444942	2.72201	4.0236	0.6618	-1.83336e-06	1.83311e-06	-1.00014
DHS_TrynkaL2_1	0.166201	0.760973	0.520106	4.57864	3.12939	0.239521	1.40831e-06	1.55571e-06	0.905251
DHS_Trynka.extend.500L2_1	0.496042	0.899882	0.397373	1.81412	0.801086	0.315723	-1.19908e-06	6.31228e-07	-1.8996
Enhancer_AnderssonL2_1	0.00432768	0.0550335	0.0682914	12.7166	15.7801	0.456784	-3.4549e-08	4.34077e-06	-0.00795917
Enhancer_Andersson.extend.500L2_1	0.0190351	0.213892	0.159094	11.2367	8.35795	0.203789	1.52428e-06	2.21087e-06	0.689451
Enhancer_HoffmanL2_1	0.0419892	0.0211746	0.193989	0.504286	4.61997	0.913893	-7.92074e-07	1.64377e-06	-0.481865
Enhancer_Hoffman.extend.500L2_1	0.0898451	0.210685	0.225112	2.34498	2.50556	0.588071	-2.15406e-07	1.09478e-06	-0.196757
FetalDHS_TrynkaL2_1	0.0839308	0.325537	0.473309	3.87863	5.63927	0.590144	-1.13238e-06	1.8675e-06	-0.606363
FetalDHS_Trynka.extend.500L2_1	0.283362	1.67889	0.522291	5.92488	1.84319	0.00330468	2.352e-06	7.98329e-07	2.94615
H3K27ac_HniszL2_1	0.389076	0.692439	0.218805	1.7797	0.562371	0.123861	6.19674e-07	1.68335e-06	0.368119
H3K27ac_Hnisz.extend.500L2_1	0.420486	0.610996	0.213022	1.45307	0.50661	0.362114	-1.32442e-06	1.66782e-06	-0.794106
H3K27ac_PGC2L2_1	0.268778	1.29285	0.501642	4.8101	1.86638	0.0143581	1.9233e-06	1.47961e-06	1.29987
H3K27ac_PGC2.extend.500L2_1	0.335206	1.03335	0.30321	3.08272	0.904548	0.0160588	-6.589e-07	1.12831e-06	-0.58397
H3K4me1_peaks_TrynkaL2_1	0.169823	-0.376045	0.416006	-2.21434	2.44965	0.174827	-1.66546e-06	9.05577e-07	-1.83911
H3K4me1_TrynkaL2_1	0.423685	0.487272	0.482211	1.15008	1.13814	0.892138	-9.01809e-07	9.90803e-07	-0.91018
H3K4me1_Trynka.extend.500L2_1	0.605819	1.18063	0.224978	1.94881	0.371361	0.00508797	6.10656e-07	6.43741e-07	0.948605
H3K4me3_peaks_TrynkaL2_1	0.0416488	0.22565	0.307425	5.41793	7.38136	0.521784	3.45383e-07	1.91841e-06	0.180036
H3K4me3_TrynkaL2_1	0.133011	0.638463	0.37558	4.80009	2.82369	0.115599	1.55723e-06	1.13911e-06	1.36706
H3K4me3_Trynka.extend.500L2_1	0.255139	0.750506	0.342237	2.94156	1.34138	0.0978931	-4.10513e-07	6.27358e-07	-0.654352
H3K9ac_peaks_TrynkaL2_1	0.0384595	0.0134134	0.255153	0.348766	6.63433	0.921001	5.31954e-07	1.92381e-06	0.276511
H3K9ac_TrynkaL2_1	0.125413	-0.363361	0.25874	-2.89732	2.06311	0.0665966	-3.80193e-06	1.33558e-06	-2.84666
H3K9ac_Trynka.extend.500L2_1	0.229855	0.788459	0.324802	3.43025	1.41307	0.0729213	1.57665e-06	8.75994e-07	1.79984
Intron_UCSCL2_1	0.387473	0.453231	0.13751	1.16971	0.35489	0.628951	3.83171e-06	3.7375e-06	1.02521
Intron_UCSC.extend.500L2_1	0.396796	0.410198	0.132629	1.03377	0.33425	0.916448	-3.89606e-06	3.72298e-06	-1.04649
PromoterFlanking_HoffmanL2_1	0.00830845	-0.114661	0.144572	-13.8005	17.4006	0.414363	-2.99966e-06	4.43044e-06	-0.677056
PromoterFlanking_Hoffman.extend.500L2_1	0.0331865	-0.00732012	0.283675	-0.220575	8.5479	0.884256	4.17715e-07	2.36556e-06	0.176582
Promoter_UCSCL2_1	0.0463455	0.110032	0.145645	2.37416	3.14259	0.659953	9.52977e-07	3.34908e-06	0.284549
Promoter_UCSC.extend.500L2_1	0.0569346	0.0693551	0.165126	1.21815	2.90027	0.938515	-1.14899e-06	2.98028e-06	-0.385532
Repressed_HoffmanL2_1	0.460873	0.444141	0.417798	0.963695	0.906535	0.967569	5.81028e-07	5.60794e-07	1.03608
Repressed_Hoffman.extend.500L2_1	0.718511	0.504149	0.161489	0.701658	0.224756	0.160815	2.3382e-07	3.78657e-07	0.617499
SuperEnhancer_HniszL2_1	0.16721	0.646228	0.139906	3.86477	0.836711	0.000338867	-2.29864e-06	4.36302e-06	-0.526846
SuperEnhancer_Hnisz.extend.500L2_1	0.170383	0.691129	0.121517	4.05633	0.713202	6.2005e-06	2.9028e-06	4.30628e-06	0.674087
TFBS_ENCODEL2_1	0.131228	0.329911	0.473234	2.51402	3.60619	0.653825	-6.4805e-07	1.12054e-06	-0.578337
TFBS_ENCODE.extend.500L2_1	0.341215	0.995803	0.473031	2.91841	1.38632	0.158356	3.41754e-07	6.65824e-07	0.51328
Transcr_HoffmanL2_1	0.345968	0.429235	0.38774	1.24068	1.12074	0.822674	6.02153e-07	6.35204e-07	0.947968
Transcr_Hoffman.extend.500L2_1	0.762095	0.42337	0.282789	0.555534	0.371068	0.213455	-4.20091e-07	4.23941e-07	-0.990919
TSS_HoffmanL2_1	0.0178321	0.18843	0.178075	10.5669	9.9862	0.266304	3.13656e-06	3.58671e-06	0.874497
TSS_Hoffman.extend.500L2_1	0.0343534	0.0677124	0.142099	1.97106	4.1364	0.811823	-1.68738e-06	2.63242e-06	-0.640998
UTR_3_UCSCL2_1	0.0111859	-0.0222151	0.152307	-1.98599	13.6159	0.819588	-2.30695e-06	5.81066e-06	-0.397021
UTR_3_UCSC.extend.500L2_1	0.0264553	0.180599	0.149025	6.82659	5.63311	0.290247	2.10632e-06	1.54066e-06	1.36716
UTR_5_UCSCL2_1	0.00548417	0.180364	0.10983	32.888	20.0267	0.0740988	8.76779e-06	4.84226e-06	1.81068
UTR_5_UCSC.extend.500L2_1	0.0268651	0.103869	0.135989	3.86631	5.06192	0.548583	-1.63705e-06	1.45172e-06	-1.12766
WeakEnhancer_HoffmanL2_1	0.0209872	0.154947	0.222903	7.38291	10.6209	0.527813	-2.4653e-07	2.24832e-06	-0.109651
WeakEnhancer_Hoffman.extend.500L2_1	0.0887866	0.726473	0.366601	8.18223	4.12901	0.0416903	1.68117e-06	9.96446e-07	1.68717
GERP.NSL2_1	1.74532	2.63453	1.0799	1.50949	0.618742	0.354652	-6.48713e-08	1.15793e-07	-0.560236
GERP.RSsup4L2_1	0.00814993	0.289044	0.178706	35.4658	21.9273	0.0798347	4.92554e-06	4.49932e-06	1.09473
MAFbin1L2_1	0.102357	0.0323423	0.0578668	0.315975	0.565341	0.211929	1.41771e-08	1.51069e-07	0.0938451
MAFbin2L2_1	0.0998554	0.0491216	0.108016	0.491927	1.08172	0.608463	2.8917e-08	1.83268e-07	0.157785
MAFbin3L2_1	0.0996066	-0.0311304	0.0855122	-0.312533	0.858499	0.0965477	-1.40134e-07	1.76409e-07	-0.79437
MAFbin4L2_1	0.100696	0.111898	0.13994	1.11125	1.38974	0.935136	1.33474e-07	2.65879e-07	0.502011
MAFbin5L2_1	0.0983171	-0.0259699	0.0917276	-0.264145	0.932977	0.168769	-1.62991e-07	2.20038e-07	-0.740742
MAFbin6L2_1	0.0996422	0.154311	0.109082	1.54865	1.09473	0.609392	1.83084e-07	2.51158e-07	0.728959
MAFbin7L2_1	0.0997338	0.150417	0.0965771	1.50818	0.968348	0.59263	1.61646e-07	2.0616e-07	0.784077
MAFbin8L2_1	0.100229	0.283318	0.151084	2.8267	1.50738	0.200815	3.99998e-07	2.77749e-07	1.44014
MAFbin9L2_1	0.1011	0.0141713	0.124691	0.140171	1.23335	0.49035	-1.50952e-07	2.65942e-07	-0.567612
MAFbin10L2_1	0.0984626	0.261521	0.188153	2.65605	1.91091	0.367852	3.21748e-07	3.92975e-07	0.818749
MAF_Adj_Predicted_Allele_AgeL2_1	3.39244e-06	-1.25831	0.473366	-370915	139536	0.0149358	-1.82956e-07	1.19359e-07	-1.53282
MAF_Adj_LLD_AFRL2_1	0.00279647	-0.883783	0.203997	-316.035	72.9478	0.00212914	-4.56034e-08	6.12423e-08	-0.744639
Recomb_Rate_10kbL2_1	1.55242	1.5778	0.832563	1.01634	0.536299	0.975941	-3.39005e-08	3.12433e-08	-1.08505
Nucleotide_Diversity_10kbL2_1	4.6087	3.91818	0.704663	0.850171	0.152899	0.31055	3.51757e-08	4.25012e-08	0.82764
Backgrd_Selection_StatL2_1	0.17772	0.252501	0.0497466	1.42078	0.279916	0.0554115	2.26417e-07	3.11315e-07	0.727292
CpG_Content_50kbL2_1	0.0100519	0.0140834	0.00121474	1.40108	0.120847	0.00309152	-1.22383e-05	1.38513e-05	-0.883552
MAF_Adj_ASMCL2_1	-2.34853e-14	-1.13006	0.531498	4.81177e+13	-2.26311e+13	0.00808883	-1.98568e-07	1.12931e-07	-1.75831
GTEx_eQTL_MaxCPPL2_1	0.0103404	0.117433	0.0900343	11.3567	8.70703	0.220334	2.84397e-06	3.01768e-06	0.942438
BLUEPRINT_H3K27acQTL_MaxCPPL2_1	0.0165455	0.122871	0.09798	7.42624	5.92184	0.280116	4.81561e-07	2.75444e-06	0.174831
BLUEPRINT_H3K4me1QTL_MaxCPPL2_1	0.0133725	0.155569	0.0999666	11.6335	7.47552	0.102017	2.89508e-06	3.24688e-06	0.891648
BLUEPRINT_DNA_methylation_MaxCPPL2_1	0.031731	0.309481	0.196066	9.75329	6.17901	0.149343	2.68476e-06	2.72835e-06	0.98402
synonymousL2_1	0.00312003	-0.00380293	0.104188	-1.21888	33.3932	0.945078	5.44393e-07	8.38632e-06	0.0649144
non_synonymousL2_1	0.00271541	-0.00437926	0.0891807	-1.61274	32.8424	0.939266	-3.25433e-07	8.02617e-06	-0.0405465
Conserved_Vertebrate_phastCons46wayL2_1	0.0294361	0.495789	0.279856	16.8429	9.50725	0.0621105	-6.37911e-07	2.23732e-06	-0.285123
Conserved_Vertebrate_phastCons46way.extend.500L2_1	0.406971	0.526354	0.371562	1.29335	0.912994	0.745088	-2.42901e-07	8.05449e-07	-0.301572
Conserved_Mammal_phastCons46wayL2_1	0.0214395	0.575889	0.273183	26.8612	12.7421	0.0207223	6.2239e-06	4.35808e-06	1.42813
Conserved_Mammal_phastCons46way.extend.500L2_1	0.33922	0.563611	0.35241	1.66149	1.03889	0.508127	-4.39554e-08	1.00864e-06	-0.043579
Conserved_Primate_phastCons46wayL2_1	0.0192691	0.0759922	0.177329	3.94374	9.20276	0.746277	-4.07806e-06	2.45887e-06	-1.65851
Conserved_Primate_phastCons46way.extend.500L2_1	0.175819	0.501711	0.350601	2.85356	1.9941	0.325239	6.5198e-08	7.3667e-07	0.0885038
BivFlnkL2_1	0.0135494	0.0306137	0.0818779	2.25942	6.04293	0.834015	1.07398e-06	2.14887e-06	0.499788
BivFlnk.extend.500L2_1	0.0311793	0.0264654	0.115388	0.848814	3.70079	0.966805	-1.05597e-06	1.36266e-06	-0.774936
./IBD_34278373_GCST90014444/IBD_34278373_GCST90014444_IQTL_CD4N_eQTL_DICE_or_ImmnxT.results
Category	Prop._SNPs	Prop._h2	Prop._h2_std_error	Enrichment	Enrichment_std_error	Enrichment_p	Coefficient	Coefficient_std_error	Coefficient_z-score
L2_0	0.000869462	0.0526103	0.0189202	60.5091	21.7608	0.00189403	1.36541e-07	4.5452e-08	3.00407
baseL2_1	1	1	0	1	0	NA	9.467e-11	2.77695e-09	0.0340913
Coding_UCSCL2_1	0.0142749	0.115633	0.0927739	8.10043	6.49909	0.257067	2.75343e-08	2.56581e-08	1.07312
Coding_UCSC.extend.500L2_1	0.0636618	0.278497	0.0912747	4.37464	1.43374	0.0160414	4.81611e-11	6.26559e-09	0.0076866
Conserved_LindbladTohL2_1	0.0256851	0.191895	0.130713	7.47105	5.08906	0.20331	2.85562e-08	2.64871e-08	1.07812
Conserved_LindbladToh.extend.500L2_1	0.330412	0.475379	0.163444	1.43875	0.494667	0.380984	-5.1235e-09	3.61874e-09	-1.41582
CTCF_HoffmanL2_1	0.0238662	0.00713351	0.130591	0.298896	5.47182	0.897358	-8.99264e-09	1.96335e-08	-0.458024
CTCF_Hoffman.extend.500L2_1	0.0708357	0.0279245	0.142299	0.394215	2.00886	0.760661	-4.512e-10	9.2709e-09	-0.0486684
DGF_ENCODEL2_1	0.136006	0.894501	0.327589	6.57695	2.40864	0.0159562	1.19364e-08	9.42953e-09	1.26585
DGF_ENCODE.extend.500L2_1	0.53847	0.994953	0.194828	1.84774	0.361817	0.0224707	-5.22034e-10	3.56229e-09	-0.146545
DHS_peaks_TrynkaL2_1	0.110583	0.42	0.274817	3.79806	2.48517	0.254397	-1.56768e-09	1.45732e-08	-0.107573
DHS_TrynkaL2_1	0.166201	0.463832	0.322549	2.79079	1.94072	0.350098	-1.24869e-08	1.29354e-08	-0.965322
DHS_Trynka.extend.500L2_1	0.496042	1.07384	0.218922	2.16481	0.441338	0.00726955	4.83906e-09	4.43473e-09	1.09117
Enhancer_AnderssonL2_1	0.00432768	0.182623	0.0684354	42.1988	15.8134	0.00515791	6.12237e-08	4.21207e-08	1.45353
Enhancer_Andersson.extend.500L2_1	0.0190351	0.383703	0.107594	20.1577	5.65243	9.61091e-05	2.62799e-08	1.57095e-08	1.67286
Enhancer_HoffmanL2_1	0.0419892	0.338008	0.146739	8.04989	3.49468	0.0323301	1.79511e-09	1.65952e-08	0.10817
Enhancer_Hoffman.extend.500L2_1	0.0898451	0.427042	0.157619	4.75309	1.75434	0.0330731	3.43584e-10	1.05367e-08	0.0326084
FetalDHS_TrynkaL2_1	0.0839308	0.35149	0.267432	4.18786	3.18634	0.312649	-2.81258e-09	1.38982e-08	-0.202369
FetalDHS_Trynka.extend.500L2_1	0.283362	0.903976	0.230012	3.19018	0.811724	0.00498613	4.65223e-09	5.03045e-09	0.924814
H3K27ac_HniszL2_1	0.389076	0.809795	0.123283	2.08133	0.31686	0.000161045	-2.82223e-09	1.00108e-08	-0.281919
H3K27ac_Hnisz.extend.500L2_1	0.420486	0.874612	0.137416	2.08	0.326802	0.000635506	3.99055e-09	1.01688e-08	0.39243
H3K27ac_PGC2L2_1	0.268778	0.536998	0.190016	1.99792	0.706964	0.155661	-9.85035e-09	8.07831e-09	-1.21936
H3K27ac_PGC2.extend.500L2_1	0.335206	0.793512	0.158539	2.36723	0.472958	0.00380021	8.16791e-09	7.28809e-09	1.12072
H3K4me1_peaks_TrynkaL2_1	0.169823	0.936612	0.300322	5.51524	1.76845	0.0107432	7.97769e-09	7.16794e-09	1.11297
H3K4me1_TrynkaL2_1	0.423685	1.08752	0.231973	2.5668	0.547513	0.00234655	5.11689e-09	5.59816e-09	0.91403
H3K4me1_Trynka.extend.500L2_1	0.605819	0.830512	0.145205	1.37089	0.239683	0.112874	-4.81031e-09	4.18029e-09	-1.15071
H3K4me3_peaks_TrynkaL2_1	0.0416488	0.461144	0.207039	11.0722	4.97106	0.0332172	1.31922e-08	1.53676e-08	0.858447
H3K4me3_TrynkaL2_1	0.133011	0.718175	0.196304	5.39938	1.47585	0.00128252	7.27629e-09	8.99402e-09	0.809014
H3K4me3_Trynka.extend.500L2_1	0.255139	0.453743	0.169492	1.77841	0.664311	0.243714	-7.04581e-09	5.15116e-09	-1.36781
H3K9ac_peaks_TrynkaL2_1	0.0384595	0.320025	0.168219	8.3211	4.37394	0.0936962	5.56454e-09	1.45383e-08	0.382751
H3K9ac_TrynkaL2_1	0.125413	0.513875	0.199654	4.09747	1.59197	0.043061	2.86634e-09	9.66379e-09	0.296606
H3K9ac_Trynka.extend.500L2_1	0.229855	0.264865	0.165886	1.15231	0.7217	0.833271	-1.15525e-08	6.37152e-09	-1.81314
Intron_UCSCL2_1	0.387473	0.331511	0.0999171	0.855572	0.257869	0.566736	1.34377e-08	2.3772e-08	0.565272
Intron_UCSC.extend.500L2_1	0.396796	0.39285	0.0639556	0.990054	0.16118	0.950726	-1.55896e-08	2.3737e-08	-0.656765
PromoterFlanking_HoffmanL2_1	0.00830845	-0.115718	0.0730415	-13.9277	8.79123	0.0854238	-5.15517e-08	2.72627e-08	-1.89093
PromoterFlanking_Hoffman.extend.500L2_1	0.0331865	0.0414161	0.104697	1.24798	3.15482	0.937141	4.79251e-09	1.23943e-08	0.386669
Promoter_UCSCL2_1	0.0463455	0.136893	0.11705	2.95375	2.5256	0.439704	-1.7569e-08	2.44299e-08	-0.719158
Promoter_UCSC.extend.500L2_1	0.0569346	0.216501	0.0987615	3.80263	1.73465	0.0969512	1.39387e-08	2.01126e-08	0.693033
Repressed_HoffmanL2_1	0.460873	0.247614	0.225127	0.53727	0.488479	0.34613	1.48159e-09	3.63511e-09	0.407578
Repressed_Hoffman.extend.500L2_1	0.718511	0.231179	0.109579	0.321748	0.152508	1.21574e-06	-3.12984e-09	3.04621e-09	-1.02746
SuperEnhancer_HniszL2_1	0.16721	0.466771	0.0858562	2.79153	0.513464	8.6819e-05	-4.15641e-08	3.98702e-08	-1.04249
SuperEnhancer_Hnisz.extend.500L2_1	0.170383	0.524122	0.0823399	3.07614	0.483264	2.48903e-07	4.14228e-08	3.95445e-08	1.0475
TFBS_ENCODEL2_1	0.131228	1.00311	0.331714	7.64403	2.52776	0.00912602	1.88786e-08	1.10439e-08	1.70941
TFBS_ENCODE.extend.500L2_1	0.341215	0.484839	0.205442	1.42092	0.60209	0.485594	-1.00005e-08	4.62124e-09	-2.16403
Transcr_HoffmanL2_1	0.345968	0.26549	0.21022	0.767382	0.607627	0.701361	-1.84273e-09	3.74625e-09	-0.491887
Transcr_Hoffman.extend.500L2_1	0.762095	0.741362	0.140564	0.972794	0.184444	0.881882	2.48255e-09	2.79156e-09	0.889304
TSS_HoffmanL2_1	0.0178321	0.231071	0.0957942	12.9581	5.37201	0.0156995	7.74358e-09	2.44789e-08	0.316337
TSS_Hoffman.extend.500L2_1	0.0343534	0.249161	0.0975553	7.25287	2.83976	0.0254665	-4.355e-09	1.8041e-08	-0.241394
UTR_3_UCSCL2_1	0.0111859	0.00133899	0.059236	0.119704	5.29559	0.867337	-3.70674e-08	2.7408e-08	-1.35243
UTR_3_UCSC.extend.500L2_1	0.0264553	0.141837	0.0722326	5.36141	2.73037	0.116319	1.66872e-08	1.33593e-08	1.24911
UTR_5_UCSCL2_1	0.00548417	0.0160034	0.0574148	2.91812	10.4692	0.853365	-1.7968e-08	2.98065e-08	-0.60282
UTR_5_UCSC.extend.500L2_1	0.0268651	0.159888	0.0875118	5.95152	3.25746	0.118337	9.99926e-09	1.25262e-08	0.798269
WeakEnhancer_HoffmanL2_1	0.0209872	0.193517	0.131115	9.22072	6.24737	0.192865	7.6177e-09	1.92637e-08	0.395443
WeakEnhancer_Hoffman.extend.500L2_1	0.0887866	0.305776	0.154004	3.44394	1.73454	0.159723	-1.13678e-09	7.14347e-09	-0.159136
GERP.NSL2_1	1.74532	2.99887	0.514513	1.71824	0.294796	0.013839	2.93152e-10	8.59778e-10	0.340962
GERP.RSsup4L2_1	0.00814993	0.0633131	0.0799328	7.76855	9.8078	0.488605	1.9375e-08	3.13005e-08	0.618998
MAFbin1L2_1	0.102357	0.0424688	0.0503651	0.414908	0.492052	0.199242	8.94641e-10	1.35064e-09	0.662384
MAFbin2L2_1	0.0998554	0.0724397	0.0565495	0.725446	0.566314	0.62146	1.56751e-09	1.44604e-09	1.084
MAFbin3L2_1	0.0996066	0.0739068	0.0450094	0.741987	0.451871	0.569626	1.58516e-09	1.27976e-09	1.23864
MAFbin4L2_1	0.100696	0.0713294	0.0564931	0.708366	0.561028	0.598565	1.50737e-09	1.58102e-09	0.953413
MAFbin5L2_1	0.0983171	0.0897989	0.0571919	0.913359	0.581708	0.881352	1.84644e-09	1.50153e-09	1.22971
MAFbin6L2_1	0.0996422	0.0711282	0.0580784	0.713836	0.58287	0.626512	1.30925e-09	1.49781e-09	0.874112
MAFbin7L2_1	0.0997338	0.181918	0.0893888	1.82403	0.896274	0.357531	3.91823e-09	2.37638e-09	1.64882
MAFbin8L2_1	0.100229	0.15637	0.0658285	1.56012	0.656779	0.380312	3.23271e-09	1.60924e-09	2.00884
MAFbin9L2_1	0.1011	0.0639617	0.0579429	0.632658	0.573124	0.520706	9.21311e-10	1.65738e-09	0.555883
MAFbin10L2_1	0.0984626	0.176679	0.0523095	1.79438	0.531263	0.110346	3.6517e-09	1.37063e-09	2.66426
MAF_Adj_Predicted_Allele_AgeL2_1	3.39244e-06	-0.303405	0.232074	-89435.6	68409.2	0.223636	-2.75027e-10	7.74577e-10	-0.355067
MAF_Adj_LLD_AFRL2_1	0.00279647	-0.456558	0.103604	-163.262	37.0481	0.0025486	-8.06946e-10	4.52899e-10	-1.78173
Recomb_Rate_10kbL2_1	1.55242	1.40033	0.591791	0.902031	0.381204	0.791602	-2.80608e-10	2.58785e-10	-1.08433
Nucleotide_Diversity_10kbL2_1	4.6087	4.11761	0.385208	0.893443	0.0835828	0.195326	-3.99461e-11	2.27662e-10	-0.175462
Backgrd_Selection_StatL2_1	0.17772	0.243915	0.0248907	1.37247	0.140056	0.000556034	3.08593e-09	1.65874e-09	1.8604
CpG_Content_50kbL2_1	0.0100519	0.0134457	0.000830559	1.33763	0.0826273	4.40503e-06	-4.26922e-08	1.14415e-07	-0.373136
MAF_Adj_ASMCL2_1	-2.34853e-14	-0.344023	0.178853	1.46485e+13	-7.61556e+12	0.0427141	-2.56163e-10	5.48007e-10	-0.467445
GTEx_eQTL_MaxCPPL2_1	0.0103404	0.0425915	0.0518615	4.11894	5.01542	0.536494	5.61834e-09	2.12017e-08	0.264994
BLUEPRINT_H3K27acQTL_MaxCPPL2_1	0.0165455	0.117407	0.0624002	7.09596	3.77142	0.0994105	1.94584e-08	1.94912e-08	0.998314
BLUEPRINT_H3K4me1QTL_MaxCPPL2_1	0.0133725	0.0777899	0.0474438	5.81714	3.54786	0.166698	1.16764e-08	1.97239e-08	0.591993
BLUEPRINT_DNA_methylation_MaxCPPL2_1	0.031731	0.0720498	0.072896	2.27065	2.29732	0.578645	-4.9093e-09	1.18549e-08	-0.414117
synonymousL2_1	0.00312003	0.124911	0.07091	40.0353	22.7273	0.0656911	7.11874e-08	5.5691e-08	1.27826
non_synonymousL2_1	0.00271541	-0.0529223	0.0414846	-19.4896	15.2774	0.164528	-7.50439e-08	4.39645e-08	-1.70692
Conserved_Vertebrate_phastCons46wayL2_1	0.0294361	0.122089	0.144577	4.14761	4.91156	0.522651	1.80982e-08	2.36287e-08	0.76594
Conserved_Vertebrate_phastCons46way.extend.500L2_1	0.406971	0.586974	0.193626	1.4423	0.475774	0.356513	-4.70581e-09	4.87828e-09	-0.964645
Conserved_Mammal_phastCons46wayL2_1	0.0214395	0.0140936	0.120593	0.657368	5.62482	0.951336	-5.2165e-08	3.35572e-08	-1.55451
Conserved_Mammal_phastCons46way.extend.500L2_1	0.33922	0.642513	0.206838	1.89409	0.609746	0.146514	6.29843e-09	6.43141e-09	0.979323
Conserved_Primate_phastCons46wayL2_1	0.0192691	0.0897398	0.126332	4.65719	6.55619	0.575408	-1.82802e-09	2.27818e-08	-0.0802402
Conserved_Primate_phastCons46way.extend.500L2_1	0.175819	0.48505	0.193695	2.7588	1.10167	0.0994344	1.95286e-09	5.55806e-09	0.351356
BivFlnkL2_1	0.0135494	0.12754	0.114045	9.41299	8.41699	0.31284	-1.30789e-08	2.93254e-08	-0.445993
BivFlnk.extend.500L2_1	0.0311793	0.259685	0.112686	8.32874	3.61414	0.033442	1.34479e-08	1.38162e-08	0.973343
Disease: SLE pubmed ID : 34278373 (GCST90014462)
Category	Prop._SNPs	Prop._h2	Prop._h2_std_error	Enrichment	Enrichment_std_error	Enrichment_p	Coefficient	Coefficient_std_error	Coefficient_z-score
L2_0	0.000869462	-0.00306016	0.0197408	-3.51961	22.7046	0.820175	-1.74245e-09	1.19582e-08	-0.145712
baseL2_1	1	1	0	1	0	NA	-6.12567e-10	2.36375e-09	-0.25915
Coding_UCSCL2_1	0.0142749	-0.100469	0.319321	-7.03815	22.3694	0.675265	-3.38361e-08	2.42435e-08	-1.39567
Coding_UCSC.extend.500L2_1	0.0636618	0.552083	0.554156	8.67213	8.70469	0.107303	9.82657e-09	4.64935e-09	2.11354
Conserved_LindbladTohL2_1	0.0256851	0.738058	0.789377	28.7349	30.7329	0.0610988	3.83129e-08	1.7998e-08	2.12873
Conserved_LindbladToh.extend.500L2_1	0.330412	0.0490099	0.692146	0.148329	2.09479	0.599313	-3.20104e-09	2.01823e-09	-1.58606
CTCF_HoffmanL2_1	0.0238662	-0.557114	0.715827	-23.3433	29.9934	0.17139	-3.03865e-08	1.62056e-08	-1.87507
CTCF_Hoffman.extend.500L2_1	0.0708357	0.607996	0.63151	8.58318	8.91514	0.221882	1.49241e-08	7.12475e-09	2.09468
DGF_ENCODEL2_1	0.136006	1.16673	1.23388	8.57857	9.07227	0.289569	8.7378e-09	6.69511e-09	1.3051
DGF_ENCODE.extend.500L2_1	0.53847	1.21931	0.866465	2.2644	1.60912	0.298752	-1.80235e-09	2.83616e-09	-0.635491
DHS_peaks_TrynkaL2_1	0.110583	-0.288919	1.07338	-2.6127	9.70657	0.673365	-1.36009e-08	1.08531e-08	-1.25318
DHS_TrynkaL2_1	0.166201	0.641514	1.09062	3.85988	6.56207	0.657297	6.5578e-09	1.01298e-08	0.647378
DHS_Trynka.extend.500L2_1	0.496042	2.17248	1.60451	4.37963	3.23463	0.0335418	6.12735e-09	3.99844e-09	1.53244
Enhancer_AnderssonL2_1	0.00432768	-0.264307	0.307867	-61.0735	71.139	0.154018	-3.34282e-08	3.43765e-08	-0.972415
Enhancer_Andersson.extend.500L2_1	0.0190351	-0.361862	0.430864	-19.0103	22.6353	0.123986	-4.65535e-09	1.23526e-08	-0.376873
Enhancer_HoffmanL2_1	0.0419892	-0.0450245	0.418173	-1.07229	9.95907	0.819159	-6.6874e-09	1.11414e-08	-0.600231
Enhancer_Hoffman.extend.500L2_1	0.0898451	0.51239	0.482546	5.70303	5.37087	0.238719	9.70841e-09	7.39874e-09	1.31217
FetalDHS_TrynkaL2_1	0.0839308	-0.00650457	0.820927	-0.0774992	9.781	0.908705	6.47422e-11	1.06165e-08	0.00609827
FetalDHS_Trynka.extend.500L2_1	0.283362	0.848064	0.8593	2.99286	3.03252	0.426287	-1.43514e-10	4.23732e-09	-0.0338691
H3K27ac_HniszL2_1	0.389076	0.493246	0.325201	1.26774	0.83583	0.756336	6.1163e-10	8.10358e-09	0.0754766
H3K27ac_Hnisz.extend.500L2_1	0.420486	0.502127	0.432371	1.19416	1.02826	0.847663	-2.05065e-09	8.39484e-09	-0.244276
H3K27ac_PGC2L2_1	0.268778	-0.0864461	0.735381	-0.321627	2.73602	0.556137	-6.14225e-09	7.02732e-09	-0.874053
H3K27ac_PGC2.extend.500L2_1	0.335206	0.473817	0.47336	1.41351	1.41214	0.773184	3.28237e-09	6.0488e-09	0.542647
H3K4me1_peaks_TrynkaL2_1	0.169823	0.0518347	0.893479	0.305229	5.26125	0.884428	-2.25336e-09	5.27073e-09	-0.427523
H3K4me1_TrynkaL2_1	0.423685	1.47614	1.07448	3.48406	2.53604	0.113838	3.27104e-09	4.39724e-09	0.743886
H3K4me1_Trynka.extend.500L2_1	0.605819	1.46117	0.819312	2.41189	1.3524	0.0979508	1.85095e-10	3.33363e-09	0.0555237
H3K4me3_peaks_TrynkaL2_1	0.0416488	-0.154281	0.547702	-3.70434	13.1505	0.698399	-2.31642e-09	1.09776e-08	-0.211013
H3K4me3_TrynkaL2_1	0.133011	-0.24341	0.612332	-1.83001	4.60363	0.425342	-5.12097e-09	5.49022e-09	-0.932745
H3K4me3_Trynka.extend.500L2_1	0.255139	0.905621	0.720363	3.54952	2.82341	0.165078	4.98014e-09	3.13235e-09	1.5899
H3K9ac_peaks_TrynkaL2_1	0.0384595	0.0690208	0.47868	1.79464	12.4464	0.948126	4.05388e-09	1.01495e-08	0.399416
H3K9ac_TrynkaL2_1	0.125413	-0.162483	0.67046	-1.29558	5.34602	0.618395	-4.21951e-09	7.43804e-09	-0.567287
H3K9ac_Trynka.extend.500L2_1	0.229855	0.565808	0.6101	2.46159	2.65428	0.539598	1.88864e-09	5.10331e-09	0.370082
Intron_UCSCL2_1	0.387473	0.726952	0.44261	1.87614	1.1423	0.196982	-1.47121e-08	2.03561e-08	-0.722735
Intron_UCSC.extend.500L2_1	0.396796	0.823493	0.47256	2.07535	1.19094	0.0598483	1.56655e-08	2.03785e-08	0.768729
PromoterFlanking_HoffmanL2_1	0.00830845	0.0804135	0.263593	9.67851	31.7259	0.780154	9.41218e-09	2.32333e-08	0.405115
PromoterFlanking_Hoffman.extend.500L2_1	0.0331865	-0.00459113	0.356982	-0.138343	10.7569	0.915623	-1.75794e-09	9.6135e-09	-0.182862
Promoter_UCSCL2_1	0.0463455	-0.287064	0.49605	-6.194	10.7033	0.380425	-2.83393e-08	2.353e-08	-1.20439
Promoter_UCSC.extend.500L2_1	0.0569346	0.112986	0.304248	1.98448	5.34382	0.847873	2.15542e-08	1.96354e-08	1.09772
Repressed_HoffmanL2_1	0.460873	0.863302	0.92698	1.87319	2.01135	0.58458	3.15187e-10	2.69655e-09	0.116885
Repressed_Hoffman.extend.500L2_1	0.718511	0.797323	0.305992	1.10969	0.42587	0.786243	9.24191e-10	2.57456e-09	0.35897
SuperEnhancer_HniszL2_1	0.16721	0.352661	0.237838	2.10909	1.42239	0.304912	-1.78465e-09	2.7055e-08	-0.0659637
SuperEnhancer_Hnisz.extend.500L2_1	0.170383	0.375212	0.254119	2.20217	1.49146	0.260413	3.62082e-09	2.67471e-08	0.135372
TFBS_ENCODEL2_1	0.131228	0.19048	0.772423	1.45152	5.88611	0.938737	3.21418e-09	6.71695e-09	0.478519
TFBS_ENCODE.extend.500L2_1	0.341215	0.153593	0.82683	0.450137	2.4232	0.810313	-3.7799e-09	3.74639e-09	-1.00894
Transcr_HoffmanL2_1	0.345968	0.0517417	0.761664	0.149556	2.20155	0.657407	-2.33339e-09	2.8084e-09	-0.83086
Transcr_Hoffman.extend.500L2_1	0.762095	1.21801	0.745231	1.59824	0.977871	0.310854	2.34426e-09	2.27734e-09	1.02938
TSS_HoffmanL2_1	0.0178321	-0.0796568	0.257016	-4.46704	14.4131	0.693725	2.98086e-09	1.62722e-08	0.183187
TSS_Hoffman.extend.500L2_1	0.0343534	-0.235496	0.372835	-6.8551	10.8529	0.313039	-8.46193e-09	1.09944e-08	-0.769661
UTR_3_UCSCL2_1	0.0111859	0.173358	0.270952	15.4979	24.2226	0.467644	3.32951e-08	2.60761e-08	1.27684
UTR_3_UCSC.extend.500L2_1	0.0264553	0.0186399	0.213347	0.704581	8.06445	0.970476	-1.12464e-08	8.20483e-09	-1.3707
UTR_5_UCSCL2_1	0.00548417	-0.112833	0.171617	-20.5744	31.2931	0.374401	-1.46108e-08	1.75052e-08	-0.834656
UTR_5_UCSC.extend.500L2_1	0.0268651	0.216217	0.312828	8.04825	11.6444	0.416485	5.89715e-09	6.76292e-09	0.871983
WeakEnhancer_HoffmanL2_1	0.0209872	0.0932097	0.403892	4.44126	19.2447	0.855494	5.58926e-09	1.49731e-08	0.373287
WeakEnhancer_Hoffman.extend.500L2_1	0.0887866	-0.261188	0.550424	-2.94175	6.19941	0.415413	-6.00347e-09	5.50855e-09	-1.08985
GERP.NSL2_1	1.74532	0.779224	2.29283	0.446466	1.3137	0.559551	-9.64251e-10	6.73083e-10	-1.43259
GERP.RSsup4L2_1	0.00814993	-0.393137	0.474445	-48.2381	58.2146	0.124553	-4.63878e-08	2.38909e-08	-1.94165
MAFbin1L2_1	0.102357	0.320042	0.220369	3.12671	2.15294	0.201059	5.27025e-10	1.23369e-09	0.427196
MAFbin2L2_1	0.0998554	0.11267	0.165454	1.12833	1.65694	0.937653	-6.83588e-10	1.24315e-09	-0.549884
MAFbin3L2_1	0.0996066	-0.045242	0.201862	-0.454207	2.0266	0.354143	-1.65544e-09	1.11875e-09	-1.47972
MAFbin4L2_1	0.100696	0.0663616	0.198318	0.659031	1.96948	0.85785	-1.06938e-09	1.30412e-09	-0.820001
MAFbin5L2_1	0.0983171	0.0662625	0.17603	0.673967	1.79044	0.857083	-1.08541e-09	1.173e-09	-0.925331
MAFbin6L2_1	0.0996422	0.158268	0.177209	1.58836	1.77845	0.719992	-6.10605e-10	1.14858e-09	-0.53162
MAFbin7L2_1	0.0997338	0.130493	0.209099	1.30841	2.09657	0.879561	-8.26139e-10	1.4034e-09	-0.58867
MAFbin8L2_1	0.100229	0.225983	0.217873	2.25466	2.17374	0.482783	-3.42478e-10	1.20198e-09	-0.284928
MAFbin9L2_1	0.1011	-0.117638	0.250769	-1.16358	2.4804	0.178674	-2.4121e-09	1.14959e-09	-2.09824
MAFbin10L2_1	0.0984626	0.0828006	0.166994	0.840935	1.69602	0.924766	-1.31028e-09	1.22277e-09	-1.07156
MAF_Adj_Predicted_Allele_AgeL2_1	3.39244e-06	-1.88038	1.33271	-554285	392847	0.0194165	-1.38658e-09	5.96567e-10	-2.32427
MAF_Adj_LLD_AFRL2_1	0.00279647	-0.493491	0.34389	-176.469	122.973	0.383509	7.01702e-10	3.26846e-10	2.14689
Recomb_Rate_10kbL2_1	1.55242	3.86944	1.99503	2.49251	1.2851	0.354438	2.43562e-10	2.65792e-10	0.916364
Nucleotide_Diversity_10kbL2_1	4.6087	3.96196	1.57894	0.859671	0.342599	0.612728	-1.06199e-10	1.87497e-10	-0.566403
Backgrd_Selection_StatL2_1	0.17772	0.178094	0.0668707	1.0021	0.376271	0.994907	-1.23685e-09	1.66702e-09	-0.741953
CpG_Content_50kbL2_1	0.0100519	0.0129376	0.00255868	1.28708	0.254548	0.283982	-1.49304e-07	9.08037e-08	-1.64425
MAF_Adj_ASMCL2_1	-2.34853e-14	-0.0545337	0.565976	2.32204e+12	-2.40992e+13	0.916991	4.25154e-10	4.52407e-10	0.939761
GTEx_eQTL_MaxCPPL2_1	0.0103404	0.160705	0.175913	15.5414	17.0122	0.261695	1.39973e-08	1.37585e-08	1.01735
BLUEPRINT_H3K27acQTL_MaxCPPL2_1	0.0165455	0.0311082	0.171839	1.88016	10.3858	0.929063	-4.68435e-09	1.27962e-08	-0.366073
BLUEPRINT_H3K4me1QTL_MaxCPPL2_1	0.0133725	0.122662	0.152061	9.17265	11.3712	0.417252	7.6382e-09	1.33366e-08	0.572726
BLUEPRINT_DNA_methylation_MaxCPPL2_1	0.031731	0.411219	0.338706	12.9595	10.6743	0.0828104	1.38538e-08	8.64072e-09	1.60332
synonymousL2_1	0.00312003	-0.0345415	0.206444	-11.0709	66.1672	0.844817	-1.0534e-08	4.41888e-08	-0.238387
non_synonymousL2_1	0.00271541	-0.00689103	0.148765	-2.53775	54.7854	0.946528	1.08861e-08	3.67871e-08	0.29592
Conserved_Vertebrate_phastCons46wayL2_1	0.0294361	0.401883	0.590032	13.6527	20.0445	0.422108	1.59357e-08	2.01059e-08	0.792586
Conserved_Vertebrate_phastCons46way.extend.500L2_1	0.406971	0.168021	0.801815	0.412858	1.9702	0.740779	-3.10911e-09	4.51135e-09	-0.689175
Conserved_Mammal_phastCons46wayL2_1	0.0214395	0.0592412	0.389234	2.76318	18.155	0.921629	-4.06046e-08	2.8256e-08	-1.43703
Conserved_Mammal_phastCons46way.extend.500L2_1	0.33922	0.383109	0.710218	1.12938	2.09368	0.94942	3.6297e-09	4.93555e-09	0.73542
Conserved_Primate_phastCons46wayL2_1	0.0192691	0.589058	0.667497	30.5701	34.6408	0.12961	2.29595e-08	1.69369e-08	1.35559
Conserved_Primate_phastCons46way.extend.500L2_1	0.175819	0.678151	0.756611	3.85709	4.30335	0.384663	4.48757e-10	4.2409e-09	0.105817
BivFlnkL2_1	0.0135494	0.1862	0.265412	13.7423	19.5885	0.480962	1.39933e-08	1.87919e-08	0.744645
BivFlnk.extend.500L2_1	0.0311793	0.118746	0.286207	3.80848	9.17939	0.741143	-2.82443e-09	1.07531e-08	-0.262662
Disease: RA pubmed ID: 34278373 (GCST90014458)
Category	Prop._SNPs	Prop._h2	Prop._h2_std_error	Enrichment	Enrichment_std_error	Enrichment_p	Coefficient	Coefficient_std_error	Coefficient_z-score
L2_0	0.000869462	-0.00263987	0.0148603	-3.03621	17.0913	0.808681	-1.0184e-08	1.92973e-08	-0.527743
baseL2_1	1	1	0	1	0	NA	-6.19734e-10	2.29454e-09	-0.270091
Coding_UCSCL2_1	0.0142749	0.0282496	0.135711	1.97897	9.50699	0.918673	4.7329e-09	1.73697e-08	0.27248
Coding_UCSC.extend.500L2_1	0.0636618	0.537229	0.201203	8.43881	3.1605	0.00173309	4.84e-09	4.97102e-09	0.973643
Conserved_LindbladTohL2_1	0.0256851	0.537395	0.278896	20.9224	10.8583	0.023511	3.16103e-08	2.01204e-08	1.57106
Conserved_LindbladToh.extend.500L2_1	0.330412	0.787024	0.319174	2.38194	0.965987	0.11945	-2.46532e-09	2.75032e-09	-0.896377
CTCF_HoffmanL2_1	0.0238662	0.246427	0.228169	10.3254	9.56034	0.29989	1.82417e-08	1.72812e-08	1.05558
CTCF_Hoffman.extend.500L2_1	0.0708357	-0.134115	0.25137	-1.89332	3.54863	0.388648	-1.19612e-08	7.92466e-09	-1.50936
DGF_ENCODEL2_1	0.136006	0.816891	0.542717	6.00631	3.9904	0.170235	2.67667e-09	6.727e-09	0.3979
DGF_ENCODE.extend.500L2_1	0.53847	1.15363	0.380011	2.14241	0.705724	0.0971375	1.70421e-09	3.08244e-09	0.552877
DHS_peaks_TrynkaL2_1	0.110583	0.806275	0.530496	7.29114	4.79727	0.139824	1.27018e-08	1.09089e-08	1.16435
DHS_TrynkaL2_1	0.166201	0.216477	0.580425	1.30251	3.49231	0.930757	-2.04893e-08	1.02323e-08	-2.00242
DHS_Trynka.extend.500L2_1	0.496042	0.802495	0.419962	1.6178	0.846625	0.472579	-2.5977e-09	4.03292e-09	-0.644124
Enhancer_AnderssonL2_1	0.00432768	0.0654938	0.110295	15.1337	25.4859	0.573944	-3.10287e-09	3.68474e-08	-0.0842086
Enhancer_Andersson.extend.500L2_1	0.0190351	0.238034	0.138837	12.5051	7.29377	0.0785087	1.07543e-08	1.21082e-08	0.888186
Enhancer_HoffmanL2_1	0.0419892	0.0481508	0.212938	1.14674	5.07127	0.976854	-1.47527e-08	1.13044e-08	-1.30504
Enhancer_Hoffman.extend.500L2_1	0.0898451	0.772628	0.303448	8.59956	3.37746	0.00409108	1.30769e-08	7.23884e-09	1.80649
FetalDHS_TrynkaL2_1	0.0839308	0.72564	0.450729	8.6457	5.37024	0.0931053	7.33986e-09	9.69697e-09	0.756923
FetalDHS_Trynka.extend.500L2_1	0.283362	1.21997	0.450027	4.30534	1.58817	0.0174094	3.8933e-09	4.01682e-09	0.96925
H3K27ac_HniszL2_1	0.389076	0.617946	0.199656	1.58824	0.513154	0.243291	-3.27426e-09	8.70224e-09	-0.376255
H3K27ac_Hnisz.extend.500L2_1	0.420486	0.692329	0.232966	1.6465	0.55404	0.230623	1.23145e-10	8.72633e-09	0.0141119
H3K27ac_PGC2L2_1	0.268778	1.17901	0.408612	4.38656	1.52026	0.00788909	8.78059e-09	7.18819e-09	1.22153
H3K27ac_PGC2.extend.500L2_1	0.335206	0.838206	0.274136	2.50057	0.817812	0.0444872	-6.86928e-09	6.21629e-09	-1.10505
H3K4me1_peaks_TrynkaL2_1	0.169823	0.611618	0.486477	3.60151	2.86462	0.359943	6.98719e-10	5.73126e-09	0.121914
H3K4me1_TrynkaL2_1	0.423685	1.29492	0.49737	3.05633	1.17392	0.0431301	2.33913e-09	5.09001e-09	0.459554
H3K4me1_Trynka.extend.500L2_1	0.605819	1.19777	0.285955	1.97711	0.472014	0.0317784	1.08749e-11	3.70975e-09	0.00293144
H3K4me3_peaks_TrynkaL2_1	0.0416488	0.35218	0.339015	8.45595	8.13985	0.341786	6.89692e-09	1.30619e-08	0.528017
H3K4me3_TrynkaL2_1	0.133011	0.32327	0.304053	2.43041	2.28593	0.525359	-1.24442e-08	6.69991e-09	-1.85737
H3K4me3_Trynka.extend.500L2_1	0.255139	1.33618	0.4407	5.23707	1.72729	0.00035935	8.74214e-09	4.17773e-09	2.09256
H3K9ac_peaks_TrynkaL2_1	0.0384595	-0.094306	0.288161	-2.45209	7.4926	0.633285	-1.33962e-08	1.2579e-08	-1.06497
H3K9ac_TrynkaL2_1	0.125413	0.248515	0.298554	1.98157	2.38057	0.680672	-5.61636e-09	7.6159e-09	-0.737453
H3K9ac_Trynka.extend.500L2_1	0.229855	0.810963	0.325503	3.52815	1.41613	0.0440965	1.70028e-09	4.99981e-09	0.340068
Intron_UCSCL2_1	0.387473	0.755371	0.202971	1.94948	0.523833	0.019327	2.122e-08	2.12539e-08	0.998407
Intron_UCSC.extend.500L2_1	0.396796	0.717512	0.159251	1.80826	0.401342	0.0046541	-2.05625e-08	2.12156e-08	-0.969216
PromoterFlanking_HoffmanL2_1	0.00830845	0.102605	0.146842	12.3495	17.6738	0.508143	2.60687e-08	2.56823e-08	1.01505
PromoterFlanking_Hoffman.extend.500L2_1	0.0331865	0.00468873	0.154988	0.141284	4.6702	0.852547	-1.4431e-08	9.01651e-09	-1.60051
Promoter_UCSCL2_1	0.0463455	0.486437	0.234576	10.4959	5.06146	0.028798	3.27597e-08	2.30558e-08	1.42089
Promoter_UCSC.extend.500L2_1	0.0569346	0.220995	0.156866	3.88156	2.7552	0.273005	-3.17148e-08	1.93524e-08	-1.63881
Repressed_HoffmanL2_1	0.460873	-0.435542	0.516074	-0.945037	1.11977	0.0368835	-1.6356e-09	3.25618e-09	-0.502307
Repressed_Hoffman.extend.500L2_1	0.718511	0.140056	0.239311	0.194926	0.333066	0.00110408	2.17169e-09	2.81e-09	0.772844
SuperEnhancer_HniszL2_1	0.16721	0.521504	0.151447	3.11886	0.905733	0.000633496	-9.7653e-09	3.02388e-08	-0.32294
SuperEnhancer_Hnisz.extend.500L2_1	0.170383	0.556116	0.159601	3.26391	0.936718	0.000305932	1.11534e-08	2.99889e-08	0.371918
TFBS_ENCODEL2_1	0.131228	1.1591	0.745685	8.83274	5.68236	0.121965	8.19941e-09	1.15013e-08	0.71291
TFBS_ENCODE.extend.500L2_1	0.341215	0.886152	0.375411	2.59705	1.10022	0.137435	-1.95569e-09	4.32259e-09	-0.452436
Transcr_HoffmanL2_1	0.345968	0.670573	0.403678	1.93825	1.16681	0.383336	2.66859e-09	3.01549e-09	0.884962
Transcr_Hoffman.extend.500L2_1	0.762095	0.31303	0.264317	0.410749	0.34683	0.0693045	-2.62758e-09	2.27275e-09	-1.15612
TSS_HoffmanL2_1	0.0178321	0.562864	0.234357	31.5647	13.1424	0.00215422	4.70541e-08	2.30453e-08	2.04181
TSS_Hoffman.extend.500L2_1	0.0343534	0.354619	0.173448	10.3227	5.04893	0.0293939	-2.12468e-08	1.31707e-08	-1.61319
UTR_3_UCSCL2_1	0.0111859	0.0314382	0.0900211	2.81051	8.04772	0.821492	-1.85511e-08	1.57881e-08	-1.175
UTR_3_UCSC.extend.500L2_1	0.0264553	0.304747	0.139027	11.5193	5.25516	0.00887534	1.6072e-08	8.34185e-09	1.92668
UTR_5_UCSCL2_1	0.00548417	0.0834659	0.073736	15.2194	13.4452	0.313877	3.37818e-09	1.87609e-08	0.180065
UTR_5_UCSC.extend.500L2_1	0.0268651	0.407188	0.143755	15.1568	5.35099	0.000598889	8.27331e-09	6.54816e-09	1.26346
WeakEnhancer_HoffmanL2_1	0.0209872	0.372181	0.23786	17.7337	11.3336	0.104656	2.19042e-08	1.52281e-08	1.4384
WeakEnhancer_Hoffman.extend.500L2_1	0.0887866	0.258922	0.230922	2.91623	2.60087	0.468245	-6.04757e-09	5.49902e-09	-1.09975
GERP.NSL2_1	1.74532	3.65359	0.989618	2.09337	0.567014	0.0188244	1.23109e-10	7.15245e-10	0.172122
GERP.RSsup4L2_1	0.00814993	0.0601338	0.142704	7.37845	17.5098	0.713304	-1.27599e-08	2.42924e-08	-0.525261
MAFbin1L2_1	0.102357	0.0547653	0.0986696	0.53504	0.963973	0.613641	1.21693e-09	1.29862e-09	0.937092
MAFbin2L2_1	0.0998554	-0.0403764	0.104365	-0.404349	1.04516	0.118723	1.15264e-10	1.1929e-09	0.0966254
MAFbin3L2_1	0.0996066	-0.00328642	0.092732	-0.032994	0.930982	0.201982	5.29296e-10	1.12057e-09	0.472347
MAFbin4L2_1	0.100696	-0.0269067	0.105735	-0.267208	1.05005	0.188664	2.58111e-10	1.2597e-09	0.204899
MAFbin5L2_1	0.0983171	0.219575	0.12335	2.23334	1.25461	0.288481	3.0942e-09	1.42541e-09	2.17074
MAFbin6L2_1	0.0996422	0.237854	0.127423	2.38709	1.27881	0.245652	3.30063e-09	1.54944e-09	2.13021
MAFbin7L2_1	0.0997338	0.19753	0.117733	1.98057	1.18047	0.357851	2.80065e-09	1.27744e-09	2.19238
MAFbin8L2_1	0.100229	-0.0614694	0.10219	-0.613287	1.01957	0.0606459	-1.95123e-10	1.0814e-09	-0.180436
MAFbin9L2_1	0.1011	0.307647	0.122166	3.04299	1.20837	0.0268422	3.99575e-09	1.19355e-09	3.34778
MAFbin10L2_1	0.0984626	0.114668	0.090284	1.16458	0.916938	0.856527	1.80574e-09	1.24027e-09	1.45592
MAF_Adj_Predicted_Allele_AgeL2_1	3.39244e-06	-0.227218	0.448964	-66977.9	132343	0.63286	2.57737e-10	6.98153e-10	0.369169
MAF_Adj_LLD_AFRL2_1	0.00279647	-0.218448	0.247945	-78.1155	88.6633	0.46309	-2.90885e-10	3.73794e-10	-0.778195
Recomb_Rate_10kbL2_1	1.55242	0.0700044	1.47927	0.0450936	0.952879	0.170769	-4.17421e-10	2.17611e-10	-1.91819
Nucleotide_Diversity_10kbL2_1	4.6087	4.18577	0.583479	0.908233	0.126604	0.464472	2.41694e-10	1.63564e-10	1.47767
Backgrd_Selection_StatL2_1	0.17772	0.282484	0.0574429	1.58949	0.323221	0.000906132	-1.35742e-09	1.45663e-09	-0.93189
CpG_Content_50kbL2_1	0.0100519	0.0120461	0.00101259	1.19839	0.100736	0.0711824	-1.88836e-07	8.41307e-08	-2.24456
MAF_Adj_ASMCL2_1	-2.34853e-14	-1.00982	0.431963	4.2998e+13	-1.83929e+13	0.000409869	-1.1635e-09	4.54245e-10	-2.56139
GTEx_eQTL_MaxCPPL2_1	0.0103404	0.116137	0.0962286	11.2313	9.30607	0.217017	1.5839e-08	1.70119e-08	0.931054
BLUEPRINT_H3K27acQTL_MaxCPPL2_1	0.0165455	0.225551	0.115826	13.6321	7.00045	0.0304816	3.07434e-08	1.52937e-08	2.0102
BLUEPRINT_H3K4me1QTL_MaxCPPL2_1	0.0133725	-0.0270046	0.0737306	-2.01941	5.51358	0.574371	-2.07195e-08	1.45755e-08	-1.42153
BLUEPRINT_DNA_methylation_MaxCPPL2_1	0.031731	0.102198	0.106493	3.22077	3.35611	0.519127	2.36646e-10	8.72407e-09	0.0271256
synonymousL2_1	0.00312003	-0.151172	0.101837	-48.4521	32.6398	0.112732	-7.45271e-08	4.40539e-08	-1.69173
non_synonymousL2_1	0.00271541	0.0937992	0.0835676	34.5433	30.7753	0.259953	2.7444e-08	3.33419e-08	0.823111
Conserved_Vertebrate_phastCons46wayL2_1	0.0294361	0.23201	0.252616	7.88182	8.58186	0.400476	-1.26273e-08	1.44942e-08	-0.871195
Conserved_Vertebrate_phastCons46way.extend.500L2_1	0.406971	0.864735	0.410073	2.12481	1.00762	0.22675	-1.48289e-10	4.80732e-09	-0.0308465
Conserved_Mammal_phastCons46wayL2_1	0.0214395	0.345553	0.270848	16.1176	12.6332	0.174693	8.27835e-09	2.82493e-08	0.293046
Conserved_Mammal_phastCons46way.extend.500L2_1	0.33922	0.911458	0.399558	2.68693	1.17787	0.114412	8.47651e-10	5.27669e-09	0.160641
Conserved_Primate_phastCons46wayL2_1	0.0192691	0.250904	0.214004	13.0211	11.1061	0.23828	3.08409e-09	1.69351e-08	0.182113
Conserved_Primate_phastCons46way.extend.500L2_1	0.175819	0.694728	0.327083	3.95137	1.86033	0.0783402	-4.6995e-10	3.80597e-09	-0.123477
BivFlnkL2_1	0.0135494	0.163962	0.138114	12.1011	10.1934	0.271575	-2.09226e-08	1.99907e-08	-1.04662
BivFlnk.extend.500L2_1	0.0311793	0.651987	0.247045	20.9109	7.92336	0.000321056	2.80684e-08	1.18025e-08	2.37817
Disease: SLE pubmed ID : 26502338
Category	Prop._SNPs	Prop._h2	Prop._h2_std_error	Enrichment	Enrichment_std_error	Enrichment_p	Coefficient	Coefficient_std_error	Coefficient_z-score
L2_0	0.000869462	0.00495893	0.00686487	5.70344	7.89554	0.553188	-4.84545e-08	6.18777e-07	-0.0783068
baseL2_1	1	1	1.25288e-07	1	1.25288e-07	NA	-5.22427e-08	9.01072e-08	-0.579784
Coding_UCSCL2_1	0.0142749	0.120265	0.0770105	8.42492	5.39481	0.139952	-1.66363e-07	5.9921e-07	-0.277638
Coding_UCSC.extend.500L2_1	0.0636618	0.238579	0.100262	3.7476	1.57491	0.0437572	-6.05727e-08	1.52012e-07	-0.398473
Conserved_LindbladTohL2_1	0.0256851	0.167901	0.141533	6.53692	5.51032	0.292022	5.14658e-07	6.75236e-07	0.762189
Conserved_LindbladToh.extend.500L2_1	0.330412	0.406483	0.155979	1.23023	0.472073	0.627852	-8.01486e-08	9.54575e-08	-0.839626
CTCF_HoffmanL2_1	0.0238662	-0.257762	0.125637	-10.8003	5.26424	0.0155241	-1.71001e-06	6.10555e-07	-2.80075
CTCF_Hoffman.extend.500L2_1	0.0708357	0.26477	0.12631	3.7378	1.78313	0.102879	7.67717e-07	2.70851e-07	2.83446
DGF_ENCODEL2_1	0.136006	0.790883	0.311841	5.81507	2.29285	0.028222	3.62855e-07	2.43908e-07	1.48767
DGF_ENCODE.extend.500L2_1	0.53847	1.01958	0.189982	1.89348	0.352817	0.00278404	3.03602e-08	9.40889e-08	0.322676
DHS_peaks_TrynkaL2_1	0.110583	0.35662	0.263058	3.22491	2.37883	0.358761	1.86169e-07	3.64499e-07	0.510753
DHS_TrynkaL2_1	0.166201	0.243551	0.297364	1.4654	1.78918	0.794351	-3.69675e-07	3.0999e-07	-1.19254
DHS_Trynka.extend.500L2_1	0.496042	0.721657	0.179662	1.45483	0.362192	0.215401	-6.26804e-08	1.23591e-07	-0.50716
Enhancer_AnderssonL2_1	0.00432768	0.129938	0.0796424	30.0248	18.403	0.0814904	8.2377e-07	1.63032e-06	0.505282
Enhancer_Andersson.extend.500L2_1	0.0190351	0.353242	0.112915	18.5574	5.93197	0.000404605	9.18752e-07	5.58703e-07	1.64444
Enhancer_HoffmanL2_1	0.0419892	0.252485	0.1292	6.0131	3.07699	0.112173	2.22109e-07	4.63453e-07	0.479248
Enhancer_Hoffman.extend.500L2_1	0.0898451	0.433004	0.132617	4.81945	1.47606	0.0120369	-1.22077e-07	2.84091e-07	-0.429709
FetalDHS_TrynkaL2_1	0.0839308	0.178427	0.210937	2.12588	2.51323	0.657089	-1.90954e-07	3.30424e-07	-0.577906
FetalDHS_Trynka.extend.500L2_1	0.283362	0.637135	0.194105	2.24849	0.685008	0.0668241	1.08505e-07	1.20339e-07	0.901659
H3K27ac_HniszL2_1	0.389076	0.990575	0.136654	2.54597	0.351226	7.29843e-08	3.46118e-07	2.72648e-07	1.26947
H3K27ac_Hnisz.extend.500L2_1	0.420486	0.87718	0.117706	2.08611	0.279929	7.15083e-05	-3.51952e-07	2.65796e-07	-1.32415
H3K27ac_PGC2L2_1	0.268778	1.11516	0.228392	4.149	0.849743	6.46711e-05	3.50082e-07	2.5673e-07	1.36362
H3K27ac_PGC2.extend.500L2_1	0.335206	1.00313	0.150546	2.99257	0.449116	5.24708e-06	-1.05234e-07	2.0015e-07	-0.525778
H3K4me1_peaks_TrynkaL2_1	0.169823	-0.109415	0.292379	-0.644289	1.72167	0.306988	-5.01744e-07	2.20137e-07	-2.27924
H3K4me1_TrynkaL2_1	0.423685	0.913707	0.193094	2.15657	0.45575	0.0167162	2.15349e-07	1.55985e-07	1.38058
H3K4me1_Trynka.extend.500L2_1	0.605819	0.781898	0.112023	1.29065	0.184911	0.143764	-1.37235e-07	1.0717e-07	-1.28054
H3K4me3_peaks_TrynkaL2_1	0.0416488	0.0954199	0.154843	2.29106	3.71783	0.728188	-4.00556e-07	4.28953e-07	-0.933799
H3K4me3_TrynkaL2_1	0.133011	0.737535	0.208645	5.54494	1.56863	0.000794572	4.57581e-07	2.84776e-07	1.60681
H3K4me3_Trynka.extend.500L2_1	0.255139	0.641132	0.179466	2.51287	0.703404	0.022738	-1.72177e-07	1.40231e-07	-1.2278
H3K9ac_peaks_TrynkaL2_1	0.0384595	-0.257016	0.163881	-6.68279	4.26113	0.0554292	-1.24074e-06	4.60267e-07	-2.6957
H3K9ac_TrynkaL2_1	0.125413	0.328055	0.180213	2.6158	1.43696	0.256112	-3.45515e-08	3.04171e-07	-0.113593
H3K9ac_Trynka.extend.500L2_1	0.229855	0.538062	0.162016	2.34088	0.70486	0.055223	-3.62404e-08	1.91309e-07	-0.189434
Intron_UCSCL2_1	0.387473	0.443955	0.0727324	1.14577	0.18771	0.438661	-9.75523e-07	7.2605e-07	-1.3436
Intron_UCSC.extend.500L2_1	0.396796	0.630409	0.0826283	1.58875	0.208238	0.000172947	9.83449e-07	7.2411e-07	1.35815
PromoterFlanking_HoffmanL2_1	0.00830845	0.0907623	0.0734439	10.9241	8.83966	0.260942	6.28563e-07	9.08736e-07	0.691689
PromoterFlanking_Hoffman.extend.500L2_1	0.0331865	0.24092	0.0934964	7.25957	2.8173	0.0260165	8.00368e-08	3.65409e-07	0.219034
Promoter_UCSCL2_1	0.0463455	0.209361	0.114056	4.51739	2.461	0.150589	-4.34054e-08	7.93547e-07	-0.054698
Promoter_UCSC.extend.500L2_1	0.0569346	0.20324	0.0855033	3.56971	1.50178	0.0940004	-3.1773e-07	6.43794e-07	-0.493527
Repressed_HoffmanL2_1	0.460873	0.020124	0.200556	0.043665	0.435166	0.0312329	-2.00005e-08	8.9403e-08	-0.223712
Repressed_Hoffman.extend.500L2_1	0.718511	0.255695	0.118338	0.355869	0.164699	9.54749e-07	1.14658e-07	8.64169e-08	1.3268
SuperEnhancer_HniszL2_1	0.16721	0.662803	0.107492	3.9639	0.642858	1.56499e-09	-7.12584e-07	1.00604e-06	-0.708304
SuperEnhancer_Hnisz.extend.500L2_1	0.170383	0.693973	0.110669	4.07302	0.64953	5.31921e-11	7.82779e-07	1.00167e-06	0.781473
TFBS_ENCODEL2_1	0.131228	0.727318	0.301431	5.54239	2.297	0.0593214	2.28923e-07	3.53077e-07	0.648365
TFBS_ENCODE.extend.500L2_1	0.341215	0.933835	0.197491	2.7368	0.578787	0.00361351	-1.66604e-08	1.32003e-07	-0.126212
Transcr_HoffmanL2_1	0.345968	0.539495	0.182998	1.55938	0.528946	0.292566	1.31487e-07	9.18086e-08	1.43218
Transcr_Hoffman.extend.500L2_1	0.762095	0.485092	0.123875	0.636524	0.162545	0.0449877	-8.91249e-08	7.66452e-08	-1.16282
TSS_HoffmanL2_1	0.0178321	0.583577	0.181861	32.7262	10.1985	8.22345e-05	3.0368e-06	9.9156e-07	3.06265
TSS_Hoffman.extend.500L2_1	0.0343534	0.516082	0.138575	15.0227	4.03381	2.86429e-06	-5.28949e-07	4.80267e-07	-1.10136
UTR_3_UCSCL2_1	0.0111859	-0.00106067	0.0456339	-0.094822	4.07959	0.788236	-7.88964e-08	5.7206e-07	-0.137916
UTR_3_UCSC.extend.500L2_1	0.0264553	0.0164828	0.0521457	0.623044	1.97109	0.845424	-1.63576e-07	2.766e-07	-0.591381
UTR_5_UCSCL2_1	0.00548417	0.0702787	0.0387483	12.8148	7.06549	0.0881845	6.33792e-08	6.44264e-07	0.0983746
UTR_5_UCSC.extend.500L2_1	0.0268651	0.225786	0.0956804	8.40443	3.56152	0.0117383	1.89278e-07	3.00149e-07	0.630613
WeakEnhancer_HoffmanL2_1	0.0209872	0.164382	0.106891	7.83248	5.09316	0.168311	4.42258e-07	5.04777e-07	0.876145
WeakEnhancer_Hoffman.extend.500L2_1	0.0887866	0.332588	0.146595	3.74592	1.65109	0.10653	6.64004e-08	2.2098e-07	0.300481
GERP.NSL2_1	1.74532	2.61441	0.473443	1.49796	0.271265	0.0875618	2.30003e-08	2.4998e-08	0.920087
GERP.RSsup4L2_1	0.00814993	-0.0190966	0.066248	-2.34316	8.12866	0.683859	-7.714e-07	7.65013e-07	-1.00835
MAFbin1L2_1	0.102357	0.0555599	0.0438338	0.542803	0.428244	0.225065	-2.64583e-08	3.79498e-08	-0.697191
MAFbin2L2_1	0.0998554	0.07678	0.0427205	0.768912	0.427824	0.583863	-1.26539e-08	4.07354e-08	-0.310637
MAFbin3L2_1	0.0996066	0.0388882	0.0426272	0.390418	0.427956	0.140153	-4.2322e-08	3.52547e-08	-1.20047
MAFbin4L2_1	0.100696	0.166023	0.051211	1.64876	0.508572	0.185614	5.33803e-08	4.10274e-08	1.30109
MAFbin5L2_1	0.0983171	-0.00509815	0.0638299	-0.0518541	0.649225	0.0808216	-8.18621e-08	5.09334e-08	-1.60724
MAFbin6L2_1	0.0996422	0.134229	0.0588435	1.34711	0.590548	0.549179	2.11741e-08	4.80444e-08	0.440719
MAFbin7L2_1	0.0997338	0.159186	0.0531382	1.59611	0.5328	0.223338	3.70559e-08	4.41345e-08	0.839614
MAFbin8L2_1	0.100229	0.203255	0.0612185	2.0279	0.610784	0.0453313	6.79337e-08	4.69899e-08	1.44571
MAFbin9L2_1	0.1011	0.00751846	0.0472805	0.0743666	0.467661	0.0344091	-8.52277e-08	4.11374e-08	-2.07178
MAFbin10L2_1	0.0984626	0.163659	0.0463968	1.66214	0.471213	0.16694	2.83468e-08	3.64936e-08	0.776763
MAF_Adj_Predicted_Allele_AgeL2_1	3.39244e-06	-0.248871	0.232982	-73360.6	68676.9	0.321105	-3.10998e-09	2.58058e-08	-0.120515
MAF_Adj_LLD_AFRL2_1	0.00279647	-0.353823	0.103278	-126.525	36.9314	0.0144736	-4.59312e-10	1.27972e-08	-0.0358917
Recomb_Rate_10kbL2_1	1.55242	1.63487	0.523466	1.05311	0.337193	0.873507	-4.51334e-09	6.9082e-09	-0.653332
Nucleotide_Diversity_10kbL2_1	4.6087	4.15615	0.327362	0.901806	0.0710313	0.0968003	-6.50646e-09	5.1695e-09	-1.25863
Backgrd_Selection_StatL2_1	0.17772	0.246137	0.0279563	1.38497	0.157306	4.47343e-05	1.59334e-08	5.24177e-08	0.30397
CpG_Content_50kbL2_1	0.0100519	0.0146728	0.000939882	1.4597	0.0935032	2.85141e-07	2.04016e-06	3.91858e-06	0.520637
MAF_Adj_ASMCL2_1	-2.34853e-14	-0.260577	0.171076	1.10954e+13	-7.28438e+12	0.0657548	1.60965e-09	1.63353e-08	0.0985384
GTEx_eQTL_MaxCPPL2_1	0.0103404	0.0911515	0.0461748	8.81507	4.46547	0.096959	7.23695e-07	6.2951e-07	1.14962
BLUEPRINT_H3K27acQTL_MaxCPPL2_1	0.0165455	0.138652	0.0552629	8.38002	3.34005	0.0274156	6.52638e-07	5.28044e-07	1.23595
BLUEPRINT_H3K4me1QTL_MaxCPPL2_1	0.0133725	0.118773	0.0410561	8.88188	3.07018	0.0138041	7.96797e-07	5.41713e-07	1.47089
BLUEPRINT_DNA_methylation_MaxCPPL2_1	0.031731	0.141721	0.0565848	4.46633	1.78327	0.0725898	1.73601e-07	2.93395e-07	0.591699
synonymousL2_1	0.00312003	-0.0205128	0.0560988	-6.57454	17.9802	0.672013	-1.53034e-06	1.44694e-06	-1.05764
non_synonymousL2_1	0.00271541	0.117184	0.0456827	43.155	16.8235	0.00170482	2.62839e-06	1.24822e-06	2.10571
Conserved_Vertebrate_phastCons46wayL2_1	0.0294361	0.0256595	0.125064	0.871704	4.24865	0.975625	-6.01355e-07	4.42003e-07	-1.36052
Conserved_Vertebrate_phastCons46way.extend.500L2_1	0.406971	0.543321	0.167253	1.33504	0.410972	0.415785	1.1632e-07	1.4008e-07	0.830377
Conserved_Mammal_phastCons46wayL2_1	0.0214395	0.0939208	0.118979	4.38075	5.54955	0.530594	2.08897e-07	7.71583e-07	0.270738
Conserved_Mammal_phastCons46way.extend.500L2_1	0.33922	0.414634	0.149728	1.22232	0.441391	0.616942	-1.44759e-07	1.57872e-07	-0.916935
Conserved_Primate_phastCons46wayL2_1	0.0192691	0.133685	0.105612	6.93781	5.48092	0.263164	3.59853e-07	5.32366e-07	0.67595
Conserved_Primate_phastCons46way.extend.500L2_1	0.175819	0.386561	0.195157	2.19863	1.10999	0.243962	8.05026e-08	1.45672e-07	0.552629
BivFlnkL2_1	0.0135494	0.144643	0.0614727	10.6752	4.53694	0.0329556	2.98123e-07	5.67729e-07	0.525116
BivFlnk.extend.500L2_1	0.0311793	0.215055	0.0924942	6.89736	2.96652	0.0313851	-1.7387e-07	3.62836e-07	-0.479198
Disease: psoriasis pubmed ID : 23143594
Category	Prop._SNPs	Prop._h2	Prop._h2_std_error	Enrichment	Enrichment_std_error	Enrichment_p	Coefficient	Coefficient_std_error	Coefficient_z-score
L2_0	0.000869462	-0.0192024	0.0215589	-22.0854	24.7957	0.229028	-1.00755e-06	6.98177e-07	-1.44311
baseL2_1	1	1	4.27983e-07	1	4.27983e-07	NA	-6.54664e-08	1.73929e-07	-0.376396
Coding_UCSCL2_1	0.0142749	0.00495397	0.302561	0.34704	21.1953	0.97316	1.99397e-07	1.14297e-06	0.174456
Coding_UCSC.extend.500L2_1	0.0636618	-0.0150793	0.468006	-0.236866	7.35145	0.853833	-2.06247e-07	3.38788e-07	-0.608778
Conserved_LindbladTohL2_1	0.0256851	-0.201683	0.568938	-7.85216	22.1505	0.623342	9.7982e-07	9.1338e-07	1.07274
Conserved_LindbladToh.extend.500L2_1	0.330412	0.832638	0.729087	2.52	2.2066	0.498465	-7.22707e-08	1.83668e-07	-0.393485
CTCF_HoffmanL2_1	0.0238662	0.220764	0.467949	9.25009	19.6072	0.667841	2.251e-07	9.80494e-07	0.229579
CTCF_Hoffman.extend.500L2_1	0.0708357	-0.0240988	0.535942	-0.340207	7.56599	0.855593	-1.95735e-07	4.5851e-07	-0.426893
DGF_ENCODEL2_1	0.136006	1.61789	1.45087	11.8958	10.6677	0.103911	7.12768e-07	4.68319e-07	1.52197
DGF_ENCODE.extend.500L2_1	0.53847	-0.205489	0.91676	-0.381617	1.70253	0.302481	-4.40308e-07	2.33532e-07	-1.88543
DHS_peaks_TrynkaL2_1	0.110583	-0.291993	1.1546	-2.64049	10.4411	0.714749	-9.14885e-07	9.84048e-07	-0.929715
DHS_TrynkaL2_1	0.166201	0.50372	1.23949	3.0308	7.45781	0.767193	1.4673e-07	6.99235e-07	0.209844
DHS_Trynka.extend.500L2_1	0.496042	1.29311	0.815814	2.60686	1.64465	0.331145	3.78022e-07	2.79953e-07	1.35031
Enhancer_AnderssonL2_1	0.00432768	0.560089	0.508404	129.42	117.477	0.0802703	3.54755e-06	3.02466e-06	1.17287
Enhancer_Andersson.extend.500L2_1	0.0190351	0.928093	0.68951	48.757	36.2232	0.00430168	9.27031e-07	6.80678e-07	1.36192
Enhancer_HoffmanL2_1	0.0419892	0.0977522	0.480586	2.32804	11.4455	0.899729	-5.09547e-07	7.27585e-07	-0.700327
Enhancer_Hoffman.extend.500L2_1	0.0898451	0.489229	0.57129	5.44525	6.3586	0.423896	2.34981e-07	4.6364e-07	0.506818
FetalDHS_TrynkaL2_1	0.0839308	0.287073	0.828487	3.42035	9.87107	0.800659	2.2759e-07	6.89201e-07	0.330223
FetalDHS_Trynka.extend.500L2_1	0.283362	0.183548	1.12609	0.64775	3.97403	0.923118	-2.17955e-07	3.07402e-07	-0.709021
H3K27ac_HniszL2_1	0.389076	1.55034	0.744766	3.98467	1.91419	0.0137422	1.07152e-06	6.52409e-07	1.6424
H3K27ac_Hnisz.extend.500L2_1	0.420486	0.808775	0.459782	1.92343	1.09345	0.372139	-9.55015e-07	6.73887e-07	-1.41717
H3K27ac_PGC2L2_1	0.268778	1.03341	0.706853	3.84485	2.62988	0.221263	2.20177e-07	4.6161e-07	0.476977
H3K27ac_PGC2.extend.500L2_1	0.335206	0.827994	0.666928	2.4701	1.9896	0.306342	-1.37827e-07	4.35741e-07	-0.316304
H3K4me1_peaks_TrynkaL2_1	0.169823	1.15741	1.28532	6.81543	7.56861	0.264164	4.82601e-07	3.91716e-07	1.23202
H3K4me1_TrynkaL2_1	0.423685	-0.480109	1.32252	-1.13318	3.12148	0.323023	-6.84837e-07	3.09919e-07	-2.20973
H3K4me1_Trynka.extend.500L2_1	0.605819	1.52083	0.737993	2.51037	1.21817	0.122811	4.22604e-07	1.98949e-07	2.12418
H3K4me3_peaks_TrynkaL2_1	0.0416488	1.0472	0.950897	25.1435	22.8313	0.14476	1.48654e-06	9.23462e-07	1.60975
H3K4me3_TrynkaL2_1	0.133011	-0.688354	0.823111	-5.17518	6.18832	0.182576	-1.44206e-06	5.21547e-07	-2.76497
H3K4me3_Trynka.extend.500L2_1	0.255139	1.78753	1.17057	7.00608	4.58796	0.0297169	8.25643e-07	3.6279e-07	2.27581
H3K9ac_peaks_TrynkaL2_1	0.0384595	0.288917	0.636665	7.51224	16.5542	0.664536	9.14405e-08	7.21141e-07	0.1268
H3K9ac_TrynkaL2_1	0.125413	-0.0248179	0.637025	-0.19789	5.07943	0.794272	-1.54948e-07	4.90323e-07	-0.316013
H3K9ac_Trynka.extend.500L2_1	0.229855	0.343486	0.670569	1.49436	2.91736	0.859253	-6.91053e-08	3.11628e-07	-0.221756
Intron_UCSCL2_1	0.387473	0.367403	0.248432	0.948202	0.641159	0.935257	-2.47982e-07	1.41528e-06	-0.175217
Intron_UCSC.extend.500L2_1	0.396796	0.420553	0.2545	1.05987	0.641387	0.924668	1.95872e-07	1.41239e-06	0.138682
PromoterFlanking_HoffmanL2_1	0.00830845	-0.453095	0.422424	-54.5342	50.8427	0.113922	-2.76592e-06	1.74776e-06	-1.58255
PromoterFlanking_Hoffman.extend.500L2_1	0.0331865	0.120555	0.359074	3.63264	10.8199	0.804258	6.50296e-07	7.42774e-07	0.875497
Promoter_UCSCL2_1	0.0463455	0.232409	0.535054	5.01471	11.5449	0.708492	-1.89871e-06	1.7658e-06	-1.07527
Promoter_UCSC.extend.500L2_1	0.0569346	0.878142	0.917583	15.4237	16.1165	0.224296	2.23654e-06	1.79688e-06	1.24468
Repressed_HoffmanL2_1	0.460873	0.189521	0.79405	0.411222	1.72292	0.73469	-7.94166e-08	1.66867e-07	-0.475929
Repressed_Hoffman.extend.500L2_1	0.718511	0.305653	0.433679	0.425399	0.603581	0.236502	-3.44905e-08	1.60827e-07	-0.214458
SuperEnhancer_HniszL2_1	0.16721	0.485597	0.342769	2.90412	2.04994	0.212167	-4.55909e-07	1.73093e-06	-0.263389
SuperEnhancer_Hnisz.extend.500L2_1	0.170383	0.498449	0.343868	2.92546	2.01821	0.157633	3.15262e-07	1.70506e-06	0.184898
TFBS_ENCODEL2_1	0.131228	1.61219	1.32393	12.2854	10.0888	0.0850478	5.06264e-07	4.32418e-07	1.17078
TFBS_ENCODE.extend.500L2_1	0.341215	0.949416	1.00842	2.78246	2.9554	0.516354	-5.8899e-08	2.64399e-07	-0.222765
Transcr_HoffmanL2_1	0.345968	0.139327	0.886186	0.402715	2.56147	0.800638	-1.83681e-07	1.88109e-07	-0.976463
Transcr_Hoffman.extend.500L2_1	0.762095	1.40818	0.598317	1.84778	0.785094	0.185683	1.91598e-07	1.32003e-07	1.45146
TSS_HoffmanL2_1	0.0178321	0.278611	0.338424	15.6241	18.9784	0.311119	-1.40698e-07	1.07478e-06	-0.130908
TSS_Hoffman.extend.500L2_1	0.0343534	0.286789	0.39745	8.3482	11.5695	0.416851	1.39243e-07	8.03863e-07	0.173217
UTR_3_UCSCL2_1	0.0111859	-0.127507	0.266036	-11.3989	23.7831	0.512847	-5.36109e-07	1.29535e-06	-0.413872
UTR_3_UCSC.extend.500L2_1	0.0264553	-0.0413436	0.312712	-1.56277	11.8204	0.809801	9.80254e-08	5.12612e-07	0.191227
UTR_5_UCSCL2_1	0.00548417	-0.268535	0.249369	-48.9655	45.4707	0.126805	-2.2686e-06	1.43265e-06	-1.5835
UTR_5_UCSC.extend.500L2_1	0.0268651	-0.0669054	0.276104	-2.49042	10.2774	0.72066	1.66763e-07	5.61407e-07	0.297044
WeakEnhancer_HoffmanL2_1	0.0209872	-0.0402229	0.49258	-1.91654	23.4705	0.894377	-7.77865e-08	9.82326e-07	-0.079186
WeakEnhancer_Hoffman.extend.500L2_1	0.0887866	-0.580873	0.620014	-6.54235	6.9832	0.124786	-5.38477e-07	3.12682e-07	-1.72212
GERP.NSL2_1	1.74532	1.83439	1.71367	1.05103	0.981866	0.957065	6.03408e-09	4.99353e-08	0.120838
GERP.RSsup4L2_1	0.00814993	-0.0373256	0.308557	-4.57987	37.8601	0.874493	2.84285e-07	1.42462e-06	0.199551
MAFbin1L2_1	0.102357	0.721238	0.415282	7.04628	4.05718	0.123566	2.33828e-07	1.7677e-07	1.32278
MAFbin2L2_1	0.0998554	-0.318939	0.308457	-3.19401	3.08903	0.0826157	-1.28539e-07	7.30036e-08	-1.76073
MAFbin3L2_1	0.0996066	-0.346503	0.3496	-3.47872	3.5098	0.0362227	-1.44603e-07	8.75848e-08	-1.651
MAFbin4L2_1	0.100696	0.403797	0.324642	4.01007	3.22399	0.253965	1.20859e-07	1.08869e-07	1.11013
MAFbin5L2_1	0.0983171	0.0847328	0.315325	0.861831	3.20723	0.959814	1.18773e-08	1.2403e-07	0.0957613
MAFbin6L2_1	0.0996422	-0.159641	0.258036	-1.60215	2.58963	0.231404	-7.81303e-08	8.18304e-08	-0.954783
MAFbin7L2_1	0.0997338	0.0637021	0.193915	0.638722	1.94432	0.849702	-1.59269e-09	8.08834e-08	-0.0196912
MAFbin8L2_1	0.100229	0.353186	0.366537	3.52378	3.65698	0.351211	9.83585e-08	1.04662e-07	0.939773
MAFbin9L2_1	0.1011	0.00480614	0.288418	0.0475385	2.8528	0.743343	-2.40028e-08	9.95354e-08	-0.241149
MAFbin10L2_1	0.0984626	0.193623	0.261567	1.96646	2.65651	0.677023	3.96237e-08	1.11061e-07	0.356774
MAF_Adj_Predicted_Allele_AgeL2_1	3.39244e-06	-0.187159	1.19533	-55169.5	352351	0.875821	3.50079e-08	4.73651e-08	0.739106
MAF_Adj_LLD_AFRL2_1	0.00279647	-1.05713	0.535623	-378.022	191.535	0.139741	-8.28162e-08	3.17645e-08	-2.60719
Recomb_Rate_10kbL2_1	1.55242	-3.23836	4.52576	-2.086	2.91529	0.0306169	-4.04095e-08	1.56143e-08	-2.58797
Nucleotide_Diversity_10kbL2_1	4.6087	2.49192	2.04232	0.5407	0.443145	0.176954	1.09694e-08	1.50464e-08	0.729038
Backgrd_Selection_StatL2_1	0.17772	0.396038	0.166502	2.22844	0.936879	0.00423192	1.39787e-07	9.87067e-08	1.41619
CpG_Content_50kbL2_1	0.0100519	0.0120153	0.00234906	1.19533	0.233693	0.363957	6.37922e-07	5.89198e-06	0.10827
MAF_Adj_ASMCL2_1	-2.34853e-14	-2.10049	1.43996	8.94386e+13	-6.13133e+13	0.0213051	-8.10124e-08	3.99111e-08	-2.02982
GTEx_eQTL_MaxCPPL2_1	0.0103404	0.0893049	0.204521	8.63649	19.7788	0.659636	3.3348e-07	1.09753e-06	0.303847
BLUEPRINT_H3K27acQTL_MaxCPPL2_1	0.0165455	0.408237	0.31771	24.6735	19.2021	0.103401	1.71868e-06	1.11603e-06	1.54
BLUEPRINT_H3K4me1QTL_MaxCPPL2_1	0.0133725	0.0739208	0.128166	5.52781	9.5843	0.602701	-1.94392e-07	7.22267e-07	-0.269142
BLUEPRINT_DNA_methylation_MaxCPPL2_1	0.031731	-0.0566513	0.196978	-1.78536	6.20774	0.63317	-4.82162e-07	4.4422e-07	-1.08541
synonymousL2_1	0.00312003	-0.158141	0.26591	-50.6856	85.2268	0.347854	-1.37615e-06	2.75286e-06	-0.499899
non_synonymousL2_1	0.00271541	0.326882	0.261126	120.38	96.1646	0.0385587	4.45259e-06	2.30636e-06	1.93057
Conserved_Vertebrate_phastCons46wayL2_1	0.0294361	-0.493604	0.749893	-16.7687	25.4753	0.329329	2.97031e-07	1.07075e-06	0.277403
Conserved_Vertebrate_phastCons46way.extend.500L2_1	0.406971	0.304395	0.897621	0.747954	2.20562	0.901168	-7.63416e-07	3.10276e-07	-2.46044
Conserved_Mammal_phastCons46wayL2_1	0.0214395	-0.620456	0.662103	-28.9399	30.8824	0.119912	-2.20388e-06	1.30993e-06	-1.68243
Conserved_Mammal_phastCons46way.extend.500L2_1	0.33922	1.7437	0.9991	5.14032	2.94529	0.10471	1.16324e-06	3.9244e-07	2.96413
Conserved_Primate_phastCons46wayL2_1	0.0192691	-0.381944	0.567013	-19.8216	29.4261	0.387458	-3.20012e-07	1.46597e-06	-0.218294
Conserved_Primate_phastCons46way.extend.500L2_1	0.175819	-0.600464	0.806215	-3.41523	4.58547	0.223141	-3.70889e-07	2.84242e-07	-1.30483
BivFlnkL2_1	0.0135494	-0.188902	0.300695	-13.9418	22.1925	0.421491	-9.98917e-07	1.2855e-06	-0.777067
BivFlnk.extend.500L2_1	0.0311793	-0.0908337	0.277336	-2.91326	8.89485	0.64242	2.85609e-10	7.75034e-07	0.000368512
Disease: Atopic_dermatitis pubmed ID: 26482879
Category	Prop._SNPs	Prop._h2	Prop._h2_std_error	Enrichment	Enrichment_std_error	Enrichment_p	Coefficient	Coefficient_std_error	Coefficient_z-score
L2_0	0.000869462	0.00150961	0.0081023	1.73626	9.31875	0.936764	-1.61507e-08	1.53999e-07	-0.104875
baseL2_1	1	1	1.10725e-07	1	1.10725e-07	NA	-2.34855e-08	1.71797e-08	-1.36705
Coding_UCSCL2_1	0.0142749	0.078807	0.108619	5.52067	7.60908	0.554557	2.72412e-07	2.23194e-07	1.22051
Coding_UCSC.extend.500L2_1	0.0636618	0.18599	0.0903485	2.92154	1.41919	0.179592	-4.3963e-08	5.46271e-08	-0.804784
Conserved_LindbladTohL2_1	0.0256851	-0.179818	0.129379	-7.00088	5.03713	0.0898327	-1.88884e-07	1.43368e-07	-1.31748
Conserved_LindbladToh.extend.500L2_1	0.330412	0.590072	0.138421	1.78587	0.418935	0.0638691	-7.83263e-10	1.91877e-08	-0.0408211
CTCF_HoffmanL2_1	0.0238662	0.262889	0.138153	11.0152	5.78864	0.0841626	2.21431e-07	1.16255e-07	1.9047
CTCF_Hoffman.extend.500L2_1	0.0708357	0.116959	0.170341	1.65113	2.40473	0.78186	-6.39868e-08	5.37102e-08	-1.19133
DGF_ENCODEL2_1	0.136006	0.802531	0.289325	5.90072	2.1273	0.020387	6.66062e-08	5.17726e-08	1.28651
DGF_ENCODE.extend.500L2_1	0.53847	0.708074	0.160781	1.31497	0.298588	0.307145	-5.97043e-09	2.03313e-08	-0.293656
DHS_peaks_TrynkaL2_1	0.110583	0.642922	0.265416	5.81394	2.40015	0.0481269	1.2092e-07	7.91968e-08	1.52682
DHS_TrynkaL2_1	0.166201	0.565347	0.309489	3.4016	1.86214	0.202473	5.16605e-09	7.21378e-08	0.0716137
DHS_Trynka.extend.500L2_1	0.496042	0.427023	0.210057	0.86086	0.423465	0.742836	-5.24501e-08	2.78953e-08	-1.88025
Enhancer_AnderssonL2_1	0.00432768	0.012262	0.0548515	2.83338	12.6746	0.885043	-8.44319e-08	2.70068e-07	-0.312632
Enhancer_Andersson.extend.500L2_1	0.0190351	0.107889	0.0697047	5.66794	3.66191	0.191948	7.56449e-08	9.06706e-08	0.834283
Enhancer_HoffmanL2_1	0.0419892	0.0946902	0.117634	2.25511	2.80152	0.652927	-7.56369e-08	8.65651e-08	-0.873757
Enhancer_Hoffman.extend.500L2_1	0.0898451	0.36432	0.117324	4.05498	1.30585	0.0140175	6.96038e-08	5.61243e-08	1.24017
FetalDHS_TrynkaL2_1	0.0839308	0.0991544	0.213358	1.18138	2.54207	0.943219	-1.36562e-07	7.10312e-08	-1.92257
FetalDHS_Trynka.extend.500L2_1	0.283362	0.484047	0.212289	1.70823	0.749179	0.321213	3.06562e-08	2.88442e-08	1.06282
H3K27ac_HniszL2_1	0.389076	0.704516	0.100441	1.81074	0.258152	0.000730561	-2.58109e-08	6.52096e-08	-0.395814
H3K27ac_Hnisz.extend.500L2_1	0.420486	0.790667	0.114121	1.88036	0.271403	0.00159857	3.05003e-08	6.7272e-08	0.453388
H3K27ac_PGC2L2_1	0.268778	0.633804	0.169991	2.3581	0.632459	0.0252883	2.46229e-09	5.34894e-08	0.0460332
H3K27ac_PGC2.extend.500L2_1	0.335206	0.746594	0.13546	2.22727	0.404111	0.000841525	1.61947e-08	4.50957e-08	0.359118
H3K4me1_peaks_TrynkaL2_1	0.169823	0.416433	0.230295	2.45217	1.35609	0.275612	7.61622e-09	3.79818e-08	0.200523
H3K4me1_TrynkaL2_1	0.423685	0.619791	0.208414	1.46286	0.491909	0.351121	-1.9425e-08	3.69261e-08	-0.526051
H3K4me1_Trynka.extend.500L2_1	0.605819	0.824477	0.141204	1.36093	0.233079	0.101671	7.96365e-09	2.85795e-08	0.278649
H3K4me3_peaks_TrynkaL2_1	0.0416488	0.189609	0.161068	4.55258	3.86729	0.348296	3.39825e-08	9.2271e-08	0.36829
H3K4me3_TrynkaL2_1	0.133011	0.382558	0.202765	2.87615	1.52443	0.186731	2.20448e-09	6.89548e-08	0.0319699
H3K4me3_Trynka.extend.500L2_1	0.255139	0.616939	0.157582	2.41805	0.617631	0.0287657	1.93123e-08	4.47865e-08	0.431207
H3K9ac_peaks_TrynkaL2_1	0.0384595	0.164031	0.161024	4.26503	4.18684	0.434838	5.36723e-08	1.00727e-07	0.532847
H3K9ac_TrynkaL2_1	0.125413	0.150181	0.170842	1.19749	1.36224	0.88421	-7.96261e-08	5.99815e-08	-1.32751
H3K9ac_Trynka.extend.500L2_1	0.229855	0.453609	0.149218	1.97346	0.649183	0.138655	7.52138e-09	3.56367e-08	0.211057
Intron_UCSCL2_1	0.387473	0.351806	0.108649	0.907949	0.280403	0.7404	3.91868e-08	1.65305e-07	0.237057
Intron_UCSC.extend.500L2_1	0.396796	0.389069	0.0590975	0.980524	0.148937	0.895318	-4.89497e-08	1.65204e-07	-0.296299
PromoterFlanking_HoffmanL2_1	0.00830845	-0.0240334	0.0703769	-2.89264	8.47052	0.647847	-9.70297e-08	1.97188e-07	-0.492068
PromoterFlanking_Hoffman.extend.500L2_1	0.0331865	0.0591619	0.0968274	1.78271	2.91767	0.78784	-3.13026e-09	8.54709e-08	-0.0366237
Promoter_UCSCL2_1	0.0463455	0.351952	0.144837	7.59409	3.12515	0.0457292	4.54895e-07	2.29506e-07	1.98207
Promoter_UCSC.extend.500L2_1	0.0569346	0.148155	0.0913125	2.6022	1.60382	0.319957	-3.40806e-07	1.79861e-07	-1.89483
Repressed_HoffmanL2_1	0.460873	0.378982	0.192865	0.822312	0.418478	0.666909	4.1938e-08	2.36408e-08	1.77397
Repressed_Hoffman.extend.500L2_1	0.718511	0.542574	0.0894252	0.755138	0.124459	0.0445235	9.4575e-09	1.90303e-08	0.496971
SuperEnhancer_HniszL2_1	0.16721	0.379682	0.0682913	2.27069	0.408417	0.000621097	-2.60194e-08	2.11914e-07	-0.122783
SuperEnhancer_Hnisz.extend.500L2_1	0.170383	0.392927	0.066566	2.30614	0.390685	0.000219081	2.61107e-08	2.10528e-07	0.124025
TFBS_ENCODEL2_1	0.131228	0.598477	0.249202	4.56058	1.899	0.075017	4.00709e-08	5.48745e-08	0.730228
TFBS_ENCODE.extend.500L2_1	0.341215	0.473055	0.186772	1.38638	0.547373	0.477071	-2.36132e-08	2.94067e-08	-0.802988
Transcr_HoffmanL2_1	0.345968	0.399435	0.179621	1.15454	0.519186	0.763626	3.94265e-08	2.09338e-08	1.88339
Transcr_Hoffman.extend.500L2_1	0.762095	0.667784	0.107325	0.876248	0.140828	0.377302	-7.47198e-09	1.55345e-08	-0.480993
TSS_HoffmanL2_1	0.0178321	0.0780701	0.0911138	4.37807	5.10954	0.505537	-9.0154e-08	1.61112e-07	-0.559575
TSS_Hoffman.extend.500L2_1	0.0343534	0.190647	0.0952781	5.54957	2.77347	0.0850526	8.13546e-08	9.94367e-08	0.818155
UTR_3_UCSCL2_1	0.0111859	-0.0267181	0.0597201	-2.38855	5.33887	0.528217	-2.86077e-07	2.25438e-07	-1.26899
UTR_3_UCSC.extend.500L2_1	0.0264553	0.0833544	0.0684052	3.15077	2.5857	0.408359	7.75584e-08	8.06186e-08	0.962041
UTR_5_UCSCL2_1	0.00548417	-0.0169657	0.0421288	-3.09359	7.68189	0.592771	-1.75858e-07	1.63563e-07	-1.07517
UTR_5_UCSC.extend.500L2_1	0.0268651	0.0599016	0.067349	2.22972	2.50694	0.628147	-1.26391e-08	5.00625e-08	-0.252466
WeakEnhancer_HoffmanL2_1	0.0209872	0.166287	0.127651	7.92326	6.08231	0.264551	8.25701e-08	1.28188e-07	0.644135
WeakEnhancer_Hoffman.extend.500L2_1	0.0887866	0.229374	0.137575	2.58343	1.5495	0.286853	-1.03312e-08	4.49796e-08	-0.229686
GERP.NSL2_1	1.74532	2.41977	0.440879	1.38644	0.252607	0.140019	3.07004e-09	5.33637e-09	0.575304
GERP.RSsup4L2_1	0.00814993	0.014491	0.0730945	1.77806	8.96873	0.930498	1.60513e-07	1.78363e-07	0.899923
MAFbin1L2_1	0.102357	0.118235	0.0465638	1.15512	0.454915	0.730558	-5.01673e-09	9.98432e-09	-0.502461
MAFbin2L2_1	0.0998554	0.0975863	0.0452154	0.977276	0.452809	0.959745	-9.29772e-09	9.7822e-09	-0.950474
MAFbin3L2_1	0.0996066	-0.0365662	0.0466443	-0.367107	0.468285	0.000577061	-3.12004e-08	8.44471e-09	-3.69466
MAFbin4L2_1	0.100696	0.100913	0.0549776	1.00216	0.545978	0.996817	-9.30488e-09	9.92389e-09	-0.937624
MAFbin5L2_1	0.0983171	0.138242	0.060859	1.40609	0.619007	0.505665	-3.27742e-09	1.17082e-08	-0.279924
MAFbin6L2_1	0.0996422	0.0533798	0.0506254	0.535715	0.508072	0.365711	-1.83546e-08	1.0237e-08	-1.79296
MAFbin7L2_1	0.0997338	0.0618323	0.0522082	0.619974	0.523476	0.474672	-1.75229e-08	1.06355e-08	-1.64759
MAFbin8L2_1	0.100229	0.210307	0.0651931	2.09826	0.650439	0.0877135	6.22484e-09	1.09156e-08	0.57027
MAFbin9L2_1	0.1011	0.179854	0.0551475	1.77897	0.545474	0.15604	-7.82696e-11	1.04685e-08	-0.00747667
MAFbin10L2_1	0.0984626	0.0762163	0.044263	0.774064	0.449541	0.6181	-1.74519e-08	9.14789e-09	-1.90775
MAF_Adj_Predicted_Allele_AgeL2_1	3.39244e-06	-0.159542	0.197465	-47028.7	58207.5	0.433877	6.29978e-10	4.49527e-09	0.140142
MAF_Adj_LLD_AFRL2_1	0.00279647	-0.634576	0.0823632	-226.92	29.4525	3.21822e-05	-8.95026e-10	2.69293e-09	-0.332362
Recomb_Rate_10kbL2_1	1.55242	3.63213	0.527137	2.33965	0.339557	0.00135531	4.99037e-09	1.94759e-09	2.56233
Nucleotide_Diversity_10kbL2_1	4.6087	3.78548	0.274443	0.821379	0.0595489	0.00557579	-3.00633e-09	1.51611e-09	-1.98292
Backgrd_Selection_StatL2_1	0.17772	0.205762	0.0176528	1.15779	0.0993296	0.0760268	2.15989e-08	1.2632e-08	1.70986
CpG_Content_50kbL2_1	0.0100519	0.0135531	0.000704017	1.34831	0.0700384	3.09242e-07	6.13151e-07	6.28866e-07	0.97501
MAF_Adj_ASMCL2_1	-2.34853e-14	-0.0787139	0.164636	3.35163e+12	-7.01019e+12	0.626241	4.28589e-09	4.11578e-09	1.04133
GTEx_eQTL_MaxCPPL2_1	0.0103404	0.0498235	0.041975	4.81833	4.05932	0.330529	7.22463e-08	1.12736e-07	0.640848
BLUEPRINT_H3K27acQTL_MaxCPPL2_1	0.0165455	0.268211	0.0663291	16.2105	4.00888	4.49964e-06	5.0921e-07	1.18966e-07	4.28029
BLUEPRINT_H3K4me1QTL_MaxCPPL2_1	0.0133725	0.028672	0.0341566	2.14409	2.55423	0.652004	-1.40185e-07	9.694e-08	-1.4461
BLUEPRINT_DNA_methylation_MaxCPPL2_1	0.031731	0.102495	0.0655564	3.23013	2.06601	0.304579	-1.27446e-08	7.70495e-08	-0.165407
synonymousL2_1	0.00312003	0.088562	0.0688638	28.385	22.0715	0.232191	3.83502e-07	4.20297e-07	0.912456
non_synonymousL2_1	0.00271541	-0.0353403	0.0563702	-13.0147	20.7594	0.473394	-3.8062e-07	3.31901e-07	-1.14679
Conserved_Vertebrate_phastCons46wayL2_1	0.0294361	-0.149371	0.139902	-5.07443	4.75275	0.179825	-4.43736e-08	1.08056e-07	-0.410652
Conserved_Vertebrate_phastCons46way.extend.500L2_1	0.406971	0.564098	0.18028	1.38609	0.442979	0.378003	-4.0967e-08	3.49213e-08	-1.17312
Conserved_Mammal_phastCons46wayL2_1	0.0214395	-0.120373	0.129362	-5.61455	6.03384	0.261859	1.50431e-08	1.92733e-07	0.0780515
Conserved_Mammal_phastCons46way.extend.500L2_1	0.33922	0.691075	0.179112	2.03725	0.528012	0.0518614	4.95213e-08	4.28341e-08	1.15612
Conserved_Primate_phastCons46wayL2_1	0.0192691	-0.111704	0.125456	-5.79704	6.51075	0.278657	-1.15444e-07	1.34426e-07	-0.858797
Conserved_Primate_phastCons46way.extend.500L2_1	0.175819	0.512033	0.188649	2.91227	1.07297	0.0525621	5.48949e-08	2.91751e-08	1.88157
BivFlnkL2_1	0.0135494	0.00714777	0.0680299	0.527535	5.02089	0.924499	-1.25518e-07	1.60501e-07	-0.782038
BivFlnk.extend.500L2_1	0.0311793	0.120327	0.0929987	3.8592	2.9827	0.322565	3.57149e-08	1.06834e-07	0.334303
Disease: T1D pubmed ID : 34278373 (GCST90014464)
Category	Prop._SNPs	Prop._h2	Prop._h2_std_error	Enrichment	Enrichment_std_error	Enrichment_p	Coefficient	Coefficient_std_error	Coefficient_z-score
L2_0	0.000869462	0.0154135	0.0175195	17.7276	20.1498	0.367528	2.05896e-08	2.56211e-08	0.803621
baseL2_1	1	1	0	1	0	NA	1.13947e-09	2.73558e-09	0.416537
Coding_UCSCL2_1	0.0142749	0.0504916	0.121965	3.53709	8.54405	0.763777	1.22615e-08	2.27123e-08	0.539861
Coding_UCSC.extend.500L2_1	0.0636618	-0.0156351	0.130481	-0.245596	2.0496	0.530319	-6.42881e-09	5.66225e-09	-1.13538
Conserved_LindbladTohL2_1	0.0256851	0.187127	0.202032	7.28543	7.86572	0.412977	-9.76361e-09	2.11483e-08	-0.461674
Conserved_LindbladToh.extend.500L2_1	0.330412	0.855916	0.253651	2.59045	0.767679	0.0291206	3.04893e-09	2.81576e-09	1.08281
CTCF_HoffmanL2_1	0.0238662	-0.0863785	0.203359	-3.61929	8.52079	0.576861	-1.75422e-08	1.70495e-08	-1.0289
CTCF_Hoffman.extend.500L2_1	0.0708357	0.383895	0.226117	5.41951	3.19213	0.137826	1.20889e-08	7.48939e-09	1.61413
DGF_ENCODEL2_1	0.136006	0.283655	0.422098	2.08561	3.10353	0.72784	4.267e-09	6.7685e-09	0.63042
DGF_ENCODE.extend.500L2_1	0.53847	0.675813	0.280957	1.25506	0.521769	0.624742	-1.26842e-09	2.84549e-09	-0.445764
DHS_peaks_TrynkaL2_1	0.110583	0.0342581	0.424501	0.309796	3.83876	0.855582	3.54076e-10	1.1939e-08	0.029657
DHS_TrynkaL2_1	0.166201	-0.0523581	0.460056	-0.315029	2.76808	0.623769	-4.47634e-09	9.31172e-09	-0.480721
DHS_Trynka.extend.500L2_1	0.496042	0.675713	0.321299	1.36221	0.647725	0.573654	-1.09481e-09	4.02742e-09	-0.271838
Enhancer_AnderssonL2_1	0.00432768	0.155284	0.0914439	35.8816	21.13	0.069835	5.94338e-08	3.37734e-08	1.75978
Enhancer_Andersson.extend.500L2_1	0.0190351	0.0722522	0.114401	3.79574	6.01001	0.642004	-1.03811e-08	1.20943e-08	-0.858349
Enhancer_HoffmanL2_1	0.0419892	-0.245293	0.232626	-5.84181	5.54015	0.171039	-2.61132e-08	1.30644e-08	-1.99881
Enhancer_Hoffman.extend.500L2_1	0.0898451	0.407559	0.228778	4.53624	2.54636	0.120189	1.40824e-08	8.46449e-09	1.6637
FetalDHS_TrynkaL2_1	0.0839308	0.0603207	0.360414	0.718695	4.29417	0.947445	-3.85465e-10	1.19298e-08	-0.032311
FetalDHS_Trynka.extend.500L2_1	0.283362	0.710391	0.355795	2.50701	1.25562	0.221164	3.35323e-09	4.75149e-09	0.705722
H3K27ac_HniszL2_1	0.389076	0.814511	0.19827	2.09345	0.509592	0.0170202	7.99877e-09	1.04114e-08	0.768271
H3K27ac_Hnisz.extend.500L2_1	0.420486	0.676891	0.209181	1.60978	0.497475	0.215991	-9.30825e-09	1.05254e-08	-0.884359
H3K27ac_PGC2L2_1	0.268778	0.881571	0.312591	3.27992	1.16301	0.0297321	2.3322e-10	8.2882e-09	0.0281388
H3K27ac_PGC2.extend.500L2_1	0.335206	1.08115	0.298575	3.22532	0.890721	0.00150284	4.19713e-09	7.35842e-09	0.570385
H3K4me1_peaks_TrynkaL2_1	0.169823	-0.547426	0.447708	-3.22352	2.63633	0.0833242	-1.31911e-08	6.1024e-09	-2.16162
H3K4me1_TrynkaL2_1	0.423685	0.898323	0.345025	2.12026	0.814345	0.16474	5.16436e-09	4.8487e-09	1.0651
H3K4me1_Trynka.extend.500L2_1	0.605819	0.888137	0.219833	1.46601	0.362869	0.16255	-1.5862e-09	3.3407e-09	-0.474812
H3K4me3_peaks_TrynkaL2_1	0.0416488	-0.0857001	0.254828	-2.05769	6.11849	0.614787	-4.91458e-09	1.19279e-08	-0.412023
H3K4me3_TrynkaL2_1	0.133011	0.19597	0.259018	1.47334	1.94735	0.807367	-8.17929e-10	6.8813e-09	-0.118862
H3K4me3_Trynka.extend.500L2_1	0.255139	0.645563	0.244726	2.53024	0.959186	0.0829292	1.01216e-09	4.40833e-09	0.229601
H3K9ac_peaks_TrynkaL2_1	0.0384595	-0.00476963	0.260292	-0.124017	6.76797	0.866823	-1.83168e-09	1.40971e-08	-0.129933
H3K9ac_TrynkaL2_1	0.125413	0.385912	0.273316	3.07713	2.17933	0.335378	1.77704e-09	8.92239e-09	0.199167
H3K9ac_Trynka.extend.500L2_1	0.229855	0.851819	0.287899	3.7059	1.25252	0.00808542	3.38948e-09	4.52125e-09	0.749679
Intron_UCSCL2_1	0.387473	0.470803	0.140987	1.21506	0.363863	0.543091	2.63104e-09	2.45275e-08	0.107269
Intron_UCSC.extend.500L2_1	0.396796	0.503085	0.104496	1.26787	0.26335	0.275228	-2.77703e-09	2.44807e-08	-0.113438
PromoterFlanking_HoffmanL2_1	0.00830845	0.00039095	0.104821	0.0470545	12.6161	0.939889	6.16665e-10	2.35319e-08	0.0262055
PromoterFlanking_Hoffman.extend.500L2_1	0.0331865	-0.00457536	0.143448	-0.137868	4.32249	0.789881	-7.97494e-09	1.05486e-08	-0.75602
Promoter_UCSCL2_1	0.0463455	0.24537	0.185893	5.29436	4.01103	0.278026	-1.67804e-09	2.43904e-08	-0.0687992
Promoter_UCSC.extend.500L2_1	0.0569346	0.320488	0.152278	5.62906	2.67461	0.0608607	7.96124e-09	2.04012e-08	0.390233
Repressed_HoffmanL2_1	0.460873	0.329089	0.389745	0.714056	0.845666	0.732348	1.46577e-09	3.22274e-09	0.454822
Repressed_Hoffman.extend.500L2_1	0.718511	0.312424	0.17373	0.434822	0.241792	0.00243866	-2.51017e-09	3.11215e-09	-0.806573
SuperEnhancer_HniszL2_1	0.16721	0.40992	0.118016	2.45153	0.705795	0.0272222	2.77621e-08	3.36026e-08	0.82619
SuperEnhancer_Hnisz.extend.500L2_1	0.170383	0.350486	0.0978268	2.05705	0.574159	0.0575304	-2.87103e-08	3.31516e-08	-0.866033
TFBS_ENCODEL2_1	0.131228	0.0370538	0.348082	0.282361	2.65249	0.784218	-1.42076e-09	7.04067e-09	-0.201794
TFBS_ENCODE.extend.500L2_1	0.341215	0.591362	0.33217	1.73311	0.973494	0.440909	-2.12701e-10	3.81297e-09	-0.0557837
Transcr_HoffmanL2_1	0.345968	0.444597	0.36849	1.28508	1.0651	0.784641	9.88905e-10	3.20346e-09	0.308699
Transcr_Hoffman.extend.500L2_1	0.762095	0.69358	0.192667	0.910096	0.252812	0.722317	-4.68594e-10	2.25225e-09	-0.208056
TSS_HoffmanL2_1	0.0178321	0.104422	0.150854	5.85586	8.45969	0.556186	-5.92316e-10	2.32674e-08	-0.0254569
TSS_Hoffman.extend.500L2_1	0.0343534	0.200091	0.151845	5.8245	4.42009	0.25689	5.46314e-09	1.48833e-08	0.367064
UTR_3_UCSCL2_1	0.0111859	-0.00846885	0.0848162	-0.7571	7.58242	0.815943	-3.85336e-09	2.30801e-08	-0.166955
UTR_3_UCSC.extend.500L2_1	0.0264553	-0.061403	0.102318	-2.32101	3.86758	0.363255	-7.13513e-09	9.03679e-09	-0.789565
UTR_5_UCSCL2_1	0.00548417	0.0690075	0.0823247	12.583	15.0113	0.427614	1.51725e-08	2.9608e-08	0.512446
UTR_5_UCSC.extend.500L2_1	0.0268651	0.0299008	0.127503	1.113	4.74605	0.980524	-5.93498e-09	1.26284e-08	-0.46997
WeakEnhancer_HoffmanL2_1	0.0209872	0.1129	0.241664	5.37947	11.5148	0.690892	6.86375e-09	1.98567e-08	0.345665
WeakEnhancer_Hoffman.extend.500L2_1	0.0887866	0.234697	0.208398	2.64338	2.34717	0.476011	-6.87446e-10	6.04799e-09	-0.113665
GERP.NSL2_1	1.74532	2.23253	0.796133	1.27915	0.456154	0.536942	-6.17024e-10	7.81476e-10	-0.789562
GERP.RSsup4L2_1	0.00814993	0.00650795	0.149822	0.798529	18.3832	0.991241	-1.19396e-08	3.07012e-08	-0.388896
MAFbin1L2_1	0.102357	0.0518358	0.0841722	0.50642	0.822337	0.524053	1.04049e-09	1.223e-09	0.850768
MAFbin2L2_1	0.0998554	0.0514033	0.0835672	0.514778	0.836882	0.538776	9.71741e-10	1.25636e-09	0.77346
MAFbin3L2_1	0.0996066	0.0511881	0.0819395	0.513902	0.822631	0.538477	9.44991e-10	1.26395e-09	0.747648
MAFbin4L2_1	0.100696	0.136945	0.0937336	1.35999	0.93086	0.6974	2.04603e-09	1.41482e-09	1.44615
MAFbin5L2_1	0.0983171	-0.00211277	0.0958017	-0.0214894	0.974415	0.279403	1.71228e-11	1.38872e-09	0.0123299
MAFbin6L2_1	0.0996422	0.220587	0.126101	2.21379	1.26554	0.31374	3.01475e-09	1.72696e-09	1.74569
MAFbin7L2_1	0.0997338	0.0228436	0.0928252	0.229046	0.93073	0.386367	2.27338e-10	1.42203e-09	0.159869
MAFbin8L2_1	0.100229	0.127615	0.0849087	1.27323	0.847144	0.740443	1.56807e-09	1.27899e-09	1.22602
MAFbin9L2_1	0.1011	0.214173	0.102434	2.11843	1.0132	0.228372	2.74222e-09	1.50202e-09	1.82569
MAFbin10L2_1	0.0984626	0.125523	0.0808726	1.27483	0.821354	0.733897	1.42282e-09	1.27039e-09	1.11998
MAF_Adj_Predicted_Allele_AgeL2_1	3.39244e-06	-0.638819	0.336227	-188307	99110.6	0.084504	-6.77987e-10	6.28517e-10	-1.07871
MAF_Adj_LLD_AFRL2_1	0.00279647	-0.553872	0.15202	-198.061	54.3612	0.0274963	-1.3791e-10	3.61874e-10	-0.3811
Recomb_Rate_10kbL2_1	1.55242	2.22102	0.865273	1.43068	0.557369	0.488105	6.54371e-11	2.37622e-10	0.275384
Nucleotide_Diversity_10kbL2_1	4.6087	4.14749	0.503007	0.899927	0.109143	0.356796	6.96594e-11	1.86032e-10	0.374449
Backgrd_Selection_StatL2_1	0.17772	0.211845	0.0357734	1.19202	0.201291	0.246494	-2.17861e-09	1.23e-09	-1.77123
CpG_Content_50kbL2_1	0.0100519	0.0126141	0.00113814	1.2549	0.113227	0.0306482	-1.89805e-07	8.83836e-08	-2.14751
MAF_Adj_ASMCL2_1	-2.34853e-14	-0.406589	0.281772	1.73125e+13	-1.19978e+13	0.108468	-1.91646e-10	4.69741e-10	-0.407983
GTEx_eQTL_MaxCPPL2_1	0.0103404	0.14007	0.106996	13.5459	10.3474	0.190585	2.74699e-08	2.35978e-08	1.16409
BLUEPRINT_H3K27acQTL_MaxCPPL2_1	0.0165455	0.0345784	0.0890018	2.08989	5.3792	0.838966	-5.02677e-09	1.66267e-08	-0.302331
BLUEPRINT_H3K4me1QTL_MaxCPPL2_1	0.0133725	0.0749401	0.0619051	5.60403	4.62927	0.314038	9.21468e-09	1.53877e-08	0.598836
BLUEPRINT_DNA_methylation_MaxCPPL2_1	0.031731	0.188503	0.136497	5.94065	4.30171	0.248523	1.16351e-08	1.24574e-08	0.933994
synonymousL2_1	0.00312003	0.0499136	0.0942423	15.9978	30.2056	0.608183	6.48053e-09	4.45498e-08	0.145467
non_synonymousL2_1	0.00271541	-0.0375459	0.0612224	-13.827	22.5463	0.500328	-3.14687e-08	3.45794e-08	-0.910043
Conserved_Vertebrate_phastCons46wayL2_1	0.0294361	0.312223	0.215477	10.6068	7.32016	0.152639	1.75002e-09	1.44319e-08	0.12126
Conserved_Vertebrate_phastCons46way.extend.500L2_1	0.406971	1.02872	0.32692	2.52776	0.803301	0.0469547	4.71669e-09	4.98094e-09	0.946948
Conserved_Mammal_phastCons46wayL2_1	0.0214395	0.319353	0.211532	14.8956	9.86649	0.130007	3.10789e-08	2.78197e-08	1.11716
Conserved_Mammal_phastCons46way.extend.500L2_1	0.33922	0.765655	0.293221	2.25711	0.864398	0.153606	-3.96457e-09	5.55716e-09	-0.713416
Conserved_Primate_phastCons46wayL2_1	0.0192691	0.103103	0.197958	5.3507	10.2734	0.668582	-6.33003e-09	2.05385e-08	-0.308202
Conserved_Primate_phastCons46way.extend.500L2_1	0.175819	0.51362	0.293109	2.9213	1.6671	0.203453	2.67456e-09	4.8587e-09	0.550468
BivFlnkL2_1	0.0135494	0.033785	0.127043	2.49347	9.37627	0.87199	6.30589e-09	2.21788e-08	0.28432
BivFlnk.extend.500L2_1	0.0311793	0.10071	0.129478	3.23004	4.1527	0.591914	-3.22363e-09	1.20988e-08	-0.266443
Disease: T2D pubmed ID : 30054458
Category	Prop._SNPs	Prop._h2	Prop._h2_std_error	Enrichment	Enrichment_std_error	Enrichment_p	Coefficient	Coefficient_std_error	Coefficient_z-score
L2_0	0.000869462	-0.00207042	0.00221191	-2.38127	2.544	0.184363	-3.95376e-08	2.4292e-08	-1.6276
baseL2_1	1	1	7.79013e-08	1	7.79013e-08	NA	-2.20374e-09	4.40969e-09	-0.499749
Coding_UCSCL2_1	0.0142749	0.0439546	0.0333188	3.07915	2.33408	0.374323	4.69836e-08	3.10383e-08	1.51373
Coding_UCSC.extend.500L2_1	0.0636618	0.0780118	0.0453601	1.22541	0.712517	0.752622	-2.8636e-08	1.19979e-08	-2.38675
Conserved_LindbladTohL2_1	0.0256851	0.0672801	0.051025	2.61942	1.98656	0.410573	-2.98796e-08	3.82568e-08	-0.781029
Conserved_LindbladToh.extend.500L2_1	0.330412	0.712072	0.0791091	2.1551	0.239425	5.10727e-07	1.40333e-09	5.01725e-09	0.279701
CTCF_HoffmanL2_1	0.0238662	-0.0598237	0.0513376	-2.50663	2.15106	0.0925423	-3.02116e-08	2.98306e-08	-1.01277
CTCF_Hoffman.extend.500L2_1	0.0708357	-0.00943516	0.0382297	-0.133198	0.539695	0.0397496	-6.72542e-09	1.33401e-08	-0.50415
DGF_ENCODEL2_1	0.136006	0.157775	0.154232	1.16006	1.13401	0.886946	-5.73668e-09	1.30804e-08	-0.438572
DGF_ENCODE.extend.500L2_1	0.53847	0.707589	0.0701544	1.31407	0.130285	0.0162903	-1.30233e-09	4.25343e-09	-0.306182
DHS_peaks_TrynkaL2_1	0.110583	0.121852	0.14965	1.10191	1.35328	0.93958	-9.18937e-09	2.18143e-08	-0.421255
DHS_TrynkaL2_1	0.166201	0.279874	0.135604	1.68395	0.815906	0.395403	1.76942e-08	1.76328e-08	1.00348
DHS_Trynka.extend.500L2_1	0.496042	0.708645	0.0824041	1.4286	0.166123	0.0119267	-4.96032e-09	5.62683e-09	-0.881547
Enhancer_AnderssonL2_1	0.00432768	-0.0258886	0.0170417	-5.98209	3.93784	0.0813812	-6.32727e-08	5.07662e-08	-1.24635
Enhancer_Andersson.extend.500L2_1	0.0190351	-0.0110149	0.0262093	-0.578665	1.3769	0.25296	-1.68711e-08	2.07805e-08	-0.811873
Enhancer_HoffmanL2_1	0.0419892	0.0551262	0.0672526	1.31287	1.60167	0.846782	-3.29408e-08	3.72934e-08	-0.883288
Enhancer_Hoffman.extend.500L2_1	0.0898451	0.222284	0.0523139	2.47408	0.582267	0.00973252	1.07288e-08	1.91012e-08	0.561682
FetalDHS_TrynkaL2_1	0.0839308	0.0513975	0.110145	0.612379	1.31233	0.766884	-3.18175e-08	2.08488e-08	-1.52611
FetalDHS_Trynka.extend.500L2_1	0.283362	0.547863	0.0884279	1.93344	0.312067	0.00215618	8.52983e-09	6.30097e-09	1.35373
H3K27ac_HniszL2_1	0.389076	0.62621	0.0480638	1.60948	0.123533	6.1013e-07	-1.63775e-09	1.53145e-08	-0.106941
H3K27ac_Hnisz.extend.500L2_1	0.420486	0.65228	0.0469214	1.55125	0.111588	2.72086e-06	-3.46944e-09	1.48278e-08	-0.233982
H3K27ac_PGC2L2_1	0.268778	0.68062	0.123935	2.53228	0.461105	0.00061518	1.99559e-08	1.89059e-08	1.05554
H3K27ac_PGC2.extend.500L2_1	0.335206	0.67421	0.0651117	2.01133	0.194244	5.22315e-07	-6.80484e-09	1.51455e-08	-0.449298
H3K4me1_peaks_TrynkaL2_1	0.169823	0.662245	0.204993	3.89963	1.2071	0.0139339	3.37745e-08	1.93535e-08	1.74513
H3K4me1_TrynkaL2_1	0.423685	0.758127	0.104413	1.78937	0.246441	0.00108125	-5.57172e-09	8.86088e-09	-0.6288
H3K4me1_Trynka.extend.500L2_1	0.605819	0.822946	0.0436156	1.3584	0.0719944	7.23563e-06	-3.63621e-09	7.17775e-09	-0.506594
H3K4me3_peaks_TrynkaL2_1	0.0416488	0.121424	0.0632983	2.91542	1.51981	0.197672	1.14494e-08	2.17715e-08	0.525888
H3K4me3_TrynkaL2_1	0.133011	0.335752	0.0830933	2.52425	0.624712	0.0108645	-7.18215e-09	1.08706e-08	-0.660693
H3K4me3_Trynka.extend.500L2_1	0.255139	0.531999	0.0773119	2.08513	0.303019	0.000292874	2.77054e-09	7.35498e-09	0.376688
H3K9ac_peaks_TrynkaL2_1	0.0384595	-0.0167628	0.0808344	-0.435857	2.10181	0.495179	-6.748e-08	3.2989e-08	-2.04553
H3K9ac_TrynkaL2_1	0.125413	0.482033	0.0939619	3.84357	0.749221	6.20456e-05	4.24605e-08	1.81935e-08	2.33383
H3K9ac_Trynka.extend.500L2_1	0.229855	0.525235	0.0637756	2.28507	0.27746	1.65042e-06	-8.47212e-09	9.4296e-09	-0.898461
Intron_UCSCL2_1	0.387473	0.515268	0.0429399	1.32982	0.11082	0.00279801	2.4639e-08	4.03574e-08	0.61052
Intron_UCSC.extend.500L2_1	0.396796	0.519544	0.0356117	1.30935	0.0897481	0.000571486	-2.57333e-08	4.028e-08	-0.63886
PromoterFlanking_HoffmanL2_1	0.00830845	-0.00504811	0.0286039	-0.607587	3.44275	0.641926	-4.57195e-08	4.58405e-08	-0.997361
PromoterFlanking_Hoffman.extend.500L2_1	0.0331865	0.0576758	0.050497	1.73793	1.52161	0.629536	-3.552e-09	2.40785e-08	-0.147518
Promoter_UCSCL2_1	0.0463455	0.0914444	0.0310908	1.9731	0.670848	0.154538	-2.27889e-08	3.32143e-08	-0.686115
Promoter_UCSC.extend.500L2_1	0.0569346	0.13262	0.0330796	2.32934	0.58101	0.0186059	2.21707e-08	3.12963e-08	0.708414
Repressed_HoffmanL2_1	0.460873	0.207494	0.109048	0.45022	0.236611	0.0240512	2.50414e-09	7.49044e-09	0.334311
Repressed_Hoffman.extend.500L2_1	0.718511	0.483389	0.0505956	0.672765	0.0704173	1.40374e-06	1.28911e-10	6.43336e-09	0.020038
SuperEnhancer_HniszL2_1	0.16721	0.353739	0.0491645	2.11554	0.294029	7.77493e-05	-2.59652e-08	7.23298e-08	-0.358984
SuperEnhancer_Hnisz.extend.500L2_1	0.170383	0.367056	0.0392327	2.1543	0.230262	4.30207e-07	2.84192e-08	7.04114e-08	0.403616
TFBS_ENCODEL2_1	0.131228	0.158091	0.102737	1.2047	0.782891	0.793338	-7.3691e-09	1.03555e-08	-0.71161
TFBS_ENCODE.extend.500L2_1	0.341215	0.545702	0.0831202	1.59929	0.243601	0.0142091	5.39629e-09	6.21672e-09	0.868028
Transcr_HoffmanL2_1	0.345968	0.61911	0.107569	1.7895	0.310923	0.0118856	1.4345e-08	6.82433e-09	2.10204
Transcr_Hoffman.extend.500L2_1	0.762095	0.726538	0.0463924	0.953343	0.0608748	0.445817	-5.7467e-09	3.98779e-09	-1.44107
TSS_HoffmanL2_1	0.0178321	0.0529198	0.0548318	2.96767	3.07489	0.527665	-4.23154e-09	5.57634e-08	-0.0758839
TSS_Hoffman.extend.500L2_1	0.0343534	0.113958	0.0386211	3.31722	1.12423	0.0361388	1.0442e-08	2.89926e-08	0.360162
UTR_3_UCSCL2_1	0.0111859	0.031557	0.0212266	2.82114	1.89762	0.334034	-8.00565e-09	2.61106e-08	-0.306605
UTR_3_UCSC.extend.500L2_1	0.0264553	0.0468668	0.0282355	1.77155	1.06729	0.471747	-5.2937e-10	1.6026e-08	-0.033032
UTR_5_UCSCL2_1	0.00548417	-0.001088	0.0263533	-0.198389	4.80533	0.804329	-2.38793e-08	6.11665e-08	-0.390398
UTR_5_UCSC.extend.500L2_1	0.0268651	0.0180322	0.0330831	0.671214	1.23146	0.789285	-5.69493e-09	1.66313e-08	-0.342423
WeakEnhancer_HoffmanL2_1	0.0209872	0.071118	0.0745311	3.38864	3.55127	0.496656	1.8612e-08	4.31992e-08	0.430841
WeakEnhancer_Hoffman.extend.500L2_1	0.0887866	0.126734	0.0628605	1.4274	0.707996	0.544995	-1.32314e-08	1.48492e-08	-0.891057
GERP.NSL2_1	1.74532	2.70286	0.206888	1.54864	0.118539	1.3079e-06	-9.62985e-10	1.31353e-09	-0.733126
GERP.RSsup4L2_1	0.00814993	0.0752561	0.0277534	9.23397	3.40536	0.0163556	6.3102e-08	4.65979e-08	1.35418
MAFbin1L2_1	0.102357	0.0572938	0.014029	0.559743	0.137059	0.000792759	2.17203e-09	1.48958e-09	1.45815
MAFbin2L2_1	0.0998554	0.0649978	0.0151971	0.650919	0.152191	0.0167732	2.89151e-09	1.54928e-09	1.86636
MAFbin3L2_1	0.0996066	0.0497898	0.0156481	0.499864	0.157099	0.00113262	1.57395e-09	1.51197e-09	1.04099
MAFbin4L2_1	0.100696	0.0763599	0.0148631	0.758323	0.147605	0.101515	4.02585e-09	1.62519e-09	2.47716
MAFbin5L2_1	0.0983171	0.100638	0.0191807	1.0236	0.19509	0.903681	6.47635e-09	1.89554e-09	3.41663
MAFbin6L2_1	0.0996422	0.124534	0.0180345	1.24981	0.180992	0.169585	8.4803e-09	1.99165e-09	4.25792
MAFbin7L2_1	0.0997338	0.109932	0.0237352	1.10226	0.237986	0.663871	7.18252e-09	2.48365e-09	2.89192
MAFbin8L2_1	0.100229	0.111611	0.0260644	1.11355	0.260048	0.66095	7.2287e-09	2.6363e-09	2.74198
MAFbin9L2_1	0.1011	0.129731	0.035879	1.2832	0.354886	0.43094	8.75084e-09	3.03138e-09	2.88675
MAFbin10L2_1	0.0984626	0.175113	0.0458911	1.77847	0.466076	0.088317	1.32812e-08	5.35637e-09	2.47951
MAF_Adj_Predicted_Allele_AgeL2_1	3.39244e-06	-0.30202	0.0754495	-89027.3	22240.5	0.000321683	-1.35871e-09	1.01604e-09	-1.33725
MAF_Adj_LLD_AFRL2_1	0.00279647	-0.397492	0.0433865	-142.14	15.5147	4.2258e-10	-1.08622e-09	6.55829e-10	-1.65626
Recomb_Rate_10kbL2_1	1.55242	1.68871	0.274257	1.08779	0.176664	0.624135	-2.69488e-10	5.05855e-10	-0.532738
Nucleotide_Diversity_10kbL2_1	4.6087	3.68274	0.134871	0.799086	0.0292644	1.47901e-12	-5.77736e-10	2.9576e-10	-1.95339
Backgrd_Selection_StatL2_1	0.17772	0.217881	0.00907266	1.22598	0.0510504	2.58689e-08	-2.98814e-09	3.50211e-09	-0.853242
CpG_Content_50kbL2_1	0.0100519	0.0123044	0.000295581	1.22409	0.0294056	1.14775e-12	2.60197e-07	1.69036e-07	1.53929
MAF_Adj_ASMCL2_1	-2.34853e-14	-0.399367	0.0765743	1.7005e+13	-3.26053e+12	2.95085e-09	-1.16198e-09	8.21358e-10	-1.41471
GTEx_eQTL_MaxCPPL2_1	0.0103404	0.0408951	0.0154105	3.95488	1.49032	0.0488229	3.60595e-08	2.5316e-08	1.42438
BLUEPRINT_H3K27acQTL_MaxCPPL2_1	0.0165455	0.0235	0.0210832	1.42032	1.27425	0.743062	-1.80061e-08	2.55635e-08	-0.704367
BLUEPRINT_H3K4me1QTL_MaxCPPL2_1	0.0133725	0.0354711	0.0182101	2.65254	1.36175	0.232424	1.71422e-08	2.84539e-08	0.602456
BLUEPRINT_DNA_methylation_MaxCPPL2_1	0.031731	0.108554	0.0295388	3.42108	0.930913	0.0129357	3.33901e-08	2.00405e-08	1.66614
synonymousL2_1	0.00312003	-0.00996019	0.0235421	-3.19234	7.54547	0.573011	-6.91632e-08	8.22317e-08	-0.841078
non_synonymousL2_1	0.00271541	0.0224863	0.0148399	8.281	5.46507	0.184794	3.50734e-08	5.08791e-08	0.689347
Conserved_Vertebrate_phastCons46wayL2_1	0.0294361	0.0718888	0.0619448	2.4422	2.10439	0.496025	-1.21327e-08	2.37184e-08	-0.511529
Conserved_Vertebrate_phastCons46way.extend.500L2_1	0.406971	0.768811	0.0729862	1.88911	0.17934	5.07917e-07	-6.91275e-09	7.23936e-09	-0.954884
Conserved_Mammal_phastCons46wayL2_1	0.0214395	0.0806764	0.0641057	3.76299	2.99008	0.364478	1.43206e-08	6.2955e-08	0.227473
Conserved_Mammal_phastCons46way.extend.500L2_1	0.33922	0.789224	0.088701	2.32659	0.261485	2.51296e-07	1.65987e-08	9.62544e-09	1.72446
Conserved_Primate_phastCons46wayL2_1	0.0192691	0.112461	0.0446989	5.83635	2.31972	0.0397338	3.35159e-08	3.16516e-08	1.0589
Conserved_Primate_phastCons46way.extend.500L2_1	0.175819	0.592513	0.107747	3.37001	0.612828	6.12913e-05	2.02665e-08	1.13065e-08	1.79246
BivFlnkL2_1	0.0135494	0.11391	0.0427626	8.40704	3.15606	0.0225996	6.93924e-08	5.127e-08	1.35347
BivFlnk.extend.500L2_1	0.0311793	0.147412	0.0342036	4.72787	1.097	0.000367852	2.11827e-09	2.56353e-08	0.082631
Disease: Multiple_sclerosis pubmed ID : 24076602
Category	Prop._SNPs	Prop._h2	Prop._h2_std_error	Enrichment	Enrichment_std_error	Enrichment_p	Coefficient	Coefficient_std_error	Coefficient_z-score
L2_0	0.000869462	-0.00105907	0.0163045	-1.21808	18.7524	0.904714	-7.18516e-07	2.56616e-06	-0.279997
baseL2_1	1	1	1.26569e-07	1	1.26569e-07	NA	1.04013e-07	3.01457e-07	0.345036
Coding_UCSCL2_1	0.0142749	-0.0376797	0.109684	-2.63957	7.68369	0.641725	6.16373e-07	1.51393e-06	0.407134
Coding_UCSC.extend.500L2_1	0.0636618	0.329769	0.153972	5.18001	2.41859	0.0387866	4.39518e-07	5.59672e-07	0.785314
Conserved_LindbladTohL2_1	0.0256851	0.311039	0.225615	12.1097	8.78387	0.22006	1.85949e-06	1.91143e-06	0.972826
Conserved_LindbladToh.extend.500L2_1	0.330412	0.586856	0.245726	1.77613	0.743694	0.310973	-3.95405e-07	2.82656e-07	-1.39889
CTCF_HoffmanL2_1	0.0238662	-0.310666	0.179796	-13.017	7.53349	0.0246477	-3.18076e-06	1.32119e-06	-2.40751
CTCF_Hoffman.extend.500L2_1	0.0708357	0.124233	0.223648	1.75381	3.15728	0.807966	1.01011e-06	7.71849e-07	1.30869
DGF_ENCODEL2_1	0.136006	0.74745	0.441105	5.49573	3.24329	0.200866	1.02534e-06	7.8411e-07	1.30764
DGF_ENCODE.extend.500L2_1	0.53847	1.5219	0.464546	2.82634	0.862714	0.00693911	4.592e-07	4.01545e-07	1.14358
DHS_peaks_TrynkaL2_1	0.110583	-0.216496	0.39916	-1.95777	3.6096	0.38986	-2.09783e-06	1.46687e-06	-1.43014
DHS_TrynkaL2_1	0.166201	0.276432	0.570756	1.66324	3.43414	0.842999	1.6541e-07	9.85709e-07	0.167809
DHS_Trynka.extend.500L2_1	0.496042	0.744886	0.435825	1.50166	0.878605	0.567324	-3.96966e-07	4.07357e-07	-0.974492
Enhancer_AnderssonL2_1	0.00432768	0.143644	0.111416	33.192	25.7449	0.164996	-5.1355e-07	4.55502e-06	-0.112744
Enhancer_Andersson.extend.500L2_1	0.0190351	0.677745	0.267681	35.6051	14.0625	0.00042415	4.43782e-06	2.12845e-06	2.085
Enhancer_HoffmanL2_1	0.0419892	0.597203	0.230614	14.2228	5.49223	0.00131532	1.91657e-06	9.22622e-07	2.07731
Enhancer_Hoffman.extend.500L2_1	0.0898451	0.556307	0.293746	6.19185	3.26947	0.0899691	-9.71926e-07	7.73893e-07	-1.25589
FetalDHS_TrynkaL2_1	0.0839308	0.440286	0.398794	5.24582	4.75146	0.380374	1.1034e-06	9.58651e-07	1.151
FetalDHS_Trynka.extend.500L2_1	0.283362	1.01743	0.587606	3.59056	2.07369	0.202709	3.55325e-07	5.2273e-07	0.679748
H3K27ac_HniszL2_1	0.389076	0.940631	0.190019	2.4176	0.488385	0.00470882	-1.14211e-06	8.40757e-07	-1.35843
H3K27ac_Hnisz.extend.500L2_1	0.420486	1.18952	0.238571	2.82891	0.567368	2.57171e-07	1.05862e-06	8.56648e-07	1.23577
H3K27ac_PGC2L2_1	0.268778	1.43557	0.447462	5.34112	1.6648	0.00273034	1.27999e-06	6.83908e-07	1.87158
H3K27ac_PGC2.extend.500L2_1	0.335206	1.09852	0.318787	3.27715	0.951017	0.0163329	-7.4028e-07	5.93226e-07	-1.24789
H3K4me1_peaks_TrynkaL2_1	0.169823	0.207304	0.424743	1.22071	2.5011	0.928237	-5.80858e-07	6.68128e-07	-0.869382
H3K4me1_TrynkaL2_1	0.423685	1.22373	0.362675	2.8883	0.856002	0.0289784	6.48211e-07	4.15207e-07	1.56118
H3K4me1_Trynka.extend.500L2_1	0.605819	0.644023	0.208703	1.06306	0.344498	0.862309	-8.047e-07	3.40475e-07	-2.36346
H3K4me3_peaks_TrynkaL2_1	0.0416488	0.33025	0.33548	7.92939	8.05498	0.336632	3.7929e-07	1.32963e-06	0.285261
H3K4me3_TrynkaL2_1	0.133011	0.675286	0.29314	5.07693	2.20389	0.0312313	2.2327e-07	6.59335e-07	0.338629
H3K4me3_Trynka.extend.500L2_1	0.255139	1.0302	0.357194	4.03779	1.4	0.00813737	1.57653e-07	4.63492e-07	0.340143
H3K9ac_peaks_TrynkaL2_1	0.0384595	0.091371	0.297061	2.37577	7.724	0.862227	2.56876e-07	1.38908e-06	0.184925
H3K9ac_TrynkaL2_1	0.125413	-0.173947	0.284423	-1.387	2.26789	0.32643	-2.29446e-06	8.21552e-07	-2.79284
H3K9ac_Trynka.extend.500L2_1	0.229855	0.633789	0.268495	2.75735	1.1681	0.146736	4.10466e-07	5.68115e-07	0.722505
Intron_UCSCL2_1	0.387473	0.608561	0.131827	1.57059	0.340224	0.105895	4.40276e-07	1.93742e-06	0.227248
Intron_UCSC.extend.500L2_1	0.396796	0.636696	0.119499	1.60459	0.301159	0.0350252	-4.18296e-07	1.92825e-06	-0.21693
PromoterFlanking_HoffmanL2_1	0.00830845	0.102796	0.131897	12.3725	15.875	0.463411	1.55664e-06	2.70691e-06	0.575063
PromoterFlanking_Hoffman.extend.500L2_1	0.0331865	0.183497	0.179815	5.52927	5.4183	0.389034	-2.195e-07	1.09508e-06	-0.200441
Promoter_UCSCL2_1	0.0463455	0.0221544	0.148027	0.478028	3.194	0.868215	1.23802e-06	1.95191e-06	0.634262
Promoter_UCSC.extend.500L2_1	0.0569346	-0.117923	0.135125	-2.07121	2.37334	0.169769	-2.34144e-06	1.56344e-06	-1.49762
Repressed_HoffmanL2_1	0.460873	-0.541105	0.526479	-1.17409	1.14235	0.0105112	-5.4207e-07	4.08864e-07	-1.32579
Repressed_Hoffman.extend.500L2_1	0.718511	0.186859	0.234222	0.260065	0.325983	0.0206496	3.95584e-07	3.5175e-07	1.12462
SuperEnhancer_HniszL2_1	0.16721	0.820034	0.181029	4.90422	1.08264	5.32263e-08	-1.7127e-06	2.7297e-06	-0.62743
SuperEnhancer_Hnisz.extend.500L2_1	0.170383	0.878674	0.198007	5.15705	1.16213	2.38727e-11	2.09826e-06	2.69563e-06	0.778391
TFBS_ENCODEL2_1	0.131228	0.426589	0.387011	3.25074	2.94914	0.431529	-4.48898e-08	6.16705e-07	-0.0727897
TFBS_ENCODE.extend.500L2_1	0.341215	0.891217	0.380266	2.6119	1.11445	0.136326	-8.50654e-08	3.82767e-07	-0.222238
Transcr_HoffmanL2_1	0.345968	0.903522	0.412865	2.61158	1.19336	0.114408	9.70849e-08	3.60844e-07	0.26905
Transcr_Hoffman.extend.500L2_1	0.762095	0.768288	0.182787	1.00813	0.239848	0.973475	-2.41258e-08	2.18613e-07	-0.110359
TSS_HoffmanL2_1	0.0178321	0.232602	0.129226	13.044	7.24681	0.0570276	2.96991e-07	1.64763e-06	0.180253
TSS_Hoffman.extend.500L2_1	0.0343534	0.408438	0.179887	11.8893	5.23638	0.00516947	8.59127e-07	1.21833e-06	0.705168
UTR_3_UCSCL2_1	0.0111859	-0.188777	0.111172	-16.8763	9.93861	0.0422854	-4.98021e-06	2.34605e-06	-2.1228
UTR_3_UCSC.extend.500L2_1	0.0264553	0.0667138	0.101936	2.52176	3.85315	0.691936	1.89062e-06	1.21419e-06	1.5571
UTR_5_UCSCL2_1	0.00548417	0.0276728	0.0638161	5.04595	11.6364	0.725503	-6.27647e-08	2.06882e-06	-0.0303384
UTR_5_UCSC.extend.500L2_1	0.0268651	0.194629	0.153492	7.24469	5.71344	0.218088	6.74837e-07	1.09921e-06	0.613932
WeakEnhancer_HoffmanL2_1	0.0209872	-0.113846	0.25249	-5.42453	12.0307	0.55852	-2.0808e-06	1.88809e-06	-1.10206
WeakEnhancer_Hoffman.extend.500L2_1	0.0887866	0.581397	0.321047	6.54825	3.61594	0.117385	1.00004e-06	7.40889e-07	1.34979
GERP.NSL2_1	1.74532	2.74548	0.756261	1.57306	0.433309	0.203215	1.54494e-08	7.45698e-08	0.20718
GERP.RSsup4L2_1	0.00814993	0.0068589	0.111202	0.841591	13.6445	0.9907	-1.07323e-06	2.00465e-06	-0.535371
MAFbin1L2_1	0.102357	-0.183443	0.109654	-1.79218	1.07128	7.53618e-05	-2.13051e-07	1.06319e-07	-2.00389
MAFbin2L2_1	0.0998554	0.0272784	0.117084	0.273179	1.17254	0.510537	6.13786e-08	1.50474e-07	0.407903
MAFbin3L2_1	0.0996066	0.0625052	0.0768639	0.627521	0.771675	0.615748	1.11241e-07	1.12304e-07	0.990538
MAFbin4L2_1	0.100696	0.209652	0.113252	2.08203	1.12469	0.35868	3.11173e-07	1.79435e-07	1.73418
MAFbin5L2_1	0.0983171	0.10743	0.104006	1.09269	1.05787	0.930013	1.67752e-07	1.4701e-07	1.1411
MAFbin6L2_1	0.0996422	0.030983	0.0935403	0.310942	0.938762	0.455377	5.72239e-08	1.24331e-07	0.460256
MAFbin7L2_1	0.0997338	0.321269	0.142308	3.22127	1.42688	0.0614181	4.52342e-07	1.7064e-07	2.65085
MAFbin8L2_1	0.100229	0.170648	0.13087	1.70258	1.30571	0.587338	2.43417e-07	1.91337e-07	1.27219
MAFbin9L2_1	0.1011	0.149575	0.108544	1.47947	1.07363	0.649093	2.01465e-07	1.58476e-07	1.27126
MAFbin10L2_1	0.0984626	0.104102	0.0934716	1.05728	0.949312	0.952291	1.46374e-07	1.49438e-07	0.979499
MAF_Adj_Predicted_Allele_AgeL2_1	3.39244e-06	0.00961565	0.473899	2834.44	139693	0.983892	6.94955e-08	8.45533e-08	0.821913
MAF_Adj_LLD_AFRL2_1	0.00279647	-0.55912	0.180206	-199.938	64.4404	0.019198	-4.42492e-08	4.30977e-08	-1.02672
Recomb_Rate_10kbL2_1	1.55242	1.30607	0.999598	0.841308	0.643895	0.804533	-2.38115e-08	2.63244e-08	-0.904541
Nucleotide_Diversity_10kbL2_1	4.6087	3.20185	0.657451	0.69474	0.142655	0.014736	-2.08103e-08	2.16967e-08	-0.959144
Backgrd_Selection_StatL2_1	0.17772	0.212426	0.03051	1.19528	0.171675	0.161383	-3.07175e-07	1.79211e-07	-1.71404
CpG_Content_50kbL2_1	0.0100519	0.0133495	0.000920808	1.32806	0.0916056	0.000612372	-5.19333e-06	7.74616e-06	-0.67044
MAF_Adj_ASMCL2_1	-2.34853e-14	-0.826969	0.374432	3.52122e+13	-1.59433e+13	0.0012833	-8.98174e-08	5.44126e-08	-1.65067
GTEx_eQTL_MaxCPPL2_1	0.0103404	0.220254	0.0867157	21.3004	8.3861	0.00369867	4.56541e-06	1.67599e-06	2.724
BLUEPRINT_H3K27acQTL_MaxCPPL2_1	0.0165455	0.119324	0.0775558	7.21185	4.68741	0.167205	1.4523e-06	1.40801e-06	1.03146
BLUEPRINT_H3K4me1QTL_MaxCPPL2_1	0.0133725	0.00596182	0.0555676	0.445826	4.15535	0.891153	-1.07089e-06	1.38216e-06	-0.774794
BLUEPRINT_DNA_methylation_MaxCPPL2_1	0.031731	0.0335056	0.107601	1.05593	3.39104	0.986584	-4.7731e-07	1.05509e-06	-0.452388
synonymousL2_1	0.00312003	0.0674714	0.0604002	21.6252	19.3589	0.240763	1.11746e-06	2.78487e-06	0.40126
non_synonymousL2_1	0.00271541	-0.028777	0.0625461	-10.5976	23.0338	0.6431	-2.81156e-06	3.63999e-06	-0.772408
Conserved_Vertebrate_phastCons46wayL2_1	0.0294361	0.284234	0.257589	9.65597	8.7508	0.34304	1.7346e-06	1.42369e-06	1.21839
Conserved_Vertebrate_phastCons46way.extend.500L2_1	0.406971	0.429938	0.31712	1.05644	0.77922	0.942746	-1.22306e-06	5.31403e-07	-2.30157
Conserved_Mammal_phastCons46wayL2_1	0.0214395	0.173463	0.235114	8.09082	10.9664	0.532356	-1.95936e-06	2.44846e-06	-0.800242
Conserved_Mammal_phastCons46way.extend.500L2_1	0.33922	0.960833	0.287042	2.83248	0.846184	0.019785	1.39051e-06	4.95203e-07	2.80796
Conserved_Primate_phastCons46wayL2_1	0.0192691	0.145324	0.202958	7.54182	10.5329	0.537423	-1.60763e-07	1.6959e-06	-0.0947953
Conserved_Primate_phastCons46way.extend.500L2_1	0.175819	0.764482	0.343603	4.34811	1.9543	0.0420378	3.02175e-07	5.6508e-07	0.534747
BivFlnkL2_1	0.0135494	0.165369	0.135818	12.2049	10.024	0.22667	1.50654e-07	2.01566e-06	0.0747416
BivFlnk.extend.500L2_1	0.0311793	0.313105	0.175837	10.0421	5.63955	0.0847354	8.28363e-07	1.43692e-06	0.576486
Disease: IBD pubmed ID : 34278373 (GCST90014444)
Category	Prop._SNPs	Prop._h2	Prop._h2_std_error	Enrichment	Enrichment_std_error	Enrichment_p	Coefficient	Coefficient_std_error	Coefficient_z-score
L2_0	0.000869462	0.0535964	0.0189438	61.6432	21.7879	0.00146508	1.32262e-07	4.31007e-08	3.06868
baseL2_1	1	1	0	1	0	NA	-4.06991e-10	2.62996e-09	-0.154751
Coding_UCSCL2_1	0.0142749	0.138996	0.0980672	9.7371	6.8699	0.187651	3.40657e-08	2.48065e-08	1.37326
Coding_UCSC.extend.500L2_1	0.0636618	0.337191	0.0981464	5.29659	1.54168	0.00254114	1.63452e-09	6.00365e-09	0.272254
Conserved_LindbladTohL2_1	0.0256851	0.153026	0.122948	5.95779	4.78675	0.301276	2.67992e-08	2.44156e-08	1.09763
Conserved_LindbladToh.extend.500L2_1	0.330412	0.602848	0.167671	1.82453	0.507461	0.0909331	-3.25775e-09	3.49242e-09	-0.932807
CTCF_HoffmanL2_1	0.0238662	-0.174646	0.134418	-7.31771	5.63216	0.117779	-2.87e-08	1.85936e-08	-1.54354
CTCF_Hoffman.extend.500L2_1	0.0708357	-0.0541138	0.150708	-0.763933	2.12757	0.398886	2.91904e-09	9.34407e-09	0.312395
DGF_ENCODEL2_1	0.136006	0.658337	0.311743	4.84051	2.29214	0.0875973	4.40801e-09	8.77449e-09	0.502366
DGF_ENCODE.extend.500L2_1	0.53847	0.923426	0.192221	1.71491	0.356976	0.0469322	2.36943e-10	3.67351e-09	0.0645002
DHS_peaks_TrynkaL2_1	0.110583	0.453673	0.288956	4.10256	2.61303	0.213372	-6.8342e-09	1.31296e-08	-0.52052
DHS_TrynkaL2_1	0.166201	0.791281	0.346622	4.761	2.08556	0.0435136	6.93775e-09	1.2498e-08	0.555108
DHS_Trynka.extend.500L2_1	0.496042	0.973783	0.220057	1.9631	0.443626	0.0213963	-2.16954e-09	4.12212e-09	-0.526315
Enhancer_AnderssonL2_1	0.00432768	0.125429	0.0651774	28.9829	15.0606	0.0561503	3.12401e-08	3.9318e-08	0.79455
Enhancer_Andersson.extend.500L2_1	0.0190351	0.314057	0.104277	16.4989	5.47813	0.00219967	2.0436e-08	1.47188e-08	1.38843
Enhancer_HoffmanL2_1	0.0419892	0.469166	0.159848	11.1735	3.80689	0.00201042	2.23979e-08	1.52129e-08	1.4723
Enhancer_Hoffman.extend.500L2_1	0.0898451	0.293363	0.152789	3.26521	1.70058	0.178889	-1.49144e-08	9.74316e-09	-1.53076
FetalDHS_TrynkaL2_1	0.0839308	0.429396	0.270749	5.11608	3.22586	0.183267	-8.26327e-09	1.26995e-08	-0.650676
FetalDHS_Trynka.extend.500L2_1	0.283362	1.15965	0.274179	4.09246	0.967593	0.000124806	1.08387e-08	4.70097e-09	2.30564
H3K27ac_HniszL2_1	0.389076	0.788688	0.12678	2.02708	0.325848	0.000351838	-7.56988e-10	9.95784e-09	-0.0760193
H3K27ac_Hnisz.extend.500L2_1	0.420486	0.813054	0.133572	1.9336	0.31766	0.00155978	1.18746e-09	9.90558e-09	0.119878
H3K27ac_PGC2L2_1	0.268778	0.572113	0.217162	2.12857	0.807962	0.135019	-7.31608e-09	8.62695e-09	-0.848049
H3K27ac_PGC2.extend.500L2_1	0.335206	0.785831	0.172478	2.34432	0.514542	0.00729269	7.58047e-09	7.69423e-09	0.985215
H3K4me1_peaks_TrynkaL2_1	0.169823	0.880039	0.317869	5.18211	1.87177	0.0146862	5.94216e-09	6.81583e-09	0.871818
H3K4me1_TrynkaL2_1	0.423685	0.995314	0.238827	2.34919	0.563691	0.00733598	2.51255e-09	5.31569e-09	0.472665
H3K4me1_Trynka.extend.500L2_1	0.605819	0.870434	0.150658	1.43679	0.248685	0.0623729	-1.92817e-09	3.82614e-09	-0.503947
H3K4me3_peaks_TrynkaL2_1	0.0416488	0.409391	0.193234	9.82961	4.6396	0.0423946	4.15443e-09	1.38851e-08	0.299201
H3K4me3_TrynkaL2_1	0.133011	0.867189	0.22107	6.5197	1.66205	1.7462e-05	1.85419e-08	8.25509e-09	2.24611
H3K4me3_Trynka.extend.500L2_1	0.255139	0.186617	0.163621	0.731432	0.641302	0.67365	-1.62797e-08	4.89609e-09	-3.32504
H3K9ac_peaks_TrynkaL2_1	0.0384595	0.298023	0.176584	7.74901	4.59144	0.130979	7.38012e-10	1.40775e-08	0.0524251
H3K9ac_TrynkaL2_1	0.125413	0.596017	0.217016	4.75244	1.73041	0.0134652	5.70108e-09	9.19013e-09	0.620348
H3K9ac_Trynka.extend.500L2_1	0.229855	0.234804	0.156834	1.02153	0.682318	0.974735	-1.14545e-08	6.11621e-09	-1.8728
Intron_UCSCL2_1	0.387473	0.376794	0.0970642	0.97244	0.250506	0.911971	2.07553e-08	2.64533e-08	0.784604
Intron_UCSC.extend.500L2_1	0.396796	0.431259	0.0674844	1.08685	0.170073	0.603585	-2.2564e-08	2.64415e-08	-0.853356
PromoterFlanking_HoffmanL2_1	0.00830845	-0.148867	0.0756586	-17.9175	9.10623	0.0298415	-6.78711e-08	2.60418e-08	-2.60624
PromoterFlanking_Hoffman.extend.500L2_1	0.0331865	0.098692	0.106073	2.97386	3.19628	0.528025	1.33798e-08	1.17437e-08	1.13931
Promoter_UCSCL2_1	0.0463455	0.16237	0.113311	3.50348	2.44491	0.299141	-2.22284e-08	2.12118e-08	-1.04793
Promoter_UCSC.extend.500L2_1	0.0569346	0.258236	0.106547	4.53566	1.87139	0.0420292	1.72407e-08	1.78468e-08	0.966037
Repressed_HoffmanL2_1	0.460873	0.186622	0.247455	0.404931	0.536927	0.259749	4.41458e-11	3.62911e-09	0.0121644
Repressed_Hoffman.extend.500L2_1	0.718511	0.276369	0.118077	0.384642	0.164336	5.06998e-06	-1.14506e-09	2.97855e-09	-0.384435
SuperEnhancer_HniszL2_1	0.16721	0.474622	0.092806	2.83848	0.555028	5.62111e-05	-3.27281e-08	3.85968e-08	-0.84795
SuperEnhancer_Hnisz.extend.500L2_1	0.170383	0.52025	0.0885969	3.05342	0.519987	1.30186e-06	3.33439e-08	3.82657e-08	0.871377
TFBS_ENCODEL2_1	0.131228	0.770823	0.290264	5.87391	2.2119	0.0257455	8.71892e-09	9.28668e-09	0.938863
TFBS_ENCODE.extend.500L2_1	0.341215	0.585683	0.212863	1.71646	0.623839	0.233765	-4.30383e-09	4.43681e-09	-0.970027
Transcr_HoffmanL2_1	0.345968	0.431211	0.227343	1.24639	0.657123	0.704558	-2.76206e-10	3.66171e-09	-0.0754309
Transcr_Hoffman.extend.500L2_1	0.762095	0.788676	0.144751	1.03488	0.189939	0.853726	2.56662e-09	2.73519e-09	0.938373
TSS_HoffmanL2_1	0.0178321	0.282397	0.104639	15.8364	5.86801	0.00375297	1.23418e-08	2.36226e-08	0.522458
TSS_Hoffman.extend.500L2_1	0.0343534	0.332293	0.105317	9.6728	3.06569	0.00289585	1.62102e-09	1.66852e-08	0.0971532
UTR_3_UCSCL2_1	0.0111859	0.012721	0.055648	1.13723	4.97483	0.978048	-3.76069e-08	2.3912e-08	-1.57272
UTR_3_UCSC.extend.500L2_1	0.0264553	0.145734	0.0771316	5.50868	2.91555	0.122701	1.40056e-08	1.2943e-08	1.08209
UTR_5_UCSCL2_1	0.00548417	0.105152	0.0796708	19.1737	14.5274	0.188517	2.62791e-08	3.94206e-08	0.666634
UTR_5_UCSC.extend.500L2_1	0.0268651	0.210068	0.0833697	7.81939	3.10327	0.0151919	3.04556e-09	1.02629e-08	0.296754
WeakEnhancer_HoffmanL2_1	0.0209872	0.1071	0.131325	5.1031	6.25738	0.514056	-2.76221e-09	1.94654e-08	-0.141904
WeakEnhancer_Hoffman.extend.500L2_1	0.0887866	0.267537	0.152632	3.01326	1.71909	0.239043	1.52004e-09	7.4454e-09	0.204158
GERP.NSL2_1	1.74532	2.89779	0.498898	1.66032	0.28585	0.0160072	-6.49035e-10	7.80789e-10	-0.831256
GERP.RSsup4L2_1	0.00814993	0.171611	0.0833791	21.0567	10.2307	0.0319094	6.03627e-08	2.68381e-08	2.24914
MAFbin1L2_1	0.102357	0.0875466	0.0493293	0.855304	0.481933	0.75803	1.76634e-09	1.32112e-09	1.33701
MAFbin2L2_1	0.0998554	0.0565495	0.0516215	0.566314	0.516963	0.389922	1.02925e-09	1.25513e-09	0.820031
MAFbin3L2_1	0.0996066	0.059095	0.0466252	0.593284	0.468093	0.386023	1.07963e-09	1.24841e-09	0.864804
MAFbin4L2_1	0.100696	0.0793673	0.0603383	0.78819	0.599214	0.720693	1.56399e-09	1.60773e-09	0.972793
MAFbin5L2_1	0.0983171	0.0752801	0.0588362	0.765687	0.598433	0.691848	1.35275e-09	1.45671e-09	0.928632
MAFbin6L2_1	0.0996422	0.111245	0.0646751	1.11645	0.649074	0.85615	2.08834e-09	1.62162e-09	1.28781
MAFbin7L2_1	0.0997338	0.159239	0.0827467	1.59664	0.829676	0.46927	3.16147e-09	2.10383e-09	1.50272
MAFbin8L2_1	0.100229	0.150752	0.0661417	1.50407	0.659903	0.425633	2.90691e-09	1.56565e-09	1.85669
MAFbin9L2_1	0.1011	0.068973	0.055553	0.682226	0.549485	0.562262	9.47953e-10	1.51836e-09	0.624328
MAFbin10L2_1	0.0984626	0.151953	0.0537006	1.54326	0.545391	0.295929	2.85254e-09	1.31197e-09	2.17424
MAF_Adj_Predicted_Allele_AgeL2_1	3.39244e-06	-0.444774	0.226616	-131107	66800.4	0.0674453	-6.11809e-10	7.25371e-10	-0.843443
MAF_Adj_LLD_AFRL2_1	0.00279647	-0.491077	0.100467	-175.606	35.9262	0.00127094	-7.43876e-10	4.59888e-10	-1.61751
Recomb_Rate_10kbL2_1	1.55242	1.54792	0.60712	0.997096	0.391079	0.994065	-1.8251e-10	2.64642e-10	-0.689649
Nucleotide_Diversity_10kbL2_1	4.6087	4.12803	0.359714	0.895706	0.0780512	0.191266	3.11326e-11	2.19001e-10	0.142157
Backgrd_Selection_StatL2_1	0.17772	0.246265	0.0266687	1.38569	0.15006	0.00050022	2.62866e-09	1.38092e-09	1.90355
CpG_Content_50kbL2_1	0.0100519	0.0131963	0.000748299	1.31282	0.0744437	1.10721e-06	-3.57528e-08	9.88396e-08	-0.361726
MAF_Adj_ASMCL2_1	-2.34853e-14	-0.369532	0.197012	1.57346e+13	-8.38876e+12	0.0436302	-2.50332e-10	5.69176e-10	-0.439815
GTEx_eQTL_MaxCPPL2_1	0.0103404	0.040406	0.0521226	3.90759	5.04067	0.566108	4.20393e-09	2.02948e-08	0.207144
BLUEPRINT_H3K27acQTL_MaxCPPL2_1	0.0165455	0.136398	0.0638387	8.24381	3.85836	0.046098	2.69047e-08	1.81014e-08	1.48633
BLUEPRINT_H3K4me1QTL_MaxCPPL2_1	0.0133725	0.0674605	0.0517173	5.0447	3.86742	0.288348	7.12045e-09	2.03001e-08	0.350759
BLUEPRINT_DNA_methylation_MaxCPPL2_1	0.031731	0.040368	0.0727662	1.2722	2.29322	0.905206	-9.78879e-09	1.13637e-08	-0.861406
synonymousL2_1	0.00312003	0.0883991	0.0672615	28.3328	21.558	0.195955	4.52597e-08	5.74419e-08	0.787921
non_synonymousL2_1	0.00271541	-0.0403401	0.0467424	-14.856	17.2138	0.350627	-6.82712e-08	4.48818e-08	-1.52113
Conserved_Vertebrate_phastCons46wayL2_1	0.0294361	0.0916007	0.134969	3.11185	4.58514	0.645337	1.84344e-08	2.09768e-08	0.878799
Conserved_Vertebrate_phastCons46way.extend.500L2_1	0.406971	0.66036	0.207904	1.62262	0.510857	0.208712	-4.32041e-09	4.99741e-09	-0.86453
Conserved_Mammal_phastCons46wayL2_1	0.0214395	-0.0344184	0.121828	-1.60538	5.68243	0.644725	-5.94972e-08	3.1864e-08	-1.86723
Conserved_Mammal_phastCons46way.extend.500L2_1	0.33922	0.712681	0.224066	2.10094	0.660534	0.0798113	4.48187e-09	6.55273e-09	0.683969
Conserved_Primate_phastCons46wayL2_1	0.0192691	0.00972912	0.129455	0.504908	6.71826	0.941004	-1.71435e-08	2.19601e-08	-0.780667
Conserved_Primate_phastCons46way.extend.500L2_1	0.175819	0.687683	0.217772	3.9113	1.23861	0.00575271	6.4835e-09	5.46716e-09	1.1859
BivFlnkL2_1	0.0135494	0.155053	0.105241	11.4436	7.7672	0.155007	-1.33751e-08	2.64195e-08	-0.506258
BivFlnk.extend.500L2_1	0.0311793	0.306981	0.11161	9.84565	3.57962	0.00551615	1.76428e-08	1.28602e-08	1.3719
Disease: Celiac_Disease pubmed ID : 34278373 (GCST90014442)
Category	Prop._SNPs	Prop._h2	Prop._h2_std_error	Enrichment	Enrichment_std_error	Enrichment_p	Coefficient	Coefficient_std_error	Coefficient_z-score
L2_0	0.000869462	0.0166791	0.0117712	19.1832	13.5385	0.155321	3.2968e-08	2.72735e-08	1.20879
baseL2_1	1	1	1.55495e-07	1	1.55495e-07	NA	-9.11001e-10	3.0422e-09	-0.299454
Coding_UCSCL2_1	0.0142749	0.148564	0.124174	10.4074	8.69876	0.274031	3.11042e-08	3.07813e-08	1.01049
Coding_UCSC.extend.500L2_1	0.0636618	0.434968	0.133088	6.83248	2.09055	0.00119556	9.37158e-09	5.90828e-09	1.58618
Conserved_LindbladTohL2_1	0.0256851	0.155859	0.161537	6.06807	6.28914	0.408904	8.85991e-09	2.34504e-08	0.377816
Conserved_LindbladToh.extend.500L2_1	0.330412	0.528271	0.204737	1.59882	0.619641	0.324267	-3.40337e-10	3.07126e-09	-0.110814
CTCF_HoffmanL2_1	0.0238662	0.088158	0.148248	3.69385	6.21162	0.665448	1.84299e-08	1.88387e-08	0.978301
CTCF_Hoffman.extend.500L2_1	0.0708357	-0.133865	0.176617	-1.8898	2.49333	0.200128	-1.46412e-08	8.29141e-09	-1.76583
DGF_ENCODEL2_1	0.136006	0.255556	0.318514	1.87901	2.34192	0.704733	-7.10702e-10	7.85564e-09	-0.0904703
DGF_ENCODE.extend.500L2_1	0.53847	1.02999	0.231589	1.91282	0.430087	0.0258653	4.68272e-09	3.47052e-09	1.34928
DHS_peaks_TrynkaL2_1	0.110583	0.195958	0.33589	1.77204	3.03745	0.796371	6.04587e-10	1.18345e-08	0.0510868
DHS_TrynkaL2_1	0.166201	0.112874	0.342144	0.679146	2.05862	0.875284	-1.37968e-08	1.01625e-08	-1.35762
DHS_Trynka.extend.500L2_1	0.496042	0.58131	0.203883	1.1719	0.411019	0.676845	-1.79915e-09	4.13066e-09	-0.435561
Enhancer_AnderssonL2_1	0.00432768	0.0660669	0.0931903	15.2661	21.5335	0.494648	-1.5843e-08	5.65357e-08	-0.28023
Enhancer_Andersson.extend.500L2_1	0.0190351	0.372439	0.128044	19.566	6.72673	0.00269594	4.06406e-08	1.93378e-08	2.10162
Enhancer_HoffmanL2_1	0.0419892	0.279929	0.152877	6.6667	3.64088	0.0865089	9.3223e-09	1.3562e-08	0.687385
Enhancer_Hoffman.extend.500L2_1	0.0898451	0.360369	0.133616	4.01101	1.48718	0.0292298	-3.5026e-09	8.01512e-09	-0.436999
FetalDHS_TrynkaL2_1	0.0839308	0.443589	0.293788	5.28517	3.50036	0.210724	1.7632e-08	1.13771e-08	1.54977
FetalDHS_Trynka.extend.500L2_1	0.283362	0.534052	0.241762	1.8847	0.853191	0.3054	-1.3502e-09	4.61979e-09	-0.292263
H3K27ac_HniszL2_1	0.389076	0.725463	0.136303	1.86458	0.350325	0.00494071	-8.27318e-09	9.2546e-09	-0.893954
H3K27ac_Hnisz.extend.500L2_1	0.420486	0.847832	0.120013	2.01631	0.285414	0.000127868	7.11278e-09	8.92318e-09	0.797113
H3K27ac_PGC2L2_1	0.268778	0.628109	0.223097	2.33691	0.830043	0.0885282	1.86087e-09	9.94542e-09	0.187108
H3K27ac_PGC2.extend.500L2_1	0.335206	0.656969	0.145087	1.95989	0.432828	0.0262961	-2.27523e-09	8.08865e-09	-0.281287
H3K4me1_peaks_TrynkaL2_1	0.169823	0.210719	0.281543	1.24082	1.65787	0.883809	-4.44068e-09	5.99538e-09	-0.740684
H3K4me1_TrynkaL2_1	0.423685	0.947262	0.261209	2.23577	0.616518	0.0428338	6.00615e-09	5.84066e-09	1.02833
H3K4me1_Trynka.extend.500L2_1	0.605819	0.892148	0.145543	1.47263	0.240242	0.0428891	-1.92073e-09	3.86603e-09	-0.496822
H3K4me3_peaks_TrynkaL2_1	0.0416488	0.152411	0.191805	3.65944	4.6053	0.556256	-8.10186e-10	1.27621e-08	-0.063484
H3K4me3_TrynkaL2_1	0.133011	0.405825	0.174014	3.05107	1.30827	0.0976509	3.07381e-09	7.53134e-09	0.408136
H3K4me3_Trynka.extend.500L2_1	0.255139	0.52199	0.163559	2.0459	0.641059	0.0887338	-8.65271e-10	4.38482e-09	-0.197333
H3K9ac_peaks_TrynkaL2_1	0.0384595	-0.0256185	0.17015	-0.666117	4.42413	0.704864	-8.97526e-09	1.28592e-08	-0.697962
H3K9ac_TrynkaL2_1	0.125413	0.0568872	0.171728	0.453599	1.36931	0.684695	-1.05994e-08	7.63476e-09	-1.38831
H3K9ac_Trynka.extend.500L2_1	0.229855	0.348972	0.20416	1.51823	0.888214	0.556408	-3.10414e-10	5.64627e-09	-0.0549769
Intron_UCSCL2_1	0.387473	0.407322	0.0985058	1.05123	0.254226	0.836504	-1.80087e-08	2.50581e-08	-0.718678
Intron_UCSC.extend.500L2_1	0.396796	0.53737	0.0748145	1.35427	0.188546	0.0518605	1.75029e-08	2.51294e-08	0.69651
PromoterFlanking_HoffmanL2_1	0.00830845	-0.0479226	0.0709363	-5.76793	8.53785	0.420754	-1.66769e-08	2.50101e-08	-0.666806
PromoterFlanking_Hoffman.extend.500L2_1	0.0331865	0.0554735	0.0982222	1.67157	2.9597	0.818925	2.7232e-10	1.0926e-08	0.0249241
Promoter_UCSCL2_1	0.0463455	0.104168	0.118743	2.24764	2.56212	0.620309	4.78944e-09	2.60635e-08	0.18376
Promoter_UCSC.extend.500L2_1	0.0569346	0.0718568	0.0749036	1.26209	1.31561	0.842143	-1.09496e-08	2.04913e-08	-0.534355
Repressed_HoffmanL2_1	0.460873	-0.0509699	0.233698	-0.110594	0.507077	0.0237322	-1.32409e-09	2.92682e-09	-0.452399
Repressed_Hoffman.extend.500L2_1	0.718511	0.38949	0.127647	0.54208	0.177656	0.00378843	3.64122e-09	2.74267e-09	1.32762
SuperEnhancer_HniszL2_1	0.16721	0.690861	0.120801	4.1317	0.722454	1.30549e-06	-1.47911e-08	3.19141e-08	-0.463466
SuperEnhancer_Hnisz.extend.500L2_1	0.170383	0.727473	0.121538	4.26964	0.713321	2.12492e-07	2.19137e-08	3.1474e-08	0.696247
TFBS_ENCODEL2_1	0.131228	0.41344	0.250045	3.15054	1.90543	0.234708	2.78833e-10	7.72134e-09	0.0361119
TFBS_ENCODE.extend.500L2_1	0.341215	0.608813	0.236511	1.78425	0.693143	0.25398	1.35568e-10	4.45144e-09	0.0304548
Transcr_HoffmanL2_1	0.345968	0.628052	0.2077	1.81535	0.600346	0.16037	4.61403e-09	3.31333e-09	1.39256
Transcr_Hoffman.extend.500L2_1	0.762095	0.370833	0.151392	0.486597	0.198653	0.00909453	-5.65966e-09	2.70046e-09	-2.09581
TSS_HoffmanL2_1	0.0178321	0.19496	0.108835	10.9331	6.10334	0.0890645	5.71202e-09	2.43545e-08	0.234537
TSS_Hoffman.extend.500L2_1	0.0343534	0.294044	0.116599	8.55938	3.39412	0.0120404	1.04253e-08	1.69642e-08	0.614547
UTR_3_UCSCL2_1	0.0111859	0.0278197	0.0835986	2.48703	7.47356	0.840457	-2.89068e-08	2.78581e-08	-1.03764
UTR_3_UCSC.extend.500L2_1	0.0264553	0.125407	0.0771286	4.74034	2.91544	0.196204	5.01256e-09	1.04411e-08	0.480077
UTR_5_UCSCL2_1	0.00548417	0.0175772	0.0429731	3.20507	7.83585	0.777167	-2.08471e-08	1.83626e-08	-1.1353
UTR_5_UCSC.extend.500L2_1	0.0268651	0.167855	0.0771865	6.24807	2.87312	0.041179	5.52689e-09	7.5398e-09	0.733029
WeakEnhancer_HoffmanL2_1	0.0209872	0.128246	0.150922	6.11067	7.19117	0.463389	6.70213e-09	1.89616e-08	0.353458
WeakEnhancer_Hoffman.extend.500L2_1	0.0887866	0.412613	0.154247	4.64725	1.73728	0.0324766	6.81254e-09	6.52859e-09	1.04349
GERP.NSL2_1	1.74532	2.32934	0.545529	1.33462	0.312567	0.283426	7.86401e-12	7.49208e-10	0.0104964
GERP.RSsup4L2_1	0.00814993	0.0528044	0.0760779	6.47912	9.3348	0.556392	1.03731e-08	2.40472e-08	0.431365
MAFbin1L2_1	0.102357	0.0922182	0.0561517	0.900945	0.548585	0.854901	7.63937e-10	1.97095e-09	0.387599
MAFbin2L2_1	0.0998554	0.0542285	0.0708005	0.54307	0.70903	0.490407	-7.43004e-11	2.0135e-09	-0.036901
MAFbin3L2_1	0.0996066	0.130057	0.0534912	1.3057	0.537025	0.560961	1.55357e-09	1.71509e-09	0.905826
MAFbin4L2_1	0.100696	0.11282	0.0559877	1.12041	0.556009	0.82907	1.16942e-09	1.77271e-09	0.659678
MAFbin5L2_1	0.0983171	0.0959414	0.0584039	0.975836	0.594036	0.967302	7.85348e-10	1.57159e-09	0.499716
MAFbin6L2_1	0.0996422	0.101823	0.0531147	1.02189	0.533054	0.967166	8.83091e-10	1.79369e-09	0.492332
MAFbin7L2_1	0.0997338	0.168873	0.0636671	1.69324	0.638371	0.257171	2.28679e-09	1.85757e-09	1.23106
MAFbin8L2_1	0.100229	0.0716959	0.0517329	0.715318	0.516146	0.581784	2.02632e-10	1.55963e-09	0.129923
MAFbin9L2_1	0.1011	0.0157618	0.0571479	0.155903	0.565261	0.135315	-1.03439e-09	1.80429e-09	-0.573296
MAFbin10L2_1	0.0984626	0.156581	0.0602267	1.59026	0.611671	0.306835	2.00105e-09	1.74413e-09	1.14731
MAF_Adj_Predicted_Allele_AgeL2_1	3.39244e-06	-0.530669	0.239849	-156427	70701.1	0.0543744	-9.31002e-10	7.30285e-10	-1.27485
MAF_Adj_LLD_AFRL2_1	0.00279647	-0.537294	0.100447	-192.132	35.919	0.00184273	-6.93855e-10	4.26677e-10	-1.62618
Recomb_Rate_10kbL2_1	1.55242	1.69057	0.68891	1.08899	0.443764	0.843001	-2.31768e-10	2.68692e-10	-0.862577
Nucleotide_Diversity_10kbL2_1	4.6087	5.06094	0.37826	1.09813	0.0820752	0.230241	4.36949e-10	2.16067e-10	2.02229
Backgrd_Selection_StatL2_1	0.17772	0.23131	0.0231571	1.30154	0.130301	0.00366993	1.42066e-09	1.53817e-09	0.923609
CpG_Content_50kbL2_1	0.0100519	0.013417	0.000808048	1.33478	0.0803878	6.54086e-05	-4.66117e-08	9.27465e-08	-0.502571
MAF_Adj_ASMCL2_1	-2.34853e-14	-0.247515	0.166472	1.05392e+13	-7.08836e+12	0.118036	-4.74804e-10	4.71309e-10	-1.00742
GTEx_eQTL_MaxCPPL2_1	0.0103404	0.0257045	0.0503862	2.48583	4.87275	0.755505	2.99199e-10	1.84601e-08	0.0162079
BLUEPRINT_H3K27acQTL_MaxCPPL2_1	0.0165455	0.198103	0.0594258	11.9732	3.59165	0.000836582	4.8267e-08	1.57933e-08	3.05617
BLUEPRINT_H3K4me1QTL_MaxCPPL2_1	0.0133725	0.0173925	0.0509534	1.30061	3.81031	0.936433	-1.4608e-08	1.90016e-08	-0.768778
BLUEPRINT_DNA_methylation_MaxCPPL2_1	0.031731	0.00849926	0.0721603	0.267854	2.27413	0.746778	-1.33497e-08	1.0785e-08	-1.2378
synonymousL2_1	0.00312003	0.0940459	0.0599735	30.1426	19.2221	0.118646	1.14218e-08	5.71958e-08	0.199697
non_synonymousL2_1	0.00271541	-0.0374412	0.062946	-13.7884	23.181	0.502156	-8.22902e-08	4.04189e-08	-2.03593
Conserved_Vertebrate_phastCons46wayL2_1	0.0294361	0.122041	0.136446	4.14597	4.63535	0.497175	5.29485e-09	1.34468e-08	0.393762
Conserved_Vertebrate_phastCons46way.extend.500L2_1	0.406971	0.466594	0.229159	1.1465	0.563086	0.791708	-4.4506e-09	4.989e-09	-0.892084
Conserved_Mammal_phastCons46wayL2_1	0.0214395	0.0965993	0.135052	4.50568	6.29923	0.575551	-8.36474e-09	2.61066e-08	-0.320407
Conserved_Mammal_phastCons46way.extend.500L2_1	0.33922	0.534321	0.230719	1.57515	0.680145	0.384935	1.88643e-09	5.58209e-09	0.337943
Conserved_Primate_phastCons46wayL2_1	0.0192691	0.0657202	0.133513	3.41066	6.92885	0.72504	-6.80064e-09	1.96212e-08	-0.346597
Conserved_Primate_phastCons46way.extend.500L2_1	0.175819	0.47817	0.192887	2.71967	1.09707	0.0979739	2.22656e-09	4.03334e-09	0.55204
BivFlnkL2_1	0.0135494	0.163488	0.103697	12.0661	7.65325	0.139037	2.09325e-08	2.63787e-08	0.793539
BivFlnk.extend.500L2_1	0.0311793	0.18115	0.121057	5.80995	3.88262	0.206568	-3.96777e-09	1.62978e-08	-0.243454
Disease: psoriasis pubmed ID : 34278373 (GCST90014457)
Category	Prop._SNPs	Prop._h2	Prop._h2_std_error	Enrichment	Enrichment_std_error	Enrichment_p	Coefficient	Coefficient_std_error	Coefficient_z-score
L2_0	0.000869462	-0.0109305	0.0085825	-12.5716	9.87105	0.172038	-2.91754e-08	1.67026e-08	-1.74675
baseL2_1	1	1	1.24506e-07	1	1.24506e-07	NA	3.30694e-09	2.85527e-09	1.15819
Coding_UCSCL2_1	0.0142749	0.0665336	0.10402	4.66088	7.28694	0.610789	6.3083e-09	1.94016e-08	0.325142
Coding_UCSC.extend.500L2_1	0.0636618	0.395127	0.143284	6.20666	2.25071	0.00521691	6.42783e-09	5.25725e-09	1.22266
Conserved_LindbladTohL2_1	0.0256851	0.0413691	0.167978	1.61062	6.53988	0.924953	-1.42081e-08	2.12665e-08	-0.668098
Conserved_LindbladToh.extend.500L2_1	0.330412	0.677411	0.235769	2.0502	0.713559	0.154504	-2.347e-09	4.00858e-09	-0.585495
CTCF_HoffmanL2_1	0.0238662	0.255623	0.176484	10.7107	7.39472	0.168901	1.23656e-08	1.7573e-08	0.703668
CTCF_Hoffman.extend.500L2_1	0.0708357	0.169022	0.173924	2.38611	2.45532	0.571832	-3.36033e-09	8.32956e-09	-0.403423
DGF_ENCODEL2_1	0.136006	-0.00548662	0.43323	-0.0403411	3.18538	0.741611	-1.06408e-08	7.91028e-09	-1.34519
DGF_ENCODE.extend.500L2_1	0.53847	0.879803	0.267172	1.63389	0.496169	0.187879	1.76637e-09	3.3583e-09	0.525972
DHS_peaks_TrynkaL2_1	0.110583	0.198807	0.352737	1.79781	3.1898	0.803239	-2.24119e-09	1.21299e-08	-0.184766
DHS_TrynkaL2_1	0.166201	0.330713	0.485564	1.98984	2.92155	0.729187	-4.69174e-09	1.31067e-08	-0.357965
DHS_Trynka.extend.500L2_1	0.496042	0.811222	0.316029	1.63539	0.637101	0.326309	1.57123e-09	4.57943e-09	0.343106
Enhancer_AnderssonL2_1	0.00432768	0.143281	0.114676	33.1081	26.4982	0.206573	1.74582e-08	5.17226e-08	0.337535
Enhancer_Andersson.extend.500L2_1	0.0190351	0.421251	0.152113	22.1303	7.99121	0.00213951	2.84339e-08	1.57411e-08	1.80635
Enhancer_HoffmanL2_1	0.0419892	0.181259	0.189756	4.31681	4.51917	0.451989	-1.01897e-08	1.4365e-08	-0.709346
Enhancer_Hoffman.extend.500L2_1	0.0898451	0.592509	0.217004	6.59478	2.41531	0.0103071	1.24154e-08	9.02663e-09	1.37542
FetalDHS_TrynkaL2_1	0.0839308	0.364924	0.309639	4.34791	3.68921	0.365963	4.9072e-09	1.09589e-08	0.44778
FetalDHS_Trynka.extend.500L2_1	0.283362	0.584434	0.313578	2.0625	1.10663	0.338522	-1.0887e-09	4.84141e-09	-0.224873
H3K27ac_HniszL2_1	0.389076	1.08816	0.204343	2.79677	0.5252	6.07955e-06	5.82544e-09	9.06789e-09	0.642425
H3K27ac_Hnisz.extend.500L2_1	0.420486	1.03904	0.200423	2.47105	0.476645	0.000528263	-2.47568e-09	9.4766e-09	-0.261242
H3K27ac_PGC2L2_1	0.268778	0.71876	0.256723	2.67418	0.955151	0.0829537	2.20086e-09	8.63783e-09	0.254793
H3K27ac_PGC2.extend.500L2_1	0.335206	0.6789	0.199975	2.02532	0.596574	0.081403	-3.95669e-09	7.75627e-09	-0.510128
H3K4me1_peaks_TrynkaL2_1	0.169823	-0.193683	0.400494	-1.1405	2.35831	0.341901	-1.00325e-08	6.38955e-09	-1.57013
H3K4me1_TrynkaL2_1	0.423685	0.478574	0.315568	1.12955	0.744817	0.859507	-3.92955e-09	5.06416e-09	-0.775953
H3K4me1_Trynka.extend.500L2_1	0.605819	1.0405	0.204483	1.71751	0.337532	0.0301248	4.18331e-09	3.7182e-09	1.12509
H3K4me3_peaks_TrynkaL2_1	0.0416488	0.102897	0.251926	2.47058	6.04882	0.809426	-5.94032e-09	1.40682e-08	-0.42225
H3K4me3_TrynkaL2_1	0.133011	0.30791	0.249915	2.31493	1.87891	0.488519	-6.84395e-09	7.59311e-09	-0.901337
H3K4me3_Trynka.extend.500L2_1	0.255139	0.840296	0.239676	3.29348	0.939392	0.00824298	7.39183e-09	4.57089e-09	1.61715
H3K9ac_peaks_TrynkaL2_1	0.0384595	0.132042	0.283686	3.43328	7.37622	0.735088	-1.16958e-09	1.61778e-08	-0.0722951
H3K9ac_TrynkaL2_1	0.125413	0.34639	0.221469	2.762	1.76592	0.325632	-1.43732e-09	8.79336e-09	-0.163455
H3K9ac_Trynka.extend.500L2_1	0.229855	0.553335	0.232701	2.40733	1.01238	0.156166	-4.36512e-10	5.35233e-09	-0.0815554
Intron_UCSCL2_1	0.387473	0.478628	0.107053	1.23526	0.276285	0.386727	1.07513e-08	2.15222e-08	0.499545
Intron_UCSC.extend.500L2_1	0.396796	0.515402	0.0818671	1.29891	0.20632	0.131733	-1.15263e-08	2.14989e-08	-0.536136
PromoterFlanking_HoffmanL2_1	0.00830845	0.172785	0.137573	20.7963	16.5581	0.213687	4.99933e-08	3.28543e-08	1.52166
PromoterFlanking_Hoffman.extend.500L2_1	0.0331865	0.0768372	0.136859	2.31532	4.12393	0.750291	-1.17969e-08	1.14873e-08	-1.02695
Promoter_UCSCL2_1	0.0463455	0.346721	0.172349	7.48121	3.71877	0.0629279	1.12112e-08	2.23897e-08	0.500732
Promoter_UCSC.extend.500L2_1	0.0569346	0.338884	0.154592	5.95217	2.71526	0.0508893	-3.8429e-09	1.94913e-08	-0.19716
Repressed_HoffmanL2_1	0.460873	-0.00395113	0.293736	-0.00857315	0.637346	0.103513	-1.65282e-09	3.28841e-09	-0.502619
Repressed_Hoffman.extend.500L2_1	0.718511	0.15007	0.187323	0.208863	0.26071	2.21279e-05	-7.89461e-10	2.32534e-09	-0.339504
SuperEnhancer_HniszL2_1	0.16721	0.652257	0.133409	3.90083	0.797855	8.84597e-07	2.57562e-09	3.64514e-08	0.0706591
SuperEnhancer_Hnisz.extend.500L2_1	0.170383	0.652107	0.132694	3.8273	0.7788	1.09476e-06	-8.97283e-10	3.6226e-08	-0.024769
TFBS_ENCODEL2_1	0.131228	1.62747	0.464211	12.4018	3.53743	1.14958e-05	2.9504e-08	7.90578e-09	3.73196
TFBS_ENCODE.extend.500L2_1	0.341215	0.733974	0.271024	2.15106	0.794292	0.165662	-8.65648e-09	3.74249e-09	-2.31303
Transcr_HoffmanL2_1	0.345968	0.241835	0.237921	0.699011	0.687697	0.658151	-1.29212e-09	2.90569e-09	-0.444685
Transcr_Hoffman.extend.500L2_1	0.762095	0.440987	0.198681	0.578651	0.260704	0.0765871	-1.69189e-09	2.25678e-09	-0.749694
TSS_HoffmanL2_1	0.0178321	0.40877	0.177303	22.9233	9.94294	0.00661217	5.26601e-08	2.42916e-08	2.16783
TSS_Hoffman.extend.500L2_1	0.0343534	0.216904	0.131817	6.31392	3.83708	0.147569	-2.99121e-08	1.38095e-08	-2.16606
UTR_3_UCSCL2_1	0.0111859	-0.00695917	0.0704795	-0.622137	6.30074	0.796058	-7.03804e-09	1.81642e-08	-0.387469
UTR_3_UCSC.extend.500L2_1	0.0264553	0.0424227	0.087539	1.60357	3.30895	0.854309	-4.51661e-09	9.28486e-09	-0.486449
UTR_5_UCSCL2_1	0.00548417	0.00457566	0.0534663	0.834341	9.7492	0.986409	-1.18843e-08	2.01989e-08	-0.588363
UTR_5_UCSC.extend.500L2_1	0.0268651	0.173793	0.101121	6.46912	3.76403	0.107736	-3.26425e-10	7.83551e-09	-0.0416597
WeakEnhancer_HoffmanL2_1	0.0209872	0.24951	0.187749	11.8887	8.94589	0.204378	2.35071e-08	1.81967e-08	1.29183
WeakEnhancer_Hoffman.extend.500L2_1	0.0887866	0.0777448	0.178278	0.875637	2.00793	0.950364	-9.67018e-09	6.46166e-09	-1.49655
GERP.NSL2_1	1.74532	2.88033	0.647133	1.65032	0.370783	0.0662762	4.28717e-10	7.28764e-10	0.58828
GERP.RSsup4L2_1	0.00814993	0.0973849	0.101102	11.9492	12.4052	0.361738	1.94407e-08	2.37717e-08	0.81781
MAFbin1L2_1	0.102357	-0.0155905	0.0757268	-0.152314	0.739828	0.0635252	-1.48659e-09	1.31525e-09	-1.13028
MAFbin2L2_1	0.0998554	0.124155	0.0601893	1.24335	0.602765	0.682944	7.44504e-10	1.10168e-09	0.67579
MAFbin3L2_1	0.0996066	-0.0434601	0.0685523	-0.436317	0.688231	0.0109209	-2.09397e-09	1.20195e-09	-1.74214
MAFbin4L2_1	0.100696	0.124418	0.0737859	1.23558	0.732761	0.747992	5.66631e-10	1.46878e-09	0.385783
MAFbin5L2_1	0.0983171	0.214051	0.0740648	2.17715	0.753326	0.0818002	2.12742e-09	1.41429e-09	1.50423
MAFbin6L2_1	0.0996422	-0.0233334	0.0668255	-0.234172	0.670655	0.0498133	-1.99075e-09	1.2106e-09	-1.64443
MAFbin7L2_1	0.0997338	0.135788	0.0746973	1.36151	0.748967	0.623024	5.64632e-10	1.3899e-09	0.40624
MAFbin8L2_1	0.100229	0.18774	0.0836497	1.8731	0.834583	0.264701	1.36735e-09	1.46048e-09	0.93623
MAFbin9L2_1	0.1011	0.130887	0.066405	1.29463	0.656825	0.642857	2.82875e-10	1.23182e-09	0.22964
MAFbin10L2_1	0.0984626	0.165344	0.0647871	1.67926	0.657987	0.296172	7.50819e-10	1.30755e-09	0.574217
MAF_Adj_Predicted_Allele_AgeL2_1	3.39244e-06	-0.2022	0.306969	-59603	90486.3	0.536759	1.96131e-10	6.50083e-10	0.301702
MAF_Adj_LLD_AFRL2_1	0.00279647	-0.564	0.135806	-201.683	48.5633	0.0110272	1.73433e-10	3.84966e-10	0.450516
Recomb_Rate_10kbL2_1	1.55242	3.17561	0.737276	2.04558	0.474919	0.0616252	3.63874e-10	2.74212e-10	1.32698
Nucleotide_Diversity_10kbL2_1	4.6087	3.75633	0.419893	0.815052	0.0911088	0.0236247	-1.30593e-10	1.72131e-10	-0.758683
Backgrd_Selection_StatL2_1	0.17772	0.234659	0.0315743	1.32039	0.177663	0.0105881	-1.75703e-09	1.41639e-09	-1.2405
CpG_Content_50kbL2_1	0.0100519	0.0135566	0.000898758	1.34866	0.089412	0.000111918	-8.08804e-08	8.85216e-08	-0.91368
MAF_Adj_ASMCL2_1	-2.34853e-14	-0.652019	0.292339	2.77629e+13	-1.24478e+13	0.00713451	-7.79276e-10	5.24433e-10	-1.48594
GTEx_eQTL_MaxCPPL2_1	0.0103404	0.115875	0.0789637	11.2061	7.63642	0.134678	2.3812e-08	2.02857e-08	1.17383
BLUEPRINT_H3K27acQTL_MaxCPPL2_1	0.0165455	0.268131	0.111648	16.2056	6.74794	0.0287837	4.85277e-08	2.37859e-08	2.04019
BLUEPRINT_H3K4me1QTL_MaxCPPL2_1	0.0133725	0.0527919	0.0505861	3.94778	3.78283	0.449183	-8.58246e-09	1.43265e-08	-0.59906
BLUEPRINT_DNA_methylation_MaxCPPL2_1	0.031731	0.110575	0.105168	3.48475	3.31438	0.473226	-1.05953e-09	1.15371e-08	-0.0918372
synonymousL2_1	0.00312003	0.0463696	0.0817677	14.8619	26.2073	0.591443	2.34764e-08	4.83152e-08	0.485901
non_synonymousL2_1	0.00271541	-0.00412449	0.0616409	-1.51892	22.7004	0.911184	-1.09628e-08	4.38635e-08	-0.249929
Conserved_Vertebrate_phastCons46wayL2_1	0.0294361	0.1152	0.177894	3.91357	6.0434	0.622244	3.36732e-09	1.63313e-08	0.206189
Conserved_Vertebrate_phastCons46way.extend.500L2_1	0.406971	0.549448	0.264036	1.35009	0.648783	0.593033	-1.1057e-08	4.99259e-09	-2.21468
Conserved_Mammal_phastCons46wayL2_1	0.0214395	0.134656	0.163267	6.28077	7.61526	0.474389	1.56426e-08	2.5826e-08	0.605692
Conserved_Mammal_phastCons46way.extend.500L2_1	0.33922	0.965051	0.279478	2.84492	0.823885	0.0219387	1.32202e-08	5.99374e-09	2.20567
Conserved_Primate_phastCons46wayL2_1	0.0192691	-0.0199362	0.183949	-1.03462	9.54636	0.826727	-1.49153e-08	2.55224e-08	-0.584401
Conserved_Primate_phastCons46way.extend.500L2_1	0.175819	0.549692	0.214676	3.12646	1.221	0.0666942	1.74992e-09	4.19363e-09	0.417281
BivFlnkL2_1	0.0135494	0.0826064	0.120026	6.09669	8.85839	0.565111	4.41578e-09	2.35107e-08	0.18782
BivFlnk.extend.500L2_1	0.0311793	0.0777135	0.114181	2.49247	3.66207	0.685071	-1.1086e-08	1.24837e-08	-0.888042
Disease: SLE pubmed ID : 33536424
Category	Prop._SNPs	Prop._h2	Prop._h2_std_error	Enrichment	Enrichment_std_error	Enrichment_p	Coefficient	Coefficient_std_error	Coefficient_z-score
L2_0	0.000869462	0.0616193	0.0897652	70.8706	103.242	0.226432	6.54675e-07	9.91931e-07	0.66
baseL2_1	1	1	0	1	0	NA	-3.71571e-08	1.08298e-07	-0.343102
Coding_UCSCL2_1	0.0142749	0.953211	1.12074	66.7753	78.5114	0.0752328	4.23e-07	9.85456e-07	0.429243
Coding_UCSC.extend.500L2_1	0.0636618	1.5607	1.78135	24.5154	27.9814	0.00699691	1.12701e-07	2.72982e-07	0.41285
Conserved_LindbladTohL2_1	0.0256851	1.0967	1.34984	42.6979	52.5533	0.0939271	4.50717e-07	8.04017e-07	0.560582
Conserved_LindbladToh.extend.500L2_1	0.330412	1.19758	1.43472	3.62451	4.34221	0.365791	-1.7523e-07	1.28944e-07	-1.35897
CTCF_HoffmanL2_1	0.0238662	-1.31858	1.64659	-55.2491	68.9925	0.041582	-1.60583e-06	7.99745e-07	-2.00793
CTCF_Hoffman.extend.500L2_1	0.0708357	-0.240385	0.681282	-3.39356	9.61777	0.632582	4.74134e-07	3.51648e-07	1.34832
DGF_ENCODEL2_1	0.136006	6.48078	7.85703	47.6508	57.7699	0.00139791	1.19275e-06	3.49179e-07	3.41588
DGF_ENCODE.extend.500L2_1	0.53847	3.40664	3.15307	6.32651	5.85561	0.00205153	-3.52521e-08	1.20762e-07	-0.291914
DHS_peaks_TrynkaL2_1	0.110583	-0.195047	1.47708	-1.76381	13.3572	0.83115	-5.98741e-07	4.14107e-07	-1.44586
DHS_TrynkaL2_1	0.166201	-0.218329	1.95769	-1.31365	11.7791	0.827378	-6.40176e-07	4.4656e-07	-1.43357
DHS_Trynka.extend.500L2_1	0.496042	2.553	2.12227	5.14673	4.2784	0.0707242	1.20293e-07	1.58298e-07	0.759919
Enhancer_AnderssonL2_1	0.00432768	0.597897	0.746802	138.156	172.564	0.131884	3.35065e-07	1.95607e-06	0.171295
Enhancer_Andersson.extend.500L2_1	0.0190351	1.9973	2.20689	104.928	115.938	0.000118443	1.36562e-06	6.48075e-07	2.1072
Enhancer_HoffmanL2_1	0.0419892	2.29277	2.58224	54.6038	61.4977	0.00232628	8.02146e-07	5.54474e-07	1.44668
Enhancer_Hoffman.extend.500L2_1	0.0898451	2.57486	2.80931	28.6589	31.2684	0.00042963	-1.26047e-07	3.46263e-07	-0.364022
FetalDHS_TrynkaL2_1	0.0839308	0.503754	1.4064	6.00202	16.7566	0.7261	7.19331e-08	4.13176e-07	0.174098
FetalDHS_Trynka.extend.500L2_1	0.283362	3.10292	3.12537	10.9504	11.0296	0.014805	2.46722e-07	1.65278e-07	1.49277
H3K27ac_HniszL2_1	0.389076	3.24281	3.01442	8.33466	7.74763	4.01697e-06	-4.93717e-08	3.02908e-07	-0.162992
H3K27ac_Hnisz.extend.500L2_1	0.420486	3.16807	2.94608	7.5343	7.00636	6.48253e-06	3.9433e-08	3.00686e-07	0.131143
H3K27ac_PGC2L2_1	0.268778	4.73578	4.9639	17.6197	18.4684	1.85763e-05	6.143e-07	3.28091e-07	1.87235
H3K27ac_PGC2.extend.500L2_1	0.335206	2.90074	2.94659	8.65359	8.79038	0.000246234	-4.53298e-07	2.92009e-07	-1.55234
H3K4me1_peaks_TrynkaL2_1	0.169823	1.06144	1.6536	6.25027	9.73725	0.482322	-1.64275e-07	2.45931e-07	-0.667971
H3K4me1_TrynkaL2_1	0.423685	4.24268	3.94501	10.0138	9.31121	0.00093076	3.40173e-07	1.93707e-07	1.75612
H3K4me1_Trynka.extend.500L2_1	0.605819	1.76324	1.44851	2.91051	2.391	0.109824	-2.23464e-07	1.44099e-07	-1.55076
H3K4me3_peaks_TrynkaL2_1	0.0416488	0.394256	1.11815	9.46621	26.8472	0.740389	-4.14636e-07	6.27192e-07	-0.661099
H3K4me3_TrynkaL2_1	0.133011	3.29341	3.66193	24.7605	27.5311	0.00212483	5.73214e-07	3.35115e-07	1.7105
H3K4me3_Trynka.extend.500L2_1	0.255139	1.94348	2.02386	7.61734	7.93236	0.0934961	-2.70815e-07	1.76758e-07	-1.53212
H3K9ac_peaks_TrynkaL2_1	0.0384595	-1.17402	1.51789	-30.5263	39.4673	0.247901	-1.05463e-06	6.90368e-07	-1.52764
H3K9ac_TrynkaL2_1	0.125413	0.238537	1.01698	1.90201	8.10907	0.910547	-4.98456e-07	3.49711e-07	-1.42534
H3K9ac_Trynka.extend.500L2_1	0.229855	1.55726	1.64723	6.77499	7.1664	0.190221	2.2353e-08	2.42266e-07	0.0922664
Intron_UCSCL2_1	0.387473	0.522194	0.450189	1.34769	1.16186	0.760482	-1.18229e-06	1.24149e-06	-0.95231
Intron_UCSC.extend.500L2_1	0.396796	1.69913	1.441	4.28212	3.63157	0.000265779	1.15733e-06	1.2396e-06	0.933631
PromoterFlanking_HoffmanL2_1	0.00830845	0.387828	0.668625	46.6788	80.4753	0.456916	6.76318e-07	1.37627e-06	0.491412
PromoterFlanking_Hoffman.extend.500L2_1	0.0331865	0.805473	1.07257	24.2711	32.3195	0.172516	-9.83324e-08	5.02052e-07	-0.195861
Promoter_UCSCL2_1	0.0463455	1.01632	1.19455	21.9292	25.7749	0.115437	-3.65538e-07	9.48562e-07	-0.38536
Promoter_UCSC.extend.500L2_1	0.0569346	1.26281	1.30747	22.1801	22.9645	0.0175939	2.09658e-07	8.03134e-07	0.26105
Repressed_HoffmanL2_1	0.460873	-0.671117	1.62315	-1.45619	3.5219	0.26639	9.51081e-08	1.1084e-07	0.858064
Repressed_Hoffman.extend.500L2_1	0.718511	-2.95238	3.9895	-4.10903	5.55246	7.53394e-10	-1.06783e-07	1.17648e-07	-0.907649
SuperEnhancer_HniszL2_1	0.16721	3.1249	3.10343	18.6885	18.5601	3.88654e-10	-5.33325e-07	1.68368e-06	-0.316761
SuperEnhancer_Hnisz.extend.500L2_1	0.170383	3.24613	3.2488	19.052	19.0676	1.93058e-10	6.67954e-07	1.6768e-06	0.39835
TFBS_ENCODEL2_1	0.131228	4.64368	5.45763	35.3863	41.5888	0.0236651	7.9027e-07	5.2915e-07	1.49347
TFBS_ENCODE.extend.500L2_1	0.341215	0.676631	1.14946	1.98301	3.36874	0.763441	-4.90905e-07	1.91262e-07	-2.56666
Transcr_HoffmanL2_1	0.345968	0.364233	0.894853	1.05279	2.58652	0.983671	-2.21203e-08	9.60386e-08	-0.230327
Transcr_Hoffman.extend.500L2_1	0.762095	0.619834	0.613708	0.813329	0.80529	0.814443	7.85823e-08	6.94463e-08	1.13155
TSS_HoffmanL2_1	0.0178321	2.6407	2.80641	148.087	157.38	0.000207896	2.91316e-06	1.21905e-06	2.3897
TSS_Hoffman.extend.500L2_1	0.0343534	2.4041	2.55337	69.9814	74.3266	8.53618e-05	-5.0995e-07	6.34898e-07	-0.8032
UTR_3_UCSCL2_1	0.0111859	-0.0831558	0.2694	-7.43398	24.0838	0.715044	-1.25484e-06	9.04387e-07	-1.38751
UTR_3_UCSC.extend.500L2_1	0.0264553	0.573155	0.666102	21.6651	25.1785	0.113505	4.26991e-07	4.03244e-07	1.05889
UTR_5_UCSCL2_1	0.00548417	0.170522	0.2871	31.0934	52.3507	0.4899	-3.58688e-07	8.83128e-07	-0.406156
UTR_5_UCSC.extend.500L2_1	0.0268651	0.472071	0.611122	17.5719	22.7478	0.249841	-3.40036e-07	3.10971e-07	-1.09347
WeakEnhancer_HoffmanL2_1	0.0209872	-0.592189	0.915811	-28.2167	43.6367	0.322298	-9.67342e-07	6.6766e-07	-1.44885
WeakEnhancer_Hoffman.extend.500L2_1	0.0887866	0.758521	1.13836	8.54319	12.8213	0.421123	1.92394e-07	2.6877e-07	0.715832
GERP.NSL2_1	1.74532	7.98667	7.31536	4.57606	4.19142	0.0334954	2.0454e-08	2.91357e-08	0.702026
GERP.RSsup4L2_1	0.00814993	0.423327	0.600962	51.9425	73.7383	0.266718	6.14634e-07	9.15991e-07	0.671004
MAFbin1L2_1	0.102357	-0.732518	1.01734	-7.15648	9.93908	0.000116582	-1.58435e-07	4.97026e-08	-3.18766
MAFbin2L2_1	0.0998554	0.0943136	0.240015	0.944502	2.40363	0.980943	-2.20189e-08	4.85633e-08	-0.453406
MAFbin3L2_1	0.0996066	-0.154041	0.435775	-1.54649	4.37496	0.302069	-6.32022e-08	5.37268e-08	-1.17636
MAFbin4L2_1	0.100696	0.425387	0.533421	4.22448	5.29736	0.383528	3.70041e-08	6.33877e-08	0.583774
MAFbin5L2_1	0.0983171	0.563805	0.658786	5.73456	6.70062	0.154498	6.03332e-08	6.20804e-08	0.971855
MAFbin6L2_1	0.0996422	0.248492	0.334425	2.49385	3.35626	0.595985	3.70931e-09	5.99719e-08	0.0618508
MAFbin7L2_1	0.0997338	-0.060494	0.27369	-0.606554	2.7442	0.505723	-5.01207e-08	4.69933e-08	-1.06655
MAFbin8L2_1	0.100229	0.547804	0.587406	5.46551	5.86062	0.108955	5.31177e-08	5.62416e-08	0.944456
MAFbin9L2_1	0.1011	-0.290219	0.492463	-2.87062	4.87105	0.0903189	-9.21193e-08	4.55626e-08	-2.02182
MAFbin10L2_1	0.0984626	0.357469	0.356462	3.63051	3.62028	0.161751	1.66322e-08	4.48257e-08	0.371041
MAF_Adj_Predicted_Allele_AgeL2_1	3.39244e-06	0.644925	1.73429	190107	511223	0.553382	2.77662e-08	2.34615e-08	1.18348
MAF_Adj_LLD_AFRL2_1	0.00279647	-0.132666	0.746732	-47.4403	267.026	0.862668	8.75181e-09	1.35707e-08	0.644905
Recomb_Rate_10kbL2_1	1.55242	-0.642596	5.22382	-0.41393	3.36494	0.489682	-8.34917e-09	9.77527e-09	-0.854111
Nucleotide_Diversity_10kbL2_1	4.6087	3.10928	2.50381	0.674656	0.543281	0.314514	-5.59648e-09	6.20497e-09	-0.901935
Backgrd_Selection_StatL2_1	0.17772	0.745601	0.681272	4.19537	3.83341	2.50463e-09	3.02683e-08	6.47185e-08	0.467692
CpG_Content_50kbL2_1	0.0100519	0.0353381	0.0261067	3.51557	2.5972	5.20123e-09	2.78687e-06	3.9588e-06	0.703969
MAF_Adj_ASMCL2_1	-2.34853e-14	-1.66925	2.11973	7.10764e+13	-9.02578e+13	0.0152272	-1.27226e-08	1.62929e-08	-0.78087
GTEx_eQTL_MaxCPPL2_1	0.0103404	0.324411	0.445587	31.3732	43.0918	0.188421	5.3335e-07	7.13822e-07	0.747176
BLUEPRINT_H3K27acQTL_MaxCPPL2_1	0.0165455	0.777741	0.85638	47.006	51.7589	0.00908422	1.36717e-06	6.52512e-07	2.09525
BLUEPRINT_H3K4me1QTL_MaxCPPL2_1	0.0133725	0.187359	0.289333	14.0107	21.6364	0.43325	-1.58411e-07	6.46496e-07	-0.24503
BLUEPRINT_DNA_methylation_MaxCPPL2_1	0.031731	0.155221	0.324777	4.89177	10.2353	0.700574	-2.748e-07	3.76231e-07	-0.730403
synonymousL2_1	0.00312003	0.64597	0.747222	207.04	239.492	0.0635697	1.87799e-06	2.42129e-06	0.775618
non_synonymousL2_1	0.00271541	0.172367	0.352675	63.4774	129.879	0.535305	-5.01617e-07	2.35342e-06	-0.213144
Conserved_Vertebrate_phastCons46wayL2_1	0.0294361	1.0673	1.24368	36.2582	42.2503	0.141788	6.12557e-07	6.96187e-07	0.879875
Conserved_Vertebrate_phastCons46way.extend.500L2_1	0.406971	1.76727	1.74106	4.3425	4.2781	0.232409	-1.25885e-07	1.83667e-07	-0.685401
Conserved_Mammal_phastCons46wayL2_1	0.0214395	0.649843	0.892186	30.3106	41.6142	0.326264	-9.64824e-07	1.11891e-06	-0.86229
Conserved_Mammal_phastCons46way.extend.500L2_1	0.33922	2.22883	2.36397	6.57047	6.96884	0.0937556	2.75834e-07	2.33619e-07	1.1807
Conserved_Primate_phastCons46wayL2_1	0.0192691	0.68939	0.954571	35.777	49.539	0.255471	8.93324e-08	8.14391e-07	0.109692
Conserved_Primate_phastCons46way.extend.500L2_1	0.175819	0.999765	1.29621	5.68632	7.37242	0.343563	-9.85332e-08	1.63806e-07	-0.601525
BivFlnkL2_1	0.0135494	0.120154	0.432776	8.86786	31.9406	0.787518	-1.24201e-06	8.30947e-07	-1.4947
BivFlnk.extend.500L2_1	0.0311793	0.973689	1.07371	31.2287	34.4367	0.0735998	4.40115e-07	5.23386e-07	0.840899
Disease: Celiac_Disease pubmed ID : 20190752
Category	Prop._SNPs	Prop._h2	Prop._h2_std_error	Enrichment	Enrichment_std_error	Enrichment_p	Coefficient	Coefficient_std_error	Coefficient_z-score
L2_0	0.000869462	0.00850103	0.00732216	9.77735	8.42149	0.288916	2.33728e-07	4.59878e-07	0.50824
baseL2_1	1	1	0	1	0	NA	1.14513e-08	7.66044e-08	0.149486
Coding_UCSCL2_1	0.0142749	0.0800553	0.0798527	5.60811	5.59392	0.387946	2.59136e-07	4.73054e-07	0.547794
Coding_UCSC.extend.500L2_1	0.0636618	0.264971	0.106927	4.16216	1.6796	0.0502406	1.86811e-07	1.46769e-07	1.27283
Conserved_LindbladTohL2_1	0.0256851	0.134465	0.154125	5.23512	6.00057	0.461315	-2.16617e-07	5.62566e-07	-0.385052
Conserved_LindbladToh.extend.500L2_1	0.330412	0.492331	0.203171	1.49005	0.614902	0.427761	-7.55374e-08	8.0632e-08	-0.936817
CTCF_HoffmanL2_1	0.0238662	0.057774	0.129954	2.42075	5.44513	0.79301	-9.89651e-08	4.60166e-07	-0.215064
CTCF_Hoffman.extend.500L2_1	0.0708357	0.120614	0.144777	1.70273	2.04384	0.730039	7.25888e-08	2.19684e-07	0.330424
DGF_ENCODEL2_1	0.136006	0.717991	0.321162	5.27913	2.36139	0.0470455	2.66292e-07	1.96383e-07	1.35599
DGF_ENCODE.extend.500L2_1	0.53847	0.859882	0.20914	1.5969	0.388397	0.119359	-3.61128e-09	8.13527e-08	-0.0443905
DHS_peaks_TrynkaL2_1	0.110583	0.0840872	0.274012	0.7604	2.47789	0.922803	-4.09855e-07	2.71358e-07	-1.51039
DHS_TrynkaL2_1	0.166201	0.16152	0.319657	0.971839	1.92332	0.988291	-4.39619e-07	2.71377e-07	-1.61996
DHS_Trynka.extend.500L2_1	0.496042	0.571237	0.226929	1.15159	0.457479	0.740727	-5.15808e-08	1.05936e-07	-0.486905
Enhancer_AnderssonL2_1	0.00432768	0.102036	0.0762928	23.5775	17.629	0.187732	-1.01278e-07	1.18378e-06	-0.0855547
Enhancer_Andersson.extend.500L2_1	0.0190351	0.390035	0.124244	20.4904	6.52714	0.00025568	9.08288e-07	4.07796e-07	2.22731
Enhancer_HoffmanL2_1	0.0419892	0.0550435	0.130616	1.3109	3.11071	0.920564	-6.7975e-07	3.23026e-07	-2.10432
Enhancer_Hoffman.extend.500L2_1	0.0898451	0.594422	0.153567	6.61608	1.70924	0.000109846	5.29909e-07	2.03664e-07	2.60187
FetalDHS_TrynkaL2_1	0.0839308	0.609035	0.263772	7.2564	3.14273	0.0308407	6.07473e-07	2.64842e-07	2.29372
FetalDHS_Trynka.extend.500L2_1	0.283362	0.813149	0.261944	2.86965	0.924414	0.0279385	8.00289e-08	1.2138e-07	0.659325
H3K27ac_HniszL2_1	0.389076	0.918509	0.152066	2.36075	0.39084	1.51402e-05	-2.02377e-07	2.281e-07	-0.88723
H3K27ac_Hnisz.extend.500L2_1	0.420486	1.01628	0.167712	2.41693	0.398851	2.48694e-06	1.93545e-07	2.28109e-07	0.848475
H3K27ac_PGC2L2_1	0.268778	1.07015	0.234599	3.98154	0.872836	0.000138103	3.59943e-07	2.10301e-07	1.71156
H3K27ac_PGC2.extend.500L2_1	0.335206	0.829776	0.156426	2.47542	0.466654	0.000615394	-2.47532e-07	1.81265e-07	-1.36558
H3K4me1_peaks_TrynkaL2_1	0.169823	0.687595	0.300956	4.0489	1.77218	0.0653473	1.08861e-07	1.54925e-07	0.702669
H3K4me1_TrynkaL2_1	0.423685	1.07484	0.289999	2.53689	0.684469	0.0138845	1.11502e-07	1.47416e-07	0.756376
H3K4me1_Trynka.extend.500L2_1	0.605819	0.964506	0.144883	1.59207	0.239152	0.00892722	-3.28525e-08	1.00971e-07	-0.325365
H3K4me3_peaks_TrynkaL2_1	0.0416488	0.350154	0.220901	8.4073	5.3039	0.149026	2.19474e-07	3.76505e-07	0.582926
H3K4me3_TrynkaL2_1	0.133011	0.547093	0.213531	4.11316	1.60537	0.047972	9.76836e-08	2.01181e-07	0.48555
H3K4me3_Trynka.extend.500L2_1	0.255139	0.530653	0.18662	2.07986	0.731443	0.129932	-6.30466e-08	1.18415e-07	-0.53242
H3K9ac_peaks_TrynkaL2_1	0.0384595	-0.0276068	0.191477	-0.717816	4.97867	0.729349	-3.66826e-07	3.72196e-07	-0.985572
H3K9ac_TrynkaL2_1	0.125413	-0.00213254	0.183307	-0.0170042	1.46163	0.472923	-3.67769e-07	2.02886e-07	-1.81268
H3K9ac_Trynka.extend.500L2_1	0.229855	0.18607	0.198352	0.809512	0.862945	0.825027	-1.31491e-07	1.42136e-07	-0.925105
Intron_UCSCL2_1	0.387473	0.557507	0.0880836	1.43883	0.227328	0.0452279	2.72221e-07	5.59077e-07	0.486911
Intron_UCSC.extend.500L2_1	0.396796	0.606649	0.0864364	1.52887	0.217835	0.00529555	-2.71608e-07	5.58719e-07	-0.486126
PromoterFlanking_HoffmanL2_1	0.00830845	-0.0452232	0.0785625	-5.44303	9.45573	0.486952	-5.0859e-07	6.96831e-07	-0.729862
PromoterFlanking_Hoffman.extend.500L2_1	0.0331865	0.119993	0.101453	3.61572	3.05706	0.379151	1.85342e-07	2.82309e-07	0.656522
Promoter_UCSCL2_1	0.0463455	0.0279864	0.107877	0.603865	2.32768	0.86428	-7.60148e-07	6.07424e-07	-1.25143
Promoter_UCSC.extend.500L2_1	0.0569346	0.148873	0.0910406	2.61481	1.59904	0.297082	5.17801e-07	5.00559e-07	1.03445
Repressed_HoffmanL2_1	0.460873	0.00360848	0.246035	0.00782966	0.533845	0.0531893	-4.69578e-09	8.26786e-08	-0.0567956
Repressed_Hoffman.extend.500L2_1	0.718511	0.234348	0.152141	0.326159	0.211746	1.74068e-05	4.84147e-08	7.10439e-08	0.681476
SuperEnhancer_HniszL2_1	0.16721	0.813623	0.141033	4.86588	0.843449	9.09793e-13	4.80457e-07	8.37611e-07	0.573605
SuperEnhancer_Hnisz.extend.500L2_1	0.170383	0.798973	0.135654	4.68928	0.79617	5.80128e-14	-3.23021e-07	8.28484e-07	-0.389894
TFBS_ENCODEL2_1	0.131228	1.04053	0.306629	7.9292	2.33661	0.000311931	4.61385e-07	1.9952e-07	2.31247
TFBS_ENCODE.extend.500L2_1	0.341215	0.604266	0.214239	1.77093	0.627873	0.23118	-1.8184e-07	1.00386e-07	-1.81141
Transcr_HoffmanL2_1	0.345968	0.467374	0.199494	1.35092	0.576626	0.539184	6.23451e-08	8.18076e-08	0.762094
Transcr_Hoffman.extend.500L2_1	0.762095	0.429782	0.176514	0.563948	0.231617	0.0718145	-9.4386e-08	7.82446e-08	-1.20629
TSS_HoffmanL2_1	0.0178321	0.491815	0.152942	27.5803	8.57677	6.18345e-05	1.97009e-06	6.28476e-07	3.13472
TSS_Hoffman.extend.500L2_1	0.0343534	0.310624	0.120655	9.04203	3.51216	0.0119443	-6.80423e-07	3.84172e-07	-1.77114
UTR_3_UCSCL2_1	0.0111859	-0.0047102	0.061532	-0.421083	5.50085	0.797327	-4.18072e-07	4.74101e-07	-0.88182
UTR_3_UCSC.extend.500L2_1	0.0264553	0.0563836	0.0716712	2.13128	2.70915	0.674178	4.60014e-08	2.26546e-07	0.203055
UTR_5_UCSCL2_1	0.00548417	0.0331609	0.0457366	6.04666	8.33974	0.538797	1.00717e-07	5.01854e-07	0.20069
UTR_5_UCSC.extend.500L2_1	0.0268651	0.0873375	0.0725211	3.25097	2.69946	0.400592	-1.19748e-07	2.09079e-07	-0.572742
WeakEnhancer_HoffmanL2_1	0.0209872	0.316402	0.142464	15.076	6.78815	0.0251253	7.007e-07	4.40444e-07	1.59089
WeakEnhancer_Hoffman.extend.500L2_1	0.0887866	0.335638	0.141344	3.78028	1.59195	0.090875	-9.09534e-08	1.56738e-07	-0.58029
GERP.NSL2_1	1.74532	3.24624	0.613412	1.85997	0.351462	0.00445174	3.21871e-08	2.10469e-08	1.5293
GERP.RSsup4L2_1	0.00814993	0.121082	0.0923692	14.8568	11.3337	0.21186	6.66288e-07	7.50077e-07	0.888293
MAFbin1L2_1	0.102357	0.0565214	0.0557792	0.552197	0.544947	0.393981	-3.21703e-08	3.57964e-08	-0.898702
MAFbin2L2_1	0.0998554	0.0288567	0.074349	0.288985	0.744567	0.286871	-4.93021e-08	4.34974e-08	-1.13345
MAFbin3L2_1	0.0996066	0.150679	0.0555846	1.51275	0.558041	0.344688	1.48053e-08	3.4809e-08	0.425331
MAFbin4L2_1	0.100696	0.0432102	0.0624316	0.429116	0.620003	0.338027	-4.62982e-08	3.91552e-08	-1.18243
MAFbin5L2_1	0.0983171	0.0889675	0.0567955	0.904903	0.577677	0.869025	-2.25114e-08	3.65958e-08	-0.615137
MAFbin6L2_1	0.0996422	0.104868	0.0591065	1.05244	0.593187	0.929135	-1.77772e-08	3.80999e-08	-0.466594
MAFbin7L2_1	0.0997338	0.132616	0.0622847	1.3297	0.624509	0.594285	-5.88353e-09	3.85042e-08	-0.152802
MAFbin8L2_1	0.100229	0.160823	0.0619603	1.60455	0.618185	0.312167	7.34773e-09	3.75231e-08	0.195819
MAFbin9L2_1	0.1011	0.094593	0.0638758	0.935638	0.631809	0.918993	-3.42355e-08	3.83712e-08	-0.892219
MAFbin10L2_1	0.0984626	0.138865	0.0572453	1.41033	0.581392	0.465025	-1.54299e-08	3.82984e-08	-0.402887
MAF_Adj_Predicted_Allele_AgeL2_1	3.39244e-06	-0.644783	0.24461	-190065	72104.6	0.0259974	-2.8849e-08	1.93386e-08	-1.49178
MAF_Adj_LLD_AFRL2_1	0.00279647	-0.459299	0.127489	-164.242	45.5893	0.0173995	-2.11955e-09	1.32613e-08	-0.15983
Recomb_Rate_10kbL2_1	1.55242	1.08947	0.632047	0.701787	0.407135	0.421603	-1.05904e-08	5.78814e-09	-1.82967
Nucleotide_Diversity_10kbL2_1	4.6087	4.35253	0.309652	0.944417	0.0671886	0.415352	2.52196e-09	5.02652e-09	0.501732
Backgrd_Selection_StatL2_1	0.17772	0.268437	0.0334368	1.51045	0.188143	6.16441e-05	6.91221e-08	5.52862e-08	1.25026
CpG_Content_50kbL2_1	0.0100519	0.0130717	0.000771089	1.30043	0.076711	1.49946e-05	-4.58864e-07	2.50601e-06	-0.183105
MAF_Adj_ASMCL2_1	-2.34853e-14	-0.32726	0.210375	1.39347e+13	-8.95775e+12	0.0867134	3.21412e-09	1.48872e-08	0.215899
GTEx_eQTL_MaxCPPL2_1	0.0103404	0.0354776	0.0501835	3.43097	4.85315	0.606165	2.64885e-08	4.54783e-07	0.0582444
BLUEPRINT_H3K27acQTL_MaxCPPL2_1	0.0165455	0.310346	0.0768302	18.757	4.64356	1.74003e-06	1.74899e-06	4.51354e-07	3.87498
BLUEPRINT_H3K4me1QTL_MaxCPPL2_1	0.0133725	0.0936112	0.0514126	7.00026	3.84464	0.0980038	-5.44979e-08	4.66966e-07	-0.116706
BLUEPRINT_DNA_methylation_MaxCPPL2_1	0.031731	0.182216	0.0758867	5.74254	2.39157	0.0388031	1.96554e-07	2.79177e-07	0.704048
synonymousL2_1	0.00312003	0.0516026	0.0635514	16.5391	20.3688	0.433479	5.43758e-07	1.31359e-06	0.413948
non_synonymousL2_1	0.00271541	-0.0108151	0.0465306	-3.98285	17.1358	0.77164	-6.95035e-07	1.00055e-06	-0.694653
Conserved_Vertebrate_phastCons46wayL2_1	0.0294361	0.159717	0.12633	5.4259	4.29168	0.287813	2.94058e-08	3.68665e-07	0.079763
Conserved_Vertebrate_phastCons46way.extend.500L2_1	0.406971	0.568626	0.233304	1.39722	0.573271	0.485856	-7.42941e-08	1.20114e-07	-0.61853
Conserved_Mammal_phastCons46wayL2_1	0.0214395	0.164109	0.141686	7.65454	6.60866	0.296231	2.39957e-07	6.95188e-07	0.345169
Conserved_Mammal_phastCons46way.extend.500L2_1	0.33922	0.610283	0.251053	1.79908	0.740089	0.273093	8.35966e-08	1.54901e-07	0.539676
Conserved_Primate_phastCons46wayL2_1	0.0192691	0.121536	0.118308	6.30729	6.1398	0.370424	2.60486e-08	4.47909e-07	0.0581561
Conserved_Primate_phastCons46way.extend.500L2_1	0.175819	0.364405	0.200317	2.07261	1.13933	0.342232	-3.83036e-08	1.24677e-07	-0.307222
BivFlnkL2_1	0.0135494	0.0621158	0.0889528	4.5844	6.56509	0.586581	9.03432e-08	6.0764e-07	0.148679
BivFlnk.extend.500L2_1	0.0311793	0.0339879	0.0942843	1.09008	3.02394	0.976232	-4.08817e-07	3.34504e-07	-1.22216
Disease: sjogren pubmed ID : 34278373 (GCST90014461)
Category	Prop._SNPs	Prop._h2	Prop._h2_std_error	Enrichment	Enrichment_std_error	Enrichment_p	Coefficient	Coefficient_std_error	Coefficient_z-score
L2_0	0.000869462	-0.0328799	0.768022	-37.8164	883.33	0.896532	3.69903e-09	2.33234e-08	0.158598
baseL2_1	1	1	6.84585e-05	1	6.84585e-05	NA	3.06048e-09	3.03813e-09	1.00736
Coding_UCSCL2_1	0.0142749	1.59524	21.775	111.751	1525.4	0.381625	1.82022e-09	2.05307e-08	0.0886587
Coding_UCSC.extend.500L2_1	0.0636618	-2.52099	42.3652	-39.5998	665.473	0.320811	7.09059e-09	4.83331e-09	1.46702
Conserved_LindbladTohL2_1	0.0256851	3.37402	49.5404	131.361	1928.76	0.278298	9.00102e-09	1.96542e-08	0.45797
Conserved_LindbladToh.extend.500L2_1	0.330412	-2.04917	41.163	-6.20187	124.581	0.617029	-2.03669e-09	2.94877e-09	-0.690693
CTCF_HoffmanL2_1	0.0238662	-5.19134	85.1498	-217.519	3567.81	0.122389	3.10704e-08	1.54693e-08	2.00852
CTCF_Hoffman.extend.500L2_1	0.0708357	1.82314	36.3043	25.7376	512.514	0.640164	-1.1941e-08	6.9924e-09	-1.70771
DGF_ENCODEL2_1	0.136006	-1.34784	29.3187	-9.91021	215.57	0.833505	5.00562e-09	7.02366e-09	0.712679
DGF_ENCODE.extend.500L2_1	0.53847	-0.990593	29.111	-1.83964	54.0624	0.764632	-9.83275e-10	3.17567e-09	-0.309628
DHS_peaks_TrynkaL2_1	0.110583	6.32371	94.3348	57.1853	853.069	0.395623	-4.65126e-09	1.09607e-08	-0.424359
DHS_TrynkaL2_1	0.166201	5.80219	84.5303	34.9108	508.604	0.466969	7.10096e-10	9.34196e-09	0.0760115
DHS_Trynka.extend.500L2_1	0.496042	-1.21369	25.1368	-2.44675	50.6747	0.76278	8.40806e-10	3.75273e-09	0.224052
Enhancer_AnderssonL2_1	0.00432768	0.777019	10.498	179.546	2425.79	0.596185	-1.47695e-08	3.36573e-08	-0.43882
Enhancer_Andersson.extend.500L2_1	0.0190351	0.0394136	2.10506	2.07058	110.589	0.990493	4.06581e-09	1.13387e-08	0.358578
Enhancer_HoffmanL2_1	0.0419892	0.223683	4.29033	5.32717	102.177	0.953814	5.80306e-09	1.15918e-08	0.500618
Enhancer_Hoffman.extend.500L2_1	0.0898451	3.22223	50.8455	35.8643	565.923	0.280546	-9.59204e-09	7.50504e-09	-1.27808
FetalDHS_TrynkaL2_1	0.0839308	6.86084	107.029	81.744	1275.2	0.279025	-5.80008e-09	1.11235e-08	-0.521425
FetalDHS_Trynka.extend.500L2_1	0.283362	1.95565	23.973	6.90161	84.6022	0.772092	-8.11485e-10	4.10689e-09	-0.197591
H3K27ac_HniszL2_1	0.389076	2.79444	33.9681	7.18226	87.3046	0.350208	-8.86645e-09	7.69149e-09	-1.15276
H3K27ac_Hnisz.extend.500L2_1	0.420486	0.123071	9.71198	0.292687	23.097	0.925649	7.1927e-09	7.9065e-09	0.90972
H3K27ac_PGC2L2_1	0.268778	-3.521	55.7139	-13.1	207.286	0.385739	6.06694e-09	7.10847e-09	0.853481
H3K27ac_PGC2.extend.500L2_1	0.335206	-0.20916	11.644	-0.623973	34.7368	0.882359	-4.63098e-09	6.38086e-09	-0.725762
H3K4me1_peaks_TrynkaL2_1	0.169823	0.701362	11.1544	4.12997	65.6825	0.937969	-7.95199e-10	5.58015e-09	-0.142505
H3K4me1_TrynkaL2_1	0.423685	-9.30498	151.348	-21.9621	357.218	0.0840526	6.43681e-09	4.65835e-09	1.38178
H3K4me1_Trynka.extend.500L2_1	0.605819	-2.12499	39.9967	-3.50763	66.0209	0.479835	-2.38091e-09	3.35998e-09	-0.708607
H3K4me3_peaks_TrynkaL2_1	0.0416488	6.47377	104.329	155.437	2504.96	0.134828	-1.46845e-08	1.09024e-08	-1.3469
H3K4me3_TrynkaL2_1	0.133011	4.26466	73.3708	32.0626	551.616	0.303309	-4.7405e-09	6.22043e-09	-0.762086
H3K4me3_Trynka.extend.500L2_1	0.255139	-6.40624	108.21	-25.1088	424.12	0.127185	6.9716e-09	4.41513e-09	1.57903
H3K9ac_peaks_TrynkaL2_1	0.0384595	2.60384	37.7732	67.7035	982.157	0.546958	-2.13999e-09	1.16941e-08	-0.182997
H3K9ac_TrynkaL2_1	0.125413	3.00452	43.5722	23.957	347.43	0.49249	-3.04522e-09	6.9834e-09	-0.436066
H3K9ac_Trynka.extend.500L2_1	0.229855	-1.24918	34.0193	-5.43466	148.003	0.702997	4.08681e-10	4.82947e-09	0.0846223
Intron_UCSCL2_1	0.387473	-4.49619	74.7248	-11.6039	192.852	0.0140471	1.85205e-08	1.98239e-08	0.934252
Intron_UCSC.extend.500L2_1	0.396796	-1.35105	26.9469	-3.40489	67.9111	0.300325	-1.73951e-08	1.98869e-08	-0.874698
PromoterFlanking_HoffmanL2_1	0.00830845	1.14766	15.9891	138.132	1924.44	0.494671	-2.05424e-08	2.07433e-08	-0.990315
PromoterFlanking_Hoffman.extend.500L2_1	0.0331865	-2.38928	38.7208	-71.9955	1166.76	0.412146	1.14534e-08	1.09932e-08	1.04186
Promoter_UCSCL2_1	0.0463455	1.10419	18.1181	23.8252	390.936	0.716234	-1.37619e-08	2.14082e-08	-0.642834
Promoter_UCSC.extend.500L2_1	0.0569346	-0.78442	14.7434	-13.7776	258.953	0.712972	1.3522e-08	1.83407e-08	0.737271
Repressed_HoffmanL2_1	0.460873	-4.67512	91.2046	-10.144	197.895	0.35107	3.47757e-09	2.79085e-09	1.24606
Repressed_Hoffman.extend.500L2_1	0.718511	2.20208	25.6676	3.06478	35.7233	0.548262	-2.4221e-09	2.63085e-09	-0.920653
SuperEnhancer_HniszL2_1	0.16721	-0.167464	5.39619	-1.00152	32.272	0.823842	3.63143e-08	2.79506e-08	1.29923
SuperEnhancer_Hnisz.extend.500L2_1	0.170383	1.16123	15.0369	6.8154	88.2537	0.523973	-3.58106e-08	2.76787e-08	-1.2938
TFBS_ENCODEL2_1	0.131228	2.29944	35.2121	17.5225	268.327	0.724489	-2.58565e-09	6.95781e-09	-0.371618
TFBS_ENCODE.extend.500L2_1	0.341215	0.984661	17.2047	2.88575	50.4221	0.909286	4.34208e-11	3.9542e-09	0.0109809
Transcr_HoffmanL2_1	0.345968	5.93126	101.902	17.144	294.543	0.268026	-4.31204e-10	2.75802e-09	-0.156345
Transcr_Hoffman.extend.500L2_1	0.762095	4.71143	64.1325	6.1822	84.1528	0.247793	-1.2792e-09	2.14227e-09	-0.597123
TSS_HoffmanL2_1	0.0178321	-0.52493	10.702	-29.4374	600.156	0.809222	1.2028e-08	1.92895e-08	0.623553
TSS_Hoffman.extend.500L2_1	0.0343534	-0.112893	2.93759	-3.28622	85.5109	0.942725	-2.67607e-09	1.29611e-08	-0.20647
UTR_3_UCSCL2_1	0.0111859	-1.98233	29.2304	-177.217	2613.14	0.153872	1.93995e-08	1.81032e-08	1.0716
UTR_3_UCSC.extend.500L2_1	0.0264553	-1.26211	19.4967	-47.7074	736.968	0.422974	-5.56101e-09	7.64774e-09	-0.727143
UTR_5_UCSCL2_1	0.00548417	1.31092	18.4943	239.038	3372.31	0.184437	-5.41928e-09	1.63849e-08	-0.330749
UTR_5_UCSC.extend.500L2_1	0.0268651	2.50047	41.7825	93.075	1555.27	0.184538	-8.90325e-09	6.12202e-09	-1.4543
WeakEnhancer_HoffmanL2_1	0.0209872	3.46818	53.8275	165.252	2564.78	0.231618	-1.84607e-08	1.35501e-08	-1.3624
WeakEnhancer_Hoffman.extend.500L2_1	0.0887866	-4.58616	71.1801	-51.6538	801.699	0.141574	1.06515e-08	5.32771e-09	1.99926
GERP.NSL2_1	1.74532	16.2006	230.274	9.28233	131.938	0.25873	-8.41646e-10	6.13725e-10	-1.37137
GERP.RSsup4L2_1	0.00814993	0.762836	10.5879	93.6004	1299.14	0.70331	9.70236e-09	2.40655e-08	0.403165
MAFbin1L2_1	0.102357	2.15041	32.8284	21.0089	320.723	0.0842212	-2.1659e-09	1.27107e-09	-1.70399
MAFbin2L2_1	0.0998554	-1.50316	22.9006	-15.0534	229.338	0.198731	6.41019e-10	1.29677e-09	0.494321
MAFbin3L2_1	0.0996066	1.96993	29.5572	19.7771	296.739	0.13267	-2.07662e-09	1.34241e-09	-1.54694
MAFbin4L2_1	0.100696	-0.849275	17.7448	-8.43408	176.222	0.515616	1.22919e-10	1.32611e-09	0.0926916
MAFbin5L2_1	0.0983171	2.49572	36.9696	25.3844	376.024	0.0605248	-2.49214e-09	1.26803e-09	-1.96536
MAFbin6L2_1	0.0996422	-4.26177	68.2804	-42.7707	685.255	0.0112219	2.75333e-09	1.49668e-09	1.83963
MAFbin7L2_1	0.0997338	1.33033	19.7273	13.3388	197.8	0.385346	-1.55596e-09	1.27561e-09	-1.21978
MAFbin8L2_1	0.100229	-1.76702	28.8602	-17.6297	287.942	0.171	8.21863e-10	1.28474e-09	0.639709
MAFbin9L2_1	0.1011	3.64963	55.5639	36.0992	549.594	0.00325899	-3.31401e-09	1.10091e-09	-3.01025
MAFbin10L2_1	0.0984626	-2.2148	37.0036	-22.4938	375.813	0.0851057	1.22604e-09	1.33374e-09	0.919252
MAF_Adj_Predicted_Allele_AgeL2_1	3.39244e-06	-4.89482	71.5737	-1.44286e+06	2.1098e+07	0.466685	5.08494e-10	6.97333e-10	0.729198
MAF_Adj_LLD_AFRL2_1	0.00279647	0.583478	17.3615	208.648	6208.35	0.885485	-1.29591e-10	3.91191e-10	-0.331272
Recomb_Rate_10kbL2_1	1.55242	-10.2359	212.392	-6.59348	136.813	0.503163	1.84919e-10	2.51231e-10	0.73605
Nucleotide_Diversity_10kbL2_1	4.6087	8.06016	33.433	1.7489	7.25433	0.700408	-2.24724e-11	1.78138e-10	-0.126151
Backgrd_Selection_StatL2_1	0.17772	-0.184223	4.98881	-1.03659	28.0712	0.38591	-3.68061e-10	1.02001e-09	-0.360841
CpG_Content_50kbL2_1	0.0100519	0.0183522	0.0894017	1.82575	8.89403	0.642605	-1.47242e-07	8.45796e-08	-1.74087
MAF_Adj_ASMCL2_1	-2.34853e-14	1.53701	22.0116	-6.54455e+13	-937252483479896	0.747086	-1.34841e-10	5.38249e-10	-0.250518
GTEx_eQTL_MaxCPPL2_1	0.0103404	-0.176098	5.3144	-17.0301	513.945	0.859395	2.68037e-09	1.39123e-08	0.192662
BLUEPRINT_H3K27acQTL_MaxCPPL2_1	0.0165455	-0.382083	8.01524	-23.0928	484.435	0.748614	7.39397e-09	1.29659e-08	0.570263
BLUEPRINT_H3K4me1QTL_MaxCPPL2_1	0.0133725	0.82142	13.5992	61.4259	1016.95	0.421549	-1.08967e-08	1.35342e-08	-0.805124
BLUEPRINT_DNA_methylation_MaxCPPL2_1	0.031731	0.762148	10.63	24.0191	335.005	0.649946	-3.51484e-09	8.48171e-09	-0.414402
synonymousL2_1	0.00312003	-0.302791	7.16032	-97.0475	2294.95	0.824043	2.38263e-08	4.26774e-08	0.558289
non_synonymousL2_1	0.00271541	3.15139	50.0867	1160.56	18445.4	0.00187875	-7.98036e-08	3.47616e-08	-2.29574
Conserved_Vertebrate_phastCons46wayL2_1	0.0294361	1.93587	26.7813	65.7653	909.813	0.571612	2.39321e-08	2.1141e-08	1.13202
Conserved_Vertebrate_phastCons46way.extend.500L2_1	0.406971	-0.515709	20.6693	-1.26719	50.7882	0.872241	-7.86452e-09	5.2108e-09	-1.50927
Conserved_Mammal_phastCons46wayL2_1	0.0214395	5.53981	85.8099	258.393	4002.43	0.0643119	-4.48336e-08	3.05061e-08	-1.46966
Conserved_Mammal_phastCons46way.extend.500L2_1	0.33922	-6.92225	120.935	-20.4064	356.51	0.160246	1.08063e-08	5.71002e-09	1.89251
Conserved_Primate_phastCons46wayL2_1	0.0192691	3.78931	54.559	196.653	2831.43	0.214204	-1.00414e-08	1.75101e-08	-0.573461
Conserved_Primate_phastCons46way.extend.500L2_1	0.175819	-6.31635	107.818	-35.9252	613.234	0.116609	5.25845e-09	3.75821e-09	1.39919
BivFlnkL2_1	0.0135494	-3.25357	52.3216	-240.127	3861.55	0.0727244	3.62643e-08	1.97812e-08	1.83328
BivFlnk.extend.500L2_1	0.0311793	-1.43419	27.0453	-45.998	867.412	0.504455	-6.17598e-09	1.18083e-08	-0.523019
Disease: Ulcerative_Colitis pubmed ID: 26192919
Category	Prop._SNPs	Prop._h2	Prop._h2_std_error	Enrichment	Enrichment_std_error	Enrichment_p	Coefficient	Coefficient_std_error	Coefficient_z-score
L2_0	0.000869462	0.00881389	0.0132363	10.1372	15.2236	0.543092	1.20654e-06	2.23803e-06	0.539108
baseL2_1	1	1	1.80141e-07	1	1.80141e-07	NA	8.15566e-08	2.803e-07	0.290962
Coding_UCSCL2_1	0.0142749	0.173406	0.102823	12.1476	7.20304	0.110193	3.95273e-06	1.70596e-06	2.31701
Coding_UCSC.extend.500L2_1	0.0636618	0.231997	0.122482	3.64422	1.92395	0.144286	5.5644e-08	4.20978e-07	0.132178
Conserved_LindbladTohL2_1	0.0256851	0.0260998	0.175954	1.01615	6.85043	0.998103	9.57891e-07	2.74056e-06	0.349524
Conserved_LindbladToh.extend.500L2_1	0.330412	0.591443	0.225309	1.79001	0.681903	0.232122	1.95265e-07	2.44937e-07	0.797206
CTCF_HoffmanL2_1	0.0238662	-0.0377781	0.130079	-1.58291	5.45035	0.634905	-4.06134e-07	1.19139e-06	-0.34089
CTCF_Hoffman.extend.500L2_1	0.0708357	-0.0357261	0.161815	-0.504351	2.28437	0.506483	-4.45115e-07	6.46509e-07	-0.68849
DGF_ENCODEL2_1	0.136006	1.27783	0.356526	9.39539	2.6214	0.000931659	2.33313e-06	7.05725e-07	3.306
DGF_ENCODE.extend.500L2_1	0.53847	0.94049	0.263218	1.7466	0.488825	0.108857	-2.95645e-07	2.77527e-07	-1.06528
DHS_peaks_TrynkaL2_1	0.110583	-0.0219012	0.299828	-0.198052	2.71135	0.662271	-3.52587e-07	1.03081e-06	-0.34205
DHS_TrynkaL2_1	0.166201	-0.276983	0.346093	-1.66656	2.08238	0.211577	-1.80595e-06	9.53539e-07	-1.89394
DHS_Trynka.extend.500L2_1	0.496042	0.796407	0.293981	1.60552	0.592652	0.298653	2.01335e-07	3.40708e-07	0.59093
Enhancer_AnderssonL2_1	0.00432768	0.0756265	0.0526327	17.4751	12.1619	0.152273	1.32267e-07	2.22767e-06	0.0593744
Enhancer_Andersson.extend.500L2_1	0.0190351	0.307919	0.10423	16.1764	5.47566	0.000693269	2.14247e-06	9.53724e-07	2.24643
Enhancer_HoffmanL2_1	0.0419892	0.181859	0.155128	4.3311	3.69449	0.346025	2.4393e-07	1.09087e-06	0.223611
Enhancer_Hoffman.extend.500L2_1	0.0898451	0.334272	0.159069	3.72053	1.77048	0.089986	1.36032e-08	6.0852e-07	0.0223545
FetalDHS_TrynkaL2_1	0.0839308	0.00967335	0.267003	0.115254	3.18123	0.788308	5.49429e-07	8.46198e-07	0.649291
FetalDHS_Trynka.extend.500L2_1	0.283362	0.623926	0.266814	2.20187	0.941602	0.178559	2.40707e-07	2.88978e-07	0.832961
H3K27ac_HniszL2_1	0.389076	0.822083	0.161663	2.11291	0.415505	0.00283612	-2.99747e-07	8.67754e-07	-0.345429
H3K27ac_Hnisz.extend.500L2_1	0.420486	0.915001	0.168637	2.17605	0.401053	0.00317351	3.46613e-07	8.60139e-07	0.402974
H3K27ac_PGC2L2_1	0.268778	0.640867	0.239273	2.38437	0.890226	0.104498	-3.74446e-08	6.34254e-07	-0.0590372
H3K27ac_PGC2.extend.500L2_1	0.335206	0.706302	0.222913	2.10707	0.665002	0.0678623	-1.13378e-07	5.8497e-07	-0.193818
H3K4me1_peaks_TrynkaL2_1	0.169823	0.219209	0.243162	1.29081	1.43186	0.839029	-3.62493e-07	4.16655e-07	-0.870007
H3K4me1_TrynkaL2_1	0.423685	0.938521	0.350269	2.21514	0.826722	0.110625	2.42951e-07	4.84094e-07	0.501867
H3K4me1_Trynka.extend.500L2_1	0.605819	0.927222	0.15165	1.53053	0.250323	0.0358458	-1.08031e-07	2.73791e-07	-0.394575
H3K4me3_peaks_TrynkaL2_1	0.0416488	-0.173643	0.186877	-4.16923	4.48696	0.236963	-1.4228e-06	9.16955e-07	-1.55166
H3K4me3_TrynkaL2_1	0.133011	0.493362	0.208827	3.70919	1.57001	0.0573745	6.56958e-07	7.05616e-07	0.931042
H3K4me3_Trynka.extend.500L2_1	0.255139	0.626125	0.220642	2.45405	0.864791	0.0699481	-1.13064e-07	3.98544e-07	-0.283692
H3K9ac_peaks_TrynkaL2_1	0.0384595	-0.0497845	0.200709	-1.29447	5.21873	0.658527	-6.83722e-07	1.21859e-06	-0.561075
H3K9ac_TrynkaL2_1	0.125413	0.536167	0.269757	4.27522	2.15095	0.113013	6.45625e-07	1.00287e-06	0.643775
H3K9ac_Trynka.extend.500L2_1	0.229855	0.687579	0.220381	2.99136	0.958783	0.0268068	-8.17315e-09	5.16438e-07	-0.015826
Intron_UCSCL2_1	0.387473	0.308792	0.0968372	0.796937	0.24992	0.415089	-6.11013e-07	1.51267e-06	-0.403932
Intron_UCSC.extend.500L2_1	0.396796	0.388756	0.0819245	0.979738	0.206465	0.921106	4.84475e-07	1.50447e-06	0.322024
PromoterFlanking_HoffmanL2_1	0.00830845	0.0818121	0.0959722	9.84685	11.5512	0.442429	1.63767e-06	2.16513e-06	0.756388
PromoterFlanking_Hoffman.extend.500L2_1	0.0331865	0.00209358	0.132052	0.0630852	3.97908	0.811198	-1.07027e-06	9.3927e-07	-1.13947
Promoter_UCSCL2_1	0.0463455	0.130599	0.149995	2.81794	3.23644	0.570734	9.77605e-07	1.76992e-06	0.552344
Promoter_UCSC.extend.500L2_1	0.0569346	0.108045	0.108806	1.89771	1.91107	0.636941	-7.03395e-07	1.38496e-06	-0.507882
Repressed_HoffmanL2_1	0.460873	-0.164841	0.305375	-0.357671	0.662601	0.0259706	-4.21423e-07	2.5909e-07	-1.62655
Repressed_Hoffman.extend.500L2_1	0.718511	0.409181	0.11998	0.569486	0.166984	0.00184145	2.79148e-07	2.04967e-07	1.36192
SuperEnhancer_HniszL2_1	0.16721	0.48876	0.0974864	2.92304	0.583018	6.44125e-05	-5.20885e-07	2.63221e-06	-0.197889
SuperEnhancer_Hnisz.extend.500L2_1	0.170383	0.509137	0.0975862	2.98819	0.572746	1.78267e-05	5.48599e-07	2.6333e-06	0.208331
TFBS_ENCODEL2_1	0.131228	0.319764	0.261158	2.4367	1.9901	0.457877	-1.77211e-07	5.08298e-07	-0.348636
TFBS_ENCODE.extend.500L2_1	0.341215	0.996653	0.288367	2.9209	0.845121	0.0139693	4.46183e-07	3.22591e-07	1.38312
Transcr_HoffmanL2_1	0.345968	0.658875	0.252988	1.90444	0.731248	0.206964	-7.81714e-08	2.4829e-07	-0.314839
Transcr_Hoffman.extend.500L2_1	0.762095	0.775495	0.173864	1.01758	0.228139	0.93844	-5.0395e-08	1.94486e-07	-0.259119
TSS_HoffmanL2_1	0.0178321	-0.0757092	0.0935554	-4.24567	5.24646	0.313503	-2.32246e-06	2.44838e-06	-0.94857
TSS_Hoffman.extend.500L2_1	0.0343534	0.128918	0.157393	3.75271	4.58159	0.541662	1.18086e-06	2.11041e-06	0.559538
UTR_3_UCSCL2_1	0.0111859	0.039834	0.0693603	3.56109	6.20068	0.679304	-3.12253e-06	1.3563e-06	-2.30224
UTR_3_UCSC.extend.500L2_1	0.0264553	0.160215	0.0829472	6.05606	3.13538	0.0869698	8.58382e-07	7.69082e-07	1.11611
UTR_5_UCSCL2_1	0.00548417	-0.0279527	0.0422047	-5.09697	7.69573	0.424518	-1.86432e-06	1.59447e-06	-1.16924
UTR_5_UCSC.extend.500L2_1	0.0268651	-0.0571537	0.0743887	-2.12744	2.76898	0.261695	-5.37917e-07	6.02215e-07	-0.893231
WeakEnhancer_HoffmanL2_1	0.0209872	0.172359	0.124742	8.21256	5.94374	0.217631	1.3242e-06	1.28311e-06	1.03202
WeakEnhancer_Hoffman.extend.500L2_1	0.0887866	0.123264	0.127224	1.38832	1.43292	0.788881	-6.43941e-07	5.03641e-07	-1.27857
GERP.NSL2_1	1.74532	2.21787	0.632276	1.27075	0.36227	0.441202	7.06467e-09	6.20178e-08	0.113914
GERP.RSsup4L2_1	0.00814993	0.040284	0.0923026	4.94287	11.3256	0.722391	1.26434e-06	2.05801e-06	0.61435
MAFbin1L2_1	0.102357	0.0504351	0.062998	0.492736	0.615472	0.388147	1.5286e-07	9.97029e-08	1.53316
MAFbin2L2_1	0.0998554	-0.110349	0.0745622	-1.10509	0.746702	0.0010103	-9.24768e-08	9.55692e-08	-0.967643
MAFbin3L2_1	0.0996066	0.0616371	0.0684658	0.618805	0.687362	0.574046	1.69142e-07	1.04344e-07	1.621
MAFbin4L2_1	0.100696	0.220352	0.0758853	2.18829	0.75361	0.130057	3.98328e-07	1.18402e-07	3.36419
MAFbin5L2_1	0.0983171	-0.055736	0.0773486	-0.5669	0.786725	0.037624	-1.15639e-08	1.11683e-07	-0.103542
MAFbin6L2_1	0.0996422	-0.00139394	0.0910556	-0.0139895	0.913826	0.269432	6.46103e-08	1.51205e-07	0.427302
MAFbin7L2_1	0.0997338	0.319148	0.187059	3.2	1.87559	0.228126	5.416e-07	2.74183e-07	1.97532
MAFbin8L2_1	0.100229	0.0839583	0.106105	0.837662	1.05862	0.878052	1.84029e-07	1.69802e-07	1.08378
MAFbin9L2_1	0.1011	0.224347	0.138178	2.21906	1.36675	0.354807	3.87473e-07	2.01569e-07	1.92229
MAFbin10L2_1	0.0984626	0.207602	0.109528	2.10844	1.11239	0.306393	3.66402e-07	1.84745e-07	1.98328
MAF_Adj_Predicted_Allele_AgeL2_1	3.39244e-06	-0.625935	0.370553	-184509	109229	0.110683	-4.78954e-08	7.38253e-08	-0.648767
MAF_Adj_LLD_AFRL2_1	0.00279647	-0.785542	0.176521	-280.905	63.1225	0.00125044	-7.8926e-08	4.6368e-08	-1.70217
Recomb_Rate_10kbL2_1	1.55242	1.14673	0.689384	0.73867	0.444069	0.529404	-2.8851e-08	1.71719e-08	-1.68013
Nucleotide_Diversity_10kbL2_1	4.6087	2.58828	0.599522	0.561608	0.130085	0.000393919	-3.47817e-08	2.14009e-08	-1.62525
Backgrd_Selection_StatL2_1	0.17772	0.260381	0.0316234	1.46512	0.17794	0.000305495	1.029e-07	1.55619e-07	0.661227
CpG_Content_50kbL2_1	0.0100519	0.013849	0.000807761	1.37776	0.0803592	1.29382e-06	-4.20162e-06	8.29035e-06	-0.506809
MAF_Adj_ASMCL2_1	-2.34853e-14	-0.736388	0.269942	3.13553e+13	-1.14941e+13	0.00256863	-3.99708e-08	4.93326e-08	-0.810232
GTEx_eQTL_MaxCPPL2_1	0.0103404	0.0444467	0.0478727	4.29835	4.62967	0.46536	4.01593e-07	1.20128e-06	0.334305
BLUEPRINT_H3K27acQTL_MaxCPPL2_1	0.0165455	0.0679439	0.0708644	4.10648	4.28299	0.457143	5.02772e-08	1.43301e-06	0.0350851
BLUEPRINT_H3K4me1QTL_MaxCPPL2_1	0.0133725	0.103705	0.0564548	7.75505	4.2217	0.0963952	1.60947e-06	1.45872e-06	1.10334
BLUEPRINT_DNA_methylation_MaxCPPL2_1	0.031731	0.0890659	0.0698133	2.80691	2.20016	0.422254	-6.74689e-08	7.32438e-07	-0.0921155
synonymousL2_1	0.00312003	0.0656356	0.0638245	21.0368	20.4564	0.316962	-5.61269e-07	3.29592e-06	-0.170292
non_synonymousL2_1	0.00271541	1.2338e-05	0.0472325	0.0045437	17.3942	0.954256	-4.03754e-06	2.86533e-06	-1.4091
Conserved_Vertebrate_phastCons46wayL2_1	0.0294361	0.110299	0.195594	3.74707	6.64472	0.677559	2.74761e-06	2.03491e-06	1.35024
Conserved_Vertebrate_phastCons46way.extend.500L2_1	0.406971	0.56831	0.246343	1.39644	0.605308	0.507594	-2.81026e-07	4.78855e-07	-0.586872
Conserved_Mammal_phastCons46wayL2_1	0.0214395	-0.127117	0.140936	-5.92912	6.57365	0.297547	-4.77788e-06	2.84959e-06	-1.67669
Conserved_Mammal_phastCons46way.extend.500L2_1	0.33922	0.519803	0.298515	1.53235	0.880006	0.533183	1.8492e-07	6.14464e-07	0.300946
Conserved_Primate_phastCons46wayL2_1	0.0192691	-0.0341027	0.146426	-1.76981	7.59901	0.713667	-4.57796e-07	1.72083e-06	-0.266032
Conserved_Primate_phastCons46way.extend.500L2_1	0.175819	0.210255	0.21451	1.19586	1.22006	0.871116	-1.23128e-07	3.79994e-07	-0.324026
BivFlnkL2_1	0.0135494	-0.0288469	0.0672253	-2.12902	4.9615	0.525129	-1.0027e-06	1.18124e-06	-0.848853
BivFlnk.extend.500L2_1	0.0311793	0.0844679	0.107351	2.7091	3.44303	0.613387	3.5296e-07	8.49986e-07	0.415253
Disease: T1D pubmed ID : 34278373 (GCST90014465)
Category	Prop._SNPs	Prop._h2	Prop._h2_std_error	Enrichment	Enrichment_std_error	Enrichment_p	Coefficient	Coefficient_std_error	Coefficient_z-score
L2_0	0.000869462	0.00844688	0.0133515	9.71507	15.3561	0.547735	9.72655e-09	1.9724e-08	0.493133
baseL2_1	1	1	0	1	0	NA	1.39537e-09	2.87099e-09	0.486024
Coding_UCSCL2_1	0.0142749	0.0200505	0.112887	1.4046	7.90808	0.9587	-2.64315e-09	2.36928e-08	-0.11156
Coding_UCSC.extend.500L2_1	0.0636618	0.278274	0.137002	4.37113	2.15202	0.101619	6.8984e-09	6.07105e-09	1.13628
Conserved_LindbladTohL2_1	0.0256851	0.270937	0.224331	10.5484	8.7339	0.25431	3.51595e-09	2.16331e-08	0.162526
Conserved_LindbladToh.extend.500L2_1	0.330412	0.666328	0.252385	2.01666	0.763847	0.20299	1.01502e-09	2.66625e-09	0.380693
CTCF_HoffmanL2_1	0.0238662	-0.249918	0.217007	-10.4716	9.09267	0.167645	-2.98977e-08	1.71254e-08	-1.74581
CTCF_Hoffman.extend.500L2_1	0.0708357	0.31792	0.217854	4.48813	3.07549	0.235811	1.56419e-08	7.48775e-09	2.089
DGF_ENCODEL2_1	0.136006	0.123969	0.463132	0.911501	3.40524	0.979163	2.93279e-09	7.41161e-09	0.395702
DGF_ENCODE.extend.500L2_1	0.53847	0.695973	0.31271	1.2925	0.580739	0.615385	2.3822e-10	3.16337e-09	0.0753056
DHS_peaks_TrynkaL2_1	0.110583	-0.24845	0.4664	-2.24673	4.21765	0.408216	-7.11163e-09	1.21582e-08	-0.584926
DHS_TrynkaL2_1	0.166201	-0.155426	0.506606	-0.935171	3.04816	0.499358	-4.74076e-10	9.7289e-09	-0.0487286
DHS_Trynka.extend.500L2_1	0.496042	0.402147	0.35238	0.810712	0.710382	0.78457	-2.96756e-09	4.15711e-09	-0.713853
Enhancer_AnderssonL2_1	0.00432768	0.045274	0.0788492	10.4615	18.2197	0.60278	1.07368e-08	3.21114e-08	0.334362
Enhancer_Andersson.extend.500L2_1	0.0190351	0.10156	0.114574	5.33544	6.01911	0.468598	4.12037e-09	1.18149e-08	0.348743
Enhancer_HoffmanL2_1	0.0419892	-0.346258	0.248275	-8.24636	5.91283	0.0705071	-3.32545e-08	1.35493e-08	-2.45433
Enhancer_Hoffman.extend.500L2_1	0.0898451	0.425813	0.253943	4.73941	2.82645	0.138693	1.80632e-08	9.08392e-09	1.98848
FetalDHS_TrynkaL2_1	0.0839308	-0.0375834	0.371494	-0.44779	4.42619	0.736599	1.47466e-09	1.1843e-08	0.124518
FetalDHS_Trynka.extend.500L2_1	0.283362	0.425315	0.386415	1.50096	1.36368	0.71445	1.63556e-09	5.12255e-09	0.319285
H3K27ac_HniszL2_1	0.389076	0.791664	0.192638	2.03473	0.495118	0.0276164	1.52583e-08	1.05004e-08	1.45311
H3K27ac_Hnisz.extend.500L2_1	0.420486	0.475965	0.213649	1.13194	0.5081	0.795652	-1.74438e-08	1.07192e-08	-1.62734
H3K27ac_PGC2L2_1	0.268778	0.859621	0.325491	3.19826	1.211	0.0522533	1.97124e-09	8.32917e-09	0.236667
H3K27ac_PGC2.extend.500L2_1	0.335206	0.985885	0.281138	2.94113	0.838701	0.00549703	3.14354e-09	7.11748e-09	0.441665
H3K4me1_peaks_TrynkaL2_1	0.169823	-0.489386	0.471404	-2.88175	2.77586	0.121188	-1.16265e-08	6.13158e-09	-1.89617
H3K4me1_TrynkaL2_1	0.423685	1.09887	0.394277	2.5936	0.93059	0.0876575	8.35467e-09	5.42025e-09	1.54138
H3K4me1_Trynka.extend.500L2_1	0.605819	0.953314	0.238532	1.57359	0.393735	0.104846	-1.03604e-09	3.68587e-09	-0.281083
H3K4me3_peaks_TrynkaL2_1	0.0416488	-0.175023	0.280382	-4.20235	6.73205	0.433662	-5.752e-09	1.24128e-08	-0.463391
H3K4me3_TrynkaL2_1	0.133011	-0.0842904	0.265561	-0.633712	1.99654	0.402259	-8.67477e-09	6.73286e-09	-1.28842
H3K4me3_Trynka.extend.500L2_1	0.255139	0.653128	0.268782	2.55989	1.05347	0.11437	5.74922e-09	4.67398e-09	1.23005
H3K9ac_peaks_TrynkaL2_1	0.0384595	-0.16107	0.280502	-4.18805	7.29344	0.474288	-1.04336e-08	1.51023e-08	-0.690861
H3K9ac_TrynkaL2_1	0.125413	0.371052	0.287212	2.95864	2.29013	0.395219	9.46017e-09	9.80014e-09	0.96531
H3K9ac_Trynka.extend.500L2_1	0.229855	0.456145	0.247536	1.98449	1.07692	0.350727	-4.38878e-09	5.00014e-09	-0.877732
Intron_UCSCL2_1	0.387473	0.64226	0.149143	1.65756	0.384913	0.0676667	1.88592e-08	2.69891e-08	0.698769
Intron_UCSC.extend.500L2_1	0.396796	0.57507	0.117479	1.44928	0.29607	0.0813016	-1.86693e-08	2.6943e-08	-0.692919
PromoterFlanking_HoffmanL2_1	0.00830845	-0.0515909	0.113884	-6.20945	13.707	0.58688	-1.02171e-08	2.3999e-08	-0.425732
PromoterFlanking_Hoffman.extend.500L2_1	0.0331865	0.00019964	0.148472	0.00601571	4.47386	0.822085	-3.97905e-09	1.05459e-08	-0.377308
Promoter_UCSCL2_1	0.0463455	0.225567	0.183986	4.86708	3.96988	0.322939	2.09798e-08	2.49435e-08	0.841092
Promoter_UCSC.extend.500L2_1	0.0569346	0.104169	0.125412	1.82962	2.20273	0.708478	-1.89896e-08	2.05904e-08	-0.922254
Repressed_HoffmanL2_1	0.460873	0.466934	0.38033	1.01315	0.825237	0.987254	1.33547e-09	3.13156e-09	0.426454
Repressed_Hoffman.extend.500L2_1	0.718511	0.259517	0.184584	0.361188	0.256898	0.00169297	-3.07476e-09	3.0555e-09	-1.0063
SuperEnhancer_HniszL2_1	0.16721	0.410974	0.122183	2.45783	0.730718	0.0345436	3.58003e-08	3.3433e-08	1.07081
SuperEnhancer_Hnisz.extend.500L2_1	0.170383	0.325363	0.09784	1.9096	0.574236	0.118624	-3.67786e-08	3.30531e-08	-1.11271
TFBS_ENCODEL2_1	0.131228	0.0117059	0.350895	0.0892029	2.67393	0.729282	4.52868e-10	6.83009e-09	0.0663048
TFBS_ENCODE.extend.500L2_1	0.341215	0.456917	0.337705	1.33909	0.989714	0.731618	-1.23761e-09	3.78122e-09	-0.327305
Transcr_HoffmanL2_1	0.345968	0.340427	0.371345	0.983985	1.07335	0.98791	-8.76121e-10	3.3622e-09	-0.260579
Transcr_Hoffman.extend.500L2_1	0.762095	0.693166	0.198931	0.909552	0.261032	0.724443	-1.02157e-10	2.31192e-09	-0.0441872
TSS_HoffmanL2_1	0.0178321	0.187095	0.171654	10.4921	9.62612	0.261887	7.80394e-09	2.44161e-08	0.319623
TSS_Hoffman.extend.500L2_1	0.0343534	0.26982	0.165209	7.85423	4.8091	0.116955	7.01891e-09	1.53087e-08	0.458493
UTR_3_UCSCL2_1	0.0111859	0.0951188	0.0967061	8.50345	8.64535	0.363211	1.83656e-08	2.52879e-08	0.72626
UTR_3_UCSC.extend.500L2_1	0.0264553	0.0437828	0.0975043	1.65498	3.68563	0.858346	-1.07359e-08	9.26805e-09	-1.15838
UTR_5_UCSCL2_1	0.00548417	0.0499029	0.0684645	9.09945	12.484	0.507565	1.56824e-08	2.47933e-08	0.632525
UTR_5_UCSC.extend.500L2_1	0.0268651	0.0843727	0.104445	3.14061	3.88775	0.575898	-5.91169e-09	9.75458e-09	-0.606043
WeakEnhancer_HoffmanL2_1	0.0209872	0.199062	0.275644	9.48492	13.1339	0.483355	1.84158e-08	2.15288e-08	0.855407
WeakEnhancer_Hoffman.extend.500L2_1	0.0887866	0.0744877	0.224609	0.838952	2.52976	0.948538	-5.84292e-09	6.28397e-09	-0.929813
GERP.NSL2_1	1.74532	2.24539	0.769005	1.28652	0.440611	0.510268	-1.92046e-10	7.30241e-10	-0.26299
GERP.RSsup4L2_1	0.00814993	-0.0754508	0.154728	-9.25785	18.9853	0.582082	-3.39498e-08	3.03104e-08	-1.12007
MAFbin1L2_1	0.102357	0.115071	0.0760251	1.12421	0.742742	0.867719	1.89968e-09	1.23605e-09	1.53689
[truncated: 1,454 more rows]

## Sheet: iQTL_eQTL_CD4T
S-LDSC based heritability enrichment for the IQTLs which are also eQTLs, not in CD4 Naïve but in other CD4 T cell subsets
[truncated: 3,026 more rows]

[truncated: 3 more sheets: iQTL_not_eQTL, eQTL, Summary]
