# Supplementary material for: Identifying genetic variants associated with chromatin looping and genome function
Source: Nat Commun. 2024 Sep 18;15:8174. doi: 10.1038/s41467-024-52296-4 (PMC11408621; doi:10.1038/s41467-024-52296-4)
Supplement: Supplementary file 11 — Supplementary Data 8 [file 41467_2024_52296_MOESM11_ESM.xlsx]

## Sheet: README
Supplementary Data 8: List of eGenes for which iQTLs are also their lead (most significant) eQTLs in CD4 Naive T cells, according to either DICE or ImmunexuT databases
Columns A to C: SNP coordinates and ID
Column D: wherther the SNP is also a eQTL of CD4 Naïve cell type, with respect to the DICE database (0: false, 1: true)
Column E: wherther the SNP is also a eQTL of CD4 Naïve cell type, with respect to the ImmunexuT database (0: false, 1: true)
Column F: if the SNP is a lead eQTL with respect to the CD4 Naïve cell type eQTLs in DICE database, lists the corresponding eGene. Otherwise, lists NA.
Column G: if the SNP is a lead eQTL with respect to the CD4 Naïve cell type eQTLs in ImmunexuT database, lists the corresponding eGene. Otherwise, lists NA.

## Sheet: Overlap_iQTL_eQTL
iQTLs which are also CD4 Naive eQTLs by either DICE or ImmunexuT databases - lists the eGenes for which these IQTLs are lead eQTLs (most significant eQTLs)
chr	pos	rsID	is_DICE_CD4N_eQTL	is_ImmnxT_CD4N_eQTL	DICE_Lead_eGene	ImmnxT_Lead_eGene
chr1	758626	rs3131954	0	1	NA	FAM87B
chr1	20008507	rs1883565	0	1	NA	HTR6
chr1	20011834	rs12752287	0	1	NA	HTR6
chr1	20012463	rs6677765	0	1	NA	HTR6
chr1	20012714	rs10917516	0	1	NA	HTR6
chr1	20012762	rs10917517	0	1	NA	MINOS1
chr1	20014739	rs7533981	0	1	NA	HTR6
chr1	20014753	rs7527271	0	1	NA	HTR6
chr1	20014827	rs7543480	0	1	NA	HTR6
chr1	22358789	rs61778046	0	1	NA	LINC00339
chr1	25889422	rs12096438	1	1	NA	LDLRAP1
chr1	28212272	rs11247705	1	1	NA	RPA2;THEMIS2
chr1	28212975	rs6564	1	1	NA	RPA2;THEMIS2
chr1	28213157	rs6565	1	1	NA	RPA2;THEMIS2
chr1	28213213	rs1474908	1	1	NA	RPA2;THEMIS2
chr1	28213983	rs11247706	1	1	NA	RPA2;THEMIS2
chr1	28214281	rs6660899	1	1	NA	RPA2;THEMIS2
chr1	28214455	rs6698563	1	1	NA	RPA2;THEMIS2
chr1	28215229	rs11247707	1	1	NA	RPA2;THEMIS2
chr1	28215631	rs10751724	1	1	NA	RPA2;THEMIS2
chr1	28216072	rs10794507	1	1	NA	RPA2;THEMIS2
chr1	28216191	rs10751725	1	1	NA	RPA2;THEMIS2
chr1	38455891	rs4360494	1	1	FHL3	NA
chr1	38461319	rs61776719	0	1	NA	FHL3
chr1	38461821	rs67631072	0	1	NA	FHL3
chr1	42363275	rs783629	1	1	HIVEP3	HIVEP3
chr1	42363966	rs1886729	1	1	HIVEP3	HIVEP3
chr1	42364198	rs1408947	1	1	HIVEP3	HIVEP3
chr1	42365548	rs783625	1	1	HIVEP3	HIVEP3
chr1	42366198	rs812487	1	1	HIVEP3	HIVEP3
chr1	42366988	rs783622	1	1	HIVEP3	HIVEP3
chr1	42368035	rs783621	1	1	NA	HIVEP3
chr1	42368339	rs2786487	1	1	NA	HIVEP3
chr1	70821757	rs7536099	1	1	HHLA3	NA
chr1	155274960	rs12032720	0	1	NA	RUSC1-AS1
chr1	155285854	rs10908462	0	1	NA	MTX1P1
chr1	155286258	rs10908463	0	1	NA	MTX1P1
chr1	155289545	rs11264361	0	1	NA	MTX1P1
chr1	167424924	rs2949661	0	1	NA	CD247
chr1	167426424	rs1214598	0	1	NA	CD247
chr1	167427170	rs1214596	0	1	NA	CD247
chr1	167427247	rs7523907	0	1	NA	CD247
chr1	167427557	rs1214595	0	1	NA	CD247
chr1	167431193	rs2995089	0	1	NA	CD247
chr1	167431352	rs2988277	0	1	NA	CD247
chr1	167432949	rs1773542	0	1	NA	CD247
chr1	167433420	rs1723018	0	1	NA	CD247
chr1	167434277	rs2995091	0	1	NA	CD247
chr1	205782718	rs9438393	1	0	PM20D1	NA
chr1	205789282	rs823080	1	0	PM20D1	NA
chr1	236702958	rs28444730	1	1	NA	AL359921.1
chr10	17248667	rs7085460	1	1	NA	CUBN
chr10	27443623	rs3758403	1	1	MASTL	NA
chr10	120841178	rs11198760	1	1	FAM45A	NA
chr11	204715	rs56357554	1	1	NA	BET1L
chr11	206089	rs3782120	1	1	NA	BET1L
chr11	207275	rs6598075	1	1	NA	BET1L
chr11	207410	rs58692051	1	1	NA	BET1L
chr11	231758	rs7483951	1	1	RIC8A	NA
chr11	234102	rs10794302	1	1	RIC8A	NA
chr11	235894	rs9795476	1	1	RIC8A	NA
chr11	242624	rs7395328	1	1	PSMD13	NA
chr11	243853	rs6598061	1	1	NA	AC136475.10
chr11	306791	rs10902121	0	1	NA	IFITM2
chr11	323649	rs7944394	1	0	RP11-326C3.13	NA
chr11	454697	rs6598018	0	1	NA	LRRC56
chr11	691194	rs10902193	0	1	NA	DEAF1
chr11	693831	rs7114191	0	1	NA	DEAF1
chr11	694270	rs10751662	0	1	NA	DEAF1
chr11	60680202	rs668671	0	1	NA	TMEM109
chr11	65621057	rs656040	0	1	NA	CFL1
chr11	65621487	rs668356	0	1	NA	CFL1
chr11	65621995	rs635375	0	1	NA	CFL1
chr11	65623519	rs4621	0	1	NA	CFL1
chr11	65624025	rs665306	0	1	NA	CFL1
chr11	65624934	rs7125986	0	1	NA	CFL1
chr11	74198301	rs645269	1	0	RP11-702H23.2	NA
chr11	117064693	rs521171	1	1	NA	AP000892.3
chr11	118937291	rs5029340	0	1	NA	HMBS
chr11	118937518	rs4545564	1	1	NA	HMBS
chr11	118938315	rs1786141	1	1	NA	HMBS
chr11	118938371	rs1784460	1	1	NA	HMBS
chr11	118938435	rs1786684	1	1	NA	HMBS
chr12	58165085	rs10877013	1	1	NA	TSFM
chr12	122116794	rs2942368	1	1	MORN3	NA
chr12	122119875	rs10840652	1	1	MORN3	NA
chr12	131306314	rs17564	1	1	NA	STX2
chr12	131311272	rs10848209	1	1	RP11-989F5.1	NA
chr12	131311541	rs28659959	1	1	NA	STX2
chr12	131311629	rs112850087	1	1	NA	STX2
chr12	131312020	rs10848210	1	1	NA	STX2
chr12	131312482	rs4325342	1	1	NA	STX2
chr13	53029485	rs3892337	0	1	NA	MRPS31P4
chr13	53030565	rs9536079	0	1	NA	MRPS31P4
chr13	53032735	rs7328653	0	1	NA	MRPS31P4
chr13	111354110	rs9555724	1	1	CARS2	CARS2
chr13	111358488	rs3818496	1	1	CARS2	NA
chr13	111361693	rs6492306	1	1	CARS2	NA
chr14	22973701	rs59705338	0	1	NA	TRAJ38;TRAJ37
chr14	22973761	rs67333812	1	1	NA	TRAJ38;TRAJ37
chr14	22973789	rs71418265	1	1	NA	TRAJ38;TRAJ37
chr14	22973803	rs71418266	1	1	NA	TRAJ38;TRAJ37
chr14	22973838	rs7494082	1	1	NA	TRAJ38;TRAJ37
chr14	22973852	rs7493568	0	1	NA	TRAJ38;TRAJ37
chr14	22973923	rs4343183	1	1	NA	TRAJ38;TRAJ37
chr14	24591892	rs2277483	0	1	NA	PSME1
chr14	95929732	rs12434187	0	1	NA	SYNE3
chr15	26054222	rs11161223	1	1	ATP10A	NA
chr15	26054366	rs11161224	1	1	ATP10A	NA
chr15	26054431	rs11161225	1	1	ATP10A	NA
chr15	26054895	rs8041836	1	1	ATP10A	NA
chr15	26054925	rs8041978	1	1	ATP10A	NA
chr15	26055019	rs8040926	1	1	ATP10A	NA
chr15	26055441	rs11161226	1	1	ATP10A	NA
chr15	26055569	rs11161227	1	1	ATP10A	NA
chr15	26056060	rs11161228	1	1	ATP10A	NA
chr15	26057622	rs1345098	0	1	NA	ATP10A;MIR4715
chr15	45685487	rs9788780	0	1	NA	GATM
chr15	45686236	rs7181167	0	1	NA	GATM
chr15	45686835	rs11070456	0	1	NA	GATM
chr15	45686943	rs11070457	0	1	NA	GATM
chr15	45694318	rs3809472	0	1	NA	SPATA5L1
chr15	45694516	rs1346266	0	1	NA	SPATA5L1
chr15	45694579	rs1820518	0	1	NA	SPATA5L1
chr15	45694610	rs1365610	0	1	NA	SPATA5L1
chr15	45695382	rs7182723	0	1	NA	SPATA5L1
chr15	45695695	rs1153849	0	1	NA	SPATA5L1
chr15	45696890	rs1153847	0	1	NA	SPATA5L1
chr15	66103003	rs35144710	0	1	NA	DENND4A
chr15	66103123	rs8027049	0	1	NA	DENND4A
chr15	75131959	rs936227	0	1	NA	SCAMP2
chr15	75135447	rs2290574	0	1	NA	ULK3
chr15	90775913	rs8041338	1	1	NA	CIB1
chr15	90775919	rs8025875	1	1	NA	CIB1
chr15	90776154	rs9745131	1	1	NA	CIB1
chr15	90776375	rs9744242	1	1	CIB1	CIB1
chr16	2256326	rs27699	0	1	NA	MLST8
chr16	2256461	rs26863	0	1	NA	MLST8
chr16	30390314	rs12447833	1	1	PAGR1	NA
chr16	30398677	rs73532600	1	1	NA	NPIPB12
chr16	69478240	rs246137	1	1	NA	CYB5B
chr16	69478675	rs2311395	1	1	NA	CYB5B
chr16	69478899	rs2311396	1	1	NA	CYB5B
chr16	69480287	rs34027166	1	1	NA	CYB5B
chr17	6558011	rs2040847	0	1	NA	C17orf100
chr17	6558024	rs2040848	0	1	NA	C17orf100
chr17	6561192	rs1808214	0	1	NA	AC004706.3
chr17	13930263	rs202227044	1	0	CDRT15P1	NA
chr17	13930364	rs62054061	1	1	CDRT15P1	NA
chr17	13930507	rs2529916	1	0	CDRT15P1	NA
chr17	13930843	rs56354007	1	1	CDRT15P1	NA
chr17	13930863	rs55877979	1	1	CDRT15P1	NA
chr17	41326087	rs11650132	1	1	NBR2	NA
chr17	41384118	rs71379215	1	1	NA	NBR1;NBR2
chr17	41393260	rs35312672	1	1	NBR2	NA
chr17	41438619	rs115252215	0	1	NA	AC109326.1
chr17	41438620	rs114197224	1	1	NA	AC109326.1
chr17	41438626	rs77662948	1	1	NA	AC109326.1
chr17	41438653	rs3809752	1	1	NA	AC109326.1
chr17	41438674	rs12938996	0	1	NA	AC109326.1
chr17	41438698	rs111620717	1	1	NA	AC109326.1
chr17	41438720	rs71367987	0	1	NA	AC109326.1
chr17	41438729	rs67319965	0	1	NA	AC109326.1
chr17	41449294	rs7223460	0	1	NA	VAT1
chr17	48583652	rs8082389	1	1	MYCBPAP	NA
chr17	48583879	rs8066198	1	1	MYCBPAP	NA
chr17	73203788	rs12938575	1	1	NA	NUP85
chr17	73219644	rs4789151	1	1	NA	NUP85
chr17	73220999	rs1871269	1	1	NA	NUP85
chr17	73222865	rs1478785	1	1	NA	NUP85
chr17	73224639	rs1005714	1	1	NA	NUP85
chr17	73229564	rs8076030	1	1	MRPS7	NA
chr19	2430232	rs743578	0	1	NA	TIMM13
chr19	10967970	rs12978549	0	1	NA	CARM1
chr19	12400264	rs2438520	1	1	NA	ZNF44
chr19	12402112	rs2458999	1	1	NA	ZNF44
chr19	12404576	rs438963	1	1	NA	ZNF44
chr19	12405026	rs383725	1	1	NA	ZNF44
chr19	12405552	rs386901	1	1	NA	ZNF44
chr19	12407009	rs430267	1	1	NA	ZNF44
chr19	12408459	rs403386	1	1	NA	ZNF44
chr19	12411363	rs445705	1	1	NA	ZNF44
chr19	12411448	rs395210	1	1	NA	ZNF44
chr19	12412981	rs388772	1	0	ZNF44	NA
chr19	12420853	rs8182513	1	1	NA	ZNF563
chr19	13882261	rs346154	1	0	C19orf53	NA
chr19	13885876	rs4926167	0	1	NA	C19orf53
chr19	19880366	rs248937	0	1	NA	LINC00663
chr19	21759440	rs68172713	0	1	NA	ZNF429;AC123912.1
chr19	21765434	rs4809140	0	1	NA	ZNF429;AC123912.1
chr19	21766173	rs4809141	0	1	NA	ZNF429;AC123912.1
chr19	39915758	rs31728	0	1	NA	PLEKHG2
chr19	39925417	rs481421	0	1	NA	RPS16
chr19	39925461	rs480656	0	1	NA	RPS16
chr19	54950932	rs7246821	1	0	AC008746.12	NA
chr19	58951811	rs9304814	0	1	NA	AC012313.5
chr2	29123191	rs12616009	0	1	NA	WDR43
chr2	30673290	rs201489919	1	1	NA	LCLAT1
chr2	112811022	rs6704665	1	1	NA	TMEM87B
chr2	112811082	rs6722814	1	1	NA	TMEM87B
chr2	112813066	rs10176660	1	1	NA	TMEM87B
chr2	112816236	rs4848979	1	1	NA	TMEM87B
chr2	242047750	rs6708265	1	1	NA	PASK
chr2	242048582	rs1966368	1	1	NA	PASK
chr2	242048615	rs7566357	1	1	NA	PASK
chr2	242052632	rs733997	1	1	NA	PASK
chr20	1263359	rs200198218	0	1	NA	FKBP1A
chr20	1264026	rs6041107	1	1	NA	FKBP1A
chr20	1269588	rs6033330	1	1	NA	SNPH
chr20	13210911	rs1407337	0	1	NA	ISM1
chr20	13211403	rs6105052	0	1	NA	ISM1
chr20	13211522	rs57877502	0	1	NA	ISM1
chr20	43514203	rs6031847	0	1	NA	YWHAB
chr20	43514210	rs6031848	0	1	NA	YWHAB
chr20	43514337	rs6031849	0	1	NA	YWHAB
chr20	43515270	rs7265519	0	1	NA	YWHAB
chr20	43516156	rs2239535	0	1	NA	YWHAB
chr20	43517041	rs2284265	0	1	NA	YWHAB
chr20	43517201	rs2284266	0	1	NA	YWHAB
chr20	43519537	rs6031851	0	1	NA	YWHAB
chr20	43528209	rs6017443	0	1	NA	YWHAB
chr20	43528521	rs6017444	0	1	NA	YWHAB
chr20	43528962	rs6031858	0	1	NA	YWHAB
chr20	43529679	rs6031859	0	1	NA	YWHAB
chr20	43530234	rs4931	0	1	NA	YWHAB
chr20	43532388	rs6031860	0	1	NA	YWHAB
chr20	43532438	rs12481468	0	1	NA	YWHAB
chr20	43533286	rs3761188	0	1	NA	YWHAB
chr20	43534903	rs16989481	0	1	NA	YWHAB
chr20	43536455	rs8356	0	1	NA	YWHAB
chr20	43537200	rs16989483	0	1	NA	YWHAB
chr20	57821226	rs451502	0	1	NA	ZNF831
chr20	57821556	rs259965	0	1	NA	ZNF831
chr21	37485863	rs11911059	1	1	CBR3	NA
chr21	37508787	rs879893	1	1	NA	CBR3-AS1
chr21	45487925	rs3788101	1	1	TRAPPC10	NA
chr21	45489322	rs2156428	1	1	TRAPPC10	NA
chr21	45490182	rs7281768	1	1	NA	TRAPPC10
chr21	45498136	rs2838485	1	1	TRAPPC10	NA
chr21	45498571	rs2245386	1	1	TRAPPC10	NA
chr21	45499171	rs2245462	1	1	TRAPPC10	NA
chr21	45503121	rs2071152	1	1	NA	C21orf33
chr21	45506819	rs1131999	1	1	TRAPPC10	NA
chr21	45512356	rs7277269	1	1	NA	C21orf33
chr21	48042513	rs11910707	1	1	NA	S100B
chr21	48042869	rs2330597	0	1	NA	DSTNP1
chr21	48043992	rs7282606	0	1	NA	DSTNP1
chr21	48046089	rs9980266	0	1	NA	DSTNP1
chr21	48046967	rs9983312	1	1	NA	DSTNP1
chr21	48047505	rs9980467	0	1	NA	DSTNP1
chr21	48047621	rs59272843	1	1	NA	DSTNP1
chr22	39472177	rs6519166	1	1	APOBEC3G	NA
chr22	39479574	rs2294367	0	1	NA	APOBEC3D
chr22	39784845	rs9611170	1	0	SYNGR1	NA
chr3	52287468	rs11717383	1	1	PPM1M	AC006252.1
chr3	52288945	rs1060330	1	1	PPM1M	AC006252.1
chr3	101373305	rs13069443	0	1	NA	PDCL3P4
chr3	140985697	rs2292404	1	1	ACPL2	PXYLP1
chr4	187123784	rs6552962	1	1	CYP4V2	CYP4V2
chr4	187125426	rs4997690	1	0	CYP4V2	NA
chr4	187125428	rs4997689	1	0	CYP4V2	NA
chr4	187125460	rs4997688	1	0	CYP4V2	NA
chr4	187125524	rs4997685	1	0	CYP4V2	NA
chr5	16617099	rs35003	0	1	NA	AC022113.1
chr5	16628396	rs168901	1	1	NA	RETREG1
chr5	16628511	rs257174	1	1	NA	RETREG1
chr5	16629540	rs382288	1	1	NA	RETREG1
chr5	16631043	rs257173	1	1	NA	RETREG1
chr5	16632407	rs257169	1	1	NA	RETREG1
chr5	16633411	rs6894669	1	0	FAM134B	NA
chr5	177213114	rs114151984	1	0	FAM153C	NA
chr5	177218594	rs140794496	0	1	NA	FAM153C;AC139795.1;AC139795.2
chr6	29910986	rs17882350	1	0	HCG4B	NA
chr6	33546837	rs210142	0	1	NA	BAK1
chr6	34705530	rs2492860	1	1	NA	UHRF1BP1
chr6	37484698	rs1776456	1	1	RP1-153P14.8;RP1-153P14.5;RP1-153P14.3;MIR4462	CCDC167;LINC02520;AL353597.1;AL353597.2;AL353597.3
chr6	37484715	rs914349	1	1	CCDC167	CCDC167;LINC02520;AL353597.1;AL353597.2;AL353597.3
chr6	109775436	rs2277113	0	1	NA	AL359711.2
chr6	150046511	rs9322215	1	1	GINM1	NA
chr6	159072350	rs6913851	0	1	NA	DYNLT1
chr6	160210061	rs4709370	1	1	NA	SNORA29
chr6	160211259	rs9365097	1	1	MRPL18;WTAP;MRPL18;WTAP	SNORA29;SNORA29
chr6	160211339	rs2273827	1	1	NA	SNORA29
chr6	160211421	rs2273826	1	1	NA	SNORA29
chr6	160211424	rs2273825	1	1	NA	SNORA29
chr6	160211445	rs2273824	1	1	NA	SNORA29
chr6	160211485	rs2273823	1	1	NA	SNORA29
chr6	160211554	rs1128661	1	1	NA	SNORA29
chr6	160211636	rs1128670	1	1	NA	SNORA29
chr7	1199787	rs71518378	1	1	NA	AC091729.3
chr7	1199791	rs79849558	1	1	NA	AC091729.3
chr7	1199804	rs11767061	1	1	NA	AC091729.3
chr7	5169532	rs6972792	1	1	NA	AC092028.1
chr7	5169536	rs6954647	1	1	NA	AC092028.1
chr7	5169573	rs6972808	1	1	ZNF890P	AC092028.1
chr7	5169672	rs6972976	1	1	NA	AC092028.1
chr7	5169738	rs67495997	1	1	NA	AC092028.1
chr7	5169782	rs60582729	1	1	ZNF890P	AC092028.1
chr7	5170413	rs4610644	1	1	ZNF890P	WIPI2;ZNF890P
chr7	5170444	rs4388351	1	1	ZNF890P	AC092028.1
chr7	5170709	rs4610645	1	1	ZNF890P	WIPI2;ZNF890P
chr7	5170739	rs4380836	1	1	ZNF890P	WIPI2;ZNF890P
chr7	5170810	rs5004012	1	1	ZNF890P	WIPI2;ZNF890P
chr7	5170834	rs4395800	1	1	ZNF890P	WIPI2;ZNF890P
chr7	5170953	rs7809870	1	0	ZNF890P	NA
chr7	5171061	rs7797532	1	0	ZNF890P	NA
chr7	5171094	rs7793782	1	1	ZNF890P	WIPI2;ZNF890P
chr7	5171190	rs34907061	1	1	NA	WIPI2;ZNF890P
chr7	5171194	rs34835461	1	1	NA	WIPI2;ZNF890P
chr7	5171246	rs34680236	1	1	NA	WIPI2;ZNF890P
chr7	5171300	rs73055801	1	1	NA	WIPI2;ZNF890P
chr7	5171348	rs113158860	1	1	NA	WIPI2;ZNF890P
chr7	5171371	rs112573971	1	1	NA	WIPI2;ZNF890P
chr7	5171402	rs145677102	1	1	NA	WIPI2;ZNF890P
chr7	5171408	rs111526438	1	1	NA	WIPI2;ZNF890P
chr7	5171476	rs62441990	1	1	ZNF890P	WIPI2;ZNF890P
chr7	5171668	rs67899063	1	1	ZNF890P	WIPI2;ZNF890P
chr7	5171687	rs73057803	1	1	ZNF890P	WIPI2;ZNF890P
chr7	5171768	rs140561723	0	1	NA	WIPI2;ZNF890P
chr7	5171769	rs149473968	0	1	NA	RBAK;RNF216P1
chr7	5171782	rs79452008	0	1	NA	WIPI2;ZNF890P
chr7	5171896	rs62441992	1	1	ZNF890P	WIPI2;ZNF890P
chr7	5171898	rs62441993	1	1	ZNF890P	WIPI2;ZNF890P
chr7	5171907	rs62441994	1	1	ZNF890P	WIPI2;ZNF890P
chr7	5172011	rs73057804	1	1	OR10AH1P	WIPI2;ZNF890P
chr7	5172115	rs73057805	1	1	ZNF890P	WIPI2;ZNF890P
chr7	5172176	rs67170096	1	1	ZNF890P	WIPI2;ZNF890P
chr7	5172208	rs74491186	1	1	ZNF890P	WIPI2;ZNF890P
chr7	5172223	rs77639783	1	0	ZNF890P	NA
chr7	5172282	rs73057807	1	1	ZNF890P	WIPI2;ZNF890P
chr7	5172295	rs73057808	1	1	ZNF890P	WIPI2;ZNF890P
chr7	5172316	rs66755282	1	1	ZNF890P	WIPI2;ZNF890P
chr7	5173045	rs62441995	1	1	NA	WIPI2;ZNF890P
chr7	5173155	rs62441996	1	1	NA	WIPI2;ZNF890P
chr7	5173202	rs113732347	1	1	RBAK	WIPI2;ZNF890P
chr7	5173212	rs111360182	1	1	RBAK	WIPI2;ZNF890P
chr7	5173294	rs112844843	1	1	NA	WIPI2;ZNF890P
chr7	5173310	rs62441997	1	1	NA	WIPI2;ZNF890P
chr7	5173360	rs73057813	1	1	NA	WIPI2;ZNF890P
chr7	5173361	rs73057815	1	1	NA	WIPI2;ZNF890P
chr7	5173414	rs113286189	1	1	NA	WIPI2;ZNF890P
chr7	5173429	rs111348699	1	1	RNF216P1	WIPI2;ZNF890P
chr7	5173499	rs62441998	1	1	NA	WIPI2;ZNF890P
chr7	5173883	rs9691981	1	1	WIPI2	NA
chr7	5173931	rs62441999	1	1	WIPI2	NA
chr7	5174114	rs9692497	1	1	WIPI2	NA
chr7	5174280	rs62442000	1	1	WIPI2	NA
chr7	5174452	rs62442001	1	1	WIPI2	NA
chr7	5174739	rs56112327	1	1	WIPI2	NA
chr7	112102600	rs55954386	0	1	NA	IFRD1
chr7	112105869	rs2396541	0	1	NA	IFRD1
chr7	140081298	rs6464729	1	1	SLC37A3	NA
chr7	150437927	rs9657894	1	1	RP5-1051J4.6	BET1P1
chr7	150438161	rs9657898	1	1	RP5-1051J4.6	BET1P1
chr7	150438397	rs10239400	1	1	NA	BET1P1
chr7	150438799	rs9657900	1	1	RP5-1051J4.4	BET1P1
chr7	150439500	rs759011	1	1	RP5-1051J4.6	BET1P1
chr7	150440043	rs1046355	1	1	NA	BET1P1
chr7	150440243	rs10361	1	1	NA	BET1P1
chr7	150440649	rs6598	1	1	RP5-1051J4.6	BET1P1
chr7	150440976	rs2286898	1	1	NA	BET1P1
chr7	151138704	rs6965504	0	1	NA	WDR86;WDR86-AS1
chr7	151139306	rs11980001	0	1	NA	CRYGN
chr8	1709020	rs10102731	1	0	CTD-2336O2.1	NA
chr8	1709220	rs7822816	1	0	CTD-2336O2.1	NA
chr8	1709272	rs10087654	1	0	CTD-2336O2.1	NA
chr8	1710404	rs4876133	1	0	CLN8	NA
chr8	1710977	rs9022	1	0	CLN8	NA
chr8	8092405	rs1878561	0	1	NA	FAM86B3P
chr8	8098038	rs2945232	1	1	FAM86B3P;ALG1L13P	NA
chr8	21966439	rs7840124	1	1	NA	NUDT18
chr8	23077163	rs7814465	1	1	TNFRSF10A	TNFRSF10A
chr8	38130025	rs1906672	0	1	NA	AC084024.2
chr8	145580984	rs2272666	1	1	CPSF1	NA
chr8	145586285	rs4313195	1	1	CPSF1	NA
chr8	145747920	rs13277542	0	1	NA	LRRC14
chr9	116042492	rs10759638	0	1	NA	BSPRY
chr9	116044998	rs11552582	0	1	NA	BSPRY
chr9	123603469	rs12343516	1	1	PSMD5-AS1	NA
chr9	123690239	rs3761847	1	1	TRAF1	NA
chr9	130668957	rs10819317	0	1	NA	AK1
chr9	131705337	rs10120352	1	1	NA	PHYHD1
chr9	131707055	rs9299324	1	1	NA	PHYHD1
chr9	136211248	rs9645009	0	1	NA	SURF1
