# Supplementary material for: Identifying genetic variants associated with chromatin looping and genome function
Source: Nat Commun. 2024 Sep 18;15:8174. doi: 10.1038/s41467-024-52296-4 (PMC11408621; doi:10.1038/s41467-024-52296-4)
Supplement: Supplementary file 12 — Supplementary Data 9 [file 41467_2024_52296_MOESM12_ESM.xlsx]

## Sheet: README
Supplementary Data 9: List of iQTLs which are not eQTLs in CD4 Naïve (by DICE or ImmunexuT) but are eQTLs in different CD4 T cell subsets,
and corresponding eGenes are differentially expressed (FDR < 0.05) and upregulated (logFC>1) in the respective CD4 T cell subset
Sheet name format: DATABASE_CELLTYPE
	DATABASE: DICE or ImmunexuT
	CELLTYPE: Specific CD4 T cell type
In each sheet, we list the iQTLs which are not eQTLs in CD4 Naïve but are eQTLs in the specific CD4 T cell type (CELLTYPE) with respect to the specific database (DATABASE)
Each sheet has the following fields:
chr, pos and rsID: iQTL SNP information
GeneID	eGene (ID) with respect to the specific CELLTYPE and DATABASE
GeneName	eGene (Name) with respect to the specific CELLTYPE and DATABASE
TPM_CD4N	TPM of this gene with respect to CD4 Naïve cell type
TPM_CELLTYPE	TPM of this gene with respect to the target cell type (CELLTYPE)
log2FC	log fold change of this gene with respect to differential gene expression analysis between CD4 Naïve and target cell type (CELLTYPE)
FDR	FDR for this gene with respect to differential gene expression analysis between CD4 Naïve and target cell type (CELLTYPE)

## Sheet: DICE_TFH
List of iQTLs which are not eQTLs in CD4 Naïve (by DICE or ImmunexuT) but are eQTLs in TFH (by DICE database)
and these eGenes are differentially expressed (FDR < 0.05) and upregulated (logFC>1) in TFH
chr	pos	rsID	GeneID	GeneName	TPM_CD4N	TPM_TFH	log2FC	FDR
chr10	6556554	rs571715	ENSG00000134460	IL2RA	15.24	45.51	-1.56	6.5e-101
chr10	6556854	rs574521	ENSG00000134460	IL2RA	15.24	45.51	-1.56	6.5e-101
chr10	6558269	rs585881	ENSG00000134460	IL2RA	15.24	45.51	-1.56	6.5e-101
chr10	6558340	rs519951	ENSG00000134460	IL2RA	15.24	45.51	-1.56	6.5e-101
chr10	6560702	rs506989	ENSG00000134460	IL2RA	15.24	45.51	-1.56	6.5e-101
chr10	6562198	rs541709	ENSG00000134460	IL2RA	15.24	45.51	-1.56	6.5e-101
chr10	6562879	rs569158	ENSG00000134460	IL2RA	15.24	45.51	-1.56	6.5e-101
chr19	38624824	rs2163817	ENSG00000130402	ACTN4	12.78	63.04	-2.31	2.3e-254
chr2	242048535	rs7602738	ENSG00000115687	PASK	43.83	160.37	-1.89	3.3e-173
chr6	29863442	rs9259362	ENSG00000204632	HLA-G	55.71	113.72	-1.08	5.5e-07
chr6	29863442	rs9259362	ENSG00000230521	HCG4P7	2.24	5.24	-1.29	4.9e-08
chr6	29863476	rs9259363	ENSG00000204632	HLA-G	55.71	113.72	-1.08	5.5e-07
chr6	29863476	rs9259363	ENSG00000230521	HCG4P7	2.24	5.24	-1.29	4.9e-08
chr6	29863525	rs184348324	ENSG00000204632	HLA-G	55.71	113.72	-1.08	5.5e-07
chr6	29863525	rs184348324	ENSG00000230521	HCG4P7	2.24	5.24	-1.29	4.9e-08
chr6	29863554	rs138301680	ENSG00000204632	HLA-G	55.71	113.72	-1.08	5.5e-07
chr6	29863554	rs138301680	ENSG00000230521	HCG4P7	2.24	5.24	-1.29	4.9e-08
chr6	29864240	rs9259439	ENSG00000230521	HCG4P7	2.24	5.24	-1.29	4.9e-08
chr6	29943340	rs116507489	ENSG00000229390	MICD	1	2.72	-1.45	9.7e-07
chr6	29938932	rs2735079	ENSG00000229390	MICD	1	2.72	-1.45	9.7e-07
chr6	31461089	rs3130922	ENSG00000137404	NRM	6.45	14.97	-1.21	5.8e-96
chr8	144718135	rs4874178	ENSG00000147813	NAPRT1	6.7	24.49	-1.91	1.3e-33
chr8	144718213	rs4873812	ENSG00000147813	NAPRT1	6.7	24.49	-1.91	1.3e-33
chr8	144719945	rs76871635	ENSG00000147813	NAPRT1	6.7	24.49	-1.91	1.3e-33
chr8	145604223	rs33955258	ENSG00000071894	CPSF1	46.06	122.38	-1.46	7.5e-42

## Sheet: DICE_TH1
List of iQTLs which are not eQTLs in CD4 Naïve (by DICE or ImmunexuT) but are eQTLs in TH1 (by DICE database)
and these eGenes are differentially expressed (FDR < 0.05) and upregulated (logFC>1) in TH1
chr	pos	rsID	GeneID	GeneName	TPM_CD4N	TPM_TH1	log2FC	FDR
chr17	43659975	rs2668680	ENSG00000264070	DND1P1	1.88	3.08	-1.05	6.6e-06
chr6	29854135	rs2394234	ENSG00000230521	HCG4P7	2.24	5.14	-1.3	3.5e-08
chr6	29863442	rs9259362	ENSG00000230521	HCG4P7	2.24	5.14	-1.3	3.5e-08
chr6	29863476	rs9259363	ENSG00000230521	HCG4P7	2.24	5.14	-1.3	3.5e-08
chr6	29863525	rs184348324	ENSG00000230521	HCG4P7	2.24	5.14	-1.3	3.5e-08
chr6	29863554	rs138301680	ENSG00000230521	HCG4P7	2.24	5.14	-1.3	3.5e-08
chr6	29864240	rs9259439	ENSG00000230521	HCG4P7	2.24	5.14	-1.3	3.5e-08
chr6	29944004	rs2245961	ENSG00000230521	HCG4P7	2.24	5.14	-1.3	3.5e-08

## Sheet: DICE_TH2
List of iQTLs which are not eQTLs in CD4 Naïve (by DICE or ImmunexuT) but are eQTLs in TH2 (by DICE database)
and these eGenes are differentially expressed (FDR < 0.05) and upregulated (logFC>1) in TH2
chr	pos	rsID	GeneID	GeneName	TPM_CD4N	TPM_TH2	log2FC	FDR
chr20	57824309	rs259964	ENSG00000124205	EDN3	0.28	6.4	-4.55	7.5e-197
chr20	57824901	rs259963	ENSG00000124205	EDN3	0.28	6.4	-4.55	7.5e-197
chr20	57824960	rs259962	ENSG00000124205	EDN3	0.28	6.4	-4.55	7.5e-197
chr20	57825970	rs259961	ENSG00000124205	EDN3	0.28	6.4	-4.55	7.5e-197
chr20	57826162	rs259960	ENSG00000124205	EDN3	0.28	6.4	-4.55	7.5e-197
chr20	57828583	rs259958	ENSG00000124205	EDN3	0.28	6.4	-4.55	7.5e-197
chr20	57829301	rs259956	ENSG00000124205	EDN3	0.28	6.4	-4.55	7.5e-197

## Sheet: DICE_TH17
List of iQTLs which are not eQTLs in CD4 Naïve (by DICE or ImmunexuT) but are eQTLs in TH17 (by DICE database)
and these eGenes are differentially expressed (FDR < 0.05) and upregulated (logFC>1) in TH17
chr	pos	rsID	GeneID	GeneName	TPM_CD4N	TPM_TH17	log2FC	FDR
chr20	57824309	rs259964	ENSG00000124205	EDN3	0.28	1.39	-2.41	1.6e-53
chr20	57824901	rs259963	ENSG00000124205	EDN3	0.28	1.39	-2.41	1.6e-53
chr20	57824960	rs259962	ENSG00000124205	EDN3	0.28	1.39	-2.41	1.6e-53
chr20	57825970	rs259961	ENSG00000124205	EDN3	0.28	1.39	-2.41	1.6e-53
chr20	57826162	rs259960	ENSG00000124205	EDN3	0.28	1.39	-2.41	1.6e-53
chr20	57828583	rs259958	ENSG00000124205	EDN3	0.28	1.39	-2.41	1.6e-53
chr20	57829301	rs259956	ENSG00000124205	EDN3	0.28	1.39	-2.41	1.6e-53

## Sheet: DICE_TREGMEM
List of iQTLs which are not eQTLs in CD4 Naïve (by DICE or ImmunexuT) but are eQTLs in TREGMEM (by DICE database)
and these eGenes are differentially expressed (FDR < 0.05) and upregulated (logFC>1) in TREGMEM
chr	pos	rsID	GeneID	GeneName	TPM_CD4N	TPM_TREGMEM	log2FC	FDR
chr16	72693014	rs8053419	ENSG00000118557	PMFBP1	0.63	1.77	-1.44	1.6e-76
chr16	72693222	rs10400973	ENSG00000118557	PMFBP1	0.63	1.77	-1.44	1.6e-76
chr16	72694352	rs1429433	ENSG00000118557	PMFBP1	0.63	1.77	-1.44	1.6e-76
chr16	72694760	rs9302640	ENSG00000118557	PMFBP1	0.63	1.77	-1.44	1.6e-76
chr16	72694935	rs2115625	ENSG00000118557	PMFBP1	0.63	1.77	-1.44	1.6e-76
chr16	72694996	rs2115626	ENSG00000118557	PMFBP1	0.63	1.77	-1.44	1.6e-76
chr16	72696112	rs6499581	ENSG00000118557	PMFBP1	0.63	1.77	-1.44	1.6e-76
chr16	72698470	rs999210	ENSG00000118557	PMFBP1	0.63	1.77	-1.44	1.6e-76
chr16	72698612	rs1429434	ENSG00000118557	PMFBP1	0.63	1.77	-1.44	1.6e-76
chr16	72700579	rs1544964	ENSG00000118557	PMFBP1	0.63	1.77	-1.44	1.6e-76
chr16	72703116	rs8059268	ENSG00000118557	PMFBP1	0.63	1.77	-1.44	1.6e-76
chr16	72704680	rs714102	ENSG00000118557	PMFBP1	0.63	1.77	-1.44	1.6e-76
chr16	72704718	rs714101	ENSG00000118557	PMFBP1	0.63	1.77	-1.44	1.6e-76
chr19	1110829	rs2302109	ENSG00000065268	WDR18	7.11	16.36	-1.28	3.4e-41
chr19	1110829	rs2302109	ENSG00000228300	C19orf24	9.05	25.1	-1.55	1.4e-34
chr22	45602925	rs11703850	ENSG00000100364	KIAA0930	4.83	11.91	-1.38	5.6e-107
chr22	45603033	rs11705492	ENSG00000100364	KIAA0930	4.83	11.91	-1.38	5.6e-107
chr3	125696088	rs145646784	ENSG00000114544	SLC41A3	15.31	33.29	-1.16	4.5e-188
chr3	46187707	rs4683184	ENSG00000163823	CCR1	0.3	1.06	-1.82	5e-20
chr6	29863442	rs9259362	ENSG00000204632	HLA-G	55.71	161.14	-1.62	2.6e-14
chr6	29863442	rs9259362	ENSG00000230521	HCG4P7	2.24	5.16	-1.28	5.8e-08
chr6	29863476	rs9259363	ENSG00000204632	HLA-G	55.71	161.14	-1.62	2.6e-14
chr6	29863476	rs9259363	ENSG00000230521	HCG4P7	2.24	5.16	-1.28	5.8e-08
chr6	29863525	rs184348324	ENSG00000204632	HLA-G	55.71	161.14	-1.62	2.6e-14
chr6	29863525	rs184348324	ENSG00000230521	HCG4P7	2.24	5.16	-1.28	5.8e-08
chr6	29863554	rs138301680	ENSG00000204632	HLA-G	55.71	161.14	-1.62	2.6e-14
chr6	29863554	rs138301680	ENSG00000230521	HCG4P7	2.24	5.16	-1.28	5.8e-08
chr6	29864240	rs9259439	ENSG00000230521	HCG4P7	2.24	5.16	-1.28	5.8e-08
chr6	29943338	rs9260832	ENSG00000229390	MICD	1	6.73	-2.8	1.1e-22
chr6	29894874	rs439058	ENSG00000229390	MICD	1	6.73	-2.8	1.1e-22
chr6	29894874	rs439058	ENSG00000230521	HCG4P7	2.24	5.16	-1.28	5.8e-08
chr6	29943340	rs116507489	ENSG00000229390	MICD	1	6.73	-2.8	1.1e-22
chr6	29944004	rs2245961	ENSG00000204632	HLA-G	55.71	161.14	-1.62	2.6e-14
chr6	31462466	rs5027463	ENSG00000204516	MICB	28.67	61.1	-1.1	1.5e-118
chr6	31464739	rs3828903	ENSG00000204516	MICB	28.67	61.1	-1.1	1.5e-118
chr6	31464804	rs3828904	ENSG00000204516	MICB	28.67	61.1	-1.1	1.5e-118
chr6	31462600	rs5027461	ENSG00000204516	MICB	28.67	61.1	-1.1	1.5e-118
chr6	31462931	rs2534681	ENSG00000204516	MICB	28.67	61.1	-1.1	1.5e-118
chr6	31464229	rs9267366	ENSG00000204516	MICB	28.67	61.1	-1.1	1.5e-118
chr6	31464289	rs9267367	ENSG00000204516	MICB	28.67	61.1	-1.1	1.5e-118
chr6	31464321	rs9267368	ENSG00000204516	MICB	28.67	61.1	-1.1	1.5e-118
chr6	31464325	rs6916960	ENSG00000204516	MICB	28.67	61.1	-1.1	1.5e-118
chr6	31466523	rs9267379	ENSG00000204516	MICB	28.67	61.1	-1.1	1.5e-118
chr6	31465661	rs2534671	ENSG00000204516	MICB	28.67	61.1	-1.1	1.5e-118
chr6	31469591	rs2534664	ENSG00000204516	MICB	28.67	61.1	-1.1	1.5e-118
chr6	31467115	rs9267383	ENSG00000204516	MICB	28.67	61.1	-1.1	1.5e-118
chr6	31463128	rs9267352	ENSG00000204516	MICB	28.67	61.1	-1.1	1.5e-118
chr6	31464930	rs3828907	ENSG00000204516	MICB	28.67	61.1	-1.1	1.5e-118
chr6	31464932	rs3828908	ENSG00000204516	MICB	28.67	61.1	-1.1	1.5e-118
chr6	31464934	rs3828909	ENSG00000204516	MICB	28.67	61.1	-1.1	1.5e-118
chr6	31464902	rs3828905	ENSG00000204516	MICB	28.67	61.1	-1.1	1.5e-118
chr6	31464918	rs3828906	ENSG00000204516	MICB	28.67	61.1	-1.1	1.5e-118
chr6	31463403	rs9267357	ENSG00000204516	MICB	28.67	61.1	-1.1	1.5e-118
chr6	31462844	rs6930510	ENSG00000204516	MICB	28.67	61.1	-1.1	1.5e-118
chr6	31463118	rs9267351	ENSG00000204516	MICB	28.67	61.1	-1.1	1.5e-118
chr6	31463208	rs9267354	ENSG00000204516	MICB	28.67	61.1	-1.1	1.5e-118
chr6	31463333	rs9267356	ENSG00000204516	MICB	28.67	61.1	-1.1	1.5e-118
chr6	31463591	rs3828898	ENSG00000204516	MICB	28.67	61.1	-1.1	1.5e-118
chr6	31463926	rs6916187	ENSG00000204516	MICB	28.67	61.1	-1.1	1.5e-118
chr6	31464050	rs6916394	ENSG00000204516	MICB	28.67	61.1	-1.1	1.5e-118
chr6	31464955	rs3828910	ENSG00000204516	MICB	28.67	61.1	-1.1	1.5e-118
chr6	31465726	rs3828912	ENSG00000204516	MICB	28.67	61.1	-1.1	1.5e-118
chr6	31465819	rs3828914	ENSG00000204516	MICB	28.67	61.1	-1.1	1.5e-118
chr6	31466283	rs9267373	ENSG00000204516	MICB	28.67	61.1	-1.1	1.5e-118
chr6	31466287	rs9267374	ENSG00000204516	MICB	28.67	61.1	-1.1	1.5e-118
chr6	31466294	rs9267375	ENSG00000204516	MICB	28.67	61.1	-1.1	1.5e-118
chr6	31466769	rs9267381	ENSG00000204516	MICB	28.67	61.1	-1.1	1.5e-118
chr6	31468024	rs4947320	ENSG00000204516	MICB	28.67	61.1	-1.1	1.5e-118
chr6	31468091	rs4947321	ENSG00000204516	MICB	28.67	61.1	-1.1	1.5e-118
chr6	31468474	rs9267387	ENSG00000204516	MICB	28.67	61.1	-1.1	1.5e-118
chr6	31468485	rs9267388	ENSG00000204516	MICB	28.67	61.1	-1.1	1.5e-118
chr6	31468754	rs9267390	ENSG00000204516	MICB	28.67	61.1	-1.1	1.5e-118
chr6	31469365	rs9267393	ENSG00000204516	MICB	28.67	61.1	-1.1	1.5e-118
chr6	31469401	rs9267394	ENSG00000204516	MICB	28.67	61.1	-1.1	1.5e-118
chr6	31466522	rs9267378	ENSG00000204516	MICB	28.67	61.1	-1.1	1.5e-118
chr6	31469323	rs2855807	ENSG00000204516	MICB	28.67	61.1	-1.1	1.5e-118
chr6	33540692	rs210135	ENSG00000030110	BAK1	34.5	110.39	-1.88	5.5e-238
chr8	145604223	rs33955258	ENSG00000071894	CPSF1	46.06	134.73	-1.62	1.5e-51

## Sheet: ImmunexuT_TFH
List of iQTLs which are not eQTLs in CD4 Naïve (by DICE or ImmunexuT) but are eQTLs in TFH (by ImmunexuT database)
and these eGenes are differentially expressed (FDR < 0.05) and upregulated (logFC>1) in TFH
chr	pos_hg19	rsID	pos_hg38	GeneID	GeneName	TPM_CD4N	TPM_TFH	log2FC	FDR
chr1	159892088	rs2789422	159922298	ENSG00000158710	TAGLN2	196.89	486.59	-1.36	7.5e-178
chr16	1474626	rs62011349	1424625	ENSG00000007516	BAIAP3	0.19	15.5	-6.41	0
chr16	84539995	rs12597596	84506389	ENSG00000103187	COTL1	58.72	228.72	-1.98	1.8e-291
chr16	84540059	rs12931783	84506453	ENSG00000103187	COTL1	58.72	228.72	-1.98	1.8e-291
chr16	84540104	rs35386718	84506498	ENSG00000103187	COTL1	58.72	228.72	-1.98	1.8e-291
chr16	84547413	rs2163037	84513807	ENSG00000103187	COTL1	58.72	228.72	-1.98	1.8e-291
chr16	84548030	rs7188872	84514424	ENSG00000103187	COTL1	58.72	228.72	-1.98	1.8e-291
chr19	1004358	rs8110879	1004359	ENSG00000064666	CNN2	215.81	433.1	-1.02	1.2e-66
chr19	18163453	rs11086086	18052643	ENSG00000096996	IL12RB1	25.3	59.41	-1.28	1.3e-103
chr19	2019344	rs12460717	2019345	ENSG00000099875	MKNK2	58.75	142.63	-1.33	1.1e-70
chr19	2158398	rs6510645	2158399	ENSG00000104886	PLEKHJ1	12.35	27.46	-1.21	6.1e-77
chr19	47199156	rs56220111	46695899	ENSG00000090372	STRN4	13.79	29.55	-1.12	1.5e-62
chr19	49116438	rs376524	48613181	ENSG00000232871	SEC1P	0.79	1.38	-1.4	1.2e-15
chr19	49117104	rs433852	48613847	ENSG00000232871	SEC1P	0.79	1.38	-1.4	1.2e-15
chr19	49964977	rs1320303	49461720	ENSG00000161618	ALDH16A1	13	27.51	-1.14	1e-43
chr19	984987	rs4806885	984987	ENSG00000064666	CNN2	215.81	433.1	-1.02	1.2e-66
chr19	987051	rs10404706	987051	ENSG00000064666	CNN2	215.81	433.1	-1.02	1.2e-66
chr19	988096	rs11669758	988096	ENSG00000064666	CNN2	215.81	433.1	-1.02	1.2e-66
chr19	982195	rs75686172	982195	ENSG00000065268	WDR18	7.11	17.29	-1.34	1e-44
chr19	982195	rs75686172	982195	ENSG00000064666	CNN2	215.81	433.1	-1.02	1.2e-66
chr19	987101	rs11673559	987101	ENSG00000065268	WDR18	7.11	17.29	-1.34	1e-44
chr19	987101	rs11673559	987101	ENSG00000064666	CNN2	215.81	433.1	-1.02	1.2e-66
chr2	242685109	rs34293993	241745694	ENSG00000188389	PDCD1	0.24	27.46	-6.83	3.8e-263
chr20	57827213	rs425881	59252158	ENSG00000124203	ZNF831	27.51	59.8	-1.04	7.7e-201
chr20	57827381	rs259959	59252326	ENSG00000124203	ZNF831	27.51	59.8	-1.04	7.7e-201
chr22	50692562	rs5771276	50254133	ENSG00000100429	HDAC10	2	5.53	-1.5	5.5e-60
chr22	50692848	rs2009816	50254419	ENSG00000100429	HDAC10	2	5.53	-1.5	5.5e-60
chr22	50692853	rs2880034	50254424	ENSG00000100429	HDAC10	2	5.53	-1.5	5.5e-60
chr22	50692856	rs2009815	50254427	ENSG00000100429	HDAC10	2	5.53	-1.5	5.5e-60
chr22	50692878	rs1810456	50254449	ENSG00000100429	HDAC10	2	5.53	-1.5	5.5e-60
chr22	50692908	rs4077315	50254479	ENSG00000100429	HDAC10	2	5.53	-1.5	5.5e-60
chr22	50692966	rs2002766	50254537	ENSG00000100429	HDAC10	2	5.53	-1.5	5.5e-60
chr22	50693521	rs5771282	50255092	ENSG00000100429	HDAC10	2	5.53	-1.5	5.5e-60
chr22	50693534	rs6010218	50255105	ENSG00000100429	HDAC10	2	5.53	-1.5	5.5e-60
chr3	47555142	rs2291298	47513652	ENSG00000160796	NBEAL2	33.93	227.59	-2.75	1.8e-248
chr3	47557722	rs11914795	47516232	ENSG00000160796	NBEAL2	33.93	227.59	-2.75	1.8e-248
chr3	47558184	rs11914932	47516694	ENSG00000160796	NBEAL2	33.93	227.59	-2.75	1.8e-248
chr3	47558251	rs4599332	47516761	ENSG00000160796	NBEAL2	33.93	227.59	-2.75	1.8e-248
chr3	47558448	rs11711265	47516958	ENSG00000160796	NBEAL2	33.93	227.59	-2.75	1.8e-248
chr3	47560863	rs7628631	47519373	ENSG00000160796	NBEAL2	33.93	227.59	-2.75	1.8e-248
chr3	47564462	rs62260710	47522972	ENSG00000160796	NBEAL2	33.93	227.59	-2.75	1.8e-248
chr3	47564491	rs62260711	47523001	ENSG00000160796	NBEAL2	33.93	227.59	-2.75	1.8e-248
chr6	33563552	rs7761963	33595775	ENSG00000232629	HLA-DQB2	0.57	1.23	-1.08	0.00016
chr6	53216209	rs910045	53351411	ENSG00000217527	RPS16P5	4.23	9.45	-1.12	2.4e-25
chr6	53195557	rs9370197	53330759	ENSG00000217527	RPS16P5	4.23	9.45	-1.12	2.4e-25
chr6	53206208	rs1864249	53341410	ENSG00000217527	RPS16P5	4.23	9.45	-1.12	2.4e-25
chr7	150915471	rs3800792	151218385	ENSG00000033100	CHPF2	29.93	62.3	-1.09	1.3e-75
chr7	150915533	rs3800793	151218447	ENSG00000033100	CHPF2	29.93	62.3	-1.09	1.3e-75
chr7	150916228	rs6949587	151219142	ENSG00000033100	CHPF2	29.93	62.3	-1.09	1.3e-75
chr7	150920503	rs2242141	151223417	ENSG00000033100	CHPF2	29.93	62.3	-1.09	1.3e-75
chr7	150926775	rs6464134	151229689	ENSG00000033100	CHPF2	29.93	62.3	-1.09	1.3e-75
chr7	150928545	rs4726009	151231459	ENSG00000033100	CHPF2	29.93	62.3	-1.09	1.3e-75
chr7	150929476	rs2792434	151232390	ENSG00000033100	CHPF2	29.93	62.3	-1.09	1.3e-75
chr7	2356038	rs35642219	2316403	ENSG00000002822	MAD1L1	10.85	22.75	-1.09	1.4e-48
chr7	66466730	rs7796575	67001743	ENSG00000126522	ASL	3.45	8.49	-1.32	2e-43
chr9	130782031	rs7852168	128019752	ENSG00000160408	ST6GALNAC6	45.22	95.85	-1.09	1.1e-54

## Sheet: ImmunexuT_TH1
List of iQTLs which are not eQTLs in CD4 Naïve (by DICE or ImmunexuT) but are eQTLs in TH1 (by ImmunexuT database)
and these eGenes are differentially expressed (FDR < 0.05) and upregulated (logFC>1) in TH1
chr	pos_hg19	rsID	pos_hg38	GeneID	GeneName	TPM_CD4N	TPM_TH1	log2FC	FDR
chr1	159892088	rs2789422	159922298	ENSG00000158710	TAGLN2	196.89	428.76	-1.23	4.3e-146
chr16	1474626	rs62011349	1424625	ENSG00000007516	BAIAP3	0.19	16.56	-6.54	0
chr19	18163453	rs11086086	18052643	ENSG00000096996	IL12RB1	25.3	60.16	-1.35	1.1e-115
chr19	41857439	rs12983775	41351534	ENSG00000105329	TGFB1	82.85	214.85	-1.46	9.9e-119
chr20	57824309	rs259964	59249254	ENSG00000124203	ZNF831	27.51	56.01	-1.05	1.9e-203
chr20	57824901	rs259963	59249846	ENSG00000124203	ZNF831	27.51	56.01	-1.05	1.9e-203
chr20	57824960	rs259962	59249905	ENSG00000124203	ZNF831	27.51	56.01	-1.05	1.9e-203
chr20	57825970	rs259961	59250915	ENSG00000124203	ZNF831	27.51	56.01	-1.05	1.9e-203
chr20	57826162	rs259960	59251107	ENSG00000124203	ZNF831	27.51	56.01	-1.05	1.9e-203
chr20	57827213	rs425881	59252158	ENSG00000124203	ZNF831	27.51	56.01	-1.05	1.9e-203
chr20	57827381	rs259959	59252326	ENSG00000124203	ZNF831	27.51	56.01	-1.05	1.9e-203
chr20	57828583	rs259958	59253528	ENSG00000124203	ZNF831	27.51	56.01	-1.05	1.9e-203
chr20	57829301	rs259956	59254246	ENSG00000124203	ZNF831	27.51	56.01	-1.05	1.9e-203
chr20	57832522	rs259955	59257467	ENSG00000124203	ZNF831	27.51	56.01	-1.05	1.9e-203
chr20	57832984	rs2865733	59257929	ENSG00000124203	ZNF831	27.51	56.01	-1.05	1.9e-203
chr20	57833518	rs713555	59258463	ENSG00000124203	ZNF831	27.51	56.01	-1.05	1.9e-203
chr20	57833662	rs2064864	59258607	ENSG00000124203	ZNF831	27.51	56.01	-1.05	1.9e-203
chr20	57833740	rs2064865	59258685	ENSG00000124203	ZNF831	27.51	56.01	-1.05	1.9e-203
chr20	57834150	rs2273869	59259095	ENSG00000124203	ZNF831	27.51	56.01	-1.05	1.9e-203
chr20	57834405	rs6128516	59259350	ENSG00000124203	ZNF831	27.51	56.01	-1.05	1.9e-203
chr3	46187707	rs4683184	46146215	ENSG00000121807	CCR2	0.22	10.51	-5.64	1.2e-252
chr3	47555142	rs2291298	47513652	ENSG00000160796	NBEAL2	33.93	158.66	-2.29	9.3e-172
chr3	47557722	rs11914795	47516232	ENSG00000160796	NBEAL2	33.93	158.66	-2.29	9.3e-172
chr3	47558184	rs11914932	47516694	ENSG00000160796	NBEAL2	33.93	158.66	-2.29	9.3e-172
chr3	47558251	rs4599332	47516761	ENSG00000160796	NBEAL2	33.93	158.66	-2.29	9.3e-172
chr3	47558448	rs11711265	47516958	ENSG00000160796	NBEAL2	33.93	158.66	-2.29	9.3e-172
chr3	47560863	rs7628631	47519373	ENSG00000160796	NBEAL2	33.93	158.66	-2.29	9.3e-172
chr3	47564462	rs62260710	47522972	ENSG00000160796	NBEAL2	33.93	158.66	-2.29	9.3e-172
chr3	47564491	rs62260711	47523001	ENSG00000160796	NBEAL2	33.93	158.66	-2.29	9.3e-172
chr4	90228807	rs28378092	89307656	ENSG00000185477	GPRIN3	49.92	118.74	-1.29	4.2e-120
chr6	26044729	rs2032446	26044501	ENSG00000124564	SLC17A3	0.09	2.34	-4.77	8.6e-84
chr6	33563552	rs7761963	33595775	ENSG00000232629	HLA-DQB2	0.57	1.23	-1.18	3.8e-05
chr7	100921405	rs62483038	101278124	ENSG00000106397	PLOD3	9.75	22.78	-1.31	4.2e-91
chr7	100921423	rs62483039	101278142	ENSG00000106397	PLOD3	9.75	22.78	-1.31	4.2e-91
chr9	130782031	rs7852168	128019752	ENSG00000160408	ST6GALNAC6	45.22	87.91	-1.03	1.2e-48

## Sheet: ImmunexuT_TH2
List of iQTLs which are not eQTLs in CD4 Naïve (by DICE or ImmunexuT) but are eQTLs in TH2 (by ImmunexuT database)
and these eGenes are differentially expressed (FDR < 0.05) and upregulated (logFC>1) in TH2
chr	pos_hg19	rsID	pos_hg38	GeneID	GeneName	TPM_CD4N	TPM_TH2	log2FC	FDR
chr1	159892088	rs2789422	159922298	ENSG00000158710	TAGLN2	196.89	516.46	-1.42	6.9e-194
chr16	1474626	rs62011349	1424625	ENSG00000007516	BAIAP3	0.19	11.92	-6.01	1.9e-274
chr20	57824309	rs259964	59249254	ENSG00000124205	EDN3	0.28	6.4	-4.55	7.5e-197
chr20	57824901	rs259963	59249846	ENSG00000124205	EDN3	0.28	6.4	-4.55	7.5e-197
chr20	57824960	rs259962	59249905	ENSG00000124205	EDN3	0.28	6.4	-4.55	7.5e-197
chr20	57825970	rs259961	59250915	ENSG00000124205	EDN3	0.28	6.4	-4.55	7.5e-197
chr20	57826162	rs259960	59251107	ENSG00000124205	EDN3	0.28	6.4	-4.55	7.5e-197
chr20	57828583	rs259958	59253528	ENSG00000124205	EDN3	0.28	6.4	-4.55	7.5e-197
chr20	57829301	rs259956	59254246	ENSG00000124205	EDN3	0.28	6.4	-4.55	7.5e-197
chr3	32990101	rs7612287	32948609	ENSG00000183813	CCR4	4.48	274.96	-6.05	0
chr3	46187707	rs4683184	46146215	ENSG00000121807	CCR2	0.22	3.82	-4.14	3.6e-135
chr3	46187707	rs4683184	46146215	ENSG00000160791	CCR5	0.12	1.82	-3.83	2.1e-87
chr6	33563552	rs7761963	33595775	ENSG00000232629	HLA-DQB2	0.57	2.14	-1.89	1.1e-11
chr8	8107585	rs58532302	8250063	ENSG00000147324	MFHAS1	52.84	117.31	-1.17	2.3e-96
chr8	8112295	rs13261997	8254773	ENSG00000147324	MFHAS1	52.84	117.31	-1.17	2.3e-96
chr8	8112650	rs13270062	8255128	ENSG00000147324	MFHAS1	52.84	117.31	-1.17	2.3e-96
chr8	8089335	rs60998183	8231813	ENSG00000147324	MFHAS1	52.84	117.31	-1.17	2.3e-96

## Sheet: ImmunexuT_TH17
List of iQTLs which are not eQTLs in CD4 Naïve (by DICE or ImmunexuT) but are eQTLs in TH17 (by ImmunexuT database)
and these eGenes are differentially expressed (FDR < 0.05) and upregulated (logFC>1) in TH17
chr	pos_hg19	rsID	pos_hg38	GeneID	GeneName	TPM_CD4N	TPM_TH17	log2FC	FDR
chr1	155043812	rs12047986	155071336	ENSG00000143537	ADAM15	5.67	19.21	-1.88	1.8e-138
chr1	159892088	rs2789422	159922298	ENSG00000158710	TAGLN2	196.89	519.15	-1.52	2.1e-222
chr1	228313024	rs7537636	228125323	ENSG00000143761	ARF1	159.49	303.24	-1.05	2.5e-106
chr1	228412953	rs1771479	228225252	ENSG00000143761	ARF1	159.49	303.24	-1.05	2.5e-106
chr1	228413616	rs1757150	228225915	ENSG00000143761	ARF1	159.49	303.24	-1.05	2.5e-106
chr1	228413635	rs1757149	228225934	ENSG00000143761	ARF1	159.49	303.24	-1.05	2.5e-106
chr1	228413929	rs1771477	228226228	ENSG00000143761	ARF1	159.49	303.24	-1.05	2.5e-106
chr1	228414920	rs1771476	228227219	ENSG00000143761	ARF1	159.49	303.24	-1.05	2.5e-106
chr1	228414932	rs1757147	228227231	ENSG00000143761	ARF1	159.49	303.24	-1.05	2.5e-106
chr1	228415501	rs1629294	228227800	ENSG00000143761	ARF1	159.49	303.24	-1.05	2.5e-106
chr1	228417531	rs1757143	228229830	ENSG00000143761	ARF1	159.49	303.24	-1.05	2.5e-106
chr1	228417532	rs1757142	228229831	ENSG00000143761	ARF1	159.49	303.24	-1.05	2.5e-106
chr1	228419564	rs1771467	228231863	ENSG00000143761	ARF1	159.49	303.24	-1.05	2.5e-106
chr14	104369934	rs4906383	103903597	ENSG00000066735	KIF26A	0.01	1.14	-7.7	2.3e-67
chr16	1474626	rs62011349	1424625	ENSG00000007516	BAIAP3	0.19	9.81	-5.86	1.5e-261
chr16	84547413	rs2163037	84513807	ENSG00000103187	COTL1	58.72	178.87	-1.72	1.2e-221
chr16	84548030	rs7188872	84514424	ENSG00000103187	COTL1	58.72	178.87	-1.72	1.2e-221
chr19	18163453	rs11086086	18052643	ENSG00000096996	IL12RB1	25.3	60.72	-1.41	4.6e-127
chr19	1889716	rs9749385	1889717	ENSG00000130270	ATP8B3	1.69	3.67	-1.21	3e-64
chr19	35670980	rs12974228	35180077	ENSG00000221946	FXYD7	6.56	25.37	-2.03	1.6e-128
chr19	35671195	rs12974983	35180292	ENSG00000221946	FXYD7	6.56	25.37	-2.03	1.6e-128
chr19	35671491	rs9304868	35180588	ENSG00000221946	FXYD7	6.56	25.37	-2.03	1.6e-128
chr19	35671960	rs4806100	35181057	ENSG00000221946	FXYD7	6.56	25.37	-2.03	1.6e-128
chr19	35666395	rs34677175	35175492	ENSG00000221946	FXYD7	6.56	25.37	-2.03	1.6e-128
chr19	35666398	rs114398017	35175495	ENSG00000221946	FXYD7	6.56	25.37	-2.03	1.6e-128
chr19	35666587	rs58300983	35175684	ENSG00000221946	FXYD7	6.56	25.37	-2.03	1.6e-128
chr19	35666629	rs56413999	35175726	ENSG00000221946	FXYD7	6.56	25.37	-2.03	1.6e-128
chr19	35666400	rs35921432	35175497	ENSG00000221946	FXYD7	6.56	25.37	-2.03	1.6e-128
chr19	35666424	rs61192962	35175521	ENSG00000221946	FXYD7	6.56	25.37	-2.03	1.6e-128
chr19	35666912	rs11882781	35176009	ENSG00000221946	FXYD7	6.56	25.37	-2.03	1.6e-128
chr19	35670207	rs4239579	35179304	ENSG00000221946	FXYD7	6.56	25.37	-2.03	1.6e-128
chr19	35670208	rs4239580	35179305	ENSG00000221946	FXYD7	6.56	25.37	-2.03	1.6e-128
chr2	242685109	rs34293993	241745694	ENSG00000188389	PDCD1	0.24	8.93	-5.34	1.1e-160
chr2	38948949	rs12712614	38721807	ENSG00000143891	GALM	25.67	77.17	-1.67	0
chr2	38951074	rs11124645	38723932	ENSG00000143891	GALM	25.67	77.17	-1.67	0
chr2	38951666	rs1997377	38724524	ENSG00000143891	GALM	25.67	77.17	-1.67	0
chr2	38955129	rs7603676	38727987	ENSG00000143891	GALM	25.67	77.17	-1.67	0
chr2	38955258	rs7603821	38728116	ENSG00000143891	GALM	25.67	77.17	-1.67	0
chr2	38955451	rs7604054	38728309	ENSG00000143891	GALM	25.67	77.17	-1.67	0
chr2	38955468	rs7604132	38728326	ENSG00000143891	GALM	25.67	77.17	-1.67	0
chr2	38955866	rs6728394	38728724	ENSG00000143891	GALM	25.67	77.17	-1.67	0
chr2	38955977	rs6756847	38728835	ENSG00000143891	GALM	25.67	77.17	-1.67	0
chr2	38956076	rs6731386	38728934	ENSG00000143891	GALM	25.67	77.17	-1.67	0
chr2	38956220	rs7581263	38729078	ENSG00000143891	GALM	25.67	77.17	-1.67	0
chr2	38956399	rs7581653	38729257	ENSG00000143891	GALM	25.67	77.17	-1.67	0
chr2	38956947	rs2272445	38729805	ENSG00000143891	GALM	25.67	77.17	-1.67	0
chr2	38957450	rs13011311	38730308	ENSG00000143891	GALM	25.67	77.17	-1.67	0
chr2	38957700	rs6736004	38730558	ENSG00000143891	GALM	25.67	77.17	-1.67	0
chr2	38959427	rs6544173	38732285	ENSG00000143891	GALM	25.67	77.17	-1.67	0
chr2	38944505	rs35182980	38717363	ENSG00000143891	GALM	25.67	77.17	-1.67	0
chr2	38944519	rs17494049	38717377	ENSG00000143891	GALM	25.67	77.17	-1.67	0
chr2	38944714	rs1965751	38717572	ENSG00000143891	GALM	25.67	77.17	-1.67	0
chr20	57824309	rs259964	59249254	ENSG00000124205	EDN3	0.28	1.39	-2.41	1.6e-53
chr20	57824901	rs259963	59249846	ENSG00000124205	EDN3	0.28	1.39	-2.41	1.6e-53
chr20	57824960	rs259962	59249905	ENSG00000124205	EDN3	0.28	1.39	-2.41	1.6e-53
chr20	57825970	rs259961	59250915	ENSG00000124205	EDN3	0.28	1.39	-2.41	1.6e-53
chr20	57826162	rs259960	59251107	ENSG00000124205	EDN3	0.28	1.39	-2.41	1.6e-53
chr20	57828583	rs259958	59253528	ENSG00000124205	EDN3	0.28	1.39	-2.41	1.6e-53
chr20	57829301	rs259956	59254246	ENSG00000124205	EDN3	0.28	1.39	-2.41	1.6e-53
chr3	195946167	rs4916519	196219296	ENSG00000072274	TFRC	59.72	119.59	-1.05	4.5e-109
chr3	195951427	rs56653551	196224556	ENSG00000072274	TFRC	59.72	119.59	-1.05	4.5e-109
chr3	195952900	rs7625886	196226029	ENSG00000072274	TFRC	59.72	119.59	-1.05	4.5e-109
chr3	195953367	rs4916440	196226496	ENSG00000072274	TFRC	59.72	119.59	-1.05	4.5e-109
chr6	149770043	rs2789496	149448907	ENSG00000178199	ZC3H12D	24.3	104.37	-2.21	6.9e-239
chr6	149770676	rs805027	149449540	ENSG00000178199	ZC3H12D	24.3	104.37	-2.21	6.9e-239
chr6	149772190	rs112722576	149451054	ENSG00000178199	ZC3H12D	24.3	104.37	-2.21	6.9e-239
chr6	149773721	rs1001242	149452585	ENSG00000178199	ZC3H12D	24.3	104.37	-2.21	6.9e-239
chr6	149774570	rs2007062	149453434	ENSG00000178199	ZC3H12D	24.3	104.37	-2.21	6.9e-239
chr6	149807523	rs4897127	149486387	ENSG00000178199	ZC3H12D	24.3	104.37	-2.21	6.9e-239
chr6	26044729	rs2032446	26044501	ENSG00000124564	SLC17A3	0.09	3.44	-5.32	2.4e-104
chr6	33563552	rs7761963	33595775	ENSG00000179344	HLA-DQB1	3.76	7.67	-1.1	4.2e-05
chr6	33563552	rs7761963	33595775	ENSG00000232629	HLA-DQB2	0.57	1.74	-1.75	3.5e-10
chr8	8107585	rs58532302	8250063	ENSG00000147324	MFHAS1	52.84	107.08	-1.1	5.5e-85
chr8	8112295	rs13261997	8254773	ENSG00000147324	MFHAS1	52.84	107.08	-1.1	5.5e-85
chr8	8112650	rs13270062	8255128	ENSG00000147324	MFHAS1	52.84	107.08	-1.1	5.5e-85
chr8	8114246	rs7011221	8256724	ENSG00000147324	MFHAS1	52.84	107.08	-1.1	5.5e-85
chr8	8116309	rs12543600	8258787	ENSG00000147324	MFHAS1	52.84	107.08	-1.1	5.5e-85
chr8	8116346	rs12544596	8258824	ENSG00000147324	MFHAS1	52.84	107.08	-1.1	5.5e-85
chr8	98807119	rs2513949	97794891	ENSG00000132561	MATN2	0.5	4.49	-3.7	2.3e-248
chr8	98810194	rs7820975	97797966	ENSG00000132561	MATN2	0.5	4.49	-3.7	2.3e-248

[truncated: 2 more sheets: ImmunexuT_TREGMEM, ImmunexuT_TREGNAIVE]
