# Supplementary material for: Identifying genetic variants associated with chromatin looping and genome function
Source: Nat Commun. 2024 Sep 18;15:8174. doi: 10.1038/s41467-024-52296-4 (PMC11408621; doi:10.1038/s41467-024-52296-4)
Supplement: Supplementary file 13 — Supplementary Data 10 [file 41467_2024_52296_MOESM13_ESM.xlsx]

## Sheet: README
Supplementary Data 10: Complete list of Connectivity-QTLs and associated loci
Lists the complete set of connectivity-QTLs (a subset of iQTLs). The field are:
Locus and Gene Information	Gene / locus name
chr	Chromosome
Region1_Start (start of A)	For the connected component analysis, start of the first interacting region
Region1_End (end of A)	For the connected component analysis, end of the first interacting region
Region2_Start (start of B)	For the connected component analysis, start of the second interacting region
Region2_End (end of B)	For the connected component analysis, end of the second interacting region
Region1_Span (span of A)	For the connected component analysis, span of the first interacting region
Region2_Span (span of B)	For the connected component analysis, span of the second interacting region
is continuous (regions A and B overlap?)	Whether the regions A and B overlap
SNPID, rsID, SNP position	QTL (SNP) information
number of HiChIP Loops wihtin this region	Number of statistically significant HiChIP loops belonging to these regions A and B)
p-value of Observed / Expected HiChIP contact counts for all loops in this region	With respect to the observed / expected contact counts for all the HiChIP loops within this region, p-value obtained from their linear regression with respect to the SNP genotype.
95 percentile of log2-transformed Observed / Expected HiChIP contact matrices (Reference Homozygous | Heterozygous | Alternate Homozygous)	95 percentile of log2 transformed Obs/ExpCC contact matrices for different SNP genotypes.

## Sheet: Summary_Connectivity_QTL
Locus and Gene Information	chr	Region1_Start (start of A)	Region1_End (end of A)	Region2_Start (start of B)	Region2_End (end of B)	Region1_Span (span of A)	Region2_Span (span of B)	is continuous (regions A and B overlap?)	SNPID	rsID	SNP position	number of HiChIP Loops wihtin this region	p-value of Observed / Expected HiChIP contact counts for all loops in this region (based on linear regression coefficients)	95 percentile of log2-transformed Observed / Expected HiChIP contact matrices (Reference Homozygous | Heterozygous | Alternate Homozygous)
NBPF1	chr1	16805000	16875000	16910000	16985000	70000	75000	0	rs157256:16841100:A:G	rs157256	16841100	37	9.56813e-14	2.79|2.23|1.86
NBL1	chr1	19955000	20055000	19955000	20055000	100000	100000	1	rs10917513:20006887:C:T	rs10917513	20006887	36	6.09714e-19	1.17|1.49|1.68
									rs1883565:20008507:C:T	rs1883565	20008507		1.19467e-22	1.09|1.5|1.64
									JHU_1.20011833	rs12752287	20011834		1.19467e-22	1.09|1.5|1.64
									rs6677765:20012463:A:G	rs6677765	20012463		1.19467e-22	1.09|1.5|1.64
									rs10917516:20012714:A:G	rs10917516	20012714		1.19467e-22	1.09|1.5|1.64
									rs10917517:20012762:C:T	rs10917517	20012762		1.19467e-22	1.09|1.5|1.64
									rs7533981	rs7533981	20014739		1.19467e-22	1.09|1.5|1.64
									rs7527271:20014753:G:A	rs7527271	20014753		1.19467e-22	1.09|1.5|1.64
									rs7543480:20014827:T:C	rs7543480	20014827		1.19467e-22	1.09|1.5|1.64
C1orf86,SKI,RER1,PEX10,PLCH2	chr1	2050000	2360000	2050000	2360000	310000	310000	1	rs12057498:2213961:A:G	rs12057498	2213961	419	1.39956e-46	2.46|2.26|1.98
FBRSL1	chr12	132985000	133145000	132985000	133145000	160000	160000	1	rs28566046:133004278:A:G	rs28566046	133004278	92	6.64242e-22	1.98|1.69|1.51
									rs28698526:133004289:G:A	rs28698526	133004289		2.13025e-18	1.95|1.72|1.51
MED4,ITM2B,RB1	chr13	48640000	48910000	48640000	48910000	270000	270000	1	rs2854355:48882363:A:G	rs2854355	48882363	127	1.43987e-07	1.76|1.54|1.44
PDXDC1,NTAN1,RRN3	chr16	15040000	15200000	15040000	15200000	160000	160000	1	rs7404524:15129158:A:G	rs7404524	15129158	135	6.55382e-25	1.42|1.79|1.97
									rs7404526:15129162:A:G	rs7404526	15129162		6.55382e-25	1.42|1.79|1.97
PRSS21,FLYWCH2,FLYWCH1	chr16	2875000	3035000	2875000	3035000	160000	160000	1	rs71384679:2962038:C:G	rs71384679	2962038	94	9.82346e-07	1.83|1.69|1.56
									rs8043761:2961434:C:G	rs8043761	2961434		9.82346e-07	1.83|1.69|1.56
									rs757164:2963528:C:T	rs757164	2963528		9.82346e-07	1.83|1.69|1.56
									rs3743947:2962102:C:T	rs3743947	2962102		9.82346e-07	1.83|1.69|1.56
AC010536.1,KLHDC4,FLJ00104,SLC7A5,BANP	chr16	87730000	88070000	87730000	88070000	340000	340000	1	rs4843285	rs4843285	87999571	286	3.17629e-116	1.04|1.49|1.66
ACSF3,ZNF778	chr16	89115000	89285000	89115000	89285000	170000	170000	1	rs11863384:89163839:A:C	rs11863384	89163839	101	4.3241e-11	1.66|1.95|2.11
									rs11863385:89163846:A:C	rs11863385	89163846		4.3241e-11	1.66|1.95|2.11
									rs7499525:89157651:C:T	rs7499525	89157651		6.17957e-17	2.13|1.85|1.7
									rs4782469:89162252:G:A	rs4782469	89162252		9.19198e-14	2.1|1.93|1.7
ABR	chr17	1140000	1220000	1220000	1265000	80000	45000	0	rs56685920:1231796:C:T	rs56685920	1231796	33	6.51645e-08	1.81|1.67|1.44
C17orf85,CAMKK1,ATP2A3	chr17	3740000	3935000	3740000	3935000	195000	195000	1	rs3826484:3811533:C:T	rs3826484	3811533	175	3.29611e-21	1.77|1.67|1.48
									rs56107789:3812388:G:A	rs56107789	3812388		3.29611e-21	1.77|1.67|1.48
									rs12451483:3813667:G:A	rs12451483	3813667		3.29611e-21	1.77|1.67|1.48
									rs12603104:3815464:G:A	rs12603104	3815464		1.8771e-34	1.79|1.61|1.48
									rs9898098:3814826:C:A	rs9898098	3814826		3.96254e-36	1.84|1.7|1.49
KANSL1	chr17	43650000	43715000	44160000	44370000	65000	210000	0	17:44343121:A:G	rs2950705	44343121	85	3.09294e-52	1.54|2.66|2.95
									17:44343125:C:T	rs34200189	44343125		3.09294e-52	1.54|2.66|2.95
									17:44343930:A:G	rs2532344	44343930		3.09294e-52	1.54|2.66|2.95
									rs112534607:44344376:G:A	rs112534607	44344376		3.09294e-52	1.54|2.66|2.95
									rs111413387:44344409:A:C	rs111413387	44344409		3.09294e-52	1.54|2.66|2.95
									17:44344456:T:C	rs62071575	44344456		3.09294e-52	1.54|2.66|2.95
									17:43679121:G:A	rs62066068	43679121		3.09294e-52	1.54|2.66|2.95
									17:43679132:A:G	rs56191889	43679132		3.09294e-52	1.54|2.66|2.95
									17:43679193:G:A	rs55826010	43679193		3.5741e-48	1.43|2.55|2.95
									rs369209138:43680850:G:C	rs369209138	43680850		3.09294e-52	1.54|2.66|2.95
									17:43681222:C:T	rs9912279	43681222		3.09294e-52	1.54|2.66|2.95
									17:43681304:G:A	rs62066072	43681304		3.09294e-52	1.54|2.66|2.95
									17:43681316:T:C	rs62066073	43681316		3.09294e-52	1.54|2.66|2.95
									rs113311910:43681738:C:T	rs113311910	43681738		3.09294e-52	1.54|2.66|2.95
									17:43681771:C:T	rs200529354	43681771		3.09294e-52	1.54|2.66|2.95
									17:43681796:G:A	rs565370971	43681796		3.09294e-52	1.54|2.66|2.95
									17:43681824:A:G	rs112164745	43681824		3.09294e-52	1.54|2.66|2.95
									17:43682010:C:T	rs56017814	43682010		3.09294e-52	1.54|2.66|2.95
									17:43682098:A:C	rs55684829	43682098		3.09294e-52	1.54|2.66|2.95
									17:43682323:T:C	rs56383763	43682323		3.09294e-52	1.54|2.66|2.95
									rs451737:43683392:A:G	rs451737	43683392		3.09294e-52	1.54|2.66|2.95
									rs4528616:43683597:T:G	rs4528616	43683597		3.09294e-52	1.54|2.66|2.95
									rs4471725:43683611:G:T	rs4471725	43683611		3.09294e-52	1.54|2.66|2.95
									rs4485406:43683627:C:G	rs4485406	43683627		3.09294e-52	1.54|2.66|2.95
									17:43684094:T:C	rs1706722	43684094		3.09294e-52	1.54|2.66|2.95
									rs1635285:43684209:C:G	rs1635285	43684209		3.09294e-52	1.54|2.66|2.95
									rs2906009:43684563:T:C	rs2906009	43684563		3.09294e-52	1.54|2.66|2.95
									rs2906007:43684920:C:T	rs2906007	43684920		3.09294e-52	1.54|2.66|2.95
									rs2906006:43685021:C:T	rs2906006	43685021		3.09294e-52	1.54|2.66|2.95
									rs444967:43685698:A:G	rs444967	43685698		3.09294e-52	1.54|2.66|2.95
									rs430688:43685707:T:C	rs430688	43685707		3.09294e-52	1.54|2.66|2.95
									rs413519:43685826:A:G	rs413519	43685826		3.09294e-52	1.54|2.66|2.95
									rs385199:43686419:A:C	rs385199	43686419		3.09294e-52	1.54|2.66|2.95
									rs440778:43686420:A:G	rs440778	43686420		3.09294e-52	1.54|2.66|2.95
									rs2949997:43687072:G:A	rs2949997	43687072		3.09294e-52	1.54|2.66|2.95
									rs378392:43687542:C:G	rs378392	43687542		3.09294e-52	1.54|2.66|2.95
									17:43688042:C:G	rs62066084	43688042		3.09294e-52	1.54|2.66|2.95
									rs62066085:43688249:G:C	rs62066085	43688249		3.09294e-52	1.54|2.66|2.95
									17:43688317:A:G	rs28768976	43688317		3.09294e-52	1.54|2.66|2.95
									rs62066086:43688387:A:G	rs62066086	43688387		3.09294e-52	1.54|2.66|2.95
									17:43688579:A:G	rs62066087	43688579		3.09294e-52	1.54|2.66|2.95
									rs28795799:43688905:A:G	rs28795799	43688905		3.09294e-52	1.54|2.66|2.95
									rs56340658:43689090:T:C	rs56340658	43689090		3.09294e-52	1.54|2.66|2.95
									17:43689684:C:G	rs1619965	43689684		3.09294e-52	1.54|2.66|2.95
KANSL1	chr17	43680000	43715000	44270000	44305000	35000	35000	0	rs192252295:43702296:T:C	rs192252295	43702296	16	3.88272e-43	0.58|2.3|3.38
									rs62066125:43702701:C:G	rs62066125	43702701		3.88272e-43	0.58|2.3|3.38
									rs392116:43703555:A:G	rs392116	43703555		3.88272e-43	0.58|2.3|3.38
									rs385383:43704031:C:A	rs385383	43704031		3.88272e-43	0.58|2.3|3.38
									17:43704310:T:G	rs393208	43704310		3.88272e-43	0.58|2.3|3.38
									rs372526058:43704419:T:C	rs372526058	43704419		3.88272e-43	0.58|2.3|3.38
									rs375424530:43704491:G:A	rs375424530	43704491		3.88272e-43	0.58|2.3|3.38
									rs383241:43705356:G:A	rs383241	43705356		3.88272e-43	0.58|2.3|3.38
									rs376120:43705518:A:G	rs376120	43705518		3.88272e-43	0.58|2.3|3.38
									rs365825:43705601:A:G	rs365825	43705601		3.88272e-43	0.58|2.3|3.38
									rs393838:43705756:G:C	rs393838	43705756		3.88272e-43	0.58|2.3|3.38
									rs681485:43707619:C:A	rs681485	43707619		3.88272e-43	0.58|2.3|3.38
									rs594591:43707620:G:T	rs594591	43707620		3.88272e-43	0.58|2.3|3.38
									rs593720:43707848:G:T	rs593720	43707848		3.88272e-43	0.58|2.3|3.38
									rs444071:43707951:C:T	rs444071	43707951		3.88272e-43	0.58|2.3|3.38
									rs396593:43707955:C:A	rs396593	43707955		3.88272e-43	0.58|2.3|3.38
									rs368673667:43708418:C:G	rs368673667	43708418		3.88272e-43	0.58|2.3|3.38
									rs450237:43709225:T:C	rs450237	43709225		3.88272e-43	0.58|2.3|3.38
									rs436667:43709415:C:T	rs436667	43709415		3.88272e-43	0.58|2.3|3.38
									rs650927:43709867:T:G	rs650927	43709867		3.88272e-43	0.58|2.3|3.38
									rs671740:43709893:A:G	rs671740	43709893		3.88272e-43	0.58|2.3|3.38
									rs81632:43710127:T:A	rs81632	43710127		3.88272e-43	0.58|2.3|3.38
									rs16940633:43710371:G:A	rs16940633	43710371		3.88272e-43	0.58|2.3|3.38
									rs17686610:43710384:A:C	rs17686610	43710384		3.88272e-43	0.58|2.3|3.38
									rs2942170:43711312:C:T	rs2942170	43711312		3.88272e-43	0.58|2.3|3.38
									rs2942169:43711539:G:C	rs2942169	43711539		3.88272e-43	0.58|2.3|3.38
									rs241045:43712337:C:T	rs241045	43712337		3.88272e-43	0.58|2.3|3.38
									rs241044:43712464:G:A	rs241044	43712464		3.88272e-43	0.58|2.3|3.38
									rs241042:43712657:T:C	rs241042	43712657		3.88272e-43	0.58|2.3|3.38
									rs241041:43713925:A:G	rs241041	43713925		3.88272e-43	0.58|2.3|3.38
									17:43714190:A:T	rs241040	43714190		3.88272e-43	0.58|2.3|3.38
									rs241039:43714673:A:T	rs241039	43714673		3.88272e-43	0.58|2.3|3.38
									exm-rs2942168	rs2942168	43714850		3.88272e-43	0.58|2.3|3.38
KANSL1	chr17	44175000	44370000	44175000	44370000	195000	195000	1	17:44354549:C:G	rs2261201	44354549	124	1.86277e-10	1.49|1.73|1.93
TRAPPC8,RNF125,RNF138	chr18	29415000	29750000	29415000	29750000	335000	335000	1	rs1984583:29625376:A:G	rs1984583	29625376	201	2.39572e-10	1.31|1.5|1.66
EPG5,PSTPIP2,ATP5A1,HAUS1	chr18	43490000	43565000	43625000	43710000	75000	85000	0	rs9783884	rs9783884	43651133	41	7.2399e-10	1.51|1.79|2.09
BABAM1,ANKLE1,ABHD8,MRPL34,DDA1,ANO8,GTPBP3,BST2,MVB12A,TMEM221,SLC27A1	chr19	17370000	17585000	17370000	17585000	215000	215000	1	rs8106139:17506176:T:C	rs8106139	17506176	240	4.84359e-35	1.58|1.73|1.91
TPGS1,CDC34,GZMM,BSG,POLRMT,RNF126,FSTL3,PTBP1	chr19	475000	835000	475000	835000	360000	360000	1	rs62132623:569500:G:A	rs62132623	569500	407	2.03913e-20	1.67|1.86|2.01
									rs12972025:534350:C:T	rs12972025	534350		8.19722e-30	1.97|1.78|1.64
COX5B,ACTR1B,ZAP70	chr2	98200000	98220000	98255000	98390000	20000	135000	0	rs144857350:98205882:T:A	rs144857350	98205882	36	1.46883e-12	3.17|2.8|2.38
									rs1814505:98206293:G:A	rs1814505	98206293		1.46883e-12	3.17|2.8|2.38
DIP2A,S100B,PRMT2	chr21	47815000	48100000	47815000	48100000	285000	285000	1	rs9977492:48053710:A:G	rs9977492	48053710	225	9.18781e-32	1.92|1.8|1.44
BRD1,ZBED4,ALG12,CRELD2,PIM3	chr22	50150000	50365000	50150000	50365000	215000	215000	1	rs12160965:50315973:G:C	rs12160965	50315973	272	4.11553e-24	2.31|2.12|1.97
RPS6KA2,RNASET2,FGFR1OP	chr6	167315000	167430000	167315000	167430000	115000	115000	1	rs2247325:167369992:A:G	rs2247325	167369992	78	6.49784e-20	1.81|2.37|2.47
HLA-G,HLA-A,ZNRD1,PPP1R11,RNF39	chr6	29795000	30045000	29795000	30045000	250000	250000	1	rs34591574:29915694:A:C	rs34591574	29915694	157	2.13163e-20	1.7|1.53|1.38
CCHCR1,TCF19,HCG27,HLA-C,HLA-B,MICA,MICB,DDX39B,ATP6V1G2,NFKBIL1,LTA,TNF,LTB,LST1,NCR3,AIF1,PRRC2A,BAG6,APOM,C6orf47,GPANK1,CSNK2B,LY6G5B,LY6G5C,ABHD16A	chr6	31025000	31675000	31025000	31675000	650000	650000	1	rs9266257:31325886:G:C	rs9266257	31325886	1018	4.23419e-39	2.2|1.82|1.7
									rs58233715:31274892:A:G	rs58233715	31274892		4.58631e-64	1.86|1.75|1.2
SMARCD3,NUB1,WDR86	chr7	150975000	151175000	150975000	151175000	200000	200000	1	rs11980001:151139306:A:G	rs11980001	151139306	105	2.8389e-15	1.45|1.63|1.91
									rs6464142	rs6464142	151140431		1.4027e-15	1.45|1.64|2.01
									rs6464144:151140792:A:G	rs6464144	151140792		1.4027e-15	1.45|1.64|2.01
									rs12537409:151142918:T:C	rs12537409	151142918		1.4027e-15	1.45|1.64|2.01
									rs12540445:151143090:A:C	rs12540445	151143090		1.4027e-15	1.45|1.64|2.01
									rs12535240:151143097:C:G	rs12535240	151143097		1.4027e-15	1.45|1.64|2.01
GNA12,CARD11	chr7	2870000	3225000	2870000	3225000	355000	355000	1	rs3736220:3125958:T:C	rs3736220	3125958	287	4.03521e-46	1.66|1.39|1.25
								1	JHU_7.3156030	rs4722443	3156031		1.79642e-54	1.22|1.36|1.59
RBAK, WIPI2	chr7	5070000	5250000	5070000	5250000	180000	180000	1	rs62442006:5175003:A:G	rs62442006	5175003	91	1.45281e-47	1.27|1.55|1.9
									rs62442008:5175046:C:T	rs62442008	5175046		1.45281e-47	1.27|1.55|1.9
									rs62442009:5175314:C:T	rs62442009	5175314		1.45281e-47	1.27|1.55|1.9
									rs10265679:5175397:G:C	rs10265679	5175397		1.45281e-47	1.9|1.55|1.27
									rs62442010:5175596:C:A	rs62442010	5175596		1.45281e-47	1.27|1.55|1.9
									rs6972792:5169532:C:T	rs6972792	5169532		1.86177e-63	1.2|1.59|1.99
									rs6954647:5169536:A:G	rs6954647	5169536		1.86177e-63	1.2|1.59|1.99
									rs6972808:5169573:C:T	rs6972808	5169573		1.86177e-63	1.2|1.59|1.99
									rs6972976:5169672:C:G	rs6972976	5169672		1.25688e-64	1.18|1.58|1.99
									rs67495997:5169738:A:C	rs67495997	5169738		1.86177e-63	1.2|1.59|1.99
									rs60582729:5169782:C:T	rs60582729	5169782		1.86177e-63	1.2|1.59|1.99
									rs4610644:5170413:A:G	rs4610644	5170413		1.86177e-63	1.2|1.59|1.99
									rs4388351:5170444:G:C	rs4388351	5170444		1.86177e-63	1.2|1.59|1.99
									rs4344005:5170594:C:T	rs4344005	5170594		1.86177e-63	1.2|1.59|1.99
									rs4610645:5170709:A:G	rs4610645	5170709		1.86177e-63	1.2|1.59|1.99
									rs4380836:5170739:G:A	rs4380836	5170739		1.86177e-63	1.2|1.59|1.99
									rs5004012:5170810:C:A	rs5004012	5170810		1.86177e-63	1.2|1.59|1.99
									rs4395800:5170834:T:C	rs4395800	5170834		1.86177e-63	1.2|1.59|1.99
									rs7809870:5170953:G:A	rs7809870	5170953		1.86177e-63	1.2|1.59|1.99
									rs7797532:5171061:T:C	rs7797532	5171061		1.86177e-63	1.2|1.59|1.99
									rs7793782:5171094:A:G	rs7793782	5171094		1.86177e-63	1.2|1.59|1.99
									rs34907061:5171190:G:C	rs34907061	5171190		1.86177e-63	1.2|1.59|1.99
									rs34835461:5171194:C:T	rs34835461	5171194		1.86177e-63	1.2|1.59|1.99
									rs34680236:5171246:G:C	rs34680236	5171246		1.86177e-63	1.2|1.59|1.99
									rs73055801:5171300:A:G	rs73055801	5171300		1.86177e-63	1.2|1.59|1.99
									rs113158860:5171348:C:T	rs113158860	5171348		1.86177e-63	1.2|1.59|1.99
									rs112573971:5171371:C:T	rs112573971	5171371		1.86177e-63	1.2|1.59|1.99
									rs145677102:5171402:T:C	rs145677102	5171402		1.86177e-63	1.2|1.59|1.99
									rs111526438:5171408:C:T	rs111526438	5171408		1.86177e-63	1.2|1.59|1.99
									rs62441990:5171476:G:C	rs62441990	5171476		1.86177e-63	1.2|1.59|1.99
									rs67899063:5171668:C:T	rs67899063	5171668		1.86177e-63	1.2|1.59|1.99
									rs73057803:5171687:T:C	rs73057803	5171687		1.86177e-63	1.2|1.59|1.99
									rs140561723:5171768:A:G	rs140561723	5171768		1.86177e-63	1.2|1.59|1.99
									rs149473968:5171769:C:T	rs149473968	5171769		1.86177e-63	1.2|1.59|1.99
									rs79452008:5171782:C:G	rs79452008	5171782		1.86177e-63	1.2|1.59|1.99
									rs62441992:5171896:G:C	rs62441992	5171896		1.86177e-63	1.2|1.59|1.99
									rs62441993:5171898:G:A	rs62441993	5171898		1.86177e-63	1.2|1.59|1.99
									rs62441994:5171907:T:C	rs62441994	5171907		1.86177e-63	1.2|1.59|1.99
									rs73057804:5172011:C:T	rs73057804	5172011		1.86177e-63	1.2|1.59|1.99
									JHU_7.5172114	rs73057805	5172115		1.86177e-63	1.2|1.59|1.99
									rs67170096:5172176:T:G	rs67170096	5172176		1.86177e-63	1.2|1.59|1.99
									JHU_7.5172207	rs74491186	5172208		1.86177e-63	1.2|1.59|1.99
									JHU_7.5172222	rs77639783	5172223		1.86177e-63	1.2|1.59|1.99
									rs73057807:5172282:A:G	rs73057807	5172282		1.86177e-63	1.2|1.59|1.99
									rs73057808:5172295:A:G	rs73057808	5172295		1.86177e-63	1.2|1.59|1.99
									rs66755282:5172316:T:G	rs66755282	5172316		1.86177e-63	1.2|1.59|1.99
									rs67112525:5172380:T:C	rs67112525	5172380		1.86177e-63	1.2|1.59|1.99
									rs67616717:5172398:A:G	rs67616717	5172398		1.86177e-63	1.2|1.59|1.99
									rs111657371:5172419:T:C	rs111657371	5172419		1.86177e-63	1.2|1.59|1.99
									rs116816371:5172438:C:T	rs116816371	5172438		1.86177e-63	1.2|1.59|1.99
									rs114530737:5172447:A:C	rs114530737	5172447		1.86177e-63	1.2|1.59|1.99
									rs184727617:5172541:T:C	rs184727617	5172541		1.86177e-63	1.2|1.59|1.99
									rs138090507:5172542:G:A	rs138090507	5172542		1.86177e-63	1.2|1.59|1.99
									rs118174981:5172558:C:T	rs118174981	5172558		1.86177e-63	1.2|1.59|1.99
									rs144352210:5172611:C:T	rs144352210	5172611		1.86177e-63	1.2|1.59|1.99
									rs112059715:5172646:T:G	rs112059715	5172646		1.86177e-63	1.2|1.59|1.99
									rs76890230:5172659:C:T	rs76890230	5172659		1.86177e-63	1.2|1.59|1.99
									rs77609354:5172660:A:G	rs77609354	5172660		1.86177e-63	1.2|1.59|1.99
									rs62441995:5173045:T:G	rs62441995	5173045		1.86177e-63	1.2|1.59|1.99
									rs62441996:5173155:T:C	rs62441996	5173155		1.86177e-63	1.2|1.59|1.99
									rs113732347:5173202:T:A	rs113732347	5173202		1.86177e-63	1.2|1.59|1.99
									rs111360182:5173212:G:A	rs111360182	5173212		1.86177e-63	1.2|1.59|1.99
									rs112844843:5173294:A:G	rs112844843	5173294		1.86177e-63	1.2|1.59|1.99
									rs62441997:5173310:A:G	rs62441997	5173310		1.86177e-63	1.2|1.59|1.99
									rs73057813:5173360:T:C	rs73057813	5173360		1.86177e-63	1.2|1.59|1.99
									rs73057815:5173361:C:A	rs73057815	5173361		1.70252e-57	1.2|1.58|1.99
									rs113286189:5173414:A:G	rs113286189	5173414		1.86177e-63	1.2|1.59|1.99
									rs111348699:5173429:C:T	rs111348699	5173429		1.86177e-63	1.2|1.59|1.99
									rs62441998:5173499:T:G	rs62441998	5173499		8.80673e-51	1.25|1.57|1.99
									rs9691981	rs9691981	5173883		8.80673e-51	1.25|1.57|1.99
									rs62441999:5173931:G:A	rs62441999	5173931		8.80673e-51	1.25|1.57|1.99
									rs9692497:5174114:G:A	rs9692497	5174114		8.80673e-51	1.25|1.57|1.99
									rs62442000:5174280:G:A	rs62442000	5174280		8.80673e-51	1.25|1.57|1.99
									rs62442001:5174452:C:T	rs62442001	5174452		8.80673e-51	1.25|1.57|1.99
									rs62442002:5174513:A:G	rs62442002	5174513		8.80673e-51	1.25|1.57|1.99
									rs56112327:5174739:C:T	rs56112327	5174739		8.80673e-51	1.25|1.57|1.99
									rs55690004:5174785:G:C	rs55690004	5174785		8.80673e-51	1.25|1.57|1.99
									rs55731791:5174969:G:C	rs55731791	5174969		1.45281e-47	1.27|1.55|1.9
CLN8,ARHGEF10	chr8	1660000	1775000	1660000	1775000	115000	115000	1	rs7461600:1714642:G:T	rs7461600	1714642	92	1.3751e-24	1.72|2.14|2.66
									rs7461159:1716616:T:A	rs7461159	1716616		1.3751e-24	1.72|2.14|2.66
									rs11136424:1717036:G:A	rs11136424	1717036		1.3751e-24	1.72|2.14|2.66
TTC16,TOR2A,SH2D3C,CDK9,FPGS,ENG,AK1,ST6GALNAC6,ST6GALNAC4,DPM2,FAM102A,NAIF1,SLC25A25,PTGES2,C9orf16,CIZ1	chr9	130415000	131015000	130415000	131015000	600000	600000	1	rs10760528:130827345:G:A	rs10760528	130827345	1146	6.64028e-29	2.15|1.94|1.83
									rs7852659	rs7852659	130829564		6.64028e-29	2.15|1.94|1.83
									rs10819343:130829687:C:G	rs10819343	130829687		1.08621e-26	1.83|1.94|2.15
									rs10739706:130831329:G:A	rs10739706	130831329		6.64028e-29	2.15|1.94|1.83
									rs61572685:130832997:A:C	rs61572685	130832997		6.64028e-29	2.15|1.94|1.83
									rs4836605:130827968:G:A	rs4836605	130827968		1.37017e-46	1.82|1.99|2.15
									rs10760530:130838717:T:A	rs10760530	130838717		6.64028e-29	2.15|1.94|1.83
