# Supplementary material for: Identifying genetic variants associated with chromatin looping and genome function
Source: Nat Commun. 2024 Sep 18;15:8174. doi: 10.1038/s41467-024-52296-4 (PMC11408621; doi:10.1038/s41467-024-52296-4)
Supplement: Supplementary file 14 — Supplementary Data 11 [file 41467_2024_52296_MOESM14_ESM.xlsx]

## Sheet: README
Supplementary Data 11: Statistical significance for various overlap analysis
Sheet: 11A_iQTL_overlap_eQTL_hQTL
	2X2 contingency table of iQTLs overlapping with eQTLs or hQTLs
Sheet: 11B_iQTL_overlap_eQTL
	2X2 contingency table of iQTLs overlapping with eQTLs
Sheet: 11C_Anchors_overlap_eQTL_hQTL
	Contingency table of loop anchors overlapping with eQTLs or hQTLs
Sheet: 11D_Peaks_overlap_eQTL_hQTL
	Contingency table of ChIP-seq peaks overlapping with eQTLs or hQTLs
Sheet: 11E_iQTL_nCD4_eQTL_RegSNP
	Contingency table of regulatory SNPs (SNPs overlapping ChIP-seq peaks) between: 1) iQTLs of different categories, 2) Complete set of CD4 Naïve T cell eQTLs provided in the DICE database
Sheet: 11F_iQTL_eQTL_TF_motif
	Set of Contingency tables regarding the overlap of iQTLs and reference DICE Naive CD4 T cell eQTLs for TF binding motif

## Sheet: 11A_iQTL_overlap_eQTL_hQTL
Table 12A	2X2 contingency table of iQTLs overlapping with eQTLs or hQTLs
	iQTLs	non-iQTLs (random sampled SNPs in IQTL loop anchors +/- 20 Kb)
Overlap eQTL / hQTL	5993	5187
Non-overlap eQTL / hQTL	3433	4239
** eQTL means CD4 Naïve eQTLs in DICE or ImmunexuT
** hQTL means BLUEPRINT histone QTLs
The one-sided Fisher exact test statistic value is < 2.2e-16.
Odds Ratio: 1.43, significant at P < 0.0001

## Sheet: 11B_iQTL_overlap_eQTL
Table 12B	2X2 contingency table of iQTLs overlapping with eQTLs
	IQTLs	non-IQTLs (random sampled SNPs in IQTL loop anchors +/- 20 Kb)
Overlap eQTL	5381	3906
Non-overlap eQTL	4045	5520
** eQTL means CD4 Naïve eQTLs in DICE or ImmunexuT
The one-sided Fisher exact test statistic value is < 2.2e-16.
Odds Ratio: 1.88, significant at P < 0.0001

## Sheet: 11C_Anchors_overlap_eQTL_hQTL
Table 12C	Contingency table of loop anchors overlapping with eQTLs or hQTLs
	Loop anchors in IQTLs	FitHiChIP 5Kb loop anchors (top 20000 FitHiChIP loops) excluding the loop anchors in IQTLs	Other random 5 Kb bins
Overlap eQTL / hQTL	5602	7910	3905
Non-overlap eQTL / hQTL	2458	4809	8814
** eQTL means CD4 Naïve eQTLs in DICE
** hQTL means BLUEPRINT histone QTLs
Odds Ratio between IQTL Anchors (Column B) vs FitHiChIP loop anchors (column C): 1.3856; p-value < 0.00001
Odds Ratio between IQTL Anchors (Column B) vs random 5 Kb bins (column D): 5.1441; p-value < 0.00001
One-sided Fisher's exact test statistic between IQTL Anchors (Column B) vs FitHiChIP loop anchors (column C): p-value is < 2.2e-16.
One-sided Fisher's exact test statistic between IQTL Anchors (Column B) vs random 5 Kb bins (column D): p-value is < 2.2e-16.

## Sheet: 11D_Peaks_overlap_eQTL_hQTL
Table 12D	Contingency table of ChIP-seq peaks overlapping with eQTLs or hQTLs
	ChIP-seq peaks overlapping with the loop anchors in IQTLs	Rest of the ChIP-seq peaks
Overlap eQTL / hQTL	3073	42069
Non-overlap eQTL / hQTL	6302	212095
** eQTL means CD4 Naïve eQTLs in DICE
** hQTL means BLUEPRINT histone QTLs
Odds Ratio: 2.46; p-value < 0.0001
One sided Fisher's exact test p-value < 2e-16

## Sheet: 11E_iQTL_nCD4_eQTL_RegSNP
Table 12E	Contingency table of regulatory SNPs (SNPs overlapping ChIP-seq peaks) between: 1) iQTLs of different categories, 2) Complete set of CD4 Naïve T cell eQTLs provided in the DICE database
	iQTLs which are also Naïve CD4 T cell eQTLs
	iQTLs which are Naïve CD4 eQTLs	Complete set of DICE Naïve CD4 T cell eQTLs
Regulatory SNP	1725	23926
Non-Regulatory SNP	3656	160120
Odds Ratio: 3.16; p-value < 0.0001
One-sided Fisher's exact test statisti: p-value < 2.2e-16
	iQTLs which are not eQTLs in Naïve CD4 T, but are eQTLs in other CD4 T cell subsets
	iQTLs which are not Naïve CD4 eQTLs but eQTLs in other CD4 T cell subsets	Complete set of DICE Naïve CD4 T cell eQTLs
Regulatory SNP	386	23926
Non-Regulatory SNP	757	160120
Odds Ratio: 3.41; p-value < 0.0001
One-sided Fisher's exact test statisti: p-value < 2.2e-16
	iQTLs which are not eQTLs in any CD4 T cell subsets
	iQTLs which are not eQTLs in any CD4 T cell subsets	Complete set of DICE Naïve CD4 T cell eQTLs
Regulatory SNP	871	23926
Non-Regulatory SNP	2031	160120
Odds Ratio: 2.87; p-value < 0.0001
One-sided Fisher's exact test statisti: p-value < 2.2e-16

## Sheet: 11F_iQTL_eQTL_TF_motif
Table 12F	Set of Contingency tables regarding the overlap of iQTLs and reference DICE Naive CD4 T cell eQTLs for TF binding motif
	Overlap of SNPs (IQTLs or eQTLs) with TF binding motifs generated from at least one of the approaches FIMO, or AME or ADASTRA
	iQTLs which are Naïve CD4 eQTLs	Complete set of DICE Naïve CD4 T cell eQTLs
TF motif overlap (at least one method - FIMO, AME or ADASTRA)	3336	93548
Non overlap	2045	90498
Odds Ratio: 1.58; p-value < 0.0001
One sided Fisher's exact test: p-value < 2.2e-16
	Overlap of SNPs (iQTLs or eQTLs) with TF binding motifs generated from at least two of the approaches FIMO, or AME or ADASTRA
	iQTLs which are Naïve CD4 eQTLs	Complete set of DICE Naïve CD4 T cell eQTLs
TF motif overlap (at least two of the methods - FIMO, AME or ADASTRA)	1022	2459
Non overlap	4359	181587
Odds Ratio: 17.3; p-value < 0.0001
One sided Fisher's exact test: p-value < 2.2e-16
	Overlap of SNPs (iQTLs or eQTLs) with TF binding motifs generated from at least one of the approaches FIMO, or AME or ADASTRA
	iQTLs which are not Naïve CD4 eQTLs but eQTLs in other CD4 T cell subsets	Complete set of DICE Naïve CD4 T cell eQTLs
TF motif overlap (at least one method - FIMO, AME or ADASTRA)	686	93548
Non overlap	457	90498
Odds Ratio: 1.45; p-value < 0.0001
One sided Fisher's exact test: p-value < 2.2e-16
	Overlap of SNPs (iQTLs or eQTLs) with TF binding motifs generated from at least two of the approaches FIMO, or AME or ADASTRA
	iQTLs which are not Naïve CD4 eQTLs but eQTLs in other CD4 T cell subsets	Complete set of DICE Naïve CD4 T cell eQTLs
TF motif overlap (at least two of the methods - FIMO, AME or ADASTRA)	229	2459
Non overlap	914	181587
Odds Ratio: 18.5; p-value < 0.0001
One sided Fisher's exact test: p-value < 2.2e-16
	Overlap of SNPs (iQTLs or eQTLs) with TF binding motifs generated from at least one of the approaches FIMO, or AME or ADASTRA
	iQTLs which are not eQTLs in any CD4 T cell subsets	Complete set of DICE Naïve CD4 T cell eQTLs
TF motif overlap (at least one method - FIMO, AME or ADASTRA)	1770	93548
Non overlap	1132	90498
Odds Ratio: 1.51; p-value < 0.0001
One sided Fisher's exact test: p-value < 2.2e-16
	Overlap of SNPs (iQTLs or eQTLs) with TF binding motifs generated from at least two of the approaches FIMO, or AME or ADASTRA
	iQTLs which are not eQTLs in any CD4 T cell subsets	Complete set of DICE Naïve CD4 T cell eQTLs
TF motif overlap (at least two of the methods - FIMO, AME or ADASTRA)	580	2459
Non overlap	2322	181587
Odds Ratio: 18.45; p-value < 0.0001
One sided Fisher's exact test: p-value < 2.2e-16
