# Supplementary material for: Identifying genetic variants associated with chromatin looping and genome function
Source: Nat Commun. 2024 Sep 18;15:8174. doi: 10.1038/s41467-024-52296-4 (PMC11408621; doi:10.1038/s41467-024-52296-4)
Supplement: Supplementary file 15 — Supplementary Data 12 [file 41467_2024_52296_MOESM15_ESM.xlsx]

## Sheet: phs001703.v5.p1
Supplementary Data 12: dbGAP HiChIP data repository for the iQTL related HiChIP samples
https://www.ncbi.nlm.nih.gov/projects/gap/cgi-bin/molecular.cgi?study_id=phs001703.v5.p1
** Note: samples with same subject ID are from same donors. The HiCPro generated valid pairs from these samples need to be merged before calling loops and IQTL analysis.
SUBJECT_ID	SAMPLE_ID	SEX	dbgap_subject_id	dbgap_sample_id	biosample_id
12	12_Run1_RH1_I01_L003	male	2765157	5682925	SAMN37799638
12	12_Run1_RH1_I01_L004	male	2765157	5682926	SAMN37799595
16	16_Run1_RH1_I02_L003	male	2765161	5682927	SAMN37799581
16	16_Run1_RH1_I02_L004	male	2765161	5682928	SAMN37799603
19	19_Run1_RH1_I23_L003	female	2765164	5682929	SAMN37799599
19	19_Run1_RH1_I23_L004	female	2765164	5682930	SAMN37799608
25	25_Run1_RH2_I12_L003	female	2765171	5682931	SAMN37799645
25	25_Run1_RH2_I12_L004	female	2765171	5682932	SAMN37799611
3	3_Run1_RH1_I14_L003	female	2765176	5682946	SAMN37799610
3	3_Run1_RH1_I14_L004	female	2765176	5682947	SAMN37799646
3	3_Run2_RH1_I14_L002	female	2765176	5682948	SAMN37799600
3	3_Run2_RH1_I14_L004	female	2765176	5682949	SAMN37799614
3	3_Run4_RH1_I14_L003	female	2765176	5682950	SAMN37799633
30	30_Run1_RH1_I24_L003	female	2765177	5682933	SAMN37799623
30	30_Run1_RH1_I24_L004	female	2765177	5682934	SAMN37799580
32	32_Run1_RH1_I03_L003	male	2765179	5682935	SAMN37799586
32	32_Run1_RH1_I03_L004	male	2765179	5682936	SAMN37799601
33	33_Run1_RH1_I25_L003	female	2765180	5682937	SAMN37799587
33	33_Run1_RH1_I25_L004	female	2765180	5682938	SAMN37799643
33	33_Run2_RH1_I25_L004	female	2765180	5682939	SAMN37799636
35	35_Run1_RH1_I04_L003	male	2765182	5682940	SAMN37799632
35	35_Run1_RH1_I04_L004	male	2765182	5682941	SAMN37799620
38	38_Run1_RH1_I05_L003	female	2765185	5682942	SAMN37799616
38	38_Run1_RH1_I05_L004	female	2765185	5682943	SAMN37799606
39	39_Run1_RH1_I26_L003	male	2765186	5682944	SAMN37799584
39	39_Run1_RH1_I26_L004	male	2765186	5682945	SAMN37799635
4	4_Run1_RH1_I15_L003	male	2765187	5682961	SAMN37799594
4	4_Run1_RH1_I15_L004	male	2765187	5682962	SAMN37799626
4	4_Run2_RH1_I15_L002	male	2765187	5682963	SAMN37799578
4	4_Run2_RH1_I15_L004	male	2765187	5682964	SAMN37799590
4	4_Run4_RH1_I15_L003	male	2765187	5682965	SAMN37799604
40	40_Run1_RH1_I06_L003	male	2765188	5682951	SAMN37799628
40	40_Run1_RH1_I06_L004	male	2765188	5682952	SAMN37799598
41	41_Run1_RH1_I07_L003	male	2765189	5682953	SAMN37799621
41	41_Run1_RH1_I07_L004	male	2765189	5682954	SAMN37799631
42	42_Run1_RH1_I18_L003	female	2765190	5682955	SAMN37799640
42	42_Run1_RH1_I18_L004	female	2765190	5682956	SAMN37799607
42	42_Run2_RH1_I18_L004	female	2765190	5682957	SAMN37799639
49	49_Run1_RH1_I27_L003	female	2765197	5682958	SAMN37799642
49	49_Run1_RH1_I27_L004	female	2765197	5682959	SAMN37799605
49	49_Run2_RH1_I27_L004	female	2765197	5682960	SAMN37799634
50	50_Run1_RH1_I28_L003	female	2765199	5682966	SAMN37799589
50	50_Run1_RH1_I28_L004	female	2765199	5682967	SAMN37799644
52	52_Run1_RH1_I20_L003	female	2765201	5682968	SAMN37799593
52	52_Run1_RH1_I20_L004	female	2765201	5682969	SAMN37799618
52	52_Run2_RH1_I20_L004	female	2765201	5682970	SAMN37799630
55	55_Run1_RH1_I21_L003	female	2765204	5682971	SAMN37799622
55	55_Run1_RH1_I21_L004	female	2765204	5682972	SAMN37799577
55	55_Run2_RH1_I21_L002	female	2765204	5682973	SAMN37799602
55	55_Run2_RH1_I21_L004	female	2765204	5682974	SAMN37799591
55	55_Run4_RH1_I21_L003	female	2765204	5682975	SAMN37799592
56	56_Run1_RH1_I08_L003	female	2765205	5682976	SAMN37799624
56	56_Run1_RH1_I08_L004	female	2765205	5682977	SAMN37799629
56	56_Run2_RH1_I08_L002	female	2765205	5682978	SAMN37799625
56	56_Run2_RH1_I08_L004	female	2765205	5682979	SAMN37799612
56	56_Run4_RH1_I08_L003	female	2765205	5682980	SAMN37799641
6	6_Run1_RH1_I16_L003	male	2765209	5682985	SAMN37799615
6	6_Run1_RH1_I16_L004	male	2765209	5682986	SAMN37799583
6	6_Run2_RH1_I16_L004	male	2765209	5682987	SAMN37799627
6	6_Run4_RH1_I16_L003	male	2765209	5682988	SAMN37799585
66	66_Run1_RH1_I09_L003	female	2765216	5682981	SAMN37799637
66	66_Run1_RH1_I09_L004	female	2765216	5682982	SAMN37799619
67	67_Run1_RH1_I10_L003	female	2765217	5682983	SAMN37799582
67	67_Run1_RH1_I10_L004	female	2765217	5682984	SAMN37799597
72	72_Run1_RH2_I11_L003	female	2765223	5682989	SAMN37799617
72	72_Run1_RH2_I11_L004	female	2765223	5682990	SAMN37799613
72	72_Run2_RH2_I11_L004	female	2765223	5682991	SAMN37799609
72	72_Run2_RH2_I30_L004	female	2765223	5682992	SAMN37799596
72	72_Run4_RH2_I11_L003	female	2765223	5682993	SAMN37799588
72	72_Run4_RH2_I30_L003	female	2765223	5682994	SAMN37799579
