# Supplementary material for: Identifying genetic variants associated with chromatin looping and genome function
Source: Nat Commun. 2024 Sep 18;15:8174. doi: 10.1038/s41467-024-52296-4 (PMC11408621; doi:10.1038/s41467-024-52296-4)
Supplement: Supplementary file 17 — Source Data [file 41467_2024_52296_MOESM17_ESM.xlsx]

## Sheet: Fig2B
SNP: rs7216389 (chr17:38069949)
Loop: chr17 – 38.02Mb - 38.06Mb (40 kb loop)
Normalized HiChIP contact counts for different genotypes						ChIP coverage for different genotypes				Allele-specific ChIP coverage					HiChIP coverage for different genotypes					Allele-specific HiChIP coverage
C|C	C|T	T|T				C|C	C|T	T|T		C		T			C|C	C|T	T|T			C		T
0	0.12045	0.331309				0	1	0		Value	Label	Value	Label		28	18	1			Value	Label	Value	Label
0.216144	0.144853	0.312084				1	0	2		0		1	A1		16	8	20			14	A1	4	A1
0.118974	0.255208	0.173982				0	0	0		0		0			7	58	0			2	A2	6	A2
0.597814	0.16205	0				0	0	0		0		0			7	25	0			31	A3	27	A3
0.0758019	0.366727	0.298298				0	1	1		0		0			17	0	0			12	A4	13	A4
	0.0701382	0.507701					0	0		0		1	A5			0	27			0		0
	0.123766	0.286103					2	1		0		0				0	15			0		0
	0.180039	0.288045					0	2		2	A7	0				33	16			0		0
	0	0.779596					3	1		0		0				23	16			17	A8	16	A8
	0.516308						1			1	A9	2	A9			19				22	A9	1	A9
	0.33543						0			1	A10	0				15				8	A10	11	A10
	0.727368						2			0		0				4				7	A11	8	A11
	0.341854						0			1	A12	1	A12			53				2	A12	2	A12
	0.725195						1			0		0				22				34	A13	19	A13
	0.397136						1			1	A14	0				26				12	A14	10	A14
	0.187168						0			0		1	A15			47				11	A15	15	A15
										0		0								21	A16	26	A16
SNP: rs2305479 (chr17:38062217)
Loop: chr17 – 38.02Mb - 38.06Mb (40 kb loop)
Normalized HiChIP contact counts for different genotypes						ChIP coverage for different genotypes				Allele-specific ChIP coverage					HiChIP coverage for different genotypes					Allele-specific HiChIP coverage
C|C	C|T	T|T				C|C	C|T	T|T		C		T			C|C	C|T	T|T			C		T
0.331309	0.12045	0				0	1	0		Value	Label	Value	Label		0	0	4			Value	Label	Value	Label
0.312084	0.144853	0.216144				0	0	0		1	A1	0			4	6	3			0		0
0.173982	0.255208	0.118974				0	0	0		0		0			1	8	0			2	A2	4	A2
0	0.16205	0.597814				1	0	0		0		0			4	4	2			3	A3	5	A3
0.298298	0.366727	0.0758019				1	3	0		0		0			0	0	8			3	A4	1	A4
0.507701	0.0701382					1	0			2	A5	1	A5		3	1				0		0
0.286103	0.123766					2	1			0		0			3	0				1	A6	0
0.288045	0.180039					0	0			0		1	A7		5	8				0		0
0.779596	0					1	1			0		0			7	1				4	A8	4	A8
	0.516308						1			0		1	A9			3				1	A9	0
	0.33543						0			1	A10	0				8				2	A10	1	A10
	0.727368						0			0		0				0				7	A11	1	A11
	0.341854						0			0		0				11				0		0
	0.725195						1			0		0				7				5	A13	6	A13
	0.397136						0			0		1	A14			2				4	A14	3	A14
	0.187168						0			0		0				12				2	A15	0
										0		0								10	A16	2	A16

## Sheet: Fig2D
SNP: rs2949661 (chr1:167424924)
Loop: chr1 – 167.425Mb - 167.465Mb (40 kb loop)
Normalized HiChIP contact counts for different genotypes						ChIP coverage for different genotypes				Allele-specific ChIP coverage					HiChIP coverage for different genotypes					Allele-specific HiChIP coverage
C|C	C|T	T|T				C|C	C|T	T|T		C		T			C|C	C|T	T|T			C		T
1.76659	3.3799	5.13343				11	17	13		Value	Label	Value	Label		303	207	528			Value	Label	Value	Label
1.1059	0.633883	2.96671				12	11	9		6	A1	11	A1		308	9	276			92	A1	115	A1
1.07675	2.07045					11	14			5	A2	6	A2		9	343				2	A2	7	A2
1.38209	2.69628					12	12			5	A3	9	A3		196	270				169	A3	174	A3
1.18864	2.63851					11	7			5	A4	7	A4		239	591				138	A4	132	A4
1.21538	3.27316					7	8			4	A5	3	A5		134	265				317	A5	274	A5
1.28354	2.73484					9	11			2	A6	6	A6		15	653				136	A6	129	A6
0.565441	2.08455					11	15			4	A7	7	A7		11	328				301	A7	352	A7
1.12221	2.91323					8	19			7	A8	8	A8		12	505				172	A8	156	A8
3.08445	1.59943					11	5			9	A9	10	A9		223	395				241	A9	264	A9
0.866364						12				0		5	A10		17					0		395	A10
3.84406						17									226
2.24839						12									321
1.90077						12									271
1.05617						14									319
1.78462						13									407
1.99271						13									263
2.29117						8									420

## Sheet: Fig3B
FIMO output for iQTLs which are eQTLs in other CD4 T cells
Gene	Gene Expression	p-value (-log10) motif cisbp	p-value (-log10) motif hocomoco	p-value (-log10) motif jaspar	Number of databases where the motif is significant
ARID3A	1.8514	6.82102	0	0	1
EGR1	6.09112	8.75696	7.16431	0	2
ETS1	11.3341	6.12263	0	0	1
ETS2	4.85252	6.03668	0	0	1
FOXM1	1.69459	6.45842	0	0	1
FUBP1	6.85765	6.05799	0	0	1
HLF	1.00452	6.71444	0	0	1
IRF1	6.11866	6.31069	6.47108	6.34582	3
IRF2	5.78561	6.26841	6.4168	6.31605	3
IRF3	6.66258	6.09205	7.73755	6.2993	3
IRF8	3.82018	6.87943	0	6.40671	2
IRF9	4.57864	6.10846	6.65758	6.29073	3
KLF16	4.32568	6.76955	0	6.76955	2
MAZ	3.46969	7.3439	7.36452	0	2
MEF2A	6.06537	6.90658	0	0	1
MEF2C	1.0286	6.7986	0	6.76955	2
NR3C1	7.14933	6.48017	6.21896	0	2
PLAG1	5.62644	6.46471	0	6.50585	2
PURA	3.35676	6.82681	0	0	1
RREB1	4.08872	7.67778	0	7.74473	2
RUNX2	4.46335	6.28483	0	0	1
SOX15	1.193	7.21824	0	0	1
SP1	7.1385	7.11634	8.84466	7.11634	3
SP2	5.44905	7.42946	9.06098	7.35853	3
SP3	6.20633	6.17718	8.14813	6.13018	3
SP4	5.87835	6.34679	8.54212	6.27984	3
SPI1	1.29527	6.70997	6.95468	0	2
USF1	6.52697	6.51428	6.21183	6.51428	3
ZBTB4	7.12919	6.59517	0	0	1
ZBTB7A	3.71939	6.18243	0	0	1
ZFX	6.16505	6.05601	0	0	1
ZNF143	5.21699	6.40561	6.43771	0	2
ZNF148	6.59664	7.0278	0	0	1
ZNF263	5.14989	7.18977	8.4389	7.09854	3
ZNF350	4.41534	7.59176	0	0	1
ZNF740	6.92786	6.38405	0	6.38405	2
BCL6	3.20194	0	6.06803	0	1
EGR2	1.92211	0	7.59688	0	1
FLI1	6.19654	0	6.17198	0	1
KLF12	8.93881	0	6.60906	0	1
KLF3	9.2562	0	9.03574	0	1
KLF5	3.75105	0	6.31876	0	1
KLF6	8.74359	0	8.16431	0	1
KLF9	9.65244	0	7.03339	0	1
MAF	3.18623	0	6.80967	0	1
NFATC1	4.21495	0	6.97469	0	1
NR1D1	4.41889	0	6.01412	0	1
PATZ1	5.59246	0	9.39903	0	1
PAX5	2.36559	0	9.91009	0	1
RARA	3.65582	0	6.54212	0	1
RUNX1	5.32082	0	6.15243	6.15243	2
SMAD3	5.78004	0	6.79588	0	1
SOX4	4.39835	0	6.33724	0	1
SREBF2	4.70144	0	6.73755	0	1
STAT1	8.12883	0	6.65365	6.66756	2
STAT2	6.35981	0	6.89279	0	1
TCF12	5.82155	0	6.12726	0	1
TCF3	5.32244	0	6.77469	0	1
THAP1	5.05502	0	6.83565	0	1
THAP11	6.15311	0	6.02457	0	1
THRA	6.68215	0	7.01055	0	1
TP53	4.8778	0	6.32239	0	1
VEZF1	6.81035	0	7.75696	0	1
ZBTB17	3.35203	0	7.09745	0	1
ZNF121	5.6622	0	10.2668	0	1
ZNF250	3.48967	0	11.8268	0	1
ZNF274	4.95754	0	6.45842	0	1
ZNF281	5.48274	0	7.6073	0	1
ZNF320	4.14675	0	6.11407	0	1
ZNF322	1.1232	0	8.39362	0	1
ZNF324	4.49191	0	6.67162	0	1
ZNF331	6.42534	0	7.02	0	1
ZNF341	1.80882	0	7.54212	0	1
ZNF394	7.25134	0	6.27491	0	1
ZNF467	2.03834	0	7.2233	0	1
ZNF490	2.03858	0	8.43533	0	1
ZNF502	4.26454	0	6.10073	0	1
ZNF547	1.84892	0	6.11691	0	1
ZNF554	3.26741	0	6.51004	0	1
ZNF680	3.78975	0	6.85078	0	1
ZNF76	5.71575	0	6.27084	0	1
ZNF770	6.35025	0	11.9208	0	1
ZNF816	2.89808	0	6.27409	0	1
ZSCAN22	2.49804	0	6.58336	0	1
ZSCAN31	1.15641	0	6.76447	0	1
IRF4	5.28411	0	0	6.24949	1
KLF4	2.42467	0	0	6.86012	1
TEAD2	2.10146	0	0	6.45469	1
USF2	5.83434	0	0	6.30277	1
ZEB1	5.54866	0	0	6.46852	1
ZNF24	8.80034	0	0	6.04721	1
ZNF384	6.11071	0	0	6.43533	1

## Sheet: Fig4C
SNP: rs10751776 (chr1:25296743)
Loop: chr1 – 25.295Mb - 25.355Mb (60 kb loop)
ChIP coverage for different genotypes				Allele-specific ChIP coverage					HiChIP coverage for different genotypes					Allele-specific HiChIP coverage
A|A	A|C	C|C		A		C			A|A	A|C	C|C			A		C
0	1	1		Value	Label	Value	Label		0	9	6			Value	Label	Value	Label
2	3	2		0		1	A1		7	7	0			5	A1	4	A1
0	3	2		2	A2	1	A2		8	12	1			5	A2	2	A2
1	0	1		3	A3	0			4	13	0			6	A3	6	A3
0	2	2		0		0			10	2	0			7	A4	6	A4
	4	2		2	A5	0				0	1			1	A5	1	A5
	2	0		4	A6	0				7	5			0		0
	2	4		0		2	A7			9	5			1	A7	6	A7
	3	0		1	A8	1	A8			9	10			5	A8	4	A8
	3	0		1	A9	2	A9			7	16			4	A9	5	A9
		4		3	A10	0					17			2	A10	5	A10
		1									1
		4									20
		2									8
		0									8
SNP: rs11249221 (chr1:25300541)
Loop: chr1 – 25.295Mb - 25.355Mb (60 kb loop)
ChIP coverage for different genotypes				Allele-specific ChIP coverage					HiChIP coverage for different genotypes					Allele-specific HiChIP coverage
T|T	T|C	C|C		T		C			T|T	T|C	C|C			T		C
0	0	2		Value	Label	Value	Label		0	0	2			Value	Label	Value	Label
0	0	0		0		0			0	0	0			0		0
0	0	1		0		0			0	0	0			0		0
1	0	0		0		0			0	0	0			0		0
0	1	0		0		0			0	0	0			0		0
0	0	0		1	A5	0			0	0	0			0		0
	0	0		0		0				1	0			0		0
	2	0		0		0				0	0			1	A7	0
	0	0		0		2	A8			0	0			0		0
	0	0		0		0				0	0			0		0
		0		0		0					0			0		0
		0									0
		0									0
		1									0

## Sheet: Fig6A
Connectivity QTLs in RNASET2 locus
Locus and Gene Information	chr	Region1_Start (start of A)	Region1_End (end of A)	Region2_Start (start of B)	Region2_End (end of B)	Region1_Span (span of A)	Region2_Span (span of B)	is continuous (regions A and B overlap?)	SNPID	rsID	SNP position	number of HiChIP Loops wihtin this region	p-value of Observed / Expected HiChIP contact counts for all loops in this region (based on linear regression coefficients)	95 percentile of log2-transformed Observed / Expected HiChIP contact matrices (Reference Homozygous | Heterozygous | Alternate Homozygous)
RPS6KA2,RNASET2,FGFR1OP	chr6	167315000	167430000	167315000	167430000	115000	115000	1	rs2247325:167369992:A:G	rs2247325	167369992	78	6.49784e-20	1.81|2.37|2.47
78 Loops involved in the RNASET2 locus
chr1	start1	end1	chr2	start2	end2
chr6	167315000	167320000	chr6	167370000	167375000
chr6	167320000	167325000	chr6	167335000	167340000
chr6	167320000	167325000	chr6	167340000	167345000
chr6	167320000	167325000	chr6	167370000	167375000
chr6	167325000	167330000	chr6	167335000	167340000
chr6	167325000	167330000	chr6	167340000	167345000
chr6	167325000	167330000	chr6	167360000	167365000
chr6	167325000	167330000	chr6	167365000	167370000
chr6	167325000	167330000	chr6	167370000	167375000
chr6	167325000	167330000	chr6	167410000	167415000
chr6	167330000	167335000	chr6	167410000	167415000
chr6	167335000	167340000	chr6	167350000	167355000
chr6	167335000	167340000	chr6	167355000	167360000
chr6	167335000	167340000	chr6	167360000	167365000
chr6	167335000	167340000	chr6	167365000	167370000
chr6	167335000	167340000	chr6	167370000	167375000
chr6	167335000	167340000	chr6	167380000	167385000
chr6	167335000	167340000	chr6	167385000	167390000
chr6	167335000	167340000	chr6	167395000	167400000
chr6	167340000	167345000	chr6	167355000	167360000
chr6	167340000	167345000	chr6	167360000	167365000
chr6	167340000	167345000	chr6	167365000	167370000
chr6	167340000	167345000	chr6	167370000	167375000
chr6	167340000	167345000	chr6	167405000	167410000
chr6	167340000	167345000	chr6	167410000	167415000
chr6	167340000	167345000	chr6	167425000	167430000
chr6	167345000	167350000	chr6	167360000	167365000
chr6	167345000	167350000	chr6	167365000	167370000
chr6	167345000	167350000	chr6	167370000	167375000
chr6	167345000	167350000	chr6	167380000	167385000
chr6	167345000	167350000	chr6	167385000	167390000
chr6	167345000	167350000	chr6	167390000	167395000
chr6	167345000	167350000	chr6	167410000	167415000
chr6	167350000	167355000	chr6	167360000	167365000
chr6	167350000	167355000	chr6	167365000	167370000
chr6	167350000	167355000	chr6	167370000	167375000
chr6	167350000	167355000	chr6	167375000	167380000
chr6	167350000	167355000	chr6	167385000	167390000
chr6	167350000	167355000	chr6	167390000	167395000
chr6	167350000	167355000	chr6	167410000	167415000
chr6	167355000	167360000	chr6	167365000	167370000
chr6	167355000	167360000	chr6	167370000	167375000
chr6	167355000	167360000	chr6	167385000	167390000
chr6	167355000	167360000	chr6	167390000	167395000
chr6	167355000	167360000	chr6	167405000	167410000
chr6	167355000	167360000	chr6	167410000	167415000
chr6	167360000	167365000	chr6	167370000	167375000
chr6	167360000	167365000	chr6	167375000	167380000
chr6	167360000	167365000	chr6	167380000	167385000
chr6	167360000	167365000	chr6	167385000	167390000
chr6	167360000	167365000	chr6	167400000	167405000
chr6	167360000	167365000	chr6	167410000	167415000
chr6	167365000	167370000	chr6	167375000	167380000
chr6	167365000	167370000	chr6	167380000	167385000
chr6	167365000	167370000	chr6	167385000	167390000
chr6	167365000	167370000	chr6	167390000	167395000
chr6	167365000	167370000	chr6	167395000	167400000
chr6	167365000	167370000	chr6	167400000	167405000
chr6	167365000	167370000	chr6	167405000	167410000
chr6	167365000	167370000	chr6	167410000	167415000
chr6	167365000	167370000	chr6	167415000	167420000
chr6	167365000	167370000	chr6	167425000	167430000
chr6	167370000	167375000	chr6	167380000	167385000
chr6	167370000	167375000	chr6	167385000	167390000
chr6	167370000	167375000	chr6	167390000	167395000
chr6	167370000	167375000	chr6	167395000	167400000
chr6	167370000	167375000	chr6	167400000	167405000
chr6	167370000	167375000	chr6	167405000	167410000
chr6	167370000	167375000	chr6	167410000	167415000
chr6	167370000	167375000	chr6	167415000	167420000
chr6	167370000	167375000	chr6	167425000	167430000
chr6	167375000	167380000	chr6	167385000	167390000
chr6	167375000	167380000	chr6	167390000	167395000
chr6	167375000	167380000	chr6	167410000	167415000
chr6	167380000	167385000	chr6	167410000	167415000
chr6	167385000	167390000	chr6	167410000	167415000
chr6	167395000	167400000	chr6	167410000	167415000
chr6	167410000	167415000	chr6	167425000	167430000
4 Loops for which the SNP rs2247325 is an iQTL
LoopID (chr : Bin1_Start : Bin2_End)	SNPID	rsID	SNP_position	Ref	Alt	Allele.Freq (from RASQUAL)	HWE.Chi.square (from RASQUAL)	Chi.Square.LR (from RASQUAL)	Effect.size (from RASQUAL)	Log.likelihood (from RASQUAL)	Number of donors having this HiChIP contact	Number of donors having this HiChIP contact as significant contact	Number of donors having this contact, and with reference homozygous (0|0) genotype for this SNP	Number of donors having this contact as significant, and with reference homozygous (0|0) genotype for this SNP	Number of donors having this contact, and with heterozygous (0|1 or 1|0) genotype for this SNP	Number of donors having this contact as significant, and with heterozygous (0|1 or 1|0) genotype for this SNP	Number of donors having this contact, and with alternate homozygous (1|1) genotype for this SNP	Number of donors having this contact as significant, and with alternate homozygous (1|1) genotype for this SNP	Allele-specific HiChIP reads donorwise (colon separated list) for the reference allele	Allele-specific HiChIP reads donorwise (colon separated list) for the alternate allele	Genes overlapping loop anchors	p-value for t-test of allele specific reads between reference and alternate allele (P_AS)	RASQUAL FDR Default model (FDR_Def)	RASQUAL FDR Population specific model (FDR_pop)	RASQUAL FDR Allele specific model (FDR_AS)
chr6:167345000-167375000	rs2247325:167369992:A:G	rs2247325	167369992	A	G	0.45	0.003061	6.12601	0.360264	2.42722	30	18	9	4	15	9	6	5	0:0:0:0:0:0:0:0:0:0:0:0:2:1:2	0:7:0:0:0:0:0:3:2:0:5:0:3:0:6	RNASET2	0.0175294	0.018871	0.0430977	0.00392445
chr6:167350000-167375000	rs2247325:167369992:A:G	rs2247325	167369992	A	G	0.45	0.003061	7.6347	0.342391	3.18206	29	16	9	3	15	8	6	5	0:1:0:0:1:0:0:1:1:0:0:0:0:0:2	0:8:0:0:5:0:0:8:1:3:0:0:5:4:4	RNASET2	0.00395038	0.00785223	0.241763	0.00190855
chr6:167345000-167375000	rs2247325:167369992:A:G	rs2247325	167369992	A	G	0.45	0.003061	6.12601	0.360264	2.42722	30	18	9	4	15	9	6	5	0:0:0:0:0:0:0:0:0:0:0:0:2:1:2	0:7:0:0:0:0:0:3:2:0:5:0:3:0:6	RNASET2	0.0175294	0.018871	0.0430977	0.00392445
chr6:167350000-167375000	rs2247325:167369992:A:G	rs2247325	167369992	A	G	0.45	0.003061	7.6347	0.342391	3.18206	29	16	9	3	15	8	6	5	0:1:0:0:1:0:0:1:1:0:0:0:0:0:2	0:8:0:0:5:0:0:8:1:3:0:0:5:4:4	RNASET2	0.00395038	0.00785223	0.241763	0.00190855

## Sheet: Fig6B
SNP: rs2247325 (chr6:167369992:A:G)
Loop: chr6 – 167.345Mb - 167.375Mb (30 kb loop)
Normalized HiChIP contact counts for different genotypes						Allele-specific HiChIP reads
A|A	A|G	G|G				A		G
0.642398	0.67598	0.624168				Value	Label	Value	Label
0.248482	0.659287	0.355931				0		0
0.267445	0.16205	0.921888				0		7	B2
0.260973	0.641772	0.624098				0		0
0.280553	2.33418	0.857049				0		0
0.918614	0.261011	0.682217				0		0
0.390085	0.412554					0		0
0.631043	1.41431					0		0
0.261418	0.11181					0		3	B8
	0.892308					0		2	B9
	1.382					0		0
	0.398543					0		5	B11
	0.763722					0		0
	0.410314					2	A13	3	B13
	0.391351					1	A14	0
						2	A15	6	B15
SNP: rs2247325 (chr6:167369992:A:G)
Loop: chr6 – 167.35Mb - 167.375Mb (25 kb loop)
Normalized HiChIP contact counts for different genotypes						Allele-specific HiChIP reads
A|A	A|G	G|G				A		G
0.0401499	0.482843	0.579584				Value	Label	Value	Label
0.165654	0.425346	0				0		0
0.297161	0.283588	1.30336				1	A2	8	B2
0.130486	0.366727	0.456072				0		0
0.280553	0.25009	0.857049				0		0
0.918614	0.372873	0.644316				1	A5	5	B5
0.420092	0.165022					0		0
0.573676	0.652759					0		0
0.361964	0.447239					1	A8	8	B8
	1.36821					1	A9	1	B9
	0.727368					0		3	B10
	0.464966					0		0
	0.54988					0		0
	0.61547					0		5	B13
	0.697625					0		4	B14
						2	A15	4	B15

## Sheet: SupplFig1A
FitHiChIP loop distribution per donor
Number of FitHiChIP Loops	Number of Donors where the loops are significant				Number of Donors	Number of Loops
180784	1				1	180784
53743	2				2 to 10	155674
28956	3				11 to 19	32730
19320	4				20 to 29	21173
14049	5				30	3454
11045	6
9019	7
7513	8
6441	9
5588	10
5056	11
4460	12
4096	13
3755	14
3475	15
3229	16
3125	17
2854	18
2680	19
2575	20
2444	21
2403	22
2128	23
2117	24
1942	25
1912	26
1824	27
1781	28
2047	29
3454	30

## Sheet: SupplFig3C
Concordance of effect size between iQTL and histone QTL (hQTL)
chr	ChIP_Peak_Start	ChIP_Peak_end	rsID_hQTL	beta_hQTL	FDR_hQTL	SNP_position	RefAllele_hQTL	AltAllele_hQTL	iQTL_Loop_Bin1_Start	iQTL_Loop_Bin1_End	iQTL_Loop_Bin2_Start	iQTL_Loop_Bin2_End	rsID_IQTL	beta_IQTL
chr1	154175756	154249773	rs1212352	-0.4658	0.003985	154239283	T	A	154180000	154185000	154240000	154245000	rs1212352	0.348371
chr1	155161543	155167466	rs760077	-0.7899	7.835e-11	155178782	A	T	155160000	155165000	155180000	155185000	rs760077	0.36042
chr1	155161543	155167466	rs2974935	-0.7923	2.788e-13	155181843	G	T	155160000	155165000	155180000	155185000	rs2974935	0.35637
chr1	155161543	155167466	rs2075570	-0.7923	2.788e-13	155182164	C	T	155160000	155165000	155180000	155185000	rs2075570	0.356782
chr1	1593458	1596072	rs3737622	0.5128	0.00079	1620860	G	A	1595000	1600000	1620000	1625000	rs3737622	0.395214
chr1	1593458	1596072	rs3737623	0.5128	0.00079	1620885	T	C	1595000	1600000	1620000	1625000	rs3737623	0.395159
chr1	1593458	1596072	rs3737624	0.4825	0.001673	1620904	A	G	1595000	1600000	1620000	1625000	rs3737624	0.39534
chr1	1593458	1596072	rs138271907	-0.5572	6.154e-05	1627556	G	A	1595000	1600000	1620000	1625000	rs138271907	0.601489
chr1	1593458	1596072	rs61776804	-0.5837	1.635e-05	1628906	G	A	1595000	1600000	1620000	1625000	rs61776804	0.601537
chr1	1623556	1624933	rs7520934	-0.7552	4.602e-11	1615348	A	C	1620000	1625000	1825000	1830000	rs7520934	0.360518
chr1	1623556	1624933	rs7520934	-0.7552	4.602e-11	1615348	A	C	1620000	1625000	1835000	1840000	rs7520934	0.393966
chr1	1623556	1624933	rs28774670	-0.7552	4.602e-11	1615705	T	C	1620000	1625000	1825000	1830000	rs28774670	0.363412
chr1	1623556	1624933	rs28774670	-0.7552	4.602e-11	1615705	T	C	1620000	1625000	1835000	1840000	rs28774670	0.392404
chr1	1623556	1624933	rs28435953	-0.7552	4.602e-11	1615747	G	C	1620000	1625000	1825000	1830000	rs28435953	0.363412
chr1	1623556	1624933	rs28435953	-0.7552	4.602e-11	1615747	G	C	1620000	1625000	1835000	1840000	rs28435953	0.392404
chr1	1623556	1624933	rs28464677	-0.7552	4.602e-11	1616058	G	A	1620000	1625000	1825000	1830000	rs28464677	0.36339
chr1	1623556	1624933	rs28464677	-0.7552	4.602e-11	1616058	G	A	1620000	1625000	1835000	1840000	rs28464677	0.392388
chr1	1623556	1624933	rs28736713	-0.7316	1.899e-10	1617586	T	G	1620000	1625000	1825000	1830000	rs28736713	0.363324
chr1	1623556	1624933	rs28736713	-0.7316	1.899e-10	1617586	T	G	1620000	1625000	1835000	1840000	rs28736713	0.392341
chr1	1623556	1624933	rs28463291	-0.7401	1.899e-10	1618500	C	T	1620000	1625000	1825000	1830000	rs28463291	0.360138
chr1	1623556	1624933	rs28463291	-0.7401	1.899e-10	1618500	C	T	1620000	1625000	1835000	1840000	rs28463291	0.39372
chr1	1623556	1624933	rs28366981	-0.7309	2.371e-10	1618592	A	G	1620000	1625000	1825000	1830000	rs28366981	0.360175
chr1	1623556	1624933	rs28366981	-0.7309	2.371e-10	1618592	A	G	1620000	1625000	1835000	1840000	rs28366981	0.393744
chr1	1623556	1624933	rs28561498	-0.7309	2.371e-10	1618598	G	T	1620000	1625000	1825000	1830000	rs28561498	0.363107
chr1	1623556	1624933	rs28561498	-0.7309	2.371e-10	1618598	G	T	1620000	1625000	1835000	1840000	rs28561498	0.392183
chr1	1623556	1624933	rs28541555	-0.7366	1.816e-10	1618675	T	G	1620000	1625000	1825000	1830000	rs28541555	0.352025
chr1	1623556	1624933	rs7524863	-0.7541	1.035e-10	1619082	G	A	1620000	1625000	1825000	1830000	rs7524863	0.360044
chr1	1623556	1624933	rs7524863	-0.7541	1.035e-10	1619082	G	A	1620000	1625000	1835000	1840000	rs7524863	0.393659
chr1	1623556	1624933	rs61776794	-0.8969	4.245e-13	1619848	C	G	1620000	1625000	1835000	1840000	rs61776794	0.383795
chr1	1623556	1624933	rs3737622	-0.8418	1.43e-12	1620860	G	A	1620000	1625000	1835000	1840000	rs3737622	0.377506
chr1	1623556	1624933	rs3737623	-0.8418	1.43e-12	1620885	T	C	1620000	1625000	1835000	1840000	rs3737623	0.377559
chr1	1623556	1624933	rs3737624	-0.8432	1.699e-12	1620904	A	G	1620000	1625000	1835000	1840000	rs3737624	0.377568
chr1	1623556	1624933	rs138271907	0.7139	2.118e-09	1627556	G	A	1620000	1625000	1835000	1840000	rs138271907	0.612371
chr1	1623556	1624933	rs61776802	0.7115	2.009e-09	1628197	A	G	1620000	1625000	1825000	1830000	rs61776802	0.661233
chr1	1623556	1624933	rs61776802	0.7115	2.009e-09	1628197	A	G	1620000	1625000	1835000	1840000	rs61776802	0.610149
chr1	1623556	1624933	rs61776804	0.7127	1.84e-09	1628906	G	A	1620000	1625000	1835000	1840000	rs61776804	0.612586
chr1	167389504	167490661	rs2949669	0.4643	0.02698	167417884	C	T	167415000	167420000	167460000	167465000	rs2949669	0.565403
chr1	167389504	167490661	rs2949669	0.4643	0.02698	167417884	C	T	167420000	167425000	167450000	167455000	rs2949669	0.55621
chr1	167389504	167490661	rs2949669	0.4643	0.02698	167417884	C	T	167420000	167425000	167455000	167460000	rs2949669	0.571333
chr1	167389504	167490661	rs2949669	0.4643	0.02698	167417884	C	T	167420000	167425000	167465000	167470000	rs2949669	0.55566
chr1	167389504	167490661	rs2988279	0.4658	0.02698	167419839	G	A	167415000	167420000	167460000	167465000	rs2988279	0.56821
chr1	167389504	167490661	rs2988279	0.4658	0.02698	167419839	G	A	167420000	167425000	167465000	167470000	rs2988279	0.559953
chr1	167389504	167490661	rs2056625	0.4643	0.02698	167420299	G	A	167415000	167420000	167460000	167465000	rs2056625	0.566131
chr1	167389504	167490661	rs2056625	0.4643	0.02698	167420299	G	A	167420000	167425000	167450000	167455000	rs2056625	0.555615
chr1	167389504	167490661	rs2056625	0.4643	0.02698	167420299	G	A	167420000	167425000	167455000	167460000	rs2056625	0.569099
chr1	167389504	167490661	rs2056625	0.4643	0.02698	167420299	G	A	167420000	167425000	167465000	167470000	rs2056625	0.554274
chr1	167389504	167490661	rs2056626	0.4658	0.02698	167420425	T	G	167415000	167420000	167460000	167465000	rs2056626	0.566131
chr1	167389504	167490661	rs2056626	0.4658	0.02698	167420425	T	G	167420000	167425000	167450000	167455000	rs2056626	0.555825
chr1	167389504	167490661	rs2056626	0.4658	0.02698	167420425	T	G	167420000	167425000	167455000	167460000	rs2056626	0.569994
chr1	167389504	167490661	rs2056626	0.4658	0.02698	167420425	T	G	167420000	167425000	167465000	167470000	rs2056626	0.555061
chr1	167389504	167490661	rs1773560	0.4658	0.02698	167421763	A	G	167415000	167420000	167460000	167465000	rs1773560	0.566131
chr1	167389504	167490661	rs1773560	0.4658	0.02698	167421763	A	G	167420000	167425000	167450000	167455000	rs1773560	0.556936
chr1	167389504	167490661	rs1773560	0.4658	0.02698	167421763	A	G	167420000	167425000	167455000	167460000	rs1773560	0.574015
chr1	167389504	167490661	rs1773560	0.4658	0.02698	167421763	A	G	167420000	167425000	167465000	167470000	rs1773560	0.556015
chr1	167389504	167490661	rs3108155	0.475	0.02698	167422057	C	G	167415000	167420000	167460000	167465000	rs3108155	0.566131
chr1	167389504	167490661	rs3108155	0.475	0.02698	167422057	C	G	167420000	167425000	167450000	167455000	rs3108155	0.55588
chr1	167389504	167490661	rs3108155	0.475	0.02698	167422057	C	G	167420000	167425000	167455000	167460000	rs3108155	0.57166
chr1	167389504	167490661	rs3108155	0.475	0.02698	167422057	C	G	167420000	167425000	167465000	167470000	rs3108155	0.555648
chr1	167389504	167490661	rs2949661	0.5125	0.01139	167424924	C	T	167410000	167415000	167420000	167425000	rs2949661	0.566255
chr1	167389504	167490661	rs2949661	0.5125	0.01139	167424924	C	T	167425000	167430000	167465000	167470000	rs2949661	0.56928
chr1	167389504	167490661	rs1214596	0.5125	0.01139	167427170	T	A	167410000	167415000	167420000	167425000	rs1214596	0.592303
chr1	167389504	167490661	rs1214596	0.5125	0.01139	167427170	T	A	167425000	167430000	167465000	167470000	rs1214596	0.569238
chr1	167389504	167490661	rs7523907	-0.4387	0.04238	167427247	C	T	167410000	167415000	167420000	167425000	rs7523907	0.407589
chr1	167389504	167490661	rs7523907	-0.4387	0.04238	167427247	C	T	167425000	167430000	167465000	167470000	rs7523907	0.423482
chr1	167389504	167490661	rs1214595	0.5125	0.01139	167427557	G	A	167410000	167415000	167420000	167425000	rs1214595	0.592303
chr1	167389504	167490661	rs1214595	0.5125	0.01139	167427557	G	A	167425000	167430000	167465000	167470000	rs1214595	0.569316
chr1	167389504	167490661	rs2995089	0.5051	0.01139	167431193	G	A	167425000	167430000	167465000	167470000	rs2995089	0.569272
chr1	167389504	167490661	rs2988277	0.5051	0.01139	167431352	C	T	167425000	167430000	167465000	167470000	rs2988277	0.569267
chr1	167389504	167490661	rs1773542	0.5067	0.01139	167432949	T	C	167425000	167430000	167465000	167470000	rs1773542	0.569266
chr1	167389504	167490661	rs1723018	0.5067	0.01139	167433420	A	G	167425000	167430000	167465000	167470000	rs1723018	0.569269
chr1	167389504	167490661	rs2995091	0.5051	0.01139	167434277	T	C	167425000	167430000	167465000	167470000	rs2995091	0.569269
chr1	182267065	182274174	rs2477182	0.7064	7.483e-05	182265607	C	T	182270000	182275000	182360000	182365000	rs2477182	0.682119
chr1	182267065	182274174	rs2477183	0.7064	7.483e-05	182265821	C	G	182270000	182275000	182360000	182365000	rs2477183	0.682119
chr1	182267065	182274174	rs2477185	0.7064	7.483e-05	182266517	A	C	182270000	182275000	182360000	182365000	rs2477185	0.682119
chr1	182267065	182274174	rs4233190	0.7064	7.483e-05	182266679	T	C	182270000	182275000	182360000	182365000	rs4233190	0.682119
chr1	182267065	182274174	rs4233191	0.7064	7.483e-05	182266685	C	G	182270000	182275000	182360000	182365000	rs4233191	0.682119
chr1	182267065	182274174	rs4595335	0.7064	7.483e-05	182266820	A	G	182270000	182275000	182360000	182365000	rs4595335	0.682119
chr1	182267065	182274174	rs3118146	0.7064	7.483e-05	182267259	G	T	182270000	182275000	182360000	182365000	rs3118146	0.682119
chr1	182267065	182274174	rs2494462	0.7064	7.483e-05	182267565	G	A	182270000	182275000	182360000	182365000	rs2494462	0.682088
chr1	182267065	182274174	rs2494460	0.7064	7.483e-05	182267678	T	C	182270000	182275000	182360000	182365000	rs2494460	0.682108
chr1	182267065	182274174	rs2477186	0.7064	7.483e-05	182267788	A	G	182270000	182275000	182360000	182365000	rs2477186	0.682078
chr1	182267065	182274174	rs3001277	0.7064	7.483e-05	182267947	T	G	182270000	182275000	182360000	182365000	rs3001277	0.682078
chr1	182267065	182274174	rs2985446	0.7064	7.483e-05	182268537	T	C	182270000	182275000	182360000	182365000	rs2985446	0.682078
chr1	182267065	182274174	rs3001275	0.7064	7.483e-05	182268637	A	G	182270000	182275000	182360000	182365000	rs3001275	0.682078
chr1	182267065	182274174	rs3001274	0.7064	7.483e-05	182268660	G	A	182270000	182275000	182360000	182365000	rs3001274	0.682259
chr1	182267065	182274174	rs2985430	0.7064	7.483e-05	182269678	T	A	182270000	182275000	182360000	182365000	rs2985430	0.682078
chr1	182267065	182274174	rs2985431	0.7064	7.483e-05	182269701	C	A	182270000	182275000	182360000	182365000	rs2985431	0.682078
chr1	182267065	182274174	rs2985432	0.7064	7.483e-05	182269763	T	C	182270000	182275000	182360000	182365000	rs2985432	0.682259
chr1	182267065	182274174	rs3118151	0.7064	7.483e-05	182269777	C	T	182270000	182275000	182360000	182365000	rs3118151	0.682078
chr1	182267065	182274174	rs2985434	0.7064	7.483e-05	182269948	A	G	182270000	182275000	182360000	182365000	rs2985434	0.682007
chr1	182267065	182274174	rs3001267	0.7064	7.483e-05	182269968	A	G	182270000	182275000	182360000	182365000	rs3001267	0.682078
chr1	182267065	182274174	rs2494453	0.7064	7.483e-05	182270288	G	C	182270000	182275000	182360000	182365000	rs2494453	0.682078
chr1	182267065	182274174	rs2477187	0.7064	7.483e-05	182270506	T	C	182270000	182275000	182360000	182365000	rs2477187	0.682068
chr1	182267065	182274174	rs2494452	0.7064	7.483e-05	182270625	G	A	182270000	182275000	182360000	182365000	rs2494452	0.682058
chr1	182267065	182274174	rs2477189	0.7064	7.483e-05	182272062	T	G	182270000	182275000	182360000	182365000	rs2477189	0.681748
chr1	182267065	182274174	rs2477190	0.7064	7.483e-05	182272291	A	T	182270000	182275000	182360000	182365000	rs2477190	0.682068
chr1	182267065	182274174	rs2477191	0.7064	7.483e-05	182272296	T	C	182270000	182275000	182360000	182365000	rs2477191	0.682048
chr1	182267065	182274174	rs2477192	0.7064	7.483e-05	182272656	T	C	182270000	182275000	182360000	182365000	rs2477192	0.682068
chr1	182267065	182274174	rs2494449	0.7064	7.483e-05	182272989	C	T	182270000	182275000	182360000	182365000	rs2494449	0.682206
chr1	182267065	182274174	rs2477194	0.7064	7.483e-05	182273425	C	T	182270000	182275000	182360000	182365000	rs2477194	0.682048
chr1	182267065	182274174	rs2477196	0.7064	7.483e-05	182273682	G	A	182270000	182275000	182360000	182365000	rs2477196	0.682068
chr1	182267065	182274174	rs2477198	0.7064	7.483e-05	182275760	A	G	182270000	182275000	182360000	182365000	rs2477198	0.682068
chr1	182267065	182274174	rs2494479	0.7064	7.483e-05	182275788	T	A	182270000	182275000	182360000	182365000	rs2494479	0.682068
chr1	182267065	182274174	rs2985426	0.7064	7.483e-05	182276775	T	C	182270000	182275000	182360000	182365000	rs2985426	0.682068
chr1	182267065	182274174	rs2985425	0.7064	7.483e-05	182277148	C	T	182270000	182275000	182360000	182365000	rs2985425	0.682058
chr1	182267065	182274174	rs2494476	0.7064	7.483e-05	182277614	T	C	182270000	182275000	182360000	182365000	rs2494476	0.682058
chr1	182267065	182274174	rs28515637	0.7064	7.483e-05	182278388	A	C	182270000	182275000	182360000	182365000	rs28515637	0.682058
chr1	183587867	183607272	rs2254972	0.9521	4.876e-18	183602795	A	G	183590000	183595000	183600000	183605000	rs2254972	0.608399
chr1	183587867	183607272	rs2767305	0.9285	9.36e-17	183604905	A	G	183590000	183595000	183600000	183605000	rs2767305	0.608342
chr1	183587867	183607272	rs1174687	0.9521	4.876e-18	183609654	A	G	183590000	183595000	183600000	183605000	rs1174687	0.608399
chr1	20004617	20025789	rs1883563	1.084	3.614e-11	20006584	T	C	20010000	20015000	20025000	20030000	rs1883563	0.6307
chr1	20004617	20025789	rs10917513	1.438	2.62e-33	20006887	C	T	20010000	20015000	20025000	20030000	rs10917513	0.614706
chr1	20004617	20025789	rs1883565	1.438	2.62e-33	20008507	C	T	20010000	20015000	20025000	20030000	rs1883565	0.617363
chr1	20004617	20025789	rs10917516	1.473	1.453e-35	20012714	A	G	20010000	20015000	20025000	20030000	rs10917516	0.617192
chr1	20004617	20025789	rs10917517	1.473	1.453e-35	20012762	C	T	20010000	20015000	20025000	20030000	rs10917517	0.617396
chr1	20004617	20025789	rs7533981	1.465	2.641e-35	20014739	C	T	20010000	20015000	20025000	20030000	rs7533981	0.617012
chr1	20004617	20025789	rs7527271	1.465	2.641e-35	20014753	G	A	20010000	20015000	20025000	20030000	rs7527271	0.617189
chr1	20004617	20025789	rs7543480	1.473	1.453e-35	20014827	T	C	20010000	20015000	20025000	20030000	rs7543480	0.617314
chr1	2060797	2096593	rs2503705	-1.004	2.329e-22	2076741	A	G	2080000	2085000	2185000	2190000	rs2503705	0.350112
chr1	2060797	2096593	rs2257182	-1.004	2.329e-22	2082566	T	C	2080000	2085000	2185000	2190000	rs2257182	0.350112
chr1	2060797	2096593	rs2459984	-1.004	2.329e-22	2086312	A	G	2080000	2085000	2185000	2190000	rs2459984	0.350112
chr1	22342752	22372689	rs2501305	-0.6288	7.766e-07	22342876	A	G	22340000	22345000	22375000	22380000	rs2501305	0.366335
chr1	22342752	22372689	rs2473309	-0.6288	7.766e-07	22342883	C	T	22340000	22345000	22375000	22380000	rs2473309	0.366335
chr1	22342752	22372689	rs2501304	-0.6288	7.766e-07	22343468	C	G	22340000	22345000	22375000	22380000	rs2501304	0.360507
chr1	22342752	22372689	rs2501303	-0.6293	8.031e-07	22343924	C	G	22340000	22345000	22375000	22380000	rs2501303	0.362428
chr1	22342752	22372689	rs2501302	-0.6288	7.766e-07	22343971	T	C	22340000	22345000	22375000	22380000	rs2501302	0.362539
chr1	22342752	22372689	rs2501300	-0.6288	7.766e-07	22344031	G	A	22340000	22345000	22375000	22380000	rs2501300	0.362784
chr1	22342752	22372689	rs4654778	-0.6588	4.797e-07	22345006	T	C	22340000	22345000	22375000	22380000	rs4654778	0.355984
chr1	226813430	226931239	rs3768377	-0.7476	1.238e-06	226847733	A	G	226840000	226845000	226885000	226890000	rs3768377	0.402085
chr1	226813430	226931239	rs3768378	-0.7436	1.505e-06	226847742	G	A	226840000	226845000	226885000	226890000	rs3768378	0.402081
chr1	226813430	226931239	rs3768379	-0.857	2.607e-08	226848060	A	G	226840000	226845000	226885000	226890000	rs3768379	0.405846
chr1	226813430	226931239	rs12407508	-0.857	2.607e-08	226849148	A	T	226840000	226845000	226885000	226890000	rs12407508	0.405842
chr1	226813430	226931239	rs55970631	-0.8706	1.497e-08	226858284	T	C	226860000	226865000	226920000	226925000	rs55970631	0.420566
chr1	226813430	226931239	rs12094617	-0.8706	1.497e-08	226859676	G	T	226860000	226865000	226920000	226925000	rs12094617	0.420566
chr1	226813430	226931239	rs12097197	-0.8706	1.497e-08	226860944	G	A	226860000	226865000	226920000	226925000	rs12097197	0.420497
chr1	226813430	226931239	rs3768386	-0.8706	1.497e-08	226864525	T	G	226860000	226865000	226920000	226925000	rs3768386	0.420109
chr1	226813430	226931239	rs3820639	-0.8706	1.497e-08	226865290	C	A	226860000	226865000	226920000	226925000	rs3820639	0.420566
chr1	226813430	226931239	rs59886785	-0.8706	1.497e-08	226865315	T	C	226860000	226865000	226920000	226925000	rs59886785	0.420566
chr1	226813430	226931239	rs10495247	-0.8706	1.497e-08	226865773	G	A	226860000	226865000	226920000	226925000	rs10495247	0.420566
chr1	226813430	226931239	rs12410947	-0.8706	1.497e-08	226866040	G	A	226860000	226865000	226920000	226925000	rs12410947	0.420566
chr1	226813430	226931239	rs12410955	-0.8706	1.497e-08	226866136	G	T	226860000	226865000	226920000	226925000	rs12410955	0.420566
chr1	226813430	226931239	rs3754395	-0.8706	1.497e-08	226866636	A	G	226860000	226865000	226920000	226925000	rs3754395	0.420566
chr1	226813430	226931239	rs10495248	-0.8706	1.497e-08	226867459	T	C	226860000	226865000	226920000	226925000	rs10495248	0.420566
chr1	226813430	226931239	rs61835602	-0.8706	1.497e-08	226882552	A	G	226840000	226845000	226885000	226890000	rs61835602	0.416692
chr1	226813430	226931239	rs697850	-0.7872	1.614e-07	226883286	G	A	226840000	226845000	226885000	226890000	rs697850	0.421204
chr1	226813430	226931239	rs697851	-0.7872	1.614e-07	226883325	T	G	226840000	226845000	226885000	226890000	rs697851	0.421157
chr1	247460679	247469658	rs1192832	0.5835	1.64e-05	247455896	C	T	247460000	247465000	247495000	247500000	rs1192832	0.686725
chr1	247460679	247469658	rs1204493	0.5835	1.64e-05	247457134	A	G	247460000	247465000	247495000	247500000	rs1204493	0.686725
chr1	247460679	247469658	rs56013900	-0.5605	0.00129	247457537	C	T	247460000	247465000	247495000	247500000	rs56013900	0.302667
chr1	247460679	247469658	rs12026978	-0.5605	0.00129	247458735	C	G	247460000	247465000	247495000	247500000	rs12026978	0.302667
chr1	247460679	247469658	rs17664745	-0.5627	0.00129	247459157	T	C	247460000	247465000	247495000	247500000	rs17664745	0.302667
chr1	247460679	247469658	rs386618637	0.5874	1.64e-05	247460356	C	T	247460000	247465000	247495000	247500000	rs875883	0.6867
chr1	247460679	247469658	rs3850824	-0.567	1.643e-05	247460660	T	C	247460000	247465000	247495000	247500000	rs3850824	0.310143
chr1	247460679	247469658	rs2153631	-0.567	1.643e-05	247462048	A	G	247460000	247465000	247495000	247500000	rs2153631	0.310149
chr1	247460679	247469658	rs9725334	-0.567	1.643e-05	247462273	A	G	247460000	247465000	247495000	247500000	rs9725334	0.310149
chr1	247460679	247469658	rs1616299	0.5874	1.64e-05	247462701	C	T	247460000	247465000	247495000	247500000	rs1616299	0.686675
chr1	247460679	247469658	rs4925615	-0.5876	1.64e-05	247465244	C	G	247460000	247465000	247495000	247500000	rs4925615	0.309886
chr1	247460679	247469658	rs56399534	-0.5572	1.643e-05	247466538	C	T	247460000	247465000	247495000	247500000	rs56399534	0.310149
chr1	247460679	247469658	rs56037169	-0.5572	1.643e-05	247466744	C	T	247460000	247465000	247495000	247500000	rs56037169	0.310171
chr1	247460679	247469658	rs9426180	0.5766	1.64e-05	247468146	G	T	247460000	247465000	247495000	247500000	rs9426180	0.686719
chr1	247460679	247469658	rs7522071	-0.5627	0.00129	247468429	G	T	247460000	247465000	247495000	247500000	rs7522071	0.302667
chr1	247460679	247469658	rs9426181	0.5766	1.64e-05	247468572	G	A	247460000	247465000	247495000	247500000	rs9426181	0.686719
chr1	247460679	247469658	rs56396334	-0.5627	0.00129	247468696	A	G	247460000	247465000	247495000	247500000	rs56396334	0.302667
chr1	247460679	247469658	rs12404914	-0.5607	0.00129	247468924	C	A	247460000	247465000	247495000	247500000	rs12404914	0.302667
chr1	247476951	247482138	rs12023326	-0.5459	0.002375	247471121	T	C	247475000	247480000	247490000	247495000	rs12023326	0.342551
chr1	247476951	247482138	rs12034916	-0.5459	0.002375	247472575	C	T	247475000	247480000	247490000	247495000	rs12034916	0.342551
chr1	247476951	247482138	rs12034919	-0.5459	0.002375	247472605	C	T	247475000	247480000	247490000	247495000	rs12034919	0.342551
chr1	247476951	247482138	rs56322048	-0.5459	0.002375	247474249	G	A	247475000	247480000	247490000	247495000	rs56322048	0.342551
chr1	247476951	247482138	rs12048553	-0.5459	0.002375	247477068	G	A	247475000	247480000	247490000	247495000	rs12048553	0.34261
chr1	28182525	28244574	rs2236074	-1.142	2.267e-26	28211384	G	A	28215000	28220000	28240000	28245000	rs2236074	0.391409
chr1	28182525	28244574	rs1467464	-1.249	6.115e-41	28211650	T	C	28215000	28220000	28240000	28245000	rs1467464	0.388672
chr1	28182525	28244574	rs11247705	-1.164	2.42e-34	28212272	G	A	28215000	28220000	28240000	28245000	rs11247705	0.388621
chr1	28182525	28244574	rs386603563	-1.252	1.088e-42	28212975	C	T	28200000	28205000	28210000	28215000	rs6564	0.385058
chr1	28182525	28244574	rs386603563	-1.252	1.088e-42	28212975	C	T	28215000	28220000	28240000	28245000	rs6564	0.388607
chr1	28182525	28244574	rs386603573	-1.252	1.088e-42	28213157	T	C	28200000	28205000	28210000	28215000	rs6565	0.38509
chr1	28182525	28244574	rs386603573	-1.252	1.088e-42	28213157	T	C	28215000	28220000	28240000	28245000	rs6565	0.388607
chr1	28182525	28244574	rs1474908	-1.252	1.088e-42	28213213	A	G	28200000	28205000	28210000	28215000	rs1474908	0.385098
chr1	28182525	28244574	rs1474908	-1.252	1.088e-42	28213213	A	G	28215000	28220000	28240000	28245000	rs1474908	0.388607
chr1	28182525	28244574	rs11247706	-1.252	1.088e-42	28213983	G	C	28200000	28205000	28210000	28215000	rs11247706	0.38532
chr1	28182525	28244574	rs11247706	-1.252	1.088e-42	28213983	G	C	28215000	28220000	28240000	28245000	rs11247706	0.388607
chr1	28182525	28244574	rs6660899	-1.164	2.42e-34	28214281	G	C	28200000	28205000	28210000	28215000	rs6660899	0.38535
chr1	28182525	28244574	rs6660899	-1.164	2.42e-34	28214281	G	C	28215000	28220000	28240000	28245000	rs6660899	0.388626
chr1	28182525	28244574	rs11247707	-1.164	2.42e-34	28215229	C	G	28200000	28205000	28210000	28215000	rs11247707	0.384939
chr1	28182525	28244574	rs11247707	-1.164	2.42e-34	28215229	C	G	28200000	28205000	28215000	28220000	rs11247707	0.417289
chr1	28182525	28244574	rs11247707	-1.164	2.42e-34	28215229	C	G	28215000	28220000	28240000	28245000	rs11247707	0.388655
chr1	28182525	28244574	rs10751724	-1.252	1.088e-42	28215631	C	T	28200000	28205000	28210000	28215000	rs10751724	0.385077
chr1	28182525	28244574	rs10751724	-1.252	1.088e-42	28215631	C	T	28200000	28205000	28215000	28220000	rs10751724	0.417665
chr1	28182525	28244574	rs10751724	-1.252	1.088e-42	28215631	C	T	28215000	28220000	28240000	28245000	rs10751724	0.388649
chr1	28182525	28244574	rs10794507	-1.164	2.42e-34	28216072	T	C	28200000	28205000	28210000	28215000	rs10794507	0.385077
chr1	28182525	28244574	rs10794507	-1.164	2.42e-34	28216072	T	C	28200000	28205000	28215000	28220000	rs10794507	0.417686
chr1	28182525	28244574	rs10794507	-1.164	2.42e-34	28216072	T	C	28215000	28220000	28240000	28245000	rs10794507	0.388607
chr1	28182525	28244574	rs10751725	-1.252	1.088e-42	28216191	C	A	28200000	28205000	28210000	28215000	rs10751725	0.385077
chr1	28182525	28244574	rs10751725	-1.252	1.088e-42	28216191	C	A	28200000	28205000	28215000	28220000	rs10751725	0.41772
chr1	28182525	28244574	rs10751725	-1.252	1.088e-42	28216191	C	A	28215000	28220000	28240000	28245000	rs10751725	0.388607
chr1	28182525	28244574	rs9700058	-1.262	4.799e-42	28216623	G	A	28200000	28205000	28210000	28215000	rs9700058	0.395457
chr1	28182525	28244574	rs9700058	-1.262	4.799e-42	28216623	G	A	28215000	28220000	28240000	28245000	rs9700058	0.400785
chr1	28182525	28244574	rs9701457	-1.26	5.683e-42	28216736	C	T	28200000	28205000	28210000	28215000	rs9701457	0.384868
chr1	28182525	28244574	rs9701457	-1.26	5.683e-42	28216736	C	T	28200000	28205000	28215000	28220000	rs9701457	0.417587
chr1	28182525	28244574	rs9701457	-1.26	5.683e-42	28216736	C	T	28215000	28220000	28240000	28245000	rs9701457	0.388648
chr1	28182525	28244574	rs7356	-1.252	1.088e-42	28218100	T	C	28200000	28205000	28210000	28215000	rs7356	0.385077
chr1	28182525	28244574	rs7356	-1.252	1.088e-42	28218100	T	C	28200000	28205000	28215000	28220000	rs7356	0.417611
chr1	28182525	28244574	rs7356	-1.252	1.088e-42	28218100	T	C	28215000	28220000	28240000	28245000	rs7356	0.388607
chr1	28182525	28244574	rs6662916	-1.252	1.088e-42	28219873	G	T	28200000	28205000	28210000	28215000	rs6662916	0.385077
chr1	28182525	28244574	rs6662916	-1.252	1.088e-42	28219873	G	T	28200000	28205000	28215000	28220000	rs6662916	0.41762
chr1	28182525	28244574	rs6662916	-1.252	1.088e-42	28219873	G	T	28215000	28220000	28240000	28245000	rs6662916	0.388615
chr1	28182525	28244574	rs6691656	-1.252	1.088e-42	28221130	C	G	28200000	28205000	28215000	28220000	rs6691656	0.417611
chr1	28182525	28244574	rs6691656	-1.252	1.088e-42	28221130	C	G	28215000	28220000	28240000	28245000	rs6691656	0.388607
chr1	28182525	28244574	rs3766396	-1.252	1.088e-42	28221554	A	G	28200000	28205000	28215000	28220000	rs3766396	0.417611
chr1	28182525	28244574	rs3766396	-1.252	1.088e-42	28221554	A	G	28215000	28220000	28240000	28245000	rs3766396	0.388607
chr1	28182525	28244574	rs7413323	-1.252	1.088e-42	28221950	G	A	28200000	28205000	28215000	28220000	rs7413323	0.417611
chr1	28182525	28244574	rs7413323	-1.252	1.088e-42	28221950	G	A	28215000	28220000	28240000	28245000	rs7413323	0.388607
chr1	28182525	28244574	rs2295367	-1.164	2.42e-34	28224312	C	T	28200000	28205000	28215000	28220000	rs2295367	0.417549
chr1	28182525	28244574	rs2295367	-1.164	2.42e-34	28224312	C	T	28215000	28220000	28240000	28245000	rs2295367	0.388616
chr1	28893185	28910016	rs1342086	-0.4552	0.007452	28905566	G	C	28900000	28905000	28970000	28975000	rs1342086	0.352787
chr1	28893185	28910016	rs9426360	-0.4552	0.007452	28905649	T	C	28900000	28905000	28970000	28975000	rs9426360	0.352787
chr1	38457705	38486582	rs4360494	-1.134	4.715e-28	38455891	G	C	38460000	38465000	38475000	38480000	rs4360494	0.398904
chr1	38457705	38486582	rs4072980	1.042	2.624e-22	38456106	G	A	38460000	38465000	38475000	38480000	rs4072980	0.599631
chr1	38457705	38486582	rs61776719	-1.131	4.715e-28	38461319	C	A	38460000	38465000	38475000	38480000	rs61776719	0.399248
chr1	42359590	42371755	rs783629	-1.152	2.889e-41	42363275	C	T	42360000	42365000	42380000	42385000	rs783629	0.355403
chr1	42359590	42371755	rs783629	-1.152	2.889e-41	42363275	C	T	42365000	42370000	42380000	42385000	rs783629	0.326871
chr1	42359590	42371755	rs809173	-1.086	4.957e-27	42363381	G	A	42365000	42370000	42380000	42385000	rs809173	0.31456
chr1	42359590	42371755	rs1886729	-1.152	2.889e-41	42363966	G	A	42360000	42365000	42380000	42385000	rs1886729	0.355858
chr1	42359590	42371755	rs1886729	-1.152	2.889e-41	42363966	G	A	42365000	42370000	42380000	42385000	rs1886729	0.326869
chr1	42359590	42371755	rs1408947	-1.152	2.889e-41	42364198	C	T	42360000	42365000	42380000	42385000	rs1408947	0.355666
chr1	42359590	42371755	rs1408947	-1.152	2.889e-41	42364198	C	T	42365000	42370000	42380000	42385000	rs1408947	0.326869
chr1	42359590	42371755	rs1408945	-0.9438	1.719e-19	42364877	G	T	42360000	42365000	42380000	42385000	rs1408945	0.348257
chr1	42359590	42371755	rs783626	-1.099	9.154e-28	42365326	T	A	42365000	42370000	42380000	42385000	rs783626	0.308757
chr1	42359590	42371755	rs783625	-1.152	2.889e-41	42365548	C	T	42360000	42365000	42380000	42385000	rs783625	0.355473
chr1	42359590	42371755	rs783625	-1.152	2.889e-41	42365548	C	T	42365000	42370000	42380000	42385000	rs783625	0.326904
chr1	42359590	42371755	rs812487	-1.152	2.889e-41	42366198	G	A	42360000	42365000	42380000	42385000	rs812487	0.355473
chr1	42359590	42371755	rs812487	-1.152	2.889e-41	42366198	G	A	42365000	42370000	42380000	42385000	rs812487	0.32686
chr1	42359590	42371755	rs783624	-1.086	4.957e-27	42366343	G	A	42365000	42370000	42380000	42385000	rs783624	0.314601
chr1	42359590	42371755	rs783622	-1.152	2.889e-41	42366988	A	G	42360000	42365000	42380000	42385000	rs783622	0.355473
chr1	42359590	42371755	rs783622	-1.152	2.889e-41	42366988	A	G	42365000	42370000	42380000	42385000	rs783622	0.326867
chr1	42359590	42371755	rs783621	-1.152	2.889e-41	42368035	A	G	42365000	42370000	42380000	42385000	rs783621	0.326837
chr1	42359590	42371755	rs2786487	-1.152	2.889e-41	42368339	G	C	42365000	42370000	42380000	42385000	rs2786487	0.326928
chr1	42359590	42371755	rs2764839	-1.099	9.154e-28	42368704	A	G	42365000	42370000	42380000	42385000	rs2764839	0.308602
chr1	155161543	155167466	rs4971101	-0.6187	6.096e-07	155157635	G	A	155140000	155145000	155160000	155165000	rs4971101	0.378646
chr1	155161543	155167466	rs2070803	-0.6187	6.096e-07	155157715	A	G	155140000	155145000	155160000	155165000	rs2070803	0.381957
chr1	155161543	155167466	rs4072037	-0.826	1.478e-13	155162067	C	T	155140000	155145000	155160000	155165000	rs4072037	0.363126
chr1	155161543	155167466	rs12411216	0.8249	2.061e-13	155164480	C	A	155140000	155145000	155160000	155165000	rs12411216	0.636362
chr1	155161543	155167466	rs112145960	-0.826	1.478e-13	155168849	C	T	155140000	155145000	155160000	155165000	rs2974937	0.36309
chr1	155161543	155167466	rs113690001	-0.6187	6.096e-07	155168930	G	A	155140000	155145000	155160000	155165000	rs7366775	0.378277
chr1	155161543	155167466	rs423144	-0.6187	6.096e-07	155169355	G	T	155140000	155145000	155160000	155165000	rs423144	0.378277
chr1	155183800	155203665	rs760077	-0.7336	9.352e-09	155178782	A	T	155160000	155165000	155180000	155185000	rs760077	0.36042
chr1	155183800	155203665	rs2974935	-0.7932	1.059e-12	155181843	G	T	155160000	155165000	155180000	155185000	rs2974935	0.35637
chr1	155183800	155203665	rs2075570	-0.7932	1.059e-12	155182164	C	T	155160000	155165000	155180000	155185000	rs2075570	0.356782
chr1	155183800	155203665	rs11264343	-0.4932	0.007167	155199666	T	C	155145000	155150000	155200000	155205000	rs11264343	0.355385
chr1	155183800	155203665	rs4043	-0.4932	0.007167	155201190	G	A	155145000	155150000	155200000	155205000	rs4043	0.356005
chr1	155183800	155203665	rs1045253	-0.4932	0.007167	155201235	G	A	155145000	155150000	155200000	155205000	rs1045253	0.355949
chr1	155183800	155203665	rs10796940	-0.4932	0.007167	155202689	A	C	155145000	155150000	155200000	155205000	rs10796940	0.355794
chr1	155183800	155203665	rs56310840	-0.4715	0.01189	155203060	G	A	155145000	155150000	155200000	155205000	rs56310840	0.355385
chr1	155183800	155203665	rs762488	-0.4574	0.01195	155207549	T	C	155145000	155150000	155200000	155205000	rs762488	0.356065
chr1	155183800	155203665	rs2009578	-0.4576	0.01195	155207626	G	A	155145000	155150000	155200000	155205000	rs2009578	0.355893
chr1	1623556	1624933	rs6700884	-0.6456	6.625e-08	1611432	A	G	1610000	1615000	1620000	1625000	rs6700884	0.374083
chr1	1623556	1624933	rs6695303	-0.7366	1.397e-10	1611653	T	C	1610000	1615000	1620000	1625000	rs6695303	0.389786
chr1	1623556	1624933	rs7520934	-0.7552	4.602e-11	1615348	A	C	1545000	1550000	1620000	1625000	rs7520934	0.393057
chr1	1623556	1624933	rs7520934	-0.7552	4.602e-11	1615348	A	C	1555000	1560000	1620000	1625000	rs7520934	0.364694
chr1	1623556	1624933	rs7520934	-0.7552	4.602e-11	1615348	A	C	1565000	1570000	1620000	1625000	rs7520934	0.423831
chr1	1623556	1624933	rs7520934	-0.7552	4.602e-11	1615348	A	C	1585000	1590000	1620000	1625000	rs7520934	0.409752
chr1	1623556	1624933	rs28774670	-0.7552	4.602e-11	1615705	T	C	1545000	1550000	1620000	1625000	rs28774670	0.388871
chr1	1623556	1624933	rs28774670	-0.7552	4.602e-11	1615705	T	C	1555000	1560000	1620000	1625000	rs28774670	0.360139
chr1	1623556	1624933	rs28774670	-0.7552	4.602e-11	1615705	T	C	1565000	1570000	1620000	1625000	rs28774670	0.425283
chr1	1623556	1624933	rs28774670	-0.7552	4.602e-11	1615705	T	C	1585000	1590000	1620000	1625000	rs28774670	0.408608
chr1	1623556	1624933	rs28435953	-0.7552	4.602e-11	1615747	G	C	1545000	1550000	1620000	1625000	rs28435953	0.388871
chr1	1623556	1624933	rs28435953	-0.7552	4.602e-11	1615747	G	C	1555000	1560000	1620000	1625000	rs28435953	0.360139
chr1	1623556	1624933	rs28435953	-0.7552	4.602e-11	1615747	G	C	1565000	1570000	1620000	1625000	rs28435953	0.425283
chr1	1623556	1624933	rs28435953	-0.7552	4.602e-11	1615747	G	C	1585000	1590000	1620000	1625000	rs28435953	0.408608
chr1	1623556	1624933	rs28464677	-0.7552	4.602e-11	1616058	G	A	1545000	1550000	1620000	1625000	rs28464677	0.388865
chr1	1623556	1624933	rs28464677	-0.7552	4.602e-11	1616058	G	A	1555000	1560000	1620000	1625000	rs28464677	0.360111
chr1	1623556	1624933	rs28464677	-0.7552	4.602e-11	1616058	G	A	1565000	1570000	1620000	1625000	rs28464677	0.42528
chr1	1623556	1624933	rs28464677	-0.7552	4.602e-11	1616058	G	A	1585000	1590000	1620000	1625000	rs28464677	0.408594
chr1	1623556	1624933	rs28736713	-0.7316	1.899e-10	1617586	T	G	1545000	1550000	1620000	1625000	rs28736713	0.388847
chr1	1623556	1624933	rs28736713	-0.7316	1.899e-10	1617586	T	G	1555000	1560000	1620000	1625000	rs28736713	0.360025
chr1	1623556	1624933	rs28736713	-0.7316	1.899e-10	1617586	T	G	1565000	1570000	1620000	1625000	rs28736713	0.42527
chr1	1623556	1624933	rs28736713	-0.7316	1.899e-10	1617586	T	G	1585000	1590000	1620000	1625000	rs28736713	0.408553
chr1	1623556	1624933	rs28463291	-0.7401	1.899e-10	1618500	C	T	1545000	1550000	1620000	1625000	rs28463291	0.392958
chr1	1623556	1624933	rs28463291	-0.7401	1.899e-10	1618500	C	T	1555000	1560000	1620000	1625000	rs28463291	0.36421
chr1	1623556	1624933	rs28463291	-0.7401	1.899e-10	1618500	C	T	1565000	1570000	1620000	1625000	rs28463291	0.423821
chr1	1623556	1624933	rs28463291	-0.7401	1.899e-10	1618500	C	T	1585000	1590000	1620000	1625000	rs28463291	0.409509
chr1	1623556	1624933	rs28366981	-0.7309	2.371e-10	1618592	A	G	1545000	1550000	1620000	1625000	rs28366981	0.392967
chr1	1623556	1624933	rs28366981	-0.7309	2.371e-10	1618592	A	G	1555000	1560000	1620000	1625000	rs28366981	0.364258
chr1	1623556	1624933	rs28366981	-0.7309	2.371e-10	1618592	A	G	1565000	1570000	1620000	1625000	rs28366981	0.423822
chr1	1623556	1624933	rs28366981	-0.7309	2.371e-10	1618592	A	G	1585000	1590000	1620000	1625000	rs28366981	0.409534
chr1	1623556	1624933	rs28561498	-0.7309	2.371e-10	1618598	G	T	1545000	1550000	1620000	1625000	rs28561498	0.388786
chr1	1623556	1624933	rs28561498	-0.7309	2.371e-10	1618598	G	T	1555000	1560000	1620000	1625000	rs28561498	0.359741
chr1	1623556	1624933	rs28561498	-0.7309	2.371e-10	1618598	G	T	1565000	1570000	1620000	1625000	rs28561498	0.425237
chr1	1623556	1624933	rs28561498	-0.7309	2.371e-10	1618598	G	T	1585000	1590000	1620000	1625000	rs28561498	0.408418
chr1	1623556	1624933	rs28541555	-0.7366	1.816e-10	1618675	T	G	1565000	1570000	1620000	1625000	rs28541555	0.422463
chr1	1623556	1624933	rs28541555	-0.7366	1.816e-10	1618675	T	G	1585000	1590000	1620000	1625000	rs28541555	0.401509
chr1	1623556	1624933	rs28541555	-0.7366	1.816e-10	1618675	T	G	1600000	1605000	1620000	1625000	rs28541555	0.404312
chr1	1623556	1624933	rs7524863	-0.7541	1.035e-10	1619082	G	A	1545000	1550000	1620000	1625000	rs7524863	0.392934
chr1	1623556	1624933	rs7524863	-0.7541	1.035e-10	1619082	G	A	1555000	1560000	1620000	1625000	rs7524863	0.36409
chr1	1623556	1624933	rs7524863	-0.7541	1.035e-10	1619082	G	A	1565000	1570000	1620000	1625000	rs7524863	0.423819
chr1	1623556	1624933	rs7524863	-0.7541	1.035e-10	1619082	G	A	1585000	1590000	1620000	1625000	rs7524863	0.409449
chr1	1623556	1624933	rs28487995	-0.4737	0.01247	1619541	G	A	1565000	1570000	1620000	1625000	rs28487995	0.415257
chr1	1623556	1624933	rs9442411	-0.6548	0.0001184	1619767	C	T	1570000	1575000	1620000	1625000	rs9442411	0.271455
chr1	1623556	1624933	rs61776794	-0.8969	4.245e-13	1619848	C	G	1565000	1570000	1620000	1625000	rs61776794	0.415148
chr1	1623556	1624933	rs61776794	-0.8969	4.245e-13	1619848	C	G	1585000	1590000	1620000	1625000	rs61776794	0.404128
chr1	1623556	1624933	rs3737622	-0.8418	1.43e-12	1620860	G	A	1565000	1570000	1620000	1625000	rs3737622	0.400056
chr1	1623556	1624933	rs3737622	-0.8418	1.43e-12	1620860	G	A	1585000	1590000	1620000	1625000	rs3737622	0.388391
chr1	1623556	1624933	rs3737622	-0.8418	1.43e-12	1620860	G	A	1595000	1600000	1620000	1625000	rs3737622	0.395214
chr1	1623556	1624933	rs3737622	-0.8418	1.43e-12	1620860	G	A	1605000	1610000	1620000	1625000	rs3737622	0.415382
chr1	1623556	1624933	rs3737623	-0.8418	1.43e-12	1620885	T	C	1565000	1570000	1620000	1625000	rs3737623	0.399491
chr1	1623556	1624933	rs3737623	-0.8418	1.43e-12	1620885	T	C	1585000	1590000	1620000	1625000	rs3737623	0.388436
chr1	1623556	1624933	rs3737623	-0.8418	1.43e-12	1620885	T	C	1595000	1600000	1620000	1625000	rs3737623	0.395159
chr1	1623556	1624933	rs3737623	-0.8418	1.43e-12	1620885	T	C	1605000	1610000	1620000	1625000	rs3737623	0.415402
chr1	1623556	1624933	rs3737624	-0.8432	1.699e-12	1620904	A	G	1565000	1570000	1620000	1625000	rs3737624	0.398517
chr1	1623556	1624933	rs3737624	-0.8432	1.699e-12	1620904	A	G	1585000	1590000	1620000	1625000	rs3737624	0.388444
chr1	1623556	1624933	rs3737624	-0.8432	1.699e-12	1620904	A	G	1595000	1600000	1620000	1625000	rs3737624	0.39534
chr1	1623556	1624933	rs3737624	-0.8432	1.699e-12	1620904	A	G	1605000	1610000	1620000	1625000	rs3737624	0.414449
chr1	1623556	1624933	rs138271907	0.7139	2.118e-09	1627556	G	A	1565000	1570000	1620000	1625000	rs138271907	0.597756
chr1	1623556	1624933	rs138271907	0.7139	2.118e-09	1627556	G	A	1585000	1590000	1620000	1625000	rs138271907	0.621497
chr1	1623556	1624933	rs138271907	0.7139	2.118e-09	1627556	G	A	1595000	1600000	1620000	1625000	rs138271907	0.601489
chr1	1623556	1624933	rs138271907	0.7139	2.118e-09	1627556	G	A	1600000	1605000	1620000	1625000	rs138271907	0.605388
chr1	1623556	1624933	rs138271907	0.7139	2.118e-09	1627556	G	A	1605000	1610000	1620000	1625000	rs138271907	0.586023
chr1	1623556	1624933	rs138271907	0.7139	2.118e-09	1627556	G	A	1610000	1615000	1620000	1625000	rs138271907	0.625157
chr1	1623556	1624933	rs61776802	0.7115	2.009e-09	1628197	A	G	1565000	1570000	1620000	1625000	rs61776802	0.592063
chr1	1623556	1624933	rs61776802	0.7115	2.009e-09	1628197	A	G	1585000	1590000	1620000	1625000	rs61776802	0.625154
chr1	1623556	1624933	rs61776802	0.7115	2.009e-09	1628197	A	G	1600000	1605000	1620000	1625000	rs61776802	0.605492
chr1	1623556	1624933	rs61776802	0.7115	2.009e-09	1628197	A	G	1605000	1610000	1620000	1625000	rs61776802	0.589095
chr1	1623556	1624933	rs61776802	0.7115	2.009e-09	1628197	A	G	1610000	1615000	1620000	1625000	rs61776802	0.623195
chr1	1623556	1624933	rs61776804	0.7127	1.84e-09	1628906	G	A	1565000	1570000	1620000	1625000	rs61776804	0.597623
chr1	1623556	1624933	rs61776804	0.7127	1.84e-09	1628906	G	A	1585000	1590000	1620000	1625000	rs61776804	0.621574
chr1	1623556	1624933	rs61776804	0.7127	1.84e-09	1628906	G	A	1595000	1600000	1620000	1625000	rs61776804	0.601537
chr1	1623556	1624933	rs61776804	0.7127	1.84e-09	1628906	G	A	1600000	1605000	1620000	1625000	rs61776804	0.605909
chr1	1623556	1624933	rs61776804	0.7127	1.84e-09	1628906	G	A	1605000	1610000	1620000	1625000	rs61776804	0.586282
chr1	1623556	1624933	rs61776804	0.7127	1.84e-09	1628906	G	A	1610000	1615000	1620000	1625000	rs61776804	0.625576
chr1	1676846	1678202	rs6700884	0.8107	3.717e-13	1611432	A	G	1610000	1615000	1675000	1680000	rs6700884	0.683853
chr1	1676846	1678202	rs6700884	0.8107	3.717e-13	1611432	A	G	1615000	1620000	1675000	1680000	rs6700884	0.702544
chr1	1676846	1678202	rs6695303	0.8834	9.682e-17	1611653	T	C	1610000	1615000	1675000	1680000	rs6695303	0.691572
chr1	1676846	1678202	rs6695303	0.8834	9.682e-17	1611653	T	C	1615000	1620000	1675000	1680000	rs6695303	0.647733
chr1	1676846	1678202	rs4074196	0.8907	8.05e-17	1611995	A	G	1610000	1615000	1675000	1680000	rs4074196	0.688972
chr1	1676846	1678202	rs4074196	0.8907	8.05e-17	1611995	A	G	1615000	1620000	1675000	1680000	rs4074196	0.64282
chr1	1676846	1678202	rs7520934	0.8907	8.05e-17	1615348	A	C	1610000	1615000	1675000	1680000	rs7520934	0.693759
chr1	1676846	1678202	rs7520934	0.8907	8.05e-17	1615348	A	C	1615000	1620000	1675000	1680000	rs7520934	0.669886
chr1	1676846	1678202	rs28774670	0.8907	8.05e-17	1615705	T	C	1610000	1615000	1675000	1680000	rs28774670	0.692516
chr1	1676846	1678202	rs28774670	0.8907	8.05e-17	1615705	T	C	1615000	1620000	1675000	1680000	rs28774670	0.648589
chr1	1676846	1678202	rs28435953	0.8907	8.05e-17	1615747	G	C	1610000	1615000	1675000	1680000	rs28435953	0.692516
chr1	1676846	1678202	rs28435953	0.8907	8.05e-17	1615747	G	C	1615000	1620000	1675000	1680000	rs28435953	0.648589
chr1	1676846	1678202	rs28464677	0.8907	8.05e-17	1616058	G	A	1610000	1615000	1675000	1680000	rs28464677	0.692582
chr1	1676846	1678202	rs28464677	0.8907	8.05e-17	1616058	G	A	1615000	1620000	1675000	1680000	rs28464677	0.649907
chr1	1676846	1678202	rs28736713	0.9027	1.338e-17	1617586	T	G	1610000	1615000	1675000	1680000	rs28736713	0.69278
chr1	1676846	1678202	rs28736713	0.9027	1.338e-17	1617586	T	G	1615000	1620000	1675000	1680000	rs28736713	0.651876
chr1	1676846	1678202	rs28463291	0.9163	1.045e-17	1618500	C	T	1610000	1615000	1675000	1680000	rs28463291	0.694934
chr1	1676846	1678202	rs28463291	0.9163	1.045e-17	1618500	C	T	1615000	1620000	1675000	1680000	rs28463291	0.662152
chr1	1676846	1678202	rs28366981	0.9114	8.697e-18	1618592	A	G	1610000	1615000	1675000	1680000	rs28366981	0.694816
chr1	1676846	1678202	rs28366981	0.9114	8.697e-18	1618592	A	G	1615000	1620000	1675000	1680000	rs28366981	0.661932
chr1	1676846	1678202	rs28561498	0.9114	8.697e-18	1618598	G	T	1610000	1615000	1675000	1680000	rs28561498	0.693444
chr1	1676846	1678202	rs28561498	0.9114	8.697e-18	1618598	G	T	1615000	1620000	1675000	1680000	rs28561498	0.650809
chr1	1676846	1678202	rs28541555	0.9102	1.045e-17	1618675	T	G	1615000	1620000	1675000	1680000	rs28541555	0.724846
chr1	1676846	1678202	rs7524863	0.9194	1.263e-17	1619082	G	A	1610000	1615000	1675000	1680000	rs7524863	0.69523
chr1	1676846	1678202	rs7524863	0.9194	1.263e-17	1619082	G	A	1615000	1620000	1675000	1680000	rs7524863	0.658545
chr1	1676846	1678202	rs61776794	0.9888	1.5e-18	1619848	C	G	1610000	1615000	1675000	1680000	rs61776794	0.643944
chr1	1676846	1678202	rs61776794	0.9888	1.5e-18	1619848	C	G	1615000	1620000	1675000	1680000	rs61776794	0.697229
chr1	1676846	1678202	rs3737622	1.161	4.219e-31	1620860	G	A	1615000	1620000	1675000	1680000	rs3737622	0.723108
chr1	1676846	1678202	rs3737622	1.161	4.219e-31	1620860	G	A	1625000	1630000	1675000	1680000	rs3737622	0.640301
chr1	1676846	1678202	rs3737623	1.161	4.219e-31	1620885	T	C	1615000	1620000	1675000	1680000	rs3737623	0.722538
chr1	1676846	1678202	rs3737623	1.161	4.219e-31	1620885	T	C	1625000	1630000	1675000	1680000	rs3737623	0.639477
chr1	1676846	1678202	rs3737624	1.166	4.219e-31	1620904	A	G	1615000	1620000	1675000	1680000	rs3737624	0.722441
chr1	1676846	1678202	rs3737624	1.166	4.219e-31	1620904	A	G	1625000	1630000	1675000	1680000	rs3737624	0.639339
chr1	1676846	1678202	rs138271907	-1.109	5.29e-30	1627556	G	A	1625000	1630000	1675000	1680000	rs138271907	0.352717
chr1	1676846	1678202	rs61776802	-1.056	5.021e-26	1628197	A	G	1625000	1630000	1675000	1680000	rs61776802	0.354797
chr1	1676846	1678202	rs61776804	-1.103	5.29e-30	1628906	G	A	1625000	1630000	1675000	1680000	rs61776804	0.358538
chr1	1683391	1828262	rs7520934	0.3396	0.02406	1615348	A	C	1620000	1625000	1825000	1830000	rs7520934	0.360518
chr1	1683391	1828262	rs28774670	0.3396	0.02406	1615705	T	C	1620000	1625000	1825000	1830000	rs28774670	0.363412
chr1	1683391	1828262	rs28435953	0.3396	0.02406	1615747	G	C	1620000	1625000	1825000	1830000	rs28435953	0.363412
chr1	1683391	1828262	rs28464677	0.3396	0.02406	1616058	G	A	1620000	1625000	1825000	1830000	rs28464677	0.36339
chr1	1683391	1828262	rs28736713	0.3497	0.01979	1617586	T	G	1620000	1625000	1825000	1830000	rs28736713	0.363324
chr1	1683391	1828262	rs28463291	0.3498	0.02097	1618500	C	T	1620000	1625000	1825000	1830000	rs28463291	0.360138
chr1	1683391	1828262	rs28366981	0.315	0.04137	1618592	A	G	1620000	1625000	1825000	1830000	rs28366981	0.360175
chr1	1683391	1828262	rs28561498	0.315	0.04137	1618598	G	T	1620000	1625000	1825000	1830000	rs28561498	0.363107
chr1	1683391	1828262	rs28541555	0.3639	0.01715	1618675	T	G	1620000	1625000	1825000	1830000	rs28541555	0.352025
chr1	1683391	1828262	rs7524863	0.3483	0.0222	1619082	G	A	1620000	1625000	1825000	1830000	rs7524863	0.360044
chr1	1683391	1828262	rs61776802	-0.3227	0.0401	1628197	A	G	1620000	1625000	1825000	1830000	rs61776802	0.661233
chr1	20028466	20033934	rs1883563	0.7932	4.675e-05	20006584	T	C	20010000	20015000	20025000	20030000	rs1883563	0.6307
chr1	20028466	20033934	rs10917513	1.097	2.243e-14	20006887	C	T	20010000	20015000	20025000	20030000	rs10917513	0.614706
chr1	20028466	20033934	rs1883565	1.097	2.243e-14	20008507	C	T	20010000	20015000	20025000	20030000	rs1883565	0.617363
chr1	20028466	20033934	rs10917516	1.133	2.678e-15	20012714	A	G	20010000	20015000	20025000	20030000	rs10917516	0.617192
chr1	20028466	20033934	rs10917517	1.133	2.678e-15	20012762	C	T	20010000	20015000	20025000	20030000	rs10917517	0.617396
chr1	20028466	20033934	rs7533981	1.117	6e-15	20014739	C	T	20010000	20015000	20025000	20030000	rs7533981	0.617012
chr1	20028466	20033934	rs7527271	1.117	6e-15	20014753	G	A	20010000	20015000	20025000	20030000	rs7527271	0.617189
chr1	20028466	20033934	rs7543480	1.133	2.678e-15	20014827	T	C	20010000	20015000	20025000	20030000	rs7543480	0.617314
chr1	205818082	205820292	rs9438393	-1.117	4.388e-35	205782718	A	G	205780000	205785000	205815000	205820000	rs9438393	0.348919
chr1	205818082	205820292	rs823080	-1.117	4.388e-35	205789282	G	A	205780000	205785000	205815000	205820000	rs823080	0.347008
chr1	2421850	2464769	rs3122923	-0.5874	0.005289	2455500	A	C	2345000	2350000	2455000	2460000	rs3122923	0.37978
chr1	247484310	247493034	rs12023326	-1.061	5.109e-16	247471121	T	C	247475000	247480000	247490000	247495000	rs12023326	0.342551
chr1	247484310	247493034	rs12034916	-1.061	5.109e-16	247472575	C	T	247475000	247480000	247490000	247495000	rs12034916	0.342551
chr1	247484310	247493034	rs12034919	-1.061	5.109e-16	247472605	C	T	247475000	247480000	247490000	247495000	rs12034919	0.342551
chr1	247484310	247493034	rs56322048	-1.061	5.109e-16	247474249	G	A	247475000	247480000	247490000	247495000	rs56322048	0.342551
chr1	247484310	247493034	rs12048553	-1.061	5.109e-16	247477068	G	A	247475000	247480000	247490000	247495000	rs12048553	0.34261
chr1	247493143	247500020	rs1192832	0.5592	1.173e-05	247455896	C	T	247460000	247465000	247495000	247500000	rs1192832	0.686725
chr1	247493143	247500020	rs1204493	0.5592	1.173e-05	247457134	A	G	247460000	247465000	247495000	247500000	rs1204493	0.686725
chr1	247493143	247500020	rs56013900	-0.8547	4.158e-09	247457537	C	T	247460000	247465000	247495000	247500000	rs56013900	0.302667
chr1	247493143	247500020	rs12026978	-0.8547	4.158e-09	247458735	C	G	247460000	247465000	247495000	247500000	rs12026978	0.302667
chr1	247493143	247500020	rs17664745	-0.8583	4.027e-09	247459157	T	C	247460000	247465000	247495000	247500000	rs17664745	0.302667
chr1	247493143	247500020	rs386618637	0.5635	1.117e-05	247460356	C	T	247460000	247465000	247495000	247500000	rs875883	0.6867
chr1	247493143	247500020	rs3850824	-0.5588	9.664e-06	247460660	T	C	247460000	247465000	247495000	247500000	rs3850824	0.310143
chr1	247493143	247500020	rs2153631	-0.5588	9.664e-06	247462048	A	G	247460000	247465000	247495000	247500000	rs2153631	0.310149
chr1	247493143	247500020	rs9725334	-0.5588	9.664e-06	247462273	A	G	247460000	247465000	247495000	247500000	rs9725334	0.310149
chr1	247493143	247500020	rs1616299	0.5635	1.117e-05	247462701	C	T	247460000	247465000	247495000	247500000	rs1616299	0.686675
chr1	247493143	247500020	rs4925615	-0.5722	8.793e-06	247465244	C	G	247460000	247465000	247495000	247500000	rs4925615	0.309886
chr1	247493143	247500020	rs56399534	-0.5495	1.061e-05	247466538	C	T	247460000	247465000	247495000	247500000	rs56399534	0.310149
chr1	247493143	247500020	rs56037169	-0.5495	1.061e-05	247466744	C	T	247460000	247465000	247495000	247500000	rs56037169	0.310171
chr1	247493143	247500020	rs9426180	0.5536	1.173e-05	247468146	G	T	247460000	247465000	247495000	247500000	rs9426180	0.686719
chr1	247493143	247500020	rs7522071	-0.8583	4.027e-09	247468429	G	T	247460000	247465000	247495000	247500000	rs7522071	0.302667
chr1	247493143	247500020	rs9426181	0.5536	1.173e-05	247468572	G	A	247460000	247465000	247495000	247500000	rs9426181	0.686719
chr1	247493143	247500020	rs56396334	-0.8583	4.027e-09	247468696	A	G	247460000	247465000	247495000	247500000	rs56396334	0.302667
chr1	247493143	247500020	rs12404914	-0.8616	4.027e-09	247468924	C	A	247460000	247465000	247495000	247500000	rs12404914	0.302667
chr1	247493143	247500020	rs12023326	-0.8583	4.027e-09	247471121	T	C	247475000	247480000	247490000	247495000	rs12023326	0.342551
chr1	247493143	247500020	rs12034916	-0.8583	4.027e-09	247472575	C	T	247475000	247480000	247490000	247495000	rs12034916	0.342551
chr1	247493143	247500020	rs12034919	-0.8583	4.027e-09	247472605	C	T	247475000	247480000	247490000	247495000	rs12034919	0.342551
chr1	247493143	247500020	rs56322048	-0.8583	4.027e-09	247474249	G	A	247475000	247480000	247490000	247495000	rs56322048	0.342551
chr1	247493143	247500020	rs12048553	-0.8583	4.027e-09	247477068	G	A	247475000	247480000	247490000	247495000	rs12048553	0.34261
chr1	42377853	42389323	rs783629	-1.108	7.182e-35	42363275	C	T	42360000	42365000	42380000	42385000	rs783629	0.355403
chr1	42377853	42389323	rs783629	-1.108	7.182e-35	42363275	C	T	42365000	42370000	42380000	42385000	rs783629	0.326871
chr1	42377853	42389323	rs809173	-0.9707	5.45e-19	42363381	G	A	42365000	42370000	42380000	42385000	rs809173	0.31456
chr1	42377853	42389323	rs1886729	-1.108	7.182e-35	42363966	G	A	42360000	42365000	42380000	42385000	rs1886729	0.355858
chr1	42377853	42389323	rs1886729	-1.108	7.182e-35	42363966	G	A	42365000	42370000	42380000	42385000	rs1886729	0.326869
chr1	42377853	42389323	rs1408947	-1.108	7.182e-35	42364198	C	T	42360000	42365000	42380000	42385000	rs1408947	0.355666
chr1	42377853	42389323	rs1408947	-1.108	7.182e-35	42364198	C	T	42365000	42370000	42380000	42385000	rs1408947	0.326869
chr1	42377853	42389323	rs1408945	-0.9591	3.866e-20	42364877	G	T	42360000	42365000	42380000	42385000	rs1408945	0.348257
chr1	42377853	42389323	rs783626	-0.9795	2.747e-19	42365326	T	A	42365000	42370000	42380000	42385000	rs783626	0.308757
chr1	42377853	42389323	rs783625	-1.108	7.182e-35	42365548	C	T	42360000	42365000	42380000	42385000	rs783625	0.355473
chr1	42377853	42389323	rs783625	-1.108	7.182e-35	42365548	C	T	42365000	42370000	42380000	42385000	rs783625	0.326904
chr1	42377853	42389323	rs812487	-1.108	7.182e-35	42366198	G	A	42360000	42365000	42380000	42385000	rs812487	0.355473
chr1	42377853	42389323	rs812487	-1.108	7.182e-35	42366198	G	A	42365000	42370000	42380000	42385000	rs812487	0.32686
chr1	42377853	42389323	rs783624	-0.9707	5.45e-19	42366343	G	A	42365000	42370000	42380000	42385000	rs783624	0.314601
chr1	42377853	42389323	rs783622	-1.108	7.182e-35	42366988	A	G	42360000	42365000	42380000	42385000	rs783622	0.355473
chr1	42377853	42389323	rs783622	-1.108	7.182e-35	42366988	A	G	42365000	42370000	42380000	42385000	rs783622	0.326867
chr1	42377853	42389323	rs783621	-1.108	7.182e-35	42368035	A	G	42365000	42370000	42380000	42385000	rs783621	0.326837
chr1	42377853	42389323	rs2786487	-1.108	7.182e-35	42368339	G	C	42365000	42370000	42380000	42385000	rs2786487	0.326928
chr1	42377853	42389323	rs2764839	-0.9795	2.747e-19	42368704	A	G	42365000	42370000	42380000	42385000	rs2764839	0.308602
chr10	120825533	120844761	rs3824830	-0.4064	0.02889	120840661	A	G	120840000	120845000	120855000	120860000	rs3824830	0.417835
chr10	120825533	120844761	rs10749286	0.4374	0.01272	120844620	C	T	120840000	120845000	120855000	120860000	rs10749286	0.592958
chr10	27523995	27533468	rs1854340	0.8613	4.081e-09	27525673	C	T	27150000	27155000	27530000	27535000	rs1854340	0.676885
chr10	27523995	27533468	rs7914155	0.8613	4.081e-09	27527432	A	T	27150000	27155000	27530000	27535000	rs7914155	0.675204
chr10	27523995	27533468	rs2780665	0.8613	4.081e-09	27527819	T	C	27150000	27155000	27530000	27535000	rs2780665	0.675204
chr10	27523995	27533468	rs2770201	0.8613	4.081e-09	27528256	A	G	27150000	27155000	27530000	27535000	rs2770201	0.675204
chr10	27523995	27533468	rs1819352	0.8613	4.081e-09	27528744	C	T	27150000	27155000	27530000	27535000	rs1819352	0.676885
chr10	27523995	27533468	rs944909	0.8613	4.081e-09	27529048	G	C	27150000	27155000	27530000	27535000	rs944909	0.675204
chr10	27523995	27533468	rs2797078	0.8613	4.081e-09	27529549	C	A	27150000	27155000	27530000	27535000	rs2797078	0.676885
chr10	27523995	27533468	rs2797077	0.8613	4.081e-09	27530353	C	T	27150000	27155000	27530000	27535000	rs2797077	0.676885
chr10	27523995	27533468	rs2489374	0.8613	4.081e-09	27530660	A	T	27150000	27155000	27530000	27535000	rs2489374	0.675223
chr10	27523995	27533468	rs1831187	0.8613	4.081e-09	27531484	A	G	27150000	27155000	27530000	27535000	rs1831187	0.674888
chr10	27523995	27533468	rs1831188	0.8613	4.081e-09	27531593	C	T	27150000	27155000	27530000	27535000	rs1831188	0.675173
chr10	116293891	116312000	rs10885572	0.4785	0.01028	116295002	T	C	116270000	116275000	116300000	116305000	rs10885572	0.610224
chr10	116293891	116312000	rs10885573	0.4878	0.01028	116295023	A	G	116270000	116275000	116300000	116305000	rs10885573	0.60974
chr10	116293891	116312000	rs4568918	0.4785	0.01028	116295323	C	A	116270000	116275000	116300000	116305000	rs4568918	0.60974
chr10	116293891	116312000	rs4514325	0.4785	0.01028	116296336	G	A	116270000	116275000	116300000	116305000	rs4514325	0.60974
chr10	116293891	116312000	rs11196780	0.4785	0.01028	116296654	G	A	116270000	116275000	116300000	116305000	rs11196780	0.60974
chr10	116293891	116312000	rs11196781	0.4785	0.01028	116297050	G	T	116270000	116275000	116300000	116305000	rs11196781	0.60974
chr10	116293891	116312000	rs10885575	0.4785	0.01028	116297297	A	G	116270000	116275000	116300000	116305000	rs10885575	0.60974
chr10	116293891	116312000	rs56086836	0.4785	0.01028	116299146	A	G	116270000	116275000	116300000	116305000	rs56086836	0.60974
chr10	116293891	116312000	rs883511	-0.4785	0.01028	116300218	G	A	116270000	116275000	116300000	116305000	rs883511	0.390992
chr10	116293891	116312000	rs867736	-0.4785	0.01028	116300894	A	G	116270000	116275000	116300000	116305000	rs867736	0.390287
chr10	116293891	116312000	rs883768	-0.4785	0.01028	116300958	T	C	116270000	116275000	116300000	116305000	rs883768	0.388669
chr10	116293891	116312000	rs2483571	-0.4785	0.01028	116301294	C	T	116270000	116275000	116300000	116305000	rs2483571	0.391432
chr10	116293891	116312000	rs2497717	-0.4725	0.01028	116303353	G	A	116270000	116275000	116300000	116305000	rs2497717	0.390224
chr10	116293891	116312000	rs2483585	-0.4725	0.01028	116303358	C	T	116270000	116275000	116300000	116305000	rs2483585	0.390224
chr10	116293891	116312000	rs2483587	-0.4785	0.01028	116303865	C	T	116270000	116275000	116300000	116305000	rs2483587	0.39128
chr10	116293891	116312000	rs2483588	-0.4785	0.01028	116304088	T	C	116270000	116275000	116300000	116305000	rs2483588	0.391378
chr10	116293891	116312000	rs2483595	-0.4785	0.01028	116304971	T	C	116270000	116275000	116300000	116305000	rs2483595	0.389745
chr10	116293891	116312000	rs2483596	-0.4785	0.01028	116305041	A	G	116270000	116275000	116300000	116305000	rs2483596	0.39026
chr10	116293891	116312000	rs2483599	-0.4785	0.01028	116305377	C	T	116270000	116275000	116300000	116305000	rs2483599	0.39026
chr10	116293891	116312000	rs2483612	-0.4785	0.01028	116306781	A	G	116270000	116275000	116300000	116305000	rs2483612	0.39026
chr10	116293891	116312000	rs2247528	-0.4785	0.01028	116307504	A	G	116270000	116275000	116300000	116305000	rs2247528	0.39026
chr10	116293891	116312000	rs2247624	-0.4785	0.01028	116307770	C	T	116270000	116275000	116300000	116305000	rs2247624	0.417946
chr10	116293891	116312000	rs2497718	-0.4785	0.01028	116307982	C	A	116270000	116275000	116300000	116305000	rs2497718	0.39026
chr10	116293891	116312000	rs2497719	-0.4785	0.01028	116308064	G	A	116270000	116275000	116300000	116305000	rs2497719	0.39026
chr10	116293891	116312000	rs2497720	-0.4785	0.01028	116309015	C	T	116270000	116275000	116300000	116305000	rs2497720	0.39026
chr10	116293891	116312000	rs2483531	-0.4785	0.01028	116309185	T	C	116270000	116275000	116300000	116305000	rs2483531	0.39026
chr10	116293891	116312000	rs2497721	-0.4785	0.01028	116309316	C	T	116270000	116275000	116300000	116305000	rs2497721	0.39026
chr10	120845624	120857023	rs3824830	-0.9324	1.361e-16	120840661	A	G	120840000	120845000	120855000	120860000	rs3824830	0.417835
chr10	120845624	120857023	rs10749286	0.9635	7.453e-18	120844620	C	T	120840000	120845000	120855000	120860000	rs10749286	0.592958
chr10	120858593	120910455	rs3824830	-0.4473	0.006382	120840661	A	G	120840000	120845000	120855000	120860000	rs3824830	0.417835
chr10	120858593	120910455	rs10749286	0.4771	0.004036	120844620	C	T	120840000	120845000	120855000	120860000	rs10749286	0.592958
chr10	86086979	86098889	rs4933322	-0.716	1.012e-06	86084284	C	T	86065000	86070000	86085000	86090000	rs4933322	0.393263
chr10	86086979	86098889	rs12255083	-0.716	1.012e-06	86086860	A	G	86065000	86070000	86085000	86090000	rs12255083	0.393454
chr10	86086979	86098889	rs7906260	-0.716	1.012e-06	86087334	C	T	86065000	86070000	86085000	86090000	rs7906260	0.393185
chr10	86086979	86098889	rs12267782	-0.716	1.012e-06	86089573	G	A	86065000	86070000	86085000	86090000	rs12267782	0.393263
chr10	86086979	86098889	rs10082518	-0.716	1.012e-06	86090369	T	C	86065000	86070000	86085000	86090000	rs10082518	0.393263
chr10	86086979	86098889	rs11200995	-0.716	1.012e-06	86093113	T	C	86065000	86070000	86085000	86090000	rs11200995	0.393263
chr11	117054297	117076667	rs7107152	0.6454	0.0002722	117056080	A	G	117060000	117065000	117100000	117105000	rs7107152	0.629886
chr11	117054297	117076667	rs474339	0.6082	0.0004739	117059552	G	A	117060000	117065000	117100000	117105000	rs474339	0.629886
chr11	117054297	117076667	rs521171	0.6454	0.0002722	117064693	C	G	117060000	117065000	117100000	117105000	rs521171	0.62994
chr11	117054297	117076667	rs8521	0.6454	0.0002722	117067699	C	T	117060000	117065000	117100000	117105000	rs8521	0.629886
chr11	117054297	117076667	rs386600157	0.6454	0.0002722	117069061	A	G	117060000	117065000	117100000	117105000	rs585849	0.629886
chr11	14474445	14498856	rs2575823	0.5518	0.0007932	14521354	C	A	14480000	14485000	14525000	14530000	rs2575823	0.307588
chr11	14474445	14498856	rs2597183	0.5518	0.0007932	14524366	T	C	14480000	14485000	14525000	14530000	rs2597183	0.307588
chr11	14474445	14498856	rs2597221	0.5518	0.0007932	14527075	C	T	14480000	14485000	14525000	14530000	rs2597221	0.307588
chr11	14474445	14498856	rs6486197	0.5518	0.0007932	14529874	C	G	14480000	14485000	14525000	14530000	rs6486197	0.307588
chr11	14474445	14498856	rs2597219	0.5518	0.0007932	14530866	C	G	14480000	14485000	14525000	14530000	rs2597219	0.307588
chr11	14474445	14498856	rs2597217	0.5518	0.0007932	14532883	A	G	14480000	14485000	14525000	14530000	rs2597217	0.307588
chr11	14474445	14498856	rs2575852	0.5518	0.0007932	14533368	G	A	14480000	14485000	14525000	14530000	rs2575852	0.307588
chr11	14474445	14498856	rs2597215	0.5518	0.0007932	14534378	A	T	14480000	14485000	14525000	14530000	rs2597215	0.307588
chr11	14474445	14498856	rs1548074	0.5518	0.0007932	14534825	A	G	14480000	14485000	14525000	14530000	rs1548074	0.307588
chr11	196376	219152	rs1045454	0.9047	6.411e-13	204228	G	A	205000	210000	215000	220000	rs1045454	0.577934
chr11	196376	219152	rs1045454	0.9047	6.411e-13	204228	G	A	205000	210000	220000	225000	rs1045454	0.566894
chr11	196376	219152	rs1045454	0.9047	6.411e-13	204228	G	A	205000	210000	290000	295000	rs1045454	0.590127
chr11	196376	219152	rs56357554	0.9047	6.411e-13	204715	C	T	205000	210000	215000	220000	rs56357554	0.577934
chr11	196376	219152	rs56357554	0.9047	6.411e-13	204715	C	T	205000	210000	220000	225000	rs56357554	0.566894
chr11	196376	219152	rs56357554	0.9047	6.411e-13	204715	C	T	205000	210000	290000	295000	rs56357554	0.590127
chr11	196376	219152	rs3782120	0.9047	6.411e-13	206089	G	A	205000	210000	215000	220000	rs3782120	0.57794
chr11	196376	219152	rs3782120	0.9047	6.411e-13	206089	G	A	205000	210000	220000	225000	rs3782120	0.566883
chr11	196376	219152	rs3782120	0.9047	6.411e-13	206089	G	A	205000	210000	290000	295000	rs3782120	0.590135
chr11	196376	219152	rs3782120	0.9047	6.411e-13	206089	G	A	210000	215000	235000	240000	rs3782120	0.588732
chr11	196376	219152	rs386614160	0.7873	2.137e-10	206767	G	A	205000	210000	215000	220000	rs7930823	0.584757
chr11	196376	219152	rs386614160	0.7873	2.137e-10	206767	G	A	205000	210000	220000	225000	rs7930823	0.574469
chr11	196376	219152	rs386614160	0.7873	2.137e-10	206767	G	A	205000	210000	290000	295000	rs7930823	0.595551
chr11	196376	219152	rs386614160	0.7873	2.137e-10	206767	G	A	210000	215000	235000	240000	rs7930823	0.588114
chr11	196376	219152	rs6598075	0.9047	6.411e-13	207275	C	G	205000	210000	215000	220000	rs6598075	0.577705
chr11	196376	219152	rs6598075	0.9047	6.411e-13	207275	C	G	205000	210000	220000	225000	rs6598075	0.566198
chr11	196376	219152	rs6598075	0.9047	6.411e-13	207275	C	G	205000	210000	290000	295000	rs6598075	0.590084
chr11	196376	219152	rs6598075	0.9047	6.411e-13	207275	C	G	210000	215000	235000	240000	rs6598075	0.588732
chr11	196376	219152	rs76552490	0.9149	6.411e-13	212015	G	A	205000	210000	290000	295000	rs76552490	0.590138
chr11	196376	219152	rs76552490	0.9149	6.411e-13	212015	G	A	210000	215000	235000	240000	rs76552490	0.588744
chr11	196376	219152	rs76552490	0.9149	6.411e-13	212015	G	A	215000	220000	235000	240000	rs76552490	0.617863
chr11	196376	219152	rs1533825	0.9149	6.411e-13	214163	G	A	205000	210000	290000	295000	rs1533825	0.590127
chr11	196376	219152	rs1533825	0.9149	6.411e-13	214163	G	A	210000	215000	235000	240000	rs1533825	0.588651
chr11	196376	219152	rs1533825	0.9149	6.411e-13	214163	G	A	215000	220000	235000	240000	rs1533825	0.61785
chr11	196376	219152	rs1533824	0.8127	1.415e-11	214169	T	C	205000	210000	290000	295000	rs1533824	0.594262
chr11	196376	219152	rs1533824	0.8127	1.415e-11	214169	T	C	210000	215000	235000	240000	rs1533824	0.574378
chr11	196376	219152	rs1533824	0.8127	1.415e-11	214169	T	C	215000	220000	235000	240000	rs1533824	0.609489
chr11	196376	219152	rs6598074	-0.9149	6.411e-13	219398	G	A	210000	215000	235000	240000	rs6598074	0.415311
chr11	196376	219152	rs6598074	-0.9149	6.411e-13	219398	G	A	215000	220000	235000	240000	rs6598074	0.391684
chr11	196376	219152	rs4758633	-0.4585	0.003065	219538	A	G	210000	215000	235000	240000	rs4758633	0.418778
chr11	196376	219152	rs4758633	-0.4585	0.003065	219538	A	G	215000	220000	235000	240000	rs4758633	0.425126
chr11	196376	219152	rs6598072	-0.9149	6.411e-13	219793	C	T	210000	215000	235000	240000	rs6598072	0.41529
chr11	196376	219152	rs6598072	-0.9149	6.411e-13	219793	C	T	215000	220000	235000	240000	rs6598072	0.391914
chr11	196376	219152	rs6598071	-0.9149	6.411e-13	219800	T	C	210000	215000	235000	240000	rs6598071	0.41529
chr11	196376	219152	rs6598071	-0.9149	6.411e-13	219800	T	C	215000	220000	235000	240000	rs6598071	0.391911
chr11	196376	219152	rs10902106	-0.4585	0.003065	220243	T	C	215000	220000	235000	240000	rs10902106	0.425225
chr11	196376	219152	rs574185	-0.4586	0.00345	221322	G	T	215000	220000	235000	240000	rs574185	0.425129
chr11	196376	219152	rs6421986	-0.9149	6.411e-13	221659	A	G	215000	220000	235000	240000	rs6421986	0.391887
chr11	196376	219152	rs3782118	-0.7947	1.159e-10	222620	T	C	205000	210000	225000	230000	rs3782118	0.419137
chr11	196376	219152	rs3782116	-0.7489	8.962e-10	223119	T	C	205000	210000	225000	230000	rs3782116	0.419137
chr11	196376	219152	rs6598070	-0.9149	6.411e-13	225466	T	C	205000	210000	225000	230000	rs6598070	0.421336
chr11	196376	219152	rs7104764	-0.9149	6.411e-13	229977	G	A	205000	210000	225000	230000	rs7104764	0.423648
chr11	196376	219152	rs3829998	-0.9149	6.411e-13	230751	A	G	205000	210000	225000	230000	rs3829998	0.42363
chr11	196376	219152	rs3829998	-0.9149	6.411e-13	230751	A	G	205000	210000	235000	240000	rs3829998	0.403178
chr11	196376	219152	rs3829998	-0.9149	6.411e-13	230751	A	G	210000	215000	235000	240000	rs3829998	0.406758
chr11	196376	219152	rs10902109	-0.9149	6.411e-13	230862	A	G	205000	210000	225000	230000	rs10902109	0.42363
chr11	196376	219152	rs10902109	-0.9149	6.411e-13	230862	A	G	205000	210000	235000	240000	rs10902109	0.403178
chr11	196376	219152	rs10902109	-0.9149	6.411e-13	230862	A	G	210000	215000	235000	240000	rs10902109	0.406758
chr11	196376	219152	rs7483951	-0.9149	6.411e-13	231758	G	A	205000	210000	225000	230000	rs7483951	0.42363
chr11	196376	219152	rs7483951	-0.9149	6.411e-13	231758	G	A	205000	210000	235000	240000	rs7483951	0.403178
chr11	196376	219152	rs7483951	-0.9149	6.411e-13	231758	G	A	210000	215000	235000	240000	rs7483951	0.406758
chr11	196376	219152	rs10794302	-0.9149	6.411e-13	234102	T	C	205000	210000	225000	230000	rs10794302	0.42363
chr11	196376	219152	rs10794302	-0.9149	6.411e-13	234102	T	C	205000	210000	235000	240000	rs10794302	0.403178
chr11	196376	219152	rs10794302	-0.9149	6.411e-13	234102	T	C	210000	215000	235000	240000	rs10794302	0.406758
chr11	196376	219152	rs10794302	-0.9149	6.411e-13	234102	T	C	215000	220000	235000	240000	rs10794302	0.381866
chr11	196376	219152	rs9795476	-0.9149	6.411e-13	235894	T	G	205000	210000	235000	240000	rs9795476	0.407586
chr11	196376	219152	rs9795476	-0.9149	6.411e-13	235894	T	G	210000	215000	235000	240000	rs9795476	0.411723
chr11	196376	219152	rs9795476	-0.9149	6.411e-13	235894	T	G	215000	220000	235000	240000	rs9795476	0.382257
chr11	196376	219152	rs519592	-0.9033	6.411e-13	236811	G	A	205000	210000	235000	240000	rs519592	0.408949
chr11	196376	219152	rs519592	-0.9033	6.411e-13	236811	G	A	210000	215000	235000	240000	rs519592	0.412629
chr11	196376	219152	rs519592	-0.9033	6.411e-13	236811	G	A	215000	220000	235000	240000	rs519592	0.386255
chr11	196376	219152	rs2272563	-0.9033	6.411e-13	236871	T	C	205000	210000	235000	240000	rs2272563	0.408268
chr11	196376	219152	rs2272563	-0.9033	6.411e-13	236871	T	C	210000	215000	235000	240000	rs2272563	0.412215
chr11	196376	219152	rs2272563	-0.9033	6.411e-13	236871	T	C	215000	220000	235000	240000	rs2272563	0.385702
chr11	196376	219152	rs1045288	-0.9033	6.411e-13	237087	A	G	205000	210000	235000	240000	rs1045288	0.402089
chr11	196376	219152	rs1045288	-0.9033	6.411e-13	237087	A	G	210000	215000	235000	240000	rs1045288	0.401913
chr11	196376	219152	rs1045288	-0.9033	6.411e-13	237087	A	G	215000	220000	235000	240000	rs1045288	0.369591
chr11	196376	219152	rs3817629	-0.9033	6.411e-13	237312	T	C	205000	210000	235000	240000	rs3817629	0.399885
chr11	196376	219152	rs3817629	-0.9033	6.411e-13	237312	T	C	210000	215000	235000	240000	rs3817629	0.403262
chr11	196376	219152	rs3817629	-0.9033	6.411e-13	237312	T	C	215000	220000	235000	240000	rs3817629	0.382537
chr11	196376	219152	rs10902110	-0.9033	6.411e-13	237648	T	C	205000	210000	235000	240000	rs10902110	0.394784
chr11	196376	219152	rs10902110	-0.9033	6.411e-13	237648	T	C	210000	215000	235000	240000	rs10902110	0.403045
chr11	196376	219152	rs10902110	-0.9033	6.411e-13	237648	T	C	215000	220000	235000	240000	rs10902110	0.381874
chr11	196376	219152	rs7481993	-0.9033	6.411e-13	237875	C	T	205000	210000	235000	240000	rs7481993	0.400128
chr11	196376	219152	rs7481993	-0.9033	6.411e-13	237875	C	T	210000	215000	235000	240000	rs7481993	0.405218
chr11	196376	219152	rs7481993	-0.9033	6.411e-13	237875	C	T	215000	220000	235000	240000	rs7481993	0.382509
chr11	196376	219152	rs6598069	-0.9033	6.411e-13	240664	T	A	205000	210000	235000	240000	rs6598069	0.403178
chr11	196376	219152	rs6598069	-0.9033	6.411e-13	240664	T	A	210000	215000	235000	240000	rs6598069	0.406758
chr11	196376	219152	rs6598069	-0.9033	6.411e-13	240664	T	A	215000	220000	235000	240000	rs6598069	0.381866
chr11	196376	219152	rs7481518	-0.8433	5.248e-11	240867	T	G	205000	210000	235000	240000	rs7481518	0.403178
chr11	196376	219152	rs7481518	-0.8433	5.248e-11	240867	T	G	210000	215000	235000	240000	rs7481518	0.406758
chr11	196376	219152	rs7481518	-0.8433	5.248e-11	240867	T	G	215000	220000	235000	240000	rs7481518	0.381866
chr11	196376	219152	rs7482209	-0.8433	5.248e-11	240868	A	G	205000	210000	235000	240000	rs7482209	0.403178
chr11	196376	219152	rs7482209	-0.8433	5.248e-11	240868	A	G	210000	215000	235000	240000	rs7482209	0.406758
chr11	196376	219152	rs7482209	-0.8433	5.248e-11	240868	A	G	215000	220000	235000	240000	rs7482209	0.381866
chr11	196376	219152	rs7395328	-0.9033	6.411e-13	242624	T	A	205000	210000	235000	240000	rs7395328	0.403178
chr11	196376	219152	rs7395328	-0.9033	6.411e-13	242624	T	A	210000	215000	235000	240000	rs7395328	0.406758
chr11	196376	219152	rs7395328	-0.9033	6.411e-13	242624	T	A	215000	220000	235000	240000	rs7395328	0.381866
chr11	196376	219152	rs6598068	-0.9033	6.411e-13	243092	A	C	205000	210000	235000	240000	rs6598068	0.403178
chr11	196376	219152	rs6598068	-0.9033	6.411e-13	243092	A	C	210000	215000	235000	240000	rs6598068	0.406758
chr11	196376	219152	rs6598068	-0.9033	6.411e-13	243092	A	C	215000	220000	235000	240000	rs6598068	0.381866
chr11	196376	219152	rs6598067	-0.9033	6.411e-13	243093	T	C	205000	210000	235000	240000	rs6598067	0.403178
chr11	196376	219152	rs6598067	-0.9033	6.411e-13	243093	T	C	210000	215000	235000	240000	rs6598067	0.406758
chr11	196376	219152	rs6598067	-0.9033	6.411e-13	243093	T	C	215000	220000	235000	240000	rs6598067	0.381866
chr11	196376	219152	rs6598066	-0.9033	6.411e-13	243185	A	G	205000	210000	235000	240000	rs6598066	0.403178
chr11	196376	219152	rs6598066	-0.9033	6.411e-13	243185	A	G	210000	215000	235000	240000	rs6598066	0.406758
chr11	196376	219152	rs6598066	-0.9033	6.411e-13	243185	A	G	215000	220000	235000	240000	rs6598066	0.381866
chr11	196376	219152	rs6598065	-0.9033	6.411e-13	243211	A	G	205000	210000	235000	240000	rs6598065	0.403178
chr11	196376	219152	rs6598065	-0.9033	6.411e-13	243211	A	G	210000	215000	235000	240000	rs6598065	0.406758
chr11	196376	219152	rs6598065	-0.9033	6.411e-13	243211	A	G	215000	220000	235000	240000	rs6598065	0.381866
chr11	196376	219152	rs6598064	-0.9033	6.411e-13	243557	G	A	205000	210000	235000	240000	rs6598064	0.403178
chr11	196376	219152	rs6598064	-0.9033	6.411e-13	243557	G	A	210000	215000	235000	240000	rs6598064	0.406758
chr11	196376	219152	rs6598064	-0.9033	6.411e-13	243557	G	A	215000	220000	235000	240000	rs6598064	0.381866
chr11	196376	219152	rs6598063	-0.9033	6.411e-13	243672	G	A	205000	210000	235000	240000	rs6598063	0.403178
chr11	196376	219152	rs6598063	-0.9033	6.411e-13	243672	G	A	210000	215000	235000	240000	rs6598063	0.406758
chr11	196376	219152	rs6598063	-0.9033	6.411e-13	243672	G	A	215000	220000	235000	240000	rs6598063	0.381866
chr11	196376	219152	rs6598062	-0.9033	6.411e-13	243712	A	G	205000	210000	235000	240000	rs6598062	0.403178
chr11	196376	219152	rs6598062	-0.9033	6.411e-13	243712	A	G	210000	215000	235000	240000	rs6598062	0.406758
chr11	196376	219152	rs6598062	-0.9033	6.411e-13	243712	A	G	215000	220000	235000	240000	rs6598062	0.381866
chr11	196376	219152	rs6598061	-0.9033	6.411e-13	243853	G	A	205000	210000	235000	240000	rs6598061	0.403178
chr11	196376	219152	rs6598061	-0.9033	6.411e-13	243853	G	A	210000	215000	235000	240000	rs6598061	0.406758
chr11	196376	219152	rs6598061	-0.9033	6.411e-13	243853	G	A	215000	220000	235000	240000	rs6598061	0.381866
chr11	196376	219152	rs6598060	-0.9033	6.411e-13	243987	G	A	205000	210000	235000	240000	rs6598060	0.403178
chr11	196376	219152	rs6598060	-0.9033	6.411e-13	243987	G	A	210000	215000	235000	240000	rs6598060	0.406758
chr11	196376	219152	rs6598060	-0.9033	6.411e-13	243987	G	A	215000	220000	235000	240000	rs6598060	0.381866
chr11	196376	219152	rs1128320	-0.9033	6.411e-13	244167	C	T	205000	210000	235000	240000	rs1128320	0.403178
chr11	196376	219152	rs1128320	-0.9033	6.411e-13	244167	C	T	210000	215000	235000	240000	rs1128320	0.406758
chr11	196376	219152	rs1128320	-0.9033	6.411e-13	244167	C	T	215000	220000	235000	240000	rs1128320	0.381866
chr11	196376	219152	rs1128321	-0.9033	6.411e-13	244171	T	C	205000	210000	235000	240000	rs1128321	0.403178
chr11	196376	219152	rs1128321	-0.9033	6.411e-13	244171	T	C	210000	215000	235000	240000	rs1128321	0.406758
chr11	196376	219152	rs1128321	-0.9033	6.411e-13	244171	T	C	215000	220000	235000	240000	rs1128321	0.381866
chr11	196376	219152	rs1128322	-0.8758	1.766e-12	244197	T	C	205000	210000	235000	240000	rs1128322	0.403178
chr11	196376	219152	rs1128322	-0.8758	1.766e-12	244197	T	C	210000	215000	235000	240000	rs1128322	0.406758
chr11	196376	219152	rs1128322	-0.8758	1.766e-12	244197	T	C	215000	220000	235000	240000	rs1128322	0.381866
chr11	196376	219152	rs2272565	-0.9033	6.411e-13	244414	C	T	205000	210000	235000	240000	rs2272565	0.403178
chr11	196376	219152	rs2272565	-0.9033	6.411e-13	244414	C	T	210000	215000	235000	240000	rs2272565	0.406758
chr11	196376	219152	rs2272565	-0.9033	6.411e-13	244414	C	T	215000	220000	235000	240000	rs2272565	0.381866
chr11	232137	255532	rs3829998	-1.08	1.212e-20	230751	A	G	235000	240000	305000	310000	rs3829998	0.403849
chr11	232137	255532	rs3829998	-1.08	1.212e-20	230751	A	G	235000	240000	450000	455000	rs3829998	0.405394
chr11	232137	255532	rs3829998	-1.08	1.212e-20	230751	A	G	235000	240000	455000	460000	rs3829998	0.370754
chr11	232137	255532	rs10902109	-1.08	1.212e-20	230862	A	G	235000	240000	305000	310000	rs10902109	0.403849
chr11	232137	255532	rs10902109	-1.08	1.212e-20	230862	A	G	235000	240000	450000	455000	rs10902109	0.405394
chr11	232137	255532	rs10902109	-1.08	1.212e-20	230862	A	G	235000	240000	455000	460000	rs10902109	0.370754
chr11	232137	255532	rs7483951	-1.08	1.212e-20	231758	G	A	235000	240000	305000	310000	rs7483951	0.403849
chr11	232137	255532	rs7483951	-1.08	1.212e-20	231758	G	A	235000	240000	450000	455000	rs7483951	0.405394
chr11	232137	255532	rs7483951	-1.08	1.212e-20	231758	G	A	235000	240000	455000	460000	rs7483951	0.370754
chr11	232137	255532	rs10794302	-1.08	1.212e-20	234102	T	C	235000	240000	305000	310000	rs10794302	0.403849
chr11	232137	255532	rs10794302	-1.08	1.212e-20	234102	T	C	235000	240000	450000	455000	rs10794302	0.405394
chr11	232137	255532	rs10794302	-1.08	1.212e-20	234102	T	C	235000	240000	455000	460000	rs10794302	0.370754
chr11	232137	255532	rs9795476	-1.08	1.212e-20	235894	T	G	235000	240000	305000	310000	rs9795476	0.403684
chr11	232137	255532	rs9795476	-1.08	1.212e-20	235894	T	G	235000	240000	450000	455000	rs9795476	0.405346
chr11	232137	255532	rs9795476	-1.08	1.212e-20	235894	T	G	235000	240000	455000	460000	rs9795476	0.370685
chr11	232137	255532	rs9795476	-1.08	1.212e-20	235894	T	G	240000	245000	310000	315000	rs9795476	0.393762
chr11	232137	255532	rs519592	-1.066	2.029e-20	236811	G	A	235000	240000	305000	310000	rs519592	0.405388
chr11	232137	255532	rs519592	-1.066	2.029e-20	236811	G	A	235000	240000	450000	455000	rs519592	0.401767
chr11	232137	255532	rs519592	-1.066	2.029e-20	236811	G	A	235000	240000	455000	460000	rs519592	0.370848
chr11	232137	255532	rs519592	-1.066	2.029e-20	236811	G	A	240000	245000	310000	315000	rs519592	0.393203
chr11	232137	255532	rs2272563	-1.066	2.029e-20	236871	T	C	235000	240000	305000	310000	rs2272563	0.410796
chr11	232137	255532	rs2272563	-1.066	2.029e-20	236871	T	C	235000	240000	450000	455000	rs2272563	0.39097
chr11	232137	255532	rs2272563	-1.066	2.029e-20	236871	T	C	235000	240000	455000	460000	rs2272563	0.370476
chr11	232137	255532	rs2272563	-1.066	2.029e-20	236871	T	C	240000	245000	310000	315000	rs2272563	0.393928
chr11	232137	255532	rs1045288	-1.066	2.029e-20	237087	A	G	235000	240000	305000	310000	rs1045288	0.395855
chr11	232137	255532	rs1045288	-1.066	2.029e-20	237087	A	G	235000	240000	450000	455000	rs1045288	0.406316
chr11	232137	255532	rs1045288	-1.066	2.029e-20	237087	A	G	235000	240000	455000	460000	rs1045288	0.39108
chr11	232137	255532	rs1045288	-1.066	2.029e-20	237087	A	G	240000	245000	310000	315000	rs1045288	0.393928
chr11	232137	255532	rs3817629	-1.066	2.029e-20	237312	T	C	235000	240000	305000	310000	rs3817629	0.403509
chr11	232137	255532	rs3817629	-1.066	2.029e-20	237312	T	C	235000	240000	450000	455000	rs3817629	0.405392
chr11	232137	255532	rs3817629	-1.066	2.029e-20	237312	T	C	235000	240000	455000	460000	rs3817629	0.370729
chr11	232137	255532	rs3817629	-1.066	2.029e-20	237312	T	C	240000	245000	310000	315000	rs3817629	0.393928
chr11	232137	255532	rs10902110	-1.066	2.029e-20	237648	T	C	235000	240000	305000	310000	rs10902110	0.401464
chr11	232137	255532	rs10902110	-1.066	2.029e-20	237648	T	C	235000	240000	450000	455000	rs10902110	0.40546
chr11	232137	255532	rs10902110	-1.066	2.029e-20	237648	T	C	235000	240000	455000	460000	rs10902110	0.370794
chr11	232137	255532	rs10902110	-1.066	2.029e-20	237648	T	C	240000	245000	310000	315000	rs10902110	0.393928
chr11	232137	255532	rs7481993	-1.066	2.029e-20	237875	C	T	235000	240000	305000	310000	rs7481993	0.404192
chr11	232137	255532	rs7481993	-1.066	2.029e-20	237875	C	T	235000	240000	450000	455000	rs7481993	0.405663
chr11	232137	255532	rs7481993	-1.066	2.029e-20	237875	C	T	235000	240000	455000	460000	rs7481993	0.370697
chr11	232137	255532	rs7481993	-1.066	2.029e-20	237875	C	T	240000	245000	310000	315000	rs7481993	0.393928
chr11	232137	255532	rs6598069	-1.066	2.029e-20	240664	T	A	235000	240000	305000	310000	rs6598069	0.403849
chr11	232137	255532	rs6598069	-1.066	2.029e-20	240664	T	A	235000	240000	450000	455000	rs6598069	0.405394
chr11	232137	255532	rs6598069	-1.066	2.029e-20	240664	T	A	235000	240000	455000	460000	rs6598069	0.370754
chr11	232137	255532	rs6598069	-1.066	2.029e-20	240664	T	A	240000	245000	310000	315000	rs6598069	0.387886
chr11	232137	255532	rs7481518	-0.9909	6.211e-17	240867	T	G	235000	240000	305000	310000	rs7481518	0.403849
chr11	232137	255532	rs7481518	-0.9909	6.211e-17	240867	T	G	235000	240000	450000	455000	rs7481518	0.405394
chr11	232137	255532	rs7481518	-0.9909	6.211e-17	240867	T	G	235000	240000	455000	460000	rs7481518	0.370754
chr11	232137	255532	rs7481518	-0.9909	6.211e-17	240867	T	G	240000	245000	310000	315000	rs7481518	0.393484
chr11	232137	255532	rs7482209	-0.9909	6.211e-17	240868	A	G	235000	240000	305000	310000	rs7482209	0.403849
chr11	232137	255532	rs7482209	-0.9909	6.211e-17	240868	A	G	235000	240000	450000	455000	rs7482209	0.405394
chr11	232137	255532	rs7482209	-0.9909	6.211e-17	240868	A	G	235000	240000	455000	460000	rs7482209	0.370754
chr11	232137	255532	rs7482209	-0.9909	6.211e-17	240868	A	G	240000	245000	310000	315000	rs7482209	0.393484
chr11	232137	255532	rs7395328	-1.066	2.029e-20	242624	T	A	235000	240000	305000	310000	rs7395328	0.403849
chr11	232137	255532	rs7395328	-1.066	2.029e-20	242624	T	A	235000	240000	450000	455000	rs7395328	0.405394
chr11	232137	255532	rs7395328	-1.066	2.029e-20	242624	T	A	235000	240000	455000	460000	rs7395328	0.370754
chr11	232137	255532	rs7395328	-1.066	2.029e-20	242624	T	A	240000	245000	310000	315000	rs7395328	0.393943
chr11	232137	255532	rs6598068	-1.066	2.029e-20	243092	A	C	235000	240000	305000	310000	rs6598068	0.403849
chr11	232137	255532	rs6598068	-1.066	2.029e-20	243092	A	C	235000	240000	450000	455000	rs6598068	0.405394
chr11	232137	255532	rs6598068	-1.066	2.029e-20	243092	A	C	235000	240000	455000	460000	rs6598068	0.370754
chr11	232137	255532	rs6598068	-1.066	2.029e-20	243092	A	C	240000	245000	310000	315000	rs6598068	0.394785
chr11	232137	255532	rs6598067	-1.066	2.029e-20	243093	T	C	235000	240000	305000	310000	rs6598067	0.403849
chr11	232137	255532	rs6598067	-1.066	2.029e-20	243093	T	C	235000	240000	450000	455000	rs6598067	0.405394
chr11	232137	255532	rs6598067	-1.066	2.029e-20	243093	T	C	235000	240000	455000	460000	rs6598067	0.370754
chr11	232137	255532	rs6598067	-1.066	2.029e-20	243093	T	C	240000	245000	310000	315000	rs6598067	0.394785
chr11	232137	255532	rs6598066	-1.066	2.029e-20	243185	A	G	235000	240000	305000	310000	rs6598066	0.403849
chr11	232137	255532	rs6598066	-1.066	2.029e-20	243185	A	G	235000	240000	450000	455000	rs6598066	0.405394
chr11	232137	255532	rs6598066	-1.066	2.029e-20	243185	A	G	235000	240000	455000	460000	rs6598066	0.370754
chr11	232137	255532	rs6598066	-1.066	2.029e-20	243185	A	G	240000	245000	310000	315000	rs6598066	0.393939
chr11	232137	255532	rs6598065	-1.066	2.029e-20	243211	A	G	235000	240000	305000	310000	rs6598065	0.403849
chr11	232137	255532	rs6598065	-1.066	2.029e-20	243211	A	G	235000	240000	450000	455000	rs6598065	0.405394
chr11	232137	255532	rs6598065	-1.066	2.029e-20	243211	A	G	235000	240000	455000	460000	rs6598065	0.370754
chr11	232137	255532	rs6598065	-1.066	2.029e-20	243211	A	G	240000	245000	310000	315000	rs6598065	0.39394
chr11	232137	255532	rs6598064	-1.066	2.029e-20	243557	G	A	235000	240000	305000	310000	rs6598064	0.403849
chr11	232137	255532	rs6598064	-1.066	2.029e-20	243557	G	A	235000	240000	450000	455000	rs6598064	0.405394
chr11	232137	255532	rs6598064	-1.066	2.029e-20	243557	G	A	235000	240000	455000	460000	rs6598064	0.370754
chr11	232137	255532	rs6598064	-1.066	2.029e-20	243557	G	A	240000	245000	310000	315000	rs6598064	0.394618
chr11	232137	255532	rs6598063	-1.066	2.029e-20	243672	G	A	235000	240000	305000	310000	rs6598063	0.403849
chr11	232137	255532	rs6598063	-1.066	2.029e-20	243672	G	A	235000	240000	450000	455000	rs6598063	0.405394
chr11	232137	255532	rs6598063	-1.066	2.029e-20	243672	G	A	235000	240000	455000	460000	rs6598063	0.370754
chr11	232137	255532	rs6598063	-1.066	2.029e-20	243672	G	A	240000	245000	310000	315000	rs6598063	0.393963
chr11	232137	255532	rs6598062	-1.066	2.029e-20	243712	A	G	235000	240000	305000	310000	rs6598062	0.403849
chr11	232137	255532	rs6598062	-1.066	2.029e-20	243712	A	G	235000	240000	450000	455000	rs6598062	0.405394
chr11	232137	255532	rs6598062	-1.066	2.029e-20	243712	A	G	235000	240000	455000	460000	rs6598062	0.370754
chr11	232137	255532	rs6598062	-1.066	2.029e-20	243712	A	G	240000	245000	310000	315000	rs6598062	0.391639
chr11	232137	255532	rs6598061	-1.066	2.029e-20	243853	G	A	235000	240000	305000	310000	rs6598061	0.403849
chr11	232137	255532	rs6598061	-1.066	2.029e-20	243853	G	A	235000	240000	450000	455000	rs6598061	0.405394
chr11	232137	255532	rs6598061	-1.066	2.029e-20	243853	G	A	235000	240000	455000	460000	rs6598061	0.370754
chr11	232137	255532	rs6598061	-1.066	2.029e-20	243853	G	A	240000	245000	310000	315000	rs6598061	0.391652
chr11	232137	255532	rs6598060	-1.066	2.029e-20	243987	G	A	235000	240000	305000	310000	rs6598060	0.403849
chr11	232137	255532	rs6598060	-1.066	2.029e-20	243987	G	A	235000	240000	450000	455000	rs6598060	0.405394
chr11	232137	255532	rs6598060	-1.066	2.029e-20	243987	G	A	235000	240000	455000	460000	rs6598060	0.370754
chr11	232137	255532	rs6598060	-1.066	2.029e-20	243987	G	A	240000	245000	310000	315000	rs6598060	0.391631
chr11	232137	255532	rs1128320	-1.066	2.029e-20	244167	C	T	235000	240000	305000	310000	rs1128320	0.403849
chr11	232137	255532	rs1128320	-1.066	2.029e-20	244167	C	T	235000	240000	450000	455000	rs1128320	0.405394
chr11	232137	255532	rs1128320	-1.066	2.029e-20	244167	C	T	235000	240000	455000	460000	rs1128320	0.370754
chr11	232137	255532	rs1128320	-1.066	2.029e-20	244167	C	T	240000	245000	310000	315000	rs1128320	0.393947
chr11	232137	255532	rs1128321	-1.066	2.029e-20	244171	T	C	235000	240000	305000	310000	rs1128321	0.403849
chr11	232137	255532	rs1128321	-1.066	2.029e-20	244171	T	C	235000	240000	450000	455000	rs1128321	0.405394
chr11	232137	255532	rs1128321	-1.066	2.029e-20	244171	T	C	235000	240000	455000	460000	rs1128321	0.370754
chr11	232137	255532	rs1128321	-1.066	2.029e-20	244171	T	C	240000	245000	310000	315000	rs1128321	0.393947
chr11	232137	255532	rs1128322	-1.035	1.003e-19	244197	T	C	235000	240000	305000	310000	rs1128322	0.403849
chr11	232137	255532	rs1128322	-1.035	1.003e-19	244197	T	C	235000	240000	450000	455000	rs1128322	0.405394
chr11	232137	255532	rs1128322	-1.035	1.003e-19	244197	T	C	235000	240000	455000	460000	rs1128322	0.370754
chr11	232137	255532	rs1128322	-1.035	1.003e-19	244197	T	C	240000	245000	310000	315000	rs1128322	0.393971
chr11	232137	255532	rs2272565	-1.066	2.029e-20	244414	C	T	235000	240000	305000	310000	rs2272565	0.403849
chr11	232137	255532	rs2272565	-1.066	2.029e-20	244414	C	T	235000	240000	450000	455000	rs2272565	0.405394
chr11	232137	255532	rs2272565	-1.066	2.029e-20	244414	C	T	235000	240000	455000	460000	rs2272565	0.370754
chr11	232137	255532	rs2272565	-1.066	2.029e-20	244414	C	T	240000	245000	310000	315000	rs2272565	0.390056
chr11	232137	255532	rs10902113	-1.066	2.029e-20	245523	C	T	240000	245000	310000	315000	rs10902113	0.393928
chr11	232137	255532	rs7482591	-1.066	2.029e-20	245861	G	C	240000	245000	310000	315000	rs7482591	0.393928
chr11	232137	255532	rs10902114	-1.066	2.029e-20	246234	A	G	240000	245000	310000	315000	rs10902114	0.393928
chr11	232137	255532	rs10794304	-1.066	2.029e-20	246456	G	A	240000	245000	310000	315000	rs10794304	0.393928
chr11	232137	255532	rs3830001	-0.7333	1.053e-10	247200	G	T	240000	245000	310000	315000	rs3830001	0.378485
chr11	60656558	60684987	rs4939480	-0.8565	1.501e-13	60697905	T	C	60680000	60685000	60700000	60705000	rs4939480	0.382893
chr11	60656558	60684987	rs2074415	-0.8565	1.501e-13	60698375	G	T	60680000	60685000	60700000	60705000	rs2074415	0.382974
chr11	60656558	60684987	rs2074414	-0.8565	1.501e-13	60698712	A	G	60680000	60685000	60700000	60705000	rs2074414	0.382974
chr11	60656558	60684987	rs534125	-0.8565	1.501e-13	60700864	C	T	60680000	60685000	60700000	60705000	rs534125	0.382998
chr11	60656558	60684987	rs512233	-0.8498	4.607e-13	60700991	A	G	60680000	60685000	60700000	60705000	rs512233	0.383042
chr11	60656558	60684987	rs1236486	-0.8565	1.501e-13	60701754	C	T	60680000	60685000	60700000	60705000	rs1236486	0.383401
chr11	60656558	60684987	rs7715	-0.8565	1.501e-13	60701987	G	A	60680000	60685000	60700000	60705000	rs7715	0.38329
chr11	60656558	60684987	rs555622	-0.8565	1.501e-13	60702346	G	T	60680000	60685000	60700000	60705000	rs555622	0.383284
chr11	60656558	60684987	rs552940	-0.8565	1.501e-13	60702625	G	A	60680000	60685000	60700000	60705000	rs552940	0.383284
chr11	60656558	60684987	rs525574	-0.8565	1.501e-13	60703260	A	G	60680000	60685000	60700000	60705000	rs525574	0.383152
chr11	60656558	60684987	rs2469887	-0.8565	1.501e-13	60704213	C	T	60680000	60685000	60700000	60705000	rs2469887	0.383284
chr11	60656558	60684987	rs630671	-0.8565	1.501e-13	60705837	C	T	60680000	60685000	60700000	60705000	rs630671	0.383216
chr11	60656558	60684987	rs554397	-0.8565	1.501e-13	60706864	G	A	60680000	60685000	60700000	60705000	rs554397	0.383284
chr11	60656558	60684987	rs515587	-0.8565	1.501e-13	60707243	G	A	60680000	60685000	60700000	60705000	rs515587	0.383284
chr11	67349522	67357698	rs17593068	-0.6361	1.074e-06	67350932	G	T	67355000	67360000	67415000	67420000	rs17593068	0.674393
chr11	67349522	67357698	rs4147581	0.4436	0.00223	67351585	C	G	67355000	67360000	67415000	67420000	rs4147581	0.334857
chr11	67349522	67357698	rs762803	-0.6246	1.787e-06	67352256	C	A	67355000	67360000	67415000	67420000	rs762803	0.647409
chr11	196376	219152	rs3782120	0.9047	6.411e-13	206089	G	A	190000	195000	205000	210000	rs3782120	0.570875
chr11	196376	219152	rs386614160	0.7873	2.137e-10	206767	G	A	190000	195000	205000	210000	rs7930823	0.575811
chr11	196376	219152	rs6598075	0.9047	6.411e-13	207275	C	G	190000	195000	205000	210000	rs6598075	0.570657
chr11	196376	219152	rs76552490	0.9149	6.411e-13	212015	G	A	190000	195000	205000	210000	rs76552490	0.570878
chr11	196376	219152	rs1533825	0.9149	6.411e-13	214163	G	A	190000	195000	205000	210000	rs1533825	0.570875
chr11	232137	255532	rs3782120	1.035	8.585e-19	206089	G	A	210000	215000	235000	240000	rs3782120	0.588732
chr11	232137	255532	rs386614160	0.8853	3.068e-14	206767	G	A	210000	215000	235000	240000	rs7930823	0.588114
chr11	232137	255532	rs6598075	1.035	8.585e-19	207275	C	G	210000	215000	235000	240000	rs6598075	0.588732
chr11	232137	255532	rs76552490	1.08	1.212e-20	212015	G	A	210000	215000	235000	240000	rs76552490	0.588744
chr11	232137	255532	rs76552490	1.08	1.212e-20	212015	G	A	215000	220000	235000	240000	rs76552490	0.617863
chr11	232137	255532	rs1533825	1.08	1.212e-20	214163	G	A	210000	215000	235000	240000	rs1533825	0.588651
chr11	232137	255532	rs1533825	1.08	1.212e-20	214163	G	A	215000	220000	235000	240000	rs1533825	0.61785
chr11	232137	255532	rs1533824	0.9671	1.74e-18	214169	T	C	210000	215000	235000	240000	rs1533824	0.574378
chr11	232137	255532	rs1533824	0.9671	1.74e-18	214169	T	C	215000	220000	235000	240000	rs1533824	0.609489
chr11	232137	255532	rs6598074	-1.08	1.212e-20	219398	G	A	210000	215000	235000	240000	rs6598074	0.415311
chr11	232137	255532	rs6598074	-1.08	1.212e-20	219398	G	A	215000	220000	235000	240000	rs6598074	0.391684
chr11	232137	255532	rs4758633	-0.4822	0.0004307	219538	A	G	210000	215000	235000	240000	rs4758633	0.418778
chr11	232137	255532	rs4758633	-0.4822	0.0004307	219538	A	G	215000	220000	235000	240000	rs4758633	0.425126
chr11	232137	255532	rs6598072	-1.08	1.212e-20	219793	C	T	210000	215000	235000	240000	rs6598072	0.41529
chr11	232137	255532	rs6598072	-1.08	1.212e-20	219793	C	T	215000	220000	235000	240000	rs6598072	0.391914
chr11	232137	255532	rs6598071	-1.08	1.212e-20	219800	T	C	210000	215000	235000	240000	rs6598071	0.41529
chr11	232137	255532	rs6598071	-1.08	1.212e-20	219800	T	C	215000	220000	235000	240000	rs6598071	0.391911
chr11	232137	255532	rs10902106	-0.4822	0.0004307	220243	T	C	215000	220000	235000	240000	rs10902106	0.425225
chr11	232137	255532	rs574185	-0.4506	0.001578	221322	G	T	215000	220000	235000	240000	rs574185	0.425129
chr11	232137	255532	rs6421986	-1.08	1.212e-20	221659	A	G	215000	220000	235000	240000	rs6421986	0.391887
chr11	232137	255532	rs3829998	-1.08	1.212e-20	230751	A	G	190000	195000	235000	240000	rs3829998	0.421216
chr11	232137	255532	rs3829998	-1.08	1.212e-20	230751	A	G	205000	210000	235000	240000	rs3829998	0.403178
chr11	232137	255532	rs3829998	-1.08	1.212e-20	230751	A	G	210000	215000	235000	240000	rs3829998	0.406758
chr11	232137	255532	rs10902109	-1.08	1.212e-20	230862	A	G	190000	195000	235000	240000	rs10902109	0.421216
chr11	232137	255532	rs10902109	-1.08	1.212e-20	230862	A	G	205000	210000	235000	240000	rs10902109	0.403178
chr11	232137	255532	rs10902109	-1.08	1.212e-20	230862	A	G	210000	215000	235000	240000	rs10902109	0.406758
chr11	232137	255532	rs7483951	-1.08	1.212e-20	231758	G	A	190000	195000	235000	240000	rs7483951	0.421216
chr11	232137	255532	rs7483951	-1.08	1.212e-20	231758	G	A	205000	210000	235000	240000	rs7483951	0.403178
chr11	232137	255532	rs7483951	-1.08	1.212e-20	231758	G	A	210000	215000	235000	240000	rs7483951	0.406758
chr11	232137	255532	rs10794302	-1.08	1.212e-20	234102	T	C	190000	195000	235000	240000	rs10794302	0.421216
chr11	232137	255532	rs10794302	-1.08	1.212e-20	234102	T	C	205000	210000	235000	240000	rs10794302	0.403178
chr11	232137	255532	rs10794302	-1.08	1.212e-20	234102	T	C	210000	215000	235000	240000	rs10794302	0.406758
chr11	232137	255532	rs10794302	-1.08	1.212e-20	234102	T	C	215000	220000	235000	240000	rs10794302	0.381866
chr11	232137	255532	rs9795476	-1.08	1.212e-20	235894	T	G	190000	195000	235000	240000	rs9795476	0.421211
chr11	232137	255532	rs9795476	-1.08	1.212e-20	235894	T	G	205000	210000	235000	240000	rs9795476	0.407586
chr11	232137	255532	rs9795476	-1.08	1.212e-20	235894	T	G	210000	215000	235000	240000	rs9795476	0.411723
chr11	232137	255532	rs9795476	-1.08	1.212e-20	235894	T	G	215000	220000	235000	240000	rs9795476	0.382257
chr11	232137	255532	rs519592	-1.066	2.029e-20	236811	G	A	190000	195000	235000	240000	rs519592	0.413566
chr11	232137	255532	rs519592	-1.066	2.029e-20	236811	G	A	205000	210000	235000	240000	rs519592	0.408949
chr11	232137	255532	rs519592	-1.066	2.029e-20	236811	G	A	210000	215000	235000	240000	rs519592	0.412629
chr11	232137	255532	rs519592	-1.066	2.029e-20	236811	G	A	215000	220000	235000	240000	rs519592	0.386255
chr11	232137	255532	rs2272563	-1.066	2.029e-20	236871	T	C	190000	195000	235000	240000	rs2272563	0.41396
chr11	232137	255532	rs2272563	-1.066	2.029e-20	236871	T	C	205000	210000	235000	240000	rs2272563	0.408268
chr11	232137	255532	rs2272563	-1.066	2.029e-20	236871	T	C	210000	215000	235000	240000	rs2272563	0.412215
chr11	232137	255532	rs2272563	-1.066	2.029e-20	236871	T	C	215000	220000	235000	240000	rs2272563	0.385702
chr11	232137	255532	rs1045288	-1.066	2.029e-20	237087	A	G	190000	195000	235000	240000	rs1045288	0.421048
chr11	232137	255532	rs1045288	-1.066	2.029e-20	237087	A	G	205000	210000	235000	240000	rs1045288	0.402089
chr11	232137	255532	rs1045288	-1.066	2.029e-20	237087	A	G	210000	215000	235000	240000	rs1045288	0.401913
chr11	232137	255532	rs1045288	-1.066	2.029e-20	237087	A	G	215000	220000	235000	240000	rs1045288	0.369591
chr11	232137	255532	rs3817629	-1.066	2.029e-20	237312	T	C	190000	195000	235000	240000	rs3817629	0.421203
chr11	232137	255532	rs3817629	-1.066	2.029e-20	237312	T	C	205000	210000	235000	240000	rs3817629	0.399885
chr11	232137	255532	rs3817629	-1.066	2.029e-20	237312	T	C	210000	215000	235000	240000	rs3817629	0.403262
chr11	232137	255532	rs3817629	-1.066	2.029e-20	237312	T	C	215000	220000	235000	240000	rs3817629	0.382537
chr11	232137	255532	rs10902110	-1.066	2.029e-20	237648	T	C	190000	195000	235000	240000	rs10902110	0.4212
chr11	232137	255532	rs10902110	-1.066	2.029e-20	237648	T	C	205000	210000	235000	240000	rs10902110	0.394784
chr11	232137	255532	rs10902110	-1.066	2.029e-20	237648	T	C	210000	215000	235000	240000	rs10902110	0.403045
chr11	232137	255532	rs10902110	-1.066	2.029e-20	237648	T	C	215000	220000	235000	240000	rs10902110	0.381874
chr11	232137	255532	rs7481993	-1.066	2.029e-20	237875	C	T	190000	195000	235000	240000	rs7481993	0.421212
chr11	232137	255532	rs7481993	-1.066	2.029e-20	237875	C	T	205000	210000	235000	240000	rs7481993	0.400128
chr11	232137	255532	rs7481993	-1.066	2.029e-20	237875	C	T	210000	215000	235000	240000	rs7481993	0.405218
chr11	232137	255532	rs7481993	-1.066	2.029e-20	237875	C	T	215000	220000	235000	240000	rs7481993	0.382509
chr11	232137	255532	rs6598069	-1.066	2.029e-20	240664	T	A	190000	195000	235000	240000	rs6598069	0.421216
chr11	232137	255532	rs6598069	-1.066	2.029e-20	240664	T	A	205000	210000	235000	240000	rs6598069	0.403178
chr11	232137	255532	rs6598069	-1.066	2.029e-20	240664	T	A	210000	215000	235000	240000	rs6598069	0.406758
chr11	232137	255532	rs6598069	-1.066	2.029e-20	240664	T	A	215000	220000	235000	240000	rs6598069	0.381866
chr11	232137	255532	rs7481518	-0.9909	6.211e-17	240867	T	G	190000	195000	235000	240000	rs7481518	0.421216
chr11	232137	255532	rs7481518	-0.9909	6.211e-17	240867	T	G	205000	210000	235000	240000	rs7481518	0.403178
chr11	232137	255532	rs7481518	-0.9909	6.211e-17	240867	T	G	210000	215000	235000	240000	rs7481518	0.406758
chr11	232137	255532	rs7481518	-0.9909	6.211e-17	240867	T	G	215000	220000	235000	240000	rs7481518	0.381866
chr11	232137	255532	rs7482209	-0.9909	6.211e-17	240868	A	G	190000	195000	235000	240000	rs7482209	0.421216
chr11	232137	255532	rs7482209	-0.9909	6.211e-17	240868	A	G	205000	210000	235000	240000	rs7482209	0.403178
chr11	232137	255532	rs7482209	-0.9909	6.211e-17	240868	A	G	210000	215000	235000	240000	rs7482209	0.406758
chr11	232137	255532	rs7482209	-0.9909	6.211e-17	240868	A	G	215000	220000	235000	240000	rs7482209	0.381866
chr11	232137	255532	rs7395328	-1.066	2.029e-20	242624	T	A	190000	195000	235000	240000	rs7395328	0.421216
chr11	232137	255532	rs7395328	-1.066	2.029e-20	242624	T	A	205000	210000	235000	240000	rs7395328	0.403178
chr11	232137	255532	rs7395328	-1.066	2.029e-20	242624	T	A	210000	215000	235000	240000	rs7395328	0.406758
chr11	232137	255532	rs7395328	-1.066	2.029e-20	242624	T	A	215000	220000	235000	240000	rs7395328	0.381866
chr11	232137	255532	rs6598068	-1.066	2.029e-20	243092	A	C	190000	195000	235000	240000	rs6598068	0.421216
chr11	232137	255532	rs6598068	-1.066	2.029e-20	243092	A	C	205000	210000	235000	240000	rs6598068	0.403178
chr11	232137	255532	rs6598068	-1.066	2.029e-20	243092	A	C	210000	215000	235000	240000	rs6598068	0.406758
chr11	232137	255532	rs6598068	-1.066	2.029e-20	243092	A	C	215000	220000	235000	240000	rs6598068	0.381866
chr11	232137	255532	rs6598067	-1.066	2.029e-20	243093	T	C	190000	195000	235000	240000	rs6598067	0.421216
chr11	232137	255532	rs6598067	-1.066	2.029e-20	243093	T	C	205000	210000	235000	240000	rs6598067	0.403178
chr11	232137	255532	rs6598067	-1.066	2.029e-20	243093	T	C	210000	215000	235000	240000	rs6598067	0.406758
chr11	232137	255532	rs6598067	-1.066	2.029e-20	243093	T	C	215000	220000	235000	240000	rs6598067	0.381866
chr11	232137	255532	rs6598066	-1.066	2.029e-20	243185	A	G	190000	195000	235000	240000	rs6598066	0.421216
chr11	232137	255532	rs6598066	-1.066	2.029e-20	243185	A	G	205000	210000	235000	240000	rs6598066	0.403178
chr11	232137	255532	rs6598066	-1.066	2.029e-20	243185	A	G	210000	215000	235000	240000	rs6598066	0.406758
chr11	232137	255532	rs6598066	-1.066	2.029e-20	243185	A	G	215000	220000	235000	240000	rs6598066	0.381866
chr11	232137	255532	rs6598065	-1.066	2.029e-20	243211	A	G	190000	195000	235000	240000	rs6598065	0.421216
chr11	232137	255532	rs6598065	-1.066	2.029e-20	243211	A	G	205000	210000	235000	240000	rs6598065	0.403178
chr11	232137	255532	rs6598065	-1.066	2.029e-20	243211	A	G	210000	215000	235000	240000	rs6598065	0.406758
chr11	232137	255532	rs6598065	-1.066	2.029e-20	243211	A	G	215000	220000	235000	240000	rs6598065	0.381866
chr11	232137	255532	rs6598064	-1.066	2.029e-20	243557	G	A	190000	195000	235000	240000	rs6598064	0.421216
chr11	232137	255532	rs6598064	-1.066	2.029e-20	243557	G	A	205000	210000	235000	240000	rs6598064	0.403178
chr11	232137	255532	rs6598064	-1.066	2.029e-20	243557	G	A	210000	215000	235000	240000	rs6598064	0.406758
chr11	232137	255532	rs6598064	-1.066	2.029e-20	243557	G	A	215000	220000	235000	240000	rs6598064	0.381866
chr11	232137	255532	rs6598063	-1.066	2.029e-20	243672	G	A	190000	195000	235000	240000	rs6598063	0.421216
chr11	232137	255532	rs6598063	-1.066	2.029e-20	243672	G	A	205000	210000	235000	240000	rs6598063	0.403178
chr11	232137	255532	rs6598063	-1.066	2.029e-20	243672	G	A	210000	215000	235000	240000	rs6598063	0.406758
chr11	232137	255532	rs6598063	-1.066	2.029e-20	243672	G	A	215000	220000	235000	240000	rs6598063	0.381866
chr11	232137	255532	rs6598062	-1.066	2.029e-20	243712	A	G	190000	195000	235000	240000	rs6598062	0.421216
chr11	232137	255532	rs6598062	-1.066	2.029e-20	243712	A	G	205000	210000	235000	240000	rs6598062	0.403178
chr11	232137	255532	rs6598062	-1.066	2.029e-20	243712	A	G	210000	215000	235000	240000	rs6598062	0.406758
chr11	232137	255532	rs6598062	-1.066	2.029e-20	243712	A	G	215000	220000	235000	240000	rs6598062	0.381866
chr11	232137	255532	rs6598061	-1.066	2.029e-20	243853	G	A	190000	195000	235000	240000	rs6598061	0.421216
chr11	232137	255532	rs6598061	-1.066	2.029e-20	243853	G	A	205000	210000	235000	240000	rs6598061	0.403178
chr11	232137	255532	rs6598061	-1.066	2.029e-20	243853	G	A	210000	215000	235000	240000	rs6598061	0.406758
chr11	232137	255532	rs6598061	-1.066	2.029e-20	243853	G	A	215000	220000	235000	240000	rs6598061	0.381866
chr11	232137	255532	rs6598060	-1.066	2.029e-20	243987	G	A	190000	195000	235000	240000	rs6598060	0.421216
chr11	232137	255532	rs6598060	-1.066	2.029e-20	243987	G	A	205000	210000	235000	240000	rs6598060	0.403178
chr11	232137	255532	rs6598060	-1.066	2.029e-20	243987	G	A	210000	215000	235000	240000	rs6598060	0.406758
chr11	232137	255532	rs6598060	-1.066	2.029e-20	243987	G	A	215000	220000	235000	240000	rs6598060	0.381866
chr11	232137	255532	rs1128320	-1.066	2.029e-20	244167	C	T	190000	195000	235000	240000	rs1128320	0.421216
chr11	232137	255532	rs1128320	-1.066	2.029e-20	244167	C	T	205000	210000	235000	240000	rs1128320	0.403178
chr11	232137	255532	rs1128320	-1.066	2.029e-20	244167	C	T	210000	215000	235000	240000	rs1128320	0.406758
chr11	232137	255532	rs1128320	-1.066	2.029e-20	244167	C	T	215000	220000	235000	240000	rs1128320	0.381866
chr11	232137	255532	rs1128321	-1.066	2.029e-20	244171	T	C	190000	195000	235000	240000	rs1128321	0.421216
chr11	232137	255532	rs1128321	-1.066	2.029e-20	244171	T	C	205000	210000	235000	240000	rs1128321	0.403178
chr11	232137	255532	rs1128321	-1.066	2.029e-20	244171	T	C	210000	215000	235000	240000	rs1128321	0.406758
chr11	232137	255532	rs1128321	-1.066	2.029e-20	244171	T	C	215000	220000	235000	240000	rs1128321	0.381866
chr11	232137	255532	rs1128322	-1.035	1.003e-19	244197	T	C	190000	195000	235000	240000	rs1128322	0.421216
chr11	232137	255532	rs1128322	-1.035	1.003e-19	244197	T	C	205000	210000	235000	240000	rs1128322	0.403178
chr11	232137	255532	rs1128322	-1.035	1.003e-19	244197	T	C	210000	215000	235000	240000	rs1128322	0.406758
chr11	232137	255532	rs1128322	-1.035	1.003e-19	244197	T	C	215000	220000	235000	240000	rs1128322	0.381866
chr11	232137	255532	rs2272565	-1.066	2.029e-20	244414	C	T	190000	195000	235000	240000	rs2272565	0.421216
chr11	232137	255532	rs2272565	-1.066	2.029e-20	244414	C	T	205000	210000	235000	240000	rs2272565	0.403178
chr11	232137	255532	rs2272565	-1.066	2.029e-20	244414	C	T	210000	215000	235000	240000	rs2272565	0.406758
chr11	232137	255532	rs2272565	-1.066	2.029e-20	244414	C	T	215000	220000	235000	240000	rs2272565	0.381866
chr11	263744	301611	rs1045454	0.7339	8.878e-08	204228	G	A	205000	210000	290000	295000	rs1045454	0.590127
chr11	263744	301611	rs56357554	0.7339	8.878e-08	204715	C	T	205000	210000	290000	295000	rs56357554	0.590127
chr11	263744	301611	rs3782120	0.7339	8.878e-08	206089	G	A	205000	210000	290000	295000	rs3782120	0.590135
chr11	263744	301611	rs386614160	0.7143	4.44e-08	206767	G	A	205000	210000	290000	295000	rs7930823	0.595551
chr11	263744	301611	rs6598075	0.7339	8.878e-08	207275	C	G	205000	210000	290000	295000	rs6598075	0.590084
chr11	263744	301611	rs76552490	0.7667	1.598e-08	212015	G	A	205000	210000	290000	295000	rs76552490	0.590138
chr11	263744	301611	rs1533825	0.7667	1.598e-08	214163	G	A	205000	210000	290000	295000	rs1533825	0.590127
chr11	263744	301611	rs1533824	0.6176	3.507e-06	214169	T	C	205000	210000	290000	295000	rs1533824	0.594262
chr11	303300	310504	rs3829998	-0.4445	0.01125	230751	A	G	235000	240000	305000	310000	rs3829998	0.403849
chr11	303300	310504	rs10902109	-0.4445	0.01125	230862	A	G	235000	240000	305000	310000	rs10902109	0.403849
chr11	303300	310504	rs7483951	-0.4445	0.01125	231758	G	A	235000	240000	305000	310000	rs7483951	0.403849
chr11	303300	310504	rs10794302	-0.4445	0.01125	234102	T	C	235000	240000	305000	310000	rs10794302	0.403849
chr11	303300	310504	rs9795476	-0.4445	0.01125	235894	T	G	235000	240000	305000	310000	rs9795476	0.403684
chr11	303300	310504	rs9795476	-0.4445	0.01125	235894	T	G	240000	245000	310000	315000	rs9795476	0.393762
chr11	303300	310504	rs519592	-0.4198	0.01576	236811	G	A	235000	240000	305000	310000	rs519592	0.405388
chr11	303300	310504	rs519592	-0.4198	0.01576	236811	G	A	240000	245000	310000	315000	rs519592	0.393203
chr11	303300	310504	rs2272563	-0.4198	0.01576	236871	T	C	235000	240000	305000	310000	rs2272563	0.410796
chr11	303300	310504	rs2272563	-0.4198	0.01576	236871	T	C	240000	245000	310000	315000	rs2272563	0.393928
chr11	303300	310504	rs1045288	-0.4198	0.01576	237087	A	G	235000	240000	305000	310000	rs1045288	0.395855
chr11	303300	310504	rs1045288	-0.4198	0.01576	237087	A	G	240000	245000	310000	315000	rs1045288	0.393928
chr11	303300	310504	rs3817629	-0.4198	0.01576	237312	T	C	235000	240000	305000	310000	rs3817629	0.403509
chr11	303300	310504	rs3817629	-0.4198	0.01576	237312	T	C	240000	245000	310000	315000	rs3817629	0.393928
chr11	303300	310504	rs10902110	-0.4198	0.01576	237648	T	C	235000	240000	305000	310000	rs10902110	0.401464
chr11	303300	310504	rs10902110	-0.4198	0.01576	237648	T	C	240000	245000	310000	315000	rs10902110	0.393928
chr11	303300	310504	rs7481993	-0.4198	0.01576	237875	C	T	235000	240000	305000	310000	rs7481993	0.404192
chr11	303300	310504	rs7481993	-0.4198	0.01576	237875	C	T	240000	245000	310000	315000	rs7481993	0.393928
chr11	303300	310504	rs6598069	-0.4198	0.01576	240664	T	A	235000	240000	305000	310000	rs6598069	0.403849
chr11	303300	310504	rs6598069	-0.4198	0.01576	240664	T	A	240000	245000	310000	315000	rs6598069	0.387886
chr11	303300	310504	rs7481518	-0.3916	0.0282	240867	T	G	235000	240000	305000	310000	rs7481518	0.403849
chr11	303300	310504	rs7481518	-0.3916	0.0282	240867	T	G	240000	245000	310000	315000	rs7481518	0.393484
chr11	303300	310504	rs7482209	-0.3916	0.0282	240868	A	G	235000	240000	305000	310000	rs7482209	0.403849
chr11	303300	310504	rs7482209	-0.3916	0.0282	240868	A	G	240000	245000	310000	315000	rs7482209	0.393484
chr11	303300	310504	rs7395328	-0.4198	0.01576	242624	T	A	235000	240000	305000	310000	rs7395328	0.403849
chr11	303300	310504	rs7395328	-0.4198	0.01576	242624	T	A	240000	245000	310000	315000	rs7395328	0.393943
chr11	303300	310504	rs6598068	-0.4198	0.01576	243092	A	C	235000	240000	305000	310000	rs6598068	0.403849
chr11	303300	310504	rs6598068	-0.4198	0.01576	243092	A	C	240000	245000	310000	315000	rs6598068	0.394785
chr11	303300	310504	rs6598067	-0.4198	0.01576	243093	T	C	235000	240000	305000	310000	rs6598067	0.403849
chr11	303300	310504	rs6598067	-0.4198	0.01576	243093	T	C	240000	245000	310000	315000	rs6598067	0.394785
chr11	303300	310504	rs6598066	-0.4198	0.01576	243185	A	G	235000	240000	305000	310000	rs6598066	0.403849
chr11	303300	310504	rs6598066	-0.4198	0.01576	243185	A	G	240000	245000	310000	315000	rs6598066	0.393939
chr11	303300	310504	rs6598065	-0.4198	0.01576	243211	A	G	235000	240000	305000	310000	rs6598065	0.403849
chr11	303300	310504	rs6598065	-0.4198	0.01576	243211	A	G	240000	245000	310000	315000	rs6598065	0.39394
chr11	303300	310504	rs6598064	-0.4198	0.01576	243557	G	A	235000	240000	305000	310000	rs6598064	0.403849
chr11	303300	310504	rs6598064	-0.4198	0.01576	243557	G	A	240000	245000	310000	315000	rs6598064	0.394618
chr11	303300	310504	rs6598063	-0.4198	0.01576	243672	G	A	235000	240000	305000	310000	rs6598063	0.403849
chr11	303300	310504	rs6598063	-0.4198	0.01576	243672	G	A	240000	245000	310000	315000	rs6598063	0.393963
chr11	303300	310504	rs6598062	-0.4198	0.01576	243712	A	G	235000	240000	305000	310000	rs6598062	0.403849
chr11	303300	310504	rs6598062	-0.4198	0.01576	243712	A	G	240000	245000	310000	315000	rs6598062	0.391639
chr11	303300	310504	rs6598061	-0.4198	0.01576	243853	G	A	235000	240000	305000	310000	rs6598061	0.403849
chr11	303300	310504	rs6598061	-0.4198	0.01576	243853	G	A	240000	245000	310000	315000	rs6598061	0.391652
chr11	303300	310504	rs6598060	-0.4198	0.01576	243987	G	A	235000	240000	305000	310000	rs6598060	0.403849
chr11	303300	310504	rs6598060	-0.4198	0.01576	243987	G	A	240000	245000	310000	315000	rs6598060	0.391631
chr11	303300	310504	rs1128320	-0.4198	0.01576	244167	C	T	235000	240000	305000	310000	rs1128320	0.403849
chr11	303300	310504	rs1128320	-0.4198	0.01576	244167	C	T	240000	245000	310000	315000	rs1128320	0.393947
chr11	303300	310504	rs1128321	-0.4198	0.01576	244171	T	C	235000	240000	305000	310000	rs1128321	0.403849
chr11	303300	310504	rs1128321	-0.4198	0.01576	244171	T	C	240000	245000	310000	315000	rs1128321	0.393947
chr11	303300	310504	rs1128322	-0.4109	0.01637	244197	T	C	235000	240000	305000	310000	rs1128322	0.403849
chr11	303300	310504	rs1128322	-0.4109	0.01637	244197	T	C	240000	245000	310000	315000	rs1128322	0.393971
chr11	303300	310504	rs2272565	-0.4198	0.01576	244414	C	T	235000	240000	305000	310000	rs2272565	0.403849
chr11	303300	310504	rs2272565	-0.4198	0.01576	244414	C	T	240000	245000	310000	315000	rs2272565	0.390056
chr11	303300	310504	rs10902113	-0.4198	0.01576	245523	C	T	240000	245000	310000	315000	rs10902113	0.393928
chr11	303300	310504	rs7482591	-0.4198	0.01576	245861	G	C	240000	245000	310000	315000	rs7482591	0.393928
chr11	303300	310504	rs10902114	-0.4198	0.01576	246234	A	G	240000	245000	310000	315000	rs10902114	0.393928
chr11	303300	310504	rs10794304	-0.4198	0.01576	246456	G	A	240000	245000	310000	315000	rs10794304	0.393928
chr11	66359039	66364715	rs386595999	0.4269	0.01006	66358126	C	T	66245000	66250000	66360000	66365000	rs486584	0.621077
chr11	66359039	66364715	rs1791684	0.4269	0.01006	66369211	T	G	66245000	66250000	66360000	66365000	rs1791684	0.621089
chr11	9383051	9389235	rs75730003	0.6157	2.263e-06	9383791	C	G	9315000	9320000	9385000	9390000	rs75730003	0.642876
chr11	9383051	9389235	rs12795379	0.6157	2.263e-06	9386176	C	T	9315000	9320000	9385000	9390000	rs12795379	0.637951
chr11	9383051	9389235	rs6486290	0.6157	2.263e-06	9387447	A	G	9315000	9320000	9385000	9390000	rs6486290	0.637454
chr11	9383051	9389235	rs4910048	0.4476	0.001425	9389875	C	T	9315000	9320000	9385000	9390000	rs4910048	0.64615
chr11	9383051	9389235	rs7946263	0.4476	0.001425	9391467	C	T	9315000	9320000	9385000	9390000	rs7946263	0.646678
chr12	108078017	108082623	rs6539358	1.221	9.98e-18	108104977	G	T	108075000	108080000	108105000	108110000	rs6539358	0.646107
chr12	108078017	108082623	rs7965275	1.221	9.98e-18	108105386	A	G	108075000	108080000	108105000	108110000	rs7965275	0.646011
chr12	122003954	122033146	rs28397246	-0.7651	0.0001537	122019849	T	C	122020000	122025000	122110000	122115000	rs28397246	0.572145
chr12	122003954	122033146	rs28517331	-0.7651	0.0001537	122020661	C	T	122020000	122025000	122110000	122115000	rs28517331	0.571916
chr12	122003954	122033146	rs28508138	-0.8574	9.205e-06	122029219	C	T	122020000	122025000	122110000	122115000	rs28508138	0.585437
chr12	122003954	122033146	rs11829285	-0.8859	4.38e-06	122105908	C	T	122010000	122015000	122110000	122115000	rs11829285	0.595654
chr12	122003954	122033146	rs112111290	-0.8859	4.38e-06	122112216	C	T	122010000	122015000	122110000	122115000	rs112111290	0.59564
chr12	122071933	122115758	rs7297028	0.9017	4.555e-16	122105450	T	C	122110000	122115000	122120000	122125000	rs7297028	0.553326
chr12	122071933	122115758	rs11829285	0.6887	0.0009348	122105908	C	T	122110000	122115000	122120000	122125000	rs11829285	0.57578
chr12	122071933	122115758	rs2720022	0.9765	3.375e-20	122110011	C	T	122110000	122115000	122120000	122125000	rs2720022	0.556279
chr12	122071933	122115758	rs112111290	0.6887	0.0009348	122112216	C	T	122110000	122115000	122120000	122125000	rs112111290	0.575624
chr12	3993522	4035658	rs622513	0.5837	0.0002948	4071238	G	A	4015000	4020000	4065000	4070000	rs622513	0.711075
chr12	3993522	4035658	rs386601487	-0.582	0.0002451	4071901	T	G	4015000	4020000	4065000	4070000	rs609018	0.289157
chr12	52972468	52990788	rs34965905	-0.7098	2.041e-07	52973537	G	A	52975000	52980000	53005000	53010000	rs34965905	0.375437
chr12	52972468	52990788	rs7302685	-0.6994	2.602e-07	52974298	G	A	52975000	52980000	53005000	53010000	rs7302685	0.375911
chr12	52972468	52990788	rs7302861	-0.6994	2.602e-07	52974463	G	A	52975000	52980000	53005000	53010000	rs7302861	0.375911
chr12	52972468	52990788	rs4088827	-0.7149	2.041e-07	52975446	G	A	52975000	52980000	53005000	53010000	rs4088827	0.376628
chr12	52972468	52990788	rs55825669	-0.7149	2.041e-07	52975633	C	T	52975000	52980000	53005000	53010000	rs55825669	0.376344
chr12	52972468	52990788	rs34682760	-0.7149	2.041e-07	52976281	G	A	52975000	52980000	53005000	53010000	rs34682760	0.376502
chr12	52972468	52990788	rs34103340	-0.7149	2.041e-07	52976405	G	A	52975000	52980000	53005000	53010000	rs34103340	0.376532
chr12	52972468	52990788	rs7308421	-0.7149	2.041e-07	52977084	T	C	52975000	52980000	53005000	53010000	rs7308421	0.376622
chr12	53736328	53740862	rs11170506	1.206	1.562e-29	53730759	G	T	53735000	53740000	53760000	53765000	rs11170506	0.592141
chr12	53736328	53740862	rs11170506	1.206	1.562e-29	53730759	G	T	53735000	53740000	53830000	53835000	rs11170506	0.636997
chr12	53736328	53740862	rs10876433	1.174	5.733e-29	53734114	G	A	53735000	53740000	53760000	53765000	rs10876433	0.592152
chr12	53736328	53740862	rs10876433	1.174	5.733e-29	53734114	G	A	53735000	53740000	53830000	53835000	rs10876433	0.636913
chr12	53736328	53740862	rs4758956	1.174	5.733e-29	53735494	G	A	53735000	53740000	53760000	53765000	rs4758956	0.59196
chr12	53736328	53740862	rs4758956	1.174	5.733e-29	53735494	G	A	53735000	53740000	53830000	53835000	rs4758956	0.636339
chr12	53736328	53740862	rs10747668	-1.154	1.106e-28	53737461	C	T	53735000	53740000	53760000	53765000	rs10747668	0.40798
chr12	53736328	53740862	rs10747668	-1.154	1.106e-28	53737461	C	T	53735000	53740000	53830000	53835000	rs10747668	0.362888
chr12	53736328	53740862	rs12424778	-1.157	6.005e-29	53737840	A	T	53735000	53740000	53760000	53765000	rs12424778	0.407833
chr12	53736328	53740862	rs12424778	-1.157	6.005e-29	53737840	A	T	53735000	53740000	53830000	53835000	rs12424778	0.363019
chr12	53736328	53740862	rs4759061	1.174	5.733e-29	53738214	C	T	53735000	53740000	53760000	53765000	rs4759061	0.592073
chr12	53736328	53740862	rs4759061	1.174	5.733e-29	53738214	C	T	53735000	53740000	53830000	53835000	rs4759061	0.636362
chr12	53736328	53740862	rs7953656	-1.174	5.733e-29	53738433	G	T	53735000	53740000	53760000	53765000	rs7953656	0.407785
chr12	53736328	53740862	rs7953656	-1.174	5.733e-29	53738433	G	T	53735000	53740000	53830000	53835000	rs7953656	0.363398
chr12	53736328	53740862	rs56225815	1.152	2.446e-27	53740090	C	G	53735000	53740000	53760000	53765000	rs56225815	0.592137
chr12	53736328	53740862	rs56225815	1.152	2.446e-27	53740090	C	G	53735000	53740000	53830000	53835000	rs56225815	0.63703
chr12	53736328	53740862	rs61928079	1.159	1.441e-26	53741468	T	C	53735000	53740000	53760000	53765000	rs61928079	0.592146
chr12	53736328	53740862	rs61928079	1.159	1.441e-26	53741468	T	C	53735000	53740000	53830000	53835000	rs61928079	0.636964
chr12	53736328	53740862	rs11170508	1.152	2.446e-27	53742387	A	G	53735000	53740000	53760000	53765000	rs11170508	0.592146
chr12	53736328	53740862	rs11170508	1.152	2.446e-27	53742387	A	G	53735000	53740000	53830000	53835000	rs11170508	0.636964
chr12	53736328	53740862	rs10735851	-1.152	2.446e-27	53743064	G	A	53735000	53740000	53760000	53765000	rs10735851	0.407868
chr12	53736328	53740862	rs10735851	-1.152	2.446e-27	53743064	G	A	53735000	53740000	53830000	53835000	rs10735851	0.362937
chr12	122071933	122115758	rs28397246	0.736	0.000187	122019849	T	C	122020000	122025000	122110000	122115000	rs28397246	0.572145
chr12	122071933	122115758	rs28517331	0.736	0.000187	122020661	C	T	122020000	122025000	122110000	122115000	rs28517331	0.571916
chr12	122071933	122115758	rs28651135	0.988	1.385e-19	122025332	C	T	122020000	122025000	122110000	122115000	rs28651135	0.583474
chr12	122071933	122115758	rs28508138	0.6649	0.001603	122029219	C	T	122020000	122025000	122110000	122115000	rs28508138	0.585437
chr12	122071933	122115758	rs7297028	0.9017	4.555e-16	122105450	T	C	120635000	120640000	122110000	122115000	rs7297028	0.703697
chr12	122071933	122115758	rs7297028	0.9017	4.555e-16	122105450	T	C	122010000	122015000	122110000	122115000	rs7297028	0.583069
chr12	122071933	122115758	rs7297028	0.9017	4.555e-16	122105450	T	C	122020000	122025000	122110000	122115000	rs7297028	0.591167
chr12	122071933	122115758	rs11829285	0.6887	0.0009348	122105908	C	T	122010000	122015000	122110000	122115000	rs11829285	0.595654
chr12	122071933	122115758	rs2720022	0.9765	3.375e-20	122110011	C	T	120635000	120640000	122110000	122115000	rs2720022	0.705122
chr12	122071933	122115758	rs2720022	0.9765	3.375e-20	122110011	C	T	122020000	122025000	122110000	122115000	rs2720022	0.588057
chr12	122071933	122115758	rs2720021	0.9765	3.375e-20	122110080	G	A	120635000	120640000	122110000	122115000	rs2720021	0.705094
chr12	122071933	122115758	rs2720021	0.9765	3.375e-20	122110080	G	A	122010000	122015000	122110000	122115000	rs2720021	0.570802
chr12	122071933	122115758	rs2720021	0.9765	3.375e-20	122110080	G	A	122020000	122025000	122110000	122115000	rs2720021	0.58419
chr12	122071933	122115758	rs112111290	0.6887	0.0009348	122112216	C	T	122010000	122015000	122110000	122115000	rs112111290	0.59564
chr12	122071933	122115758	rs2720041	0.8078	1.434e-11	122116393	C	T	122020000	122025000	122110000	122115000	rs2720041	0.582181
chr12	122118909	122121612	rs2720022	0.4675	0.006964	122110011	C	T	122110000	122115000	122120000	122125000	rs2720022	0.556279
chr12	4052876	4065425	rs622513	0.4285	0.02809	4071238	G	A	4015000	4020000	4065000	4070000	rs622513	0.711075
chr12	4068326	4075879	rs622513	0.7475	9.155e-09	4071238	G	A	4015000	4020000	4065000	4070000	rs622513	0.711075
chr12	4068326	4075879	rs386601487	-0.7505	2.273e-09	4071901	T	G	4015000	4020000	4065000	4070000	rs609018	0.289157
chr12	49310292	49322720	rs10875893	-0.8901	1.262e-15	49312593	A	G	49295000	49300000	49315000	49320000	rs10875893	0.429829
chr12	49310292	49322720	rs10783295	-0.8901	1.262e-15	49312951	C	T	49295000	49300000	49315000	49320000	rs10783295	0.429829
chr12	49310292	49322720	rs10875894	-0.8901	1.262e-15	49314862	C	A	49295000	49300000	49315000	49320000	rs10875894	0.429829
chr12	49310292	49322720	rs4760600	-0.8901	1.262e-15	49314994	A	G	49295000	49300000	49315000	49320000	rs4760600	0.429829
chr12	49310292	49322720	rs10875895	-0.8901	1.262e-15	49316742	G	A	49295000	49300000	49315000	49320000	rs10875895	0.42989
chr12	49310292	49322720	rs2272312	-0.8901	1.262e-15	49319270	C	T	49295000	49300000	49315000	49320000	rs2272312	0.414725
chr12	49310292	49322720	rs3825182	-0.8901	1.262e-15	49319484	C	T	49295000	49300000	49315000	49320000	rs3825182	0.430094
chr12	49310292	49322720	rs3759146	-0.8901	1.262e-15	49319699	C	T	49295000	49300000	49315000	49320000	rs3759146	0.41351
chr12	49310292	49322720	rs10875896	-0.8901	1.262e-15	49321935	T	C	49295000	49300000	49315000	49320000	rs10875896	0.429829
chr12	49310292	49322720	rs12423542	-0.8901	1.262e-15	49323238	A	C	49295000	49300000	49315000	49320000	rs12423542	0.429829
chr12	49310292	49322720	rs4237854	-0.8901	1.262e-15	49324179	C	G	49295000	49300000	49315000	49320000	rs4237854	0.429829
chr12	52990858	53054703	rs34965905	-0.6207	5.285e-05	52973537	G	A	52975000	52980000	53005000	53010000	rs34965905	0.375437
chr12	52990858	53054703	rs7302685	-0.6351	2.667e-05	52974298	G	A	52975000	52980000	53005000	53010000	rs7302685	0.375911
chr12	52990858	53054703	rs7302861	-0.6351	2.667e-05	52974463	G	A	52975000	52980000	53005000	53010000	rs7302861	0.375911
chr12	52990858	53054703	rs4088827	-0.6419	2.667e-05	52975446	G	A	52975000	52980000	53005000	53010000	rs4088827	0.376628
chr12	52990858	53054703	rs55825669	-0.6419	2.667e-05	52975633	C	T	52975000	52980000	53005000	53010000	rs55825669	0.376344
chr12	52990858	53054703	rs34682760	-0.6419	2.667e-05	52976281	G	A	52975000	52980000	53005000	53010000	rs34682760	0.376502
chr12	52990858	53054703	rs34103340	-0.6419	2.667e-05	52976405	G	A	52975000	52980000	53005000	53010000	rs34103340	0.376532
chr12	52990858	53054703	rs7308421	-0.6419	2.667e-05	52977084	T	C	52975000	52980000	53005000	53010000	rs7308421	0.376622
chr12	53736328	53740862	rs4758956	1.174	5.733e-29	53735494	G	A	53600000	53605000	53740000	53745000	rs4758956	0.69606
chr12	53736328	53740862	rs10747668	-1.154	1.106e-28	53737461	C	T	53600000	53605000	53740000	53745000	rs10747668	0.304056
chr12	53736328	53740862	rs12424778	-1.157	6.005e-29	53737840	A	T	53600000	53605000	53740000	53745000	rs12424778	0.30394
chr12	53736328	53740862	rs4759061	1.174	5.733e-29	53738214	C	T	53715000	53720000	53735000	53740000	rs4759061	0.588124
chr12	53736328	53740862	rs4759061	1.174	5.733e-29	53738214	C	T	53600000	53605000	53740000	53745000	rs4759061	0.69593
chr12	53736328	53740862	rs7953656	-1.174	5.733e-29	53738433	G	T	53600000	53605000	53740000	53745000	rs7953656	0.30394
chr12	53736328	53740862	rs56225815	1.152	2.446e-27	53740090	C	G	53600000	53605000	53740000	53745000	rs56225815	0.696068
chr12	53736328	53740862	rs61928079	1.159	1.441e-26	53741468	T	C	53600000	53605000	53740000	53745000	rs61928079	0.696075
chr12	53736328	53740862	rs11170508	1.152	2.446e-27	53742387	A	G	53600000	53605000	53740000	53745000	rs11170508	0.696075
chr12	53736328	53740862	rs10735851	-1.152	2.446e-27	53743064	G	A	53600000	53605000	53740000	53745000	rs10735851	0.30396
chr13	114999231	115006357	rs9590404	0.8486	5.921e-07	114999059	G	C	114830000	114835000	114995000	115000000	rs9590404	0.641971
chr13	114999231	115006357	rs10870597	0.8486	5.921e-07	114999636	A	G	114830000	114835000	114995000	115000000	rs10870597	0.641979
chr13	114999231	115006357	rs386623628	0.8486	5.921e-07	114999838	A	G	114830000	114835000	114995000	115000000	rs9590405	0.641966
chr13	114999231	115006357	rs7336692	0.8486	5.921e-07	115000317	T	C	114830000	114835000	114995000	115000000	rs7336692	0.641946
chr13	114999231	115006357	rs7331882	0.8486	5.921e-07	115000719	G	A	114830000	114835000	114995000	115000000	rs7331882	0.641963
chr13	114999231	115006357	rs8002514	0.8486	5.921e-07	115002305	G	A	114830000	114835000	114995000	115000000	rs8002514	0.64193
chr13	114999231	115006357	rs9590492	0.8486	5.921e-07	115002759	C	A	114830000	114835000	114995000	115000000	rs9590492	0.641921
chr13	114999231	115006357	rs6560947	0.8486	5.921e-07	115003468	C	G	114830000	114835000	114995000	115000000	rs6560947	0.641904
chr13	48890875	48896023	rs2854355	0.5546	2.044e-05	48882363	A	G	48875000	48880000	48895000	48900000	rs2854355	0.364879
chr14	101002975	101018008	rs12893951	-1.172	1.298e-43	101005215	T	C	101010000	101015000	101020000	101025000	rs12893951	0.282503
chr14	101002975	101018008	rs12892571	-1.183	4.751e-45	101005236	A	G	101010000	101015000	101020000	101025000	rs12892571	0.27252
chr14	101002975	101018008	rs4072539	-1.177	2.206e-46	101005895	C	T	101010000	101015000	101020000	101025000	rs4072539	0.274002
chr14	101002975	101018008	rs4905970	-1.177	2.206e-46	101006237	C	G	101010000	101015000	101020000	101025000	rs4905970	0.273972
chr14	101002975	101018008	rs4077299	-1.188	1.213e-46	101007944	A	G	101010000	101015000	101020000	101025000	rs4077299	0.272489
chr14	101002975	101018008	rs11628341	-1.162	3.317e-45	101010730	T	C	101010000	101015000	101020000	101025000	rs11628341	0.273738
chr14	101002975	101018008	rs4074038	-1.162	3.317e-45	101011008	C	T	101010000	101015000	101020000	101025000	rs4074038	0.273738
chr14	101002975	101018008	rs4074037	-1.172	1.323e-45	101011209	A	G	101010000	101015000	101020000	101025000	rs4074037	0.272765
chr14	106547976	106577884	rs34959607	-1.246	5.096e-43	106570897	G	A	106550000	106555000	106565000	106570000	rs34959607	0.328794
chr14	106547976	106577884	rs34959607	-1.246	5.096e-43	106570897	G	A	106550000	106555000	106570000	106575000	rs34959607	0.040104
chr14	106547976	106577884	rs34959607	-1.246	5.096e-43	106570897	G	A	106555000	106560000	106570000	106575000	rs34959607	0.034078
chr14	106547976	106577884	rs4441165	-1.246	5.096e-43	106571000	T	C	106550000	106555000	106565000	106570000	rs4441165	0.310227
chr14	106547976	106577884	rs4441165	-1.246	5.096e-43	106571000	T	C	106550000	106555000	106570000	106575000	rs4441165	0.043856
chr14	106547976	106577884	rs4271508	-1.246	5.096e-43	106571275	A	G	106550000	106555000	106565000	106570000	rs4271508	0.310397
chr14	106547976	106577884	rs4271508	-1.246	5.096e-43	106571275	A	G	106550000	106555000	106570000	106575000	rs4271508	0.043811
chr14	106547976	106577884	rs4271509	-1.246	5.096e-43	106571289	A	G	106550000	106555000	106565000	106570000	rs4271509	0.310397
chr14	106547976	106577884	rs4271509	-1.246	5.096e-43	106571289	A	G	106550000	106555000	106570000	106575000	rs4271509	0.043811
chr14	106547976	106577884	rs34564548	-1.246	5.096e-43	106571945	A	G	106550000	106555000	106565000	106570000	rs34564548	0.29157
chr14	106547976	106577884	rs34564548	-1.246	5.096e-43	106571945	A	G	106550000	106555000	106570000	106575000	rs34564548	0.049579
chr14	106547976	106577884	rs34564548	-1.246	5.096e-43	106571945	A	G	106555000	106560000	106570000	106575000	rs34564548	0.07135
chr14	106547976	106577884	rs10148664	-1.246	5.096e-43	106572367	A	G	106550000	106555000	106565000	106570000	rs10148664	0.314557
chr14	106547976	106577884	rs10148664	-1.246	5.096e-43	106572367	A	G	106550000	106555000	106570000	106575000	rs10148664	0.076879
chr14	106547976	106577884	rs10148664	-1.246	5.096e-43	106572367	A	G	106555000	106560000	106570000	106575000	rs10148664	0.076686
chr14	106547976	106577884	rs2077170	-1.246	5.096e-43	106572510	A	G	106550000	106555000	106565000	106570000	rs2077170	0.314602
chr14	106547976	106577884	rs2077170	-1.246	5.096e-43	106572510	A	G	106550000	106555000	106570000	106575000	rs2077170	0.066379
chr14	106547976	106577884	rs2077170	-1.246	5.096e-43	106572510	A	G	106555000	106560000	106570000	106575000	rs2077170	0.063657
chr14	106547976	106577884	rs2338406	-1.246	5.096e-43	106574917	C	T	106550000	106555000	106565000	106570000	rs2338406	0.297891
chr14	106547976	106577884	rs2338406	-1.246	5.096e-43	106574917	C	T	106550000	106555000	106570000	106575000	rs2338406	0.061239
chr14	106547976	106577884	rs2338406	-1.246	5.096e-43	106574917	C	T	106555000	106560000	106570000	106575000	rs2338406	0.060893
chr14	106547976	106577884	rs2338405	-1.246	5.096e-43	106575131	T	C	106550000	106555000	106570000	106575000	rs2338405	0.046293
chr14	106547976	106577884	rs2338404	-1.246	5.096e-43	106575151	C	A	106550000	106555000	106570000	106575000	rs2338404	0.046293
chr14	106547976	106577884	rs2338401	-1.246	5.096e-43	106575409	T	C	106550000	106555000	106570000	106575000	rs2338401	0.046414
chr14	106547976	106577884	rs2338401	-1.246	5.096e-43	106575409	T	C	106555000	106560000	106570000	106575000	rs2338401	0.034743
chr14	106547976	106577884	rs4477591	-1.246	5.096e-43	106575819	T	C	106550000	106555000	106570000	106575000	rs4477591	0.046288
chr14	106547976	106577884	rs4477591	-1.246	5.096e-43	106575819	T	C	106555000	106560000	106570000	106575000	rs4477591	0.0344
chr14	106547976	106577884	rs35095923	-1.257	3.445e-43	106576497	G	A	106550000	106555000	106570000	106575000	rs35095923	0.045056
chr14	106547976	106577884	rs974472	-1.257	3.445e-43	106577089	T	G	106550000	106555000	106570000	106575000	rs974472	0.045007
chr14	106547976	106577884	rs974472	-1.257	3.445e-43	106577089	T	G	106555000	106560000	106570000	106575000	rs974472	0.034778
chr14	106547976	106577884	rs12881691	-1.08	2.217e-23	106577451	T	C	106550000	106555000	106570000	106575000	rs12881691	0.040873
chr14	106547976	106577884	rs12881691	-1.08	2.217e-23	106577451	T	C	106555000	106560000	106570000	106575000	rs12881691	0.028355
chr14	106547976	106577884	rs34333949	-1.257	3.445e-43	106578563	T	A	106550000	106555000	106570000	106575000	rs34333949	0.042699
chr14	106547976	106577884	rs28716719	-1.257	3.445e-43	106578615	C	T	106550000	106555000	106570000	106575000	rs28716719	0.042761
chr14	106547976	106577884	rs28716719	-1.257	3.445e-43	106578615	C	T	106555000	106560000	106570000	106575000	rs28716719	0.032856
chr14	24438601	24440792	rs111327036	1.032	1.266e-24	24432363	G	A	24435000	24440000	24475000	24480000	rs115487280	0.664403
chr14	24438601	24440792	rs9972255	0.9669	1.298e-21	24479408	A	G	24435000	24440000	24475000	24480000	rs9972255	0.6752
chr14	24438601	24440792	rs4982845	0.8038	1.318e-11	24484060	T	C	24435000	24440000	24475000	24480000	rs4982845	0.677547
chr14	55333921	55335992	rs7141483	-0.599	0.04622	55336359	C	T	55335000	55340000	55365000	55370000	rs7141483	0.40192
chr14	55333921	55335992	rs7141319	-0.599	0.04622	55336360	A	G	55335000	55340000	55365000	55370000	rs7141319	0.40192
chr14	55333921	55335992	rs7492600	-0.5801	0.04622	55336875	G	T	55335000	55340000	55365000	55370000	rs7492600	0.401569
chr14	55333921	55335992	rs57575708	-0.5801	0.04622	55336963	T	C	55335000	55340000	55365000	55370000	rs57575708	0.401569
chr14	55333921	55335992	rs12147422	-0.5801	0.04622	55344015	T	C	55335000	55340000	55365000	55370000	rs12147422	0.401417
chr14	55333921	55335992	rs28477407	-0.5801	0.04622	55344901	C	T	55335000	55340000	55365000	55370000	rs28477407	0.401569
chr14	55336024	55338718	rs2183084	-0.465	0.008726	55335062	C	G	55335000	55340000	55365000	55370000	rs2183084	0.414421
chr14	55336024	55338718	rs12323905	-0.465	0.008726	55335468	T	C	55335000	55340000	55365000	55370000	rs12323905	0.41425
chr14	55336024	55338718	rs7141483	-1.299	5.379e-15	55336359	C	T	55335000	55340000	55365000	55370000	rs7141483	0.40192
chr14	55336024	55338718	rs7141319	-1.299	5.379e-15	55336360	A	G	55335000	55340000	55365000	55370000	rs7141319	0.40192
chr14	55336024	55338718	rs2183082	-0.483	0.00598	55336438	C	T	55335000	55340000	55365000	55370000	rs2183082	0.414383
chr14	55336024	55338718	rs2183081	-0.483	0.00598	55336751	A	G	55335000	55340000	55365000	55370000	rs2183081	0.41432
chr14	55336024	55338718	rs7492600	-1.312	1.205e-15	55336875	G	T	55335000	55340000	55365000	55370000	rs7492600	0.401569
chr14	55336024	55338718	rs57575708	-1.312	1.205e-15	55336963	T	C	55335000	55340000	55365000	55370000	rs57575708	0.401569
chr14	55336024	55338718	rs12147422	-1.312	1.205e-15	55344015	T	C	55335000	55340000	55365000	55370000	rs12147422	0.401417
chr14	55336024	55338718	rs28477407	-1.312	1.205e-15	55344901	C	T	55335000	55340000	55365000	55370000	rs28477407	0.401569
chr14	55736341	55741299	rs10150699	-0.5317	0.000149	55733658	A	C	55735000	55740000	55820000	55825000	rs10150699	0.386585
chr14	55736341	55741299	rs6573013	-0.5317	0.000149	55735873	T	G	55735000	55740000	55820000	55825000	rs6573013	0.386278
chr14	55736341	55741299	rs6573014	-0.5317	0.000149	55735892	T	C	55735000	55740000	55820000	55825000	rs6573014	0.386293
chr14	55736341	55741299	rs2341622	-0.5317	0.000149	55737243	C	A	55735000	55740000	55820000	55825000	rs2341622	0.386585
chr14	55736341	55741299	rs7146752	-0.5317	0.000149	55738907	A	G	55735000	55740000	55820000	55825000	rs7146752	0.386355
chr14	55736341	55741299	rs13379169	-0.5317	0.000149	55741287	C	T	55735000	55740000	55820000	55825000	rs13379169	0.386585
chr14	55736341	55741299	rs10139678	-0.5557	0.000149	55742288	G	T	55735000	55740000	55820000	55825000	rs10139678	0.370088
chr14	55736341	55741299	rs11851169	-0.518	0.0001646	55815932	G	A	55735000	55740000	55820000	55825000	rs11851169	0.392994
chr14	55736341	55741299	rs28612464	-0.518	0.0001646	55816411	T	C	55735000	55740000	55820000	55825000	rs28612464	0.392994
chr14	55736341	55741299	rs28430823	-0.518	0.0001646	55816560	C	G	55735000	55740000	55820000	55825000	rs28430823	0.392994
chr14	55736341	55741299	rs17741831	-0.518	0.0001646	55816715	T	A	55735000	55740000	55820000	55825000	rs17741831	0.392994
chr14	55736341	55741299	rs1045002	-0.5557	0.000149	55818517	T	A	55735000	55740000	55820000	55825000	rs1045002	0.392994
chr14	55736341	55741299	rs3742569	-0.5557	0.000149	55818706	T	C	55735000	55740000	55820000	55825000	rs3742569	0.395219
chr14	55736341	55741299	rs10150760	-0.5557	0.000149	55821548	A	G	55735000	55740000	55820000	55825000	rs10150760	0.395134
chr14	55736341	55741299	rs7144737	-0.5557	0.000149	55822946	G	A	55735000	55740000	55820000	55825000	rs7144737	0.393001
chr14	55736341	55741299	rs28493647	-0.5557	0.000149	55824463	T	C	55735000	55740000	55820000	55825000	rs28493647	0.395219
chr14	55736341	55741299	rs17674463	-0.5557	0.000149	55824863	A	T	55735000	55740000	55820000	55825000	rs17674463	0.395219
chr14	55736341	55741299	rs10147765	-0.5557	0.000149	55827826	G	A	55735000	55740000	55820000	55825000	rs10147765	0.392994
chr14	95890318	96003655	rs12434187	0.6698	1.563e-05	95929732	T	G	95925000	95930000	96000000	96005000	rs12434187	0.592632
chr14	101018082	101027871	rs12893951	-0.9413	4.666e-20	101005215	T	C	101010000	101015000	101020000	101025000	rs12893951	0.282503
chr14	101018082	101027871	rs12892571	-0.9482	4.179e-20	101005236	A	G	101010000	101015000	101020000	101025000	rs12892571	0.27252
chr14	101018082	101027871	rs4072539	-0.9313	4.666e-20	101005895	C	T	101010000	101015000	101020000	101025000	rs4072539	0.274002
chr14	101018082	101027871	rs4905970	-0.9313	4.666e-20	101006237	C	G	101010000	101015000	101020000	101025000	rs4905970	0.273972
chr14	101018082	101027871	rs4077299	-0.9446	4.179e-20	101007944	A	G	101010000	101015000	101020000	101025000	rs4077299	0.272489
chr14	101018082	101027871	rs11628341	-0.9154	1.439e-19	101010730	T	C	101010000	101015000	101020000	101025000	rs11628341	0.273738
chr14	101018082	101027871	rs4074038	-0.9154	1.439e-19	101011008	C	T	101010000	101015000	101020000	101025000	rs4074038	0.273738
chr14	101018082	101027871	rs4074037	-0.9282	6.794e-20	101011209	A	G	101010000	101015000	101020000	101025000	rs4074037	0.272765
chr14	24475739	24484559	rs111327036	-0.7238	3.496e-08	24432363	G	A	24435000	24440000	24475000	24480000	rs115487280	0.664403
chr14	24475739	24484559	rs9972255	-0.636	3.216e-06	24479408	A	G	24435000	24440000	24475000	24480000	rs9972255	0.6752
chr14	24475739	24484559	rs4982845	-0.6114	2.762e-05	24484060	T	C	24435000	24440000	24475000	24480000	rs4982845	0.677547
chr14	55347354	55370940	rs2183084	-0.5818	4.65e-05	55335062	C	G	55335000	55340000	55365000	55370000	rs2183084	0.414421
chr14	55347354	55370940	rs12323905	-0.5818	4.65e-05	55335468	T	C	55335000	55340000	55365000	55370000	rs12323905	0.41425
chr14	55347354	55370940	rs7141483	-0.8933	5.54e-06	55336359	C	T	55335000	55340000	55365000	55370000	rs7141483	0.40192
chr14	55347354	55370940	rs7141319	-0.8933	5.54e-06	55336360	A	G	55335000	55340000	55365000	55370000	rs7141319	0.40192
chr14	55347354	55370940	rs2183082	-0.6164	1.579e-05	55336438	C	T	55335000	55340000	55365000	55370000	rs2183082	0.414383
chr14	55347354	55370940	rs2183081	-0.6164	1.579e-05	55336751	A	G	55335000	55340000	55365000	55370000	rs2183081	0.41432
chr14	55347354	55370940	rs7492600	-0.9172	1.903e-06	55336875	G	T	55335000	55340000	55365000	55370000	rs7492600	0.401569
chr14	55347354	55370940	rs57575708	-0.9172	1.903e-06	55336963	T	C	55335000	55340000	55365000	55370000	rs57575708	0.401569
chr14	55347354	55370940	rs12147422	-0.9172	1.903e-06	55344015	T	C	55335000	55340000	55365000	55370000	rs12147422	0.401417
chr14	55347354	55370940	rs28477407	-0.9172	1.903e-06	55344901	C	T	55335000	55340000	55365000	55370000	rs28477407	0.401569
chr14	55811521	55847112	rs10150699	-0.914	2.357e-16	55733658	A	C	55735000	55740000	55820000	55825000	rs10150699	0.386585
chr14	55811521	55847112	rs6573013	-0.914	2.357e-16	55735873	T	G	55735000	55740000	55820000	55825000	rs6573013	0.386278
chr14	55811521	55847112	rs6573014	-0.914	2.357e-16	55735892	T	C	55735000	55740000	55820000	55825000	rs6573014	0.386293
chr14	55811521	55847112	rs2341622	-0.914	2.357e-16	55737243	C	A	55735000	55740000	55820000	55825000	rs2341622	0.386585
chr14	55811521	55847112	rs7146752	-0.914	2.357e-16	55738907	A	G	55735000	55740000	55820000	55825000	rs7146752	0.386355
chr14	55811521	55847112	rs13379169	-0.914	2.357e-16	55741287	C	T	55735000	55740000	55820000	55825000	rs13379169	0.386585
chr14	55811521	55847112	rs10139678	-0.9366	2.494e-17	55742288	G	T	55735000	55740000	55820000	55825000	rs10139678	0.370088
chr14	55811521	55847112	rs11851169	-0.9122	1.424e-16	55815932	G	A	55735000	55740000	55820000	55825000	rs11851169	0.392994
chr14	55811521	55847112	rs28612464	-0.9122	1.424e-16	55816411	T	C	55735000	55740000	55820000	55825000	rs28612464	0.392994
chr14	55811521	55847112	rs28430823	-0.9122	1.424e-16	55816560	C	G	55735000	55740000	55820000	55825000	rs28430823	0.392994
chr14	55811521	55847112	rs17741831	-0.9122	1.424e-16	55816715	T	A	55735000	55740000	55820000	55825000	rs17741831	0.392994
chr14	55811521	55847112	rs1045002	-0.9366	2.494e-17	55818517	T	A	55735000	55740000	55820000	55825000	rs1045002	0.392994
chr14	55811521	55847112	rs3742569	-0.9366	2.494e-17	55818706	T	C	55735000	55740000	55820000	55825000	rs3742569	0.395219
chr14	55811521	55847112	rs10150760	-0.9366	2.494e-17	55821548	A	G	55735000	55740000	55820000	55825000	rs10150760	0.395134
chr14	55811521	55847112	rs7144737	-0.9366	2.494e-17	55822946	G	A	55735000	55740000	55820000	55825000	rs7144737	0.393001
chr14	55811521	55847112	rs28493647	-0.9366	2.494e-17	55824463	T	C	55735000	55740000	55820000	55825000	rs28493647	0.395219
chr14	55811521	55847112	rs17674463	-0.9366	2.494e-17	55824863	A	T	55735000	55740000	55820000	55825000	rs17674463	0.395219
chr14	55811521	55847112	rs10147765	-0.9366	2.494e-17	55827826	G	A	55735000	55740000	55820000	55825000	rs10147765	0.392994
chr15	26027597	26071028	rs12593583	-0.6587	5.055e-07	26050999	T	C	26055000	26060000	26090000	26095000	rs12593583	0.417735
chr15	26027597	26071028	rs12437514	-0.6661	6.299e-07	26052115	G	C	26055000	26060000	26090000	26095000	rs12437514	0.420034
chr15	26027597	26071028	rs12437518	-0.6661	6.299e-07	26052162	G	C	26055000	26060000	26090000	26095000	rs12437518	0.420034
chr15	26027597	26071028	rs12438133	-0.6661	6.299e-07	26052221	G	A	26055000	26060000	26090000	26095000	rs12438133	0.420034
chr15	26027597	26071028	rs12441452	-0.6661	6.299e-07	26052223	A	G	26055000	26060000	26090000	26095000	rs12441452	0.420034
chr15	26027597	26071028	rs12438316	-0.6661	6.299e-07	26052257	C	T	26055000	26060000	26090000	26095000	rs12438316	0.420034
chr15	26027597	26071028	rs12441479	-0.6661	6.299e-07	26052358	A	C	26055000	26060000	26090000	26095000	rs12441479	0.420034
chr15	26027597	26071028	rs12441532	-0.6661	6.299e-07	26052526	A	G	26055000	26060000	26090000	26095000	rs12441532	0.420034
chr15	26027597	26071028	rs11636282	-0.6661	6.299e-07	26052616	A	G	26055000	26060000	26090000	26095000	rs11636282	0.420034
chr15	26027597	26071028	rs17642892	-0.6661	6.299e-07	26053302	T	A	26055000	26060000	26090000	26095000	rs17642892	0.420034
chr15	26027597	26071028	rs12908555	-0.6587	5.055e-07	26053438	G	A	26055000	26060000	26090000	26095000	rs12908555	0.417895
chr15	26027597	26071028	rs10873608	-0.6661	6.299e-07	26053820	A	G	26055000	26060000	26090000	26095000	rs10873608	0.420034
chr15	26027597	26071028	rs11161221	-0.6661	6.299e-07	26054053	C	T	26055000	26060000	26090000	26095000	rs11161221	0.418312
chr15	26027597	26071028	rs11161222	-0.6661	6.299e-07	26054121	C	T	26055000	26060000	26090000	26095000	rs11161222	0.418312
chr15	26027597	26071028	rs11161223	-0.6661	6.299e-07	26054222	T	C	26055000	26060000	26090000	26095000	rs11161223	0.418324
chr15	26027597	26071028	rs11161224	-0.6956	1.386e-07	26054366	G	A	26055000	26060000	26090000	26095000	rs11161224	0.418324
chr15	26027597	26071028	rs11161225	-0.6956	1.386e-07	26054431	C	T	26055000	26060000	26090000	26095000	rs11161225	0.418324
chr15	26027597	26071028	rs8041836	-0.7049	1.344e-07	26054895	C	G	26055000	26060000	26090000	26095000	rs8041836	0.418324
chr15	26027597	26071028	rs386614995	-0.7049	1.344e-07	26054925	C	T	26055000	26060000	26090000	26095000	rs8041978	0.418324
chr15	26027597	26071028	rs8040926	-0.7049	1.344e-07	26055019	G	A	26055000	26060000	26090000	26095000	rs8040926	0.418349
chr15	26027597	26071028	rs11161226	-0.7049	1.344e-07	26055441	C	T	26055000	26060000	26090000	26095000	rs11161226	0.418398
chr15	26027597	26071028	rs11161227	-0.7049	1.344e-07	26055569	T	C	26055000	26060000	26090000	26095000	rs11161227	0.418084
chr15	26027597	26071028	rs11161228	-0.7049	1.344e-07	26056060	C	T	26055000	26060000	26090000	26095000	rs11161228	0.418249
chr15	26027597	26071028	rs11161229	-0.7098	1.344e-07	26056147	G	C	26055000	26060000	26090000	26095000	rs11161229	0.418192
chr15	26027597	26071028	rs1345097	-0.7049	1.344e-07	26056572	A	G	26055000	26060000	26090000	26095000	rs1345097	0.417958
chr15	26027597	26071028	rs1345098	-0.6908	1.344e-07	26057622	G	T	26055000	26060000	26090000	26095000	rs1345098	0.416743
chr15	90765562	90788608	rs2352220	-0.5888	3.722e-05	90769596	G	T	90770000	90775000	90790000	90795000	rs2352220	0.379879
chr15	90765562	90788608	rs2271553	-0.5967	3.722e-05	90771060	C	A	90770000	90775000	90790000	90795000	rs2271553	0.376158
chr15	90765562	90788608	rs386606710	-0.5814	3.722e-05	90772831	C	T	90770000	90775000	90790000	90795000	rs7024	0.380128
chr15	90765562	90788608	rs2073706	-0.5814	3.722e-05	90773782	C	T	90770000	90775000	90790000	90795000	rs2073706	0.380266
chr15	90765562	90788608	rs2073704	-0.5868	3.722e-05	90774987	G	A	90770000	90775000	90790000	90795000	rs2073704	0.381605
chr15	90765562	90788608	rs2073703	-0.5704	4.444e-05	90775397	G	A	90770000	90775000	90790000	90795000	rs2073703	0.379758
chr15	90765562	90788608	rs4628940	-0.5562	0.0001072	90775700	G	A	90770000	90775000	90790000	90795000	rs4628940	0.379879
chr15	90765562	90788608	rs8041338	-0.56	8.201e-05	90775913	C	T	90770000	90775000	90790000	90795000	rs8041338	0.379557
chr15	90765562	90788608	rs9744242	-0.5635	4.548e-05	90776375	T	C	90770000	90775000	90790000	90795000	rs9744242	0.379678
chr15	90791243	90794348	rs7173922	-0.6737	7.301e-05	90786986	A	G	90790000	90795000	90805000	90810000	rs7173922	0.421201
chr15	90791243	90794348	rs11855930	-0.697	5.884e-05	90788884	A	G	90790000	90795000	90805000	90810000	rs11855930	0.430853
chr15	90791243	90794348	rs8023756	-0.697	5.884e-05	90789143	G	A	90790000	90795000	90805000	90810000	rs8023756	0.421219
chr15	90791243	90794348	rs8025228	-0.697	5.884e-05	90789288	C	T	90790000	90795000	90805000	90810000	rs8025228	0.421236
chr15	90791243	90794348	rs12595130	-0.697	5.884e-05	90791383	A	C	90790000	90795000	90805000	90810000	rs12595130	0.434151
chr15	90791243	90794348	rs12901544	-0.697	5.884e-05	90792115	T	C	90790000	90795000	90805000	90810000	rs12901544	0.421236
chr15	90791243	90794348	rs12591585	-0.6737	7.301e-05	90792674	A	G	90790000	90795000	90805000	90810000	rs12591585	0.42127
chr15	90791243	90794348	rs71405691	-0.6333	0.0003069	90792684	C	G	90790000	90795000	90805000	90810000	rs71405691	0.421219
chr15	90791243	90794348	rs34255732	-0.6737	7.301e-05	90792940	C	A	90790000	90795000	90805000	90810000	rs34255732	0.430666
chr15	90791243	90794348	rs881341	-0.6737	7.301e-05	90793611	A	T	90790000	90795000	90805000	90810000	rs881341	0.421424
chr15	90791243	90794348	rs881342	-0.6737	7.301e-05	90793665	A	T	90790000	90795000	90805000	90810000	rs881342	0.420822
chr15	90791243	90794348	rs4932171	-0.6737	7.301e-05	90794102	G	A	90790000	90795000	90805000	90810000	rs4932171	0.421565
chr15	90791243	90794348	rs4932309	-0.6737	7.301e-05	90794188	C	T	90790000	90795000	90805000	90810000	rs4932309	0.421334
chr15	90791243	90794348	rs2882858	-0.6737	7.301e-05	90794845	G	A	90790000	90795000	90805000	90810000	rs2882858	0.420211
chr15	90791243	90794348	rs1044246	-0.7257	0.0001098	90772200	G	A	90770000	90775000	90790000	90795000	rs1044246	0.362135
chr15	90791243	90794348	rs2073705	-0.6402	0.000932	90774039	C	T	90770000	90775000	90790000	90795000	rs2073705	0.376386
chr15	90791243	90794348	rs1044813	-0.654	0.0006153	90774259	G	C	90770000	90775000	90790000	90795000	rs1044813	0.374594
chr15	90791243	90794348	rs12595130	-0.697	5.884e-05	90791383	A	C	90775000	90780000	90790000	90795000	rs12595130	0.4493
chr15	90791243	90794348	rs71405690	-0.6705	0.000136	90791818	G	A	90775000	90780000	90790000	90795000	rs71405690	0.435477
chr15	90791243	90794348	rs12901544	-0.697	5.884e-05	90792115	T	C	90775000	90780000	90790000	90795000	rs12901544	0.435131
chr15	90791243	90794348	rs12591585	-0.6737	7.301e-05	90792674	A	G	90775000	90780000	90790000	90795000	rs12591585	0.435259
chr15	90791243	90794348	rs71405691	-0.6333	0.0003069	90792684	C	G	90775000	90780000	90790000	90795000	rs71405691	0.435116
chr15	90791243	90794348	rs34255732	-0.6737	7.301e-05	90792940	C	A	90775000	90780000	90790000	90795000	rs34255732	0.448805
chr15	90791243	90794348	rs881341	-0.6737	7.301e-05	90793611	A	T	90775000	90780000	90790000	90795000	rs881341	0.435225
chr15	90791243	90794348	rs881342	-0.6737	7.301e-05	90793665	A	T	90775000	90780000	90790000	90795000	rs881342	0.435369
chr15	90791243	90794348	rs4932171	-0.6737	7.301e-05	90794102	G	A	90775000	90780000	90790000	90795000	rs4932171	0.435165
chr15	90791243	90794348	rs4932309	-0.6737	7.301e-05	90794188	C	T	90775000	90780000	90790000	90795000	rs4932309	0.435312
chr15	90791243	90794348	rs4932309	-0.6737	7.301e-05	90794188	C	T	90780000	90785000	90790000	90795000	rs4932309	0.395727
chr15	90791243	90794348	rs2882858	-0.6737	7.301e-05	90794845	G	A	90775000	90780000	90790000	90795000	rs2882858	0.435172
chr15	90791243	90794348	rs2352219	-0.6737	7.301e-05	90795460	A	G	90775000	90780000	90790000	90795000	rs2352219	0.435308
chr15	90791243	90794348	rs2352219	-0.6737	7.301e-05	90795460	A	G	90780000	90785000	90790000	90795000	rs2352219	0.39586
chr15	90791243	90794348	rs12912620	-0.6737	7.301e-05	90796558	G	A	90775000	90780000	90790000	90795000	rs12912620	0.435308
chr15	90791243	90794348	rs12912620	-0.6737	7.301e-05	90796558	G	A	90780000	90785000	90790000	90795000	rs12912620	0.39586
chr15	90791243	90794348	rs12914094	-0.6737	7.301e-05	90796704	C	T	90775000	90780000	90790000	90795000	rs12914094	0.435308
chr15	90791243	90794348	rs12914094	-0.6737	7.301e-05	90796704	C	T	90780000	90785000	90790000	90795000	rs12914094	0.39586
chr15	90791243	90794348	rs11629778	-0.6255	4.058e-05	90796772	T	C	90775000	90780000	90790000	90795000	rs11629778	0.447657
chr15	90791243	90794348	rs34255992	-0.621	0.0003069	90796867	C	T	90775000	90780000	90790000	90795000	rs34255992	0.441323
chr15	90791243	90794348	rs35022056	-0.6737	7.301e-05	90796876	G	A	90775000	90780000	90790000	90795000	rs35022056	0.435308
chr15	90791243	90794348	rs12913420	-0.5932	0.0008736	90797010	G	C	90775000	90780000	90790000	90795000	rs12913420	0.435277
chr15	90791243	90794348	rs12914775	-0.6737	7.301e-05	90797093	C	T	90775000	90780000	90790000	90795000	rs12914775	0.435277
chr15	90791243	90794348	rs56236677	-0.6728	0.001373	90797586	A	G	90775000	90780000	90790000	90795000	rs56236677	0.441543
chr15	90791243	90794348	rs12591407	-0.6648	0.0001041	90797860	A	G	90775000	90780000	90790000	90795000	rs12591407	0.435308
chr15	90791243	90794348	rs1969246	-0.6737	7.301e-05	90797966	C	T	90775000	90780000	90790000	90795000	rs1969246	0.435308
chr15	90791243	90794348	rs2063739	-0.6308	0.0003156	90798953	C	T	90775000	90780000	90790000	90795000	rs2063739	0.437412
chr15	90791243	90794348	rs1996179	-0.6225	0.0003599	90799282	A	G	90775000	90780000	90790000	90795000	rs1996179	0.437412
chr16	2253332	2266770	rs26865	-0.4372	0.01611	2253773	A	G	2255000	2260000	2475000	2480000	rs26865	0.644049
chr16	2253332	2266770	rs27425	-0.4381	0.02679	2255222	C	T	2255000	2260000	2475000	2480000	rs27425	0.644416
chr16	2253332	2266770	rs27699	-0.4707	0.006809	2256326	C	T	2255000	2260000	2475000	2480000	rs27699	0.648341
chr16	2253332	2266770	rs26863	-0.4627	0.00779	2256461	C	G	2255000	2260000	2475000	2480000	rs26863	0.650316
chr16	2253332	2266770	rs26862	-0.4381	0.02679	2257105	C	G	2255000	2260000	2475000	2480000	rs26862	0.643933
chr16	2253332	2266770	rs26858	-0.4379	0.01137	2259766	A	G	2255000	2260000	2475000	2480000	rs26858	0.645701
chr16	2253332	2266770	rs26852	-0.4641	0.004239	2261657	A	G	2255000	2260000	2475000	2480000	rs26852	0.649015
chr16	2253332	2266770	rs26851	-0.4641	0.004239	2261683	C	T	2255000	2260000	2475000	2480000	rs26851	0.649026
chr16	2253332	2266770	rs11403	-0.4641	0.004239	2262066	A	G	2255000	2260000	2475000	2480000	rs11403	0.649042
chr16	2253332	2266770	rs26849	-0.4641	0.004239	2263146	A	G	2255000	2260000	2475000	2480000	rs26849	0.649085
chr16	2253332	2266770	rs160545	0.4867	0.004239	2263507	C	T	2255000	2260000	2475000	2480000	rs160545	0.351124
chr16	3091103	3131665	rs8048848	-0.4428	0.003452	3161652	G	A	3120000	3125000	3165000	3170000	rs8048848	0.350485
chr16	3091103	3131665	rs4589555	-0.4428	0.003452	3161898	T	G	3120000	3125000	3165000	3170000	rs4589555	0.350485
chr16	3091103	3131665	rs2002341	-0.4298	0.004208	3164699	G	A	3120000	3125000	3165000	3170000	rs2002341	0.350485
chr16	3091103	3131665	rs909410	-0.442	0.003511	3165425	A	G	3120000	3125000	3165000	3170000	rs909410	0.350488
chr16	3091103	3131665	rs2294150	-0.4298	0.004208	3166144	T	G	3120000	3125000	3165000	3170000	rs2294150	0.350335
chr16	3091103	3131665	rs4785928	-0.4298	0.004208	3166618	C	G	3120000	3125000	3165000	3170000	rs4785928	0.350715
chr16	3091103	3131665	rs9924928	-0.4298	0.004208	3167706	T	G	3120000	3125000	3165000	3170000	rs9924928	0.350431
chr16	3091103	3131665	rs9922546	-0.4298	0.004208	3167795	A	C	3120000	3125000	3165000	3170000	rs9922546	0.350306
chr16	3091103	3131665	rs741943	-0.4542	0.002887	3171894	C	G	3120000	3125000	3165000	3170000	rs741943	0.350495
chr16	3091103	3131665	rs926187	-0.4256	0.004616	3174930	G	C	3120000	3125000	3165000	3170000	rs926187	0.350538
chr16	636126	649767	rs2071981	-0.4043	0.0205	630025	C	G	635000	640000	665000	670000	rs2071981	0.364692
chr16	636126	649767	rs7191939	-0.4043	0.0205	630089	C	T	635000	640000	665000	670000	rs7191939	0.364692
chr16	636126	649767	rs7192508	-0.4043	0.0205	630367	C	T	635000	640000	665000	670000	rs7192508	0.364692
chr16	636126	649767	rs2071982	-0.4043	0.0205	630405	T	G	635000	640000	665000	670000	rs2071982	0.364692
chr16	636126	649767	rs1981483	-0.3984	0.0225	630665	G	A	635000	640000	665000	670000	rs1981483	0.364692
chr16	636126	649767	rs1981484	-0.4043	0.0205	630710	A	G	635000	640000	665000	670000	rs1981484	0.364692
chr16	636126	649767	rs2018789	-0.4043	0.0205	632051	T	C	635000	640000	665000	670000	rs2018789	0.364692
chr16	636126	649767	rs916414	-0.4043	0.0205	632073	C	T	635000	640000	665000	670000	rs916414	0.364692
chr16	636126	649767	rs916415	-0.4043	0.0205	632115	G	A	635000	640000	665000	670000	rs916415	0.364692
chr16	636126	649767	rs4262946	-0.4007	0.0205	632138	C	T	635000	640000	665000	670000	rs4262946	0.363673
chr16	636126	649767	rs3743901	-0.4043	0.0205	632699	C	G	635000	640000	665000	670000	rs3743901	0.363951
chr16	636126	649767	rs3743902	-0.3688	0.0487	632728	T	C	635000	640000	665000	670000	rs3743902	0.364692
chr16	636126	649767	rs3743903	-0.3688	0.0487	632736	T	C	635000	640000	665000	670000	rs3743903	0.364692
chr16	636126	649767	rs3743904	-0.4043	0.0205	632767	A	G	635000	640000	665000	670000	rs3743904	0.364692
chr16	636126	649767	rs1045277	-0.4043	0.0205	633125	T	C	635000	640000	665000	670000	rs1045277	0.364692
chr16	636126	649767	rs710924	-0.3972	0.02101	633353	T	C	635000	640000	665000	670000	rs710924	0.364692
chr16	636126	649767	rs710925	-0.3972	0.02101	633354	G	A	635000	640000	665000	670000	rs710925	0.364692
chr16	636126	649767	rs8675	-0.4043	0.0205	633843	A	G	635000	640000	665000	670000	rs8675	0.364692
chr16	636126	649767	rs11643039	-0.4043	0.0205	634260	G	A	635000	640000	665000	670000	rs11643039	0.36465
chr16	636126	649767	rs11648728	-0.4043	0.0205	635525	C	T	635000	640000	665000	670000	rs11648728	0.36465
chr16	636126	649767	rs8060585	-0.4043	0.0205	635794	C	G	635000	640000	665000	670000	rs8060585	0.36458
chr16	636126	649767	rs7199839	-0.4043	0.0205	636126	T	C	635000	640000	665000	670000	rs7199839	0.36458
chr16	636126	649767	rs2017567	-0.4043	0.0205	637212	T	C	635000	640000	665000	670000	rs2017567	0.364637
chr16	636126	649767	rs62030902	-0.4043	0.0205	638264	C	G	635000	640000	665000	670000	rs62030902	0.362967
chr16	636126	649767	rs62030903	-0.4043	0.0205	638323	T	A	635000	640000	665000	670000	rs62030903	0.364952
chr16	636126	649767	rs4984670	-0.4069	0.0205	641044	A	G	635000	640000	665000	670000	rs4984670	0.363325
chr16	636126	649767	rs35642938	-0.3884	0.03166	642249	T	C	635000	640000	665000	670000	rs35642938	0.36423
chr16	636126	649767	rs7205409	-0.4199	0.0205	642610	T	C	635000	640000	665000	670000	rs7205409	0.374528
chr16	69456911	69460305	rs246133	-0.5563	2.988e-05	69474116	A	G	69455000	69460000	69475000	69480000	rs246133	0.399415
chr16	69456911	69460305	rs246134	-0.5563	2.988e-05	69474517	G	A	69455000	69460000	69475000	69480000	rs246134	0.399415
chr16	69456911	69460305	rs246136	-0.5563	2.988e-05	69477185	A	G	69455000	69460000	69475000	69480000	rs246136	0.399306
chr16	69456911	69460305	rs246137	-0.5563	2.988e-05	69478240	G	T	69455000	69460000	69475000	69480000	rs246137	0.399677
chr16	69456911	69460305	rs2311396	-0.5563	2.988e-05	69478899	G	A	69455000	69460000	69475000	69480000	rs2311396	0.399382
chr16	69456911	69460305	rs2311397	-0.5563	2.988e-05	69478934	C	A	69455000	69460000	69475000	69480000	rs2311397	0.402003
chr16	69456911	69460305	rs34027166	-0.5563	2.988e-05	69480287	C	T	69455000	69460000	69475000	69480000	rs34027166	0.399447
chr16	88514270	88556512	rs7196578	0.4692	0.04906	88541140	C	T	88515000	88520000	88535000	88540000	rs7196578	0.598457
chr16	88514270	88556512	rs7196578	0.4692	0.04906	88541140	C	T	88520000	88525000	88535000	88540000	rs7196578	0.612069
chr16	30979920	30989455	rs34873012	0.5068	0.002222	30945861	T	C	30950000	30955000	30980000	30985000	rs34873012	0.678812
chr16	30979920	30989455	rs10782002	0.4881	0.002222	30946506	A	G	30950000	30955000	30980000	30985000	rs10782002	0.678812
chr16	30979920	30989455	rs4889571	0.4881	0.002222	30949047	A	G	30950000	30955000	30980000	30985000	rs4889571	0.678812
chr16	30979920	30989455	rs11640534	0.4881	0.002222	30949515	G	A	30950000	30955000	30980000	30985000	rs11640534	0.678812
chr16	30979920	30989455	rs7206511	0.4881	0.002222	30950352	G	A	30950000	30955000	30980000	30985000	rs7206511	0.678812
chr16	30979920	30989455	rs1458202	0.4881	0.002222	30953202	G	A	30950000	30955000	30980000	30985000	rs1458202	0.678812
chr16	30979920	30989455	rs11150601	0.4748	0.002222	30977799	G	A	30950000	30955000	30980000	30985000	rs11150601	0.669704
chr16	30979920	30989455	rs4502227	0.4748	0.002222	30980054	A	G	30950000	30955000	30980000	30985000	rs4502227	0.669407
chr16	30979920	30989455	rs897986	0.4748	0.002222	30980902	T	C	30950000	30955000	30980000	30985000	rs897986	0.669704
chr16	30979920	30989455	rs28360557	0.4748	0.002222	30983260	A	C	30950000	30955000	30980000	30985000	rs28360557	0.669522
chr16	30979920	30989455	rs7204459	0.4413	0.005567	30984212	G	A	30950000	30955000	30980000	30985000	rs7204459	0.67008
chr16	30979920	30989455	rs4889604	0.4413	0.005567	30985994	G	T	30950000	30955000	30980000	30985000	rs4889604	0.67008
chr16	30979920	30989455	rs12931046	0.4413	0.005567	30987144	G	A	30950000	30955000	30980000	30985000	rs12931046	0.67008
chr16	30979920	30989455	rs4889525	0.4748	0.002222	30989858	T	C	30950000	30955000	30980000	30985000	rs4889525	0.669704
chr16	31710284	31728221	rs2008774	-1.209	5.102e-36	31721493	G	A	31470000	31475000	31720000	31725000	rs2008774	0.375264
chr16	31710284	31728221	rs8054649	-1.209	5.102e-36	31728543	C	T	31470000	31475000	31720000	31725000	rs8054649	0.375317
chr16	31710284	31728221	rs11642525	-1.209	5.102e-36	31729205	C	T	31470000	31475000	31720000	31725000	rs11642525	0.375317
chr16	31710284	31728221	rs2141349	-1.209	5.102e-36	31729552	A	C	31470000	31475000	31720000	31725000	rs2141349	0.375317
chr16	58787290	58792033	rs1646260	-0.9913	2.186e-20	58768855	T	C	58770000	58775000	58785000	58790000	rs1646260	0.34138
chr16	58787290	58792033	rs1657178	-1.004	1.081e-20	58769204	A	C	58770000	58775000	58785000	58790000	rs1657178	0.316154
chr16	58787290	58792033	rs1657177	-0.9913	2.186e-20	58770472	T	C	58770000	58775000	58785000	58790000	rs1657177	0.34138
chr16	58787290	58792033	rs1657176	-1.004	1.081e-20	58770737	A	G	58770000	58775000	58785000	58790000	rs1657176	0.316154
chr16	58787290	58792033	rs4238801	-0.9913	2.186e-20	58772179	T	G	58770000	58775000	58785000	58790000	rs4238801	0.341384
chr16	58787290	58792033	rs4575523	-0.9913	2.186e-20	58772463	A	G	58770000	58775000	58785000	58790000	rs4575523	0.341439
chr16	69469186	69481611	rs246133	-1.093	4.689e-32	69474116	A	G	69455000	69460000	69475000	69480000	rs246133	0.399415
chr16	69469186	69481611	rs246134	-1.093	4.689e-32	69474517	G	A	69455000	69460000	69475000	69480000	rs246134	0.399415
chr16	69469186	69481611	rs246136	-1.093	4.689e-32	69477185	A	G	69455000	69460000	69475000	69480000	rs246136	0.399306
chr16	69469186	69481611	rs246137	-1.093	4.689e-32	69478240	G	T	69455000	69460000	69475000	69480000	rs246137	0.399677
chr16	69469186	69481611	rs2311396	-1.093	4.689e-32	69478899	G	A	69455000	69460000	69475000	69480000	rs2311396	0.399382
chr16	69469186	69481611	rs2311397	-1.093	4.689e-32	69478934	C	A	69455000	69460000	69475000	69480000	rs2311397	0.402003
chr16	69469186	69481611	rs34027166	-1.093	4.689e-32	69480287	C	T	69455000	69460000	69475000	69480000	rs34027166	0.399447
chr16	69596519	69604747	rs11648335	-0.5744	0.0001105	69597317	A	G	69460000	69465000	69600000	69605000	rs11648335	0.27936
chr16	69596519	69604747	rs7205551	-0.4109	0.002281	69605968	G	A	69425000	69430000	69600000	69605000	rs7205551	0.32997
chr16	69596519	69604747	rs7205551	-0.4109	0.002281	69605968	G	A	69460000	69465000	69600000	69605000	rs7205551	0.280277
chr16	69596519	69604747	rs2161630	-0.4027	0.003078	69606461	G	A	69425000	69430000	69600000	69605000	rs2161630	0.33017
chr16	69596519	69604747	rs2161630	-0.4027	0.003078	69606461	G	A	69460000	69465000	69600000	69605000	rs2161630	0.28045
chr16	69596519	69604747	rs7192543	-0.4027	0.003078	69609359	T	C	69425000	69430000	69600000	69605000	rs7192543	0.330157
chr16	69596519	69604747	rs7192543	-0.4027	0.003078	69609359	T	C	69460000	69465000	69600000	69605000	rs7192543	0.280438
chr17	17625295	17636815	rs8075153	-0.8846	1.566e-12	17622666	C	T	17625000	17630000	17640000	17645000	rs8075153	0.254996
chr17	17625295	17636815	rs9897309	-0.8825	7.659e-14	17623988	G	A	17625000	17630000	17640000	17645000	rs9897309	0.284742
chr17	17625295	17636815	rs4925104	-0.8825	7.659e-14	17625185	G	T	17625000	17630000	17640000	17645000	rs4925104	0.284742
chr17	17625295	17636815	rs4925105	-0.8825	7.659e-14	17629285	T	C	17625000	17630000	17640000	17645000	rs4925105	0.284647
chr17	17625295	17636815	rs12942059	-0.8831	3.129e-12	17644364	G	A	17625000	17630000	17640000	17645000	rs12942059	0.29378
chr17	17625295	17636815	rs11655029	-0.7886	4.682e-09	17649172	T	C	17625000	17630000	17640000	17645000	rs11655029	0.325265
chr17	17625295	17636815	rs4925108	-0.738	1.947e-08	17649423	C	T	17625000	17630000	17640000	17645000	rs4925108	0.328746
chr17	17625295	17636815	rs4924821	-0.6135	4.387e-07	17735952	T	C	17625000	17630000	17740000	17745000	rs4924821	0.40374
chr17	17625295	17636815	rs12938501	-0.6956	2.257e-08	17737258	A	C	17625000	17630000	17740000	17745000	rs12938501	0.405632
chr17	17625295	17636815	rs12946746	-0.6946	2.58e-08	17741669	T	C	17625000	17630000	17740000	17745000	rs12946746	0.403386
chr17	17625295	17636815	rs7359509	-0.6946	2.58e-08	17741875	A	G	17625000	17630000	17740000	17745000	rs7359509	0.403386
chr17	17625295	17636815	rs4925119	-0.6956	2.257e-08	17742904	A	G	17625000	17630000	17740000	17745000	rs4925119	0.405402
chr17	17625295	17636815	rs9891957	-0.6946	2.58e-08	17744439	G	A	17625000	17630000	17740000	17745000	rs9891957	0.405535
chr17	17625295	17636815	rs8078756	-0.6946	2.58e-08	17744725	T	C	17625000	17630000	17740000	17745000	rs8078756	0.405473
chr17	17625295	17636815	rs9906673	-0.6946	2.58e-08	17746197	C	T	17625000	17630000	17740000	17745000	rs9906673	0.405517
chr17	17625295	17636815	rs6502618	-0.6946	2.58e-08	17746741	A	G	17625000	17630000	17740000	17745000	rs6502618	0.405603
chr17	17625295	17636815	rs3183702	-0.6956	2.257e-08	17747289	A	G	17625000	17630000	17740000	17745000	rs3183702	0.405657
chr17	17625295	17636815	rs2236513	-0.6956	2.257e-08	17747366	A	C	17625000	17630000	17740000	17745000	rs2236513	0.405574
chr17	17625295	17636815	rs9915248	-0.6946	2.58e-08	17747514	C	T	17625000	17630000	17740000	17745000	rs9915248	0.405657
chr17	17625295	17636815	rs4924822	-0.6956	2.257e-08	17748013	A	G	17625000	17630000	17740000	17745000	rs4924822	0.405632
chr17	17625295	17636815	rs3744113	-0.6946	2.58e-08	17748645	T	C	17625000	17630000	17740000	17745000	rs3744113	0.405657
chr17	17625295	17636815	rs9915776	-0.6956	2.257e-08	17749056	A	G	17625000	17630000	17740000	17745000	rs9915776	0.405574
chr17	17625295	17636815	rs3744115	-0.6946	2.58e-08	17749822	G	A	17625000	17630000	17740000	17745000	rs3744115	0.405517
chr17	3778447	3871370	rs12451483	-0.5254	0.004612	3813667	G	A	3795000	3800000	3815000	3820000	rs12451483	0.382358
chr17	40417080	40449856	rs9907247	0.5157	0.01071	40425876	G	A	40425000	40430000	40435000	40440000	rs9907247	0.590111
chr17	40417080	40449856	rs56938023	0.5157	0.01071	40434859	A	G	40435000	40440000	40465000	40470000	rs56938023	0.625153
chr17	41433887	41442948	rs9897425	-0.6533	3.178e-08	41430179	C	G	41435000	41440000	41445000	41450000	rs9897425	0.40988
chr17	41433887	41442948	rs4534897	-0.711	2.471e-09	41431808	A	G	41435000	41440000	41445000	41450000	rs4534897	0.40997
chr17	41433887	41442948	rs1842145	-0.711	2.471e-09	41434990	G	T	41435000	41440000	41445000	41450000	rs1842145	0.4097
chr17	41433887	41442948	rs1842147	-0.711	2.471e-09	41435192	C	T	41435000	41440000	41445000	41450000	rs1842147	0.409916
chr17	41433887	41442948	rs4793233	-0.711	2.471e-09	41435437	G	C	41435000	41440000	41445000	41450000	rs4793233	0.409743
chr17	41433887	41442948	rs60309406	-0.711	2.471e-09	41435665	C	T	41435000	41440000	41445000	41450000	rs60309406	0.409903
chr17	41433887	41442948	rs4793234	-0.711	2.471e-09	41436183	A	G	41435000	41440000	41445000	41450000	rs4793234	0.409952
chr17	41433887	41442948	rs9891977	-0.7115	2.471e-09	41437398	A	G	41435000	41440000	41445000	41450000	rs9891977	0.406429
chr17	43650632	43664861	rs12953096	-0.6564	6.155e-05	44332959	C	T	43660000	43665000	44335000	44340000	rs12953096	0.093638
chr17	43704442	43706545	rs383241	0.5011	7.302e-05	43705356	G	A	43705000	43710000	44295000	44300000	rs383241	0.716865
chr17	43704442	43706545	rs365825	0.4893	0.0001018	43705601	A	G	43705000	43710000	44295000	44300000	rs365825	0.716739
chr17	43704442	43706545	rs393838	0.4893	0.0001018	43705756	G	C	43705000	43710000	44295000	44300000	rs393838	0.716885
chr17	43704442	43706545	rs444071	0.5119	7.302e-05	43707951	C	T	43705000	43710000	44295000	44300000	rs444071	0.716885
chr17	43704442	43706545	rs396593	0.5119	7.302e-05	43707955	C	A	43705000	43710000	44295000	44300000	rs396593	0.716885
chr17	43704442	43706545	rs16940633	0.5079	7.302e-05	43710371	G	A	43705000	43710000	44295000	44300000	rs16940633	0.716885
chr17	43704442	43706545	rs17686610	0.5079	7.302e-05	43710384	A	C	43705000	43710000	44295000	44300000	rs17686610	0.716885
chr17	43704442	43706545	rs2942170	0.5011	7.302e-05	43711312	C	T	43705000	43710000	44295000	44300000	rs2942170	0.716885
chr17	43704442	43706545	rs2942169	0.5011	7.302e-05	43711539	G	C	43705000	43710000	44295000	44300000	rs2942169	0.716885
chr17	43704442	43706545	rs241041	0.5011	7.302e-05	43713925	A	G	43705000	43710000	44295000	44300000	rs241041	0.716885
chr17	43704442	43706545	rs2942168	0.5011	7.302e-05	43714850	G	A	43705000	43710000	44295000	44300000	rs2942168	0.716885
chr17	44336572	44347218	rs2696532	-0.6534	6.602e-08	44355602	A	G	44340000	44345000	44350000	44355000	rs2696532	0.628662
chr17	48553805	48566647	rs6504661	-0.7669	1.258e-07	48580126	T	A	48550000	48555000	48585000	48590000	rs6504661	0.336379
chr17	48553805	48566647	rs6504661	-0.7669	1.258e-07	48580126	T	A	48560000	48565000	48585000	48590000	rs6504661	0.359104
chr17	48553805	48566647	rs11869714	-0.7382	1.368e-07	48587307	A	G	48550000	48555000	48585000	48590000	rs11869714	0.336065
chr17	48553805	48566647	rs11869714	-0.7382	1.368e-07	48587307	A	G	48560000	48565000	48585000	48590000	rs11869714	0.358736
chr17	48553805	48566647	rs11869714	-0.7382	1.368e-07	48587307	A	G	48565000	48570000	48585000	48590000	rs11869714	0.344285
chr17	48553805	48566647	rs6504663	-0.7287	2.376e-07	48591209	A	G	48550000	48555000	48585000	48590000	rs6504663	0.338041
chr17	48553805	48566647	rs6504663	-0.7287	2.376e-07	48591209	A	G	48560000	48565000	48585000	48590000	rs6504663	0.359611
chr17	48553805	48566647	rs6504663	-0.7287	2.376e-07	48591209	A	G	48565000	48570000	48585000	48590000	rs6504663	0.343826
chr17	48579812	48587317	rs6504661	-0.9331	9.886e-13	48580126	T	A	48585000	48590000	48635000	48640000	rs6504661	0.327774
chr17	48579812	48587317	rs6504662	-1.232	4.684e-41	48580257	T	C	48585000	48590000	48605000	48610000	rs6504662	0.377125
chr17	48579812	48587317	rs6504662	-1.232	4.684e-41	48580257	T	C	48585000	48590000	48635000	48640000	rs6504662	0.327422
chr17	48579812	48587317	rs6504662	-1.232	4.684e-41	48580257	T	C	48585000	48590000	48785000	48790000	rs6504662	0.342119
chr17	48579812	48587317	rs8070491	-1.232	4.684e-41	48580446	T	C	48585000	48590000	48605000	48610000	rs8070491	0.377111
chr17	48579812	48587317	rs8070491	-1.232	4.684e-41	48580446	T	C	48585000	48590000	48635000	48640000	rs8070491	0.335593
chr17	48579812	48587317	rs8070491	-1.232	4.684e-41	48580446	T	C	48585000	48590000	48785000	48790000	rs8070491	0.341481
chr17	48579812	48587317	rs11649849	-1.251	2.79e-43	48582276	G	A	48585000	48590000	48605000	48610000	rs11649849	0.377148
chr17	48579812	48587317	rs11649849	-1.251	2.79e-43	48582276	G	A	48585000	48590000	48635000	48640000	rs11649849	0.335814
chr17	48579812	48587317	rs11649849	-1.251	2.79e-43	48582276	G	A	48585000	48590000	48785000	48790000	rs11649849	0.341631
chr17	48579812	48587317	rs8082389	-1.251	2.79e-43	48583652	A	G	48585000	48590000	48605000	48610000	rs8082389	0.377148
chr17	48579812	48587317	rs8082389	-1.251	2.79e-43	48583652	A	G	48585000	48590000	48635000	48640000	rs8082389	0.335814
chr17	48579812	48587317	rs8082389	-1.251	2.79e-43	48583652	A	G	48585000	48590000	48785000	48790000	rs8082389	0.341631
chr17	48579812	48587317	rs8066198	-1.251	2.79e-43	48583879	G	A	48585000	48590000	48605000	48610000	rs8066198	0.377148
chr17	48579812	48587317	rs8066198	-1.251	2.79e-43	48583879	G	A	48585000	48590000	48635000	48640000	rs8066198	0.335814
chr17	48579812	48587317	rs8066198	-1.251	2.79e-43	48583879	G	A	48585000	48590000	48785000	48790000	rs8066198	0.341631
chr17	48579812	48587317	rs73351675	-1.251	2.79e-43	48585554	T	C	48585000	48590000	48605000	48610000	rs73351675	0.377953
chr17	48579812	48587317	rs73351675	-1.251	2.79e-43	48585554	T	C	48585000	48590000	48635000	48640000	rs73351675	0.335325
chr17	48579812	48587317	rs73351675	-1.251	2.79e-43	48585554	T	C	48585000	48590000	48785000	48790000	rs73351675	0.341317
chr17	48579812	48587317	rs11869714	-0.9078	7.524e-13	48587307	A	G	48585000	48590000	48635000	48640000	rs11869714	0.327695
chr17	48579812	48587317	rs2412320	-1.087	6.754e-26	48590177	C	G	48585000	48590000	48635000	48640000	rs2412320	0.33337
chr17	48579812	48587317	rs6504663	-0.8933	2.398e-12	48591209	A	G	48585000	48590000	48635000	48640000	rs6504663	0.329238
chr17	76985941	77007535	rs12452876	-0.7481	8.347e-05	77006113	C	A	76990000	76995000	77005000	77010000	rs12452876	0.377486
chr17	76985941	77007535	rs12452980	-0.7895	4.029e-05	77006412	G	A	76990000	76995000	77005000	77010000	rs12452980	0.373732
chr17	76985941	77007535	rs56213896	-0.8183	8.347e-05	77007553	C	G	76990000	76995000	77005000	77010000	rs56213896	0.400215
chr17	76985941	77007535	rs7212032	-0.7572	8.347e-05	77008062	T	G	76990000	76995000	77005000	77010000	rs7212032	0.373537
chr17	80815294	80855320	rs7218196	0.4928	0.01197	80836281	C	T	80840000	80845000	80850000	80855000	rs7218196	0.705852
chr17	80815294	80855320	rs7221057	0.4928	0.01197	80840138	A	G	80840000	80845000	80850000	80855000	rs7221057	0.705852
chr17	80815294	80855320	rs7220642	0.4928	0.01197	80840245	C	G	80840000	80845000	80850000	80855000	rs7220642	0.705852
chr17	80815294	80855320	rs9747095	0.6413	1.616e-07	80840588	A	G	80840000	80845000	80850000	80855000	rs9747095	0.679336
chr17	80815294	80855320	rs9747334	0.4928	0.01197	80840989	C	T	80840000	80845000	80850000	80855000	rs9747334	0.70582
chr17	80815294	80855320	rs9747628	0.4928	0.01197	80841013	T	C	80840000	80845000	80850000	80855000	rs9747628	0.705814
chr17	80815294	80855320	rs55681405	0.4866	0.01289	80841895	G	T	80840000	80845000	80850000	80855000	rs55681405	0.705843
chr17	80815294	80855320	rs11653739	0.6401	1.9e-07	80848594	A	G	80820000	80825000	80850000	80855000	rs11653739	0.631055
chr17	80815294	80855320	rs7221830	0.6413	1.616e-07	80848814	T	G	80820000	80825000	80850000	80855000	rs7221830	0.644757
chr17	80815294	80855320	rs59103510	-0.6607	4.361e-08	80848948	G	T	80820000	80825000	80850000	80855000	rs59103510	0.37265
chr17	80815294	80855320	rs12948880	0.6607	4.361e-08	80851100	T	C	80820000	80825000	80850000	80855000	rs12948880	0.627739
chr17	80815294	80855320	rs6502011	0.5724	2.143e-06	80853177	T	C	80820000	80825000	80850000	80855000	rs6502011	0.62775
chr17	80815294	80855320	rs6502011	0.5724	2.143e-06	80853177	T	C	80840000	80845000	80850000	80855000	rs6502011	0.651913
chr17	80815294	80855320	rs4986130	0.6607	4.361e-08	80853678	T	C	80820000	80825000	80850000	80855000	rs4986130	0.62735
chr17	80815294	80855320	rs4986130	0.6607	4.361e-08	80853678	T	C	80840000	80845000	80850000	80855000	rs4986130	0.651706
chr17	80815294	80855320	rs4986131	0.6564	4.361e-08	80853796	A	G	80820000	80825000	80850000	80855000	rs4986131	0.62755
chr17	80815294	80855320	rs4986131	0.6564	4.361e-08	80853796	A	G	80840000	80845000	80850000	80855000	rs4986131	0.651809
chr17	80815294	80855320	rs77910906	0.4928	0.01197	80855096	A	T	80840000	80845000	80850000	80855000	rs77910906	0.69666
chr17	80815294	80855320	rs939262	-0.677	4.361e-08	80855532	C	G	80820000	80825000	80850000	80855000	rs939262	0.37265
chr17	80815294	80855320	rs939262	-0.677	4.361e-08	80855532	C	G	80840000	80845000	80850000	80855000	rs939262	0.348294
chr17	80815294	80855320	rs77561906	0.4928	0.01197	80856555	T	C	80840000	80845000	80850000	80855000	rs77561906	0.69666
chr17	80815294	80855320	rs56062101	0.4928	0.01197	80858308	C	T	80840000	80845000	80850000	80855000	rs56062101	0.69666
chr17	80815294	80855320	rs9891862	-0.6607	4.361e-08	80858669	G	A	80820000	80825000	80850000	80855000	rs9891862	0.37265
chr17	80815294	80855320	rs9891862	-0.6607	4.361e-08	80858669	G	A	80840000	80845000	80850000	80855000	rs9891862	0.348294
chr17	80815294	80855320	rs4986134	-0.6607	4.361e-08	80859154	G	A	80820000	80825000	80850000	80855000	rs4986134	0.3726
chr17	80815294	80855320	rs4986134	-0.6607	4.361e-08	80859154	G	A	80840000	80845000	80850000	80855000	rs4986134	0.348268
chr17	17636902	17683174	rs117908897	-0.6983	1.519e-09	17585146	T	C	17585000	17590000	17640000	17645000	rs117908897	0.32499
chr17	17636902	17683174	rs386593412	-0.7045	1.474e-09	17587521	T	G	17585000	17590000	17640000	17645000	rs4496218	0.324929
chr17	17636902	17683174	rs9897596	-0.7825	3.07e-10	17593453	T	C	17585000	17590000	17640000	17645000	rs9897596	0.343917
chr17	17636902	17683174	rs8075153	-0.7803	4.932e-10	17622666	C	T	17625000	17630000	17640000	17645000	rs8075153	0.254996
chr17	17636902	17683174	rs9897309	-0.7959	7.886e-11	17623988	G	A	17625000	17630000	17640000	17645000	rs9897309	0.284742
chr17	17636902	17683174	rs4925104	-0.7959	7.886e-11	17625185	G	T	17625000	17630000	17640000	17645000	rs4925104	0.284742
chr17	17636902	17683174	rs4925105	-0.7959	7.886e-11	17629285	T	C	17625000	17630000	17640000	17645000	rs4925105	0.284647
chr17	17636902	17683174	rs12942059	-0.7933	3.888e-10	17644364	G	A	17625000	17630000	17640000	17645000	rs12942059	0.29378
chr17	17636902	17683174	rs11655029	-0.884	4.032e-11	17649172	T	C	17625000	17630000	17640000	17645000	rs11655029	0.325265
chr17	17636902	17683174	rs4925108	-0.7647	2.653e-09	17649423	C	T	17625000	17630000	17640000	17645000	rs4925108	0.328746
chr17	35444644	35452261	rs1266180	1.047	3.641e-24	35447268	T	C	34900000	34905000	35445000	35450000	rs1266180	0.670324
chr17	35444644	35452261	rs1266182	0.9734	2.304e-20	35451367	T	A	34900000	34905000	35445000	35450000	rs1266182	0.670099
chr17	3778447	3871370	rs7214561	-0.4641	0.009481	3805848	T	C	3770000	3775000	3810000	3815000	rs7214561	0.382363
chr17	3778447	3871370	rs2074990	-0.4935	0.008361	3806794	C	G	3770000	3775000	3810000	3815000	rs2074990	0.372542
chr17	3778447	3871370	rs2074989	-0.4899	0.004998	3808032	A	G	3770000	3775000	3810000	3815000	rs2074989	0.384333
chr17	3778447	3871370	rs12449598	-0.5092	0.004998	3808497	A	G	3770000	3775000	3810000	3815000	rs12449598	0.381155
chr17	3778447	3871370	rs12449599	-0.5092	0.004998	3808498	A	C	3770000	3775000	3810000	3815000	rs68085968	0.381155
chr17	3778447	3871370	rs2074988	-0.5075	0.004612	3808713	T	C	3770000	3775000	3810000	3815000	rs2074988	0.381886
chr17	3778447	3871370	rs11078473	-0.5254	0.004612	3810251	C	T	3770000	3775000	3810000	3815000	rs11078473	0.378223
chr17	3778447	3871370	rs3826484	-0.5254	0.004612	3811533	C	T	3770000	3775000	3810000	3815000	rs3826484	0.378137
chr17	3778447	3871370	rs12451483	-0.5254	0.004612	3813667	G	A	3770000	3775000	3810000	3815000	rs12451483	0.377188
chr17	3778447	3871370	rs12603104	-0.5443	0.004612	3815464	G	A	3770000	3775000	3810000	3815000	rs12603104	0.377702
chr17	3778447	3871370	rs56176070	-0.5736	0.003527	3816140	G	A	3770000	3775000	3810000	3815000	rs56176070	0.37877
chr17	3778447	3871370	rs938627	-0.4688	0.004998	3818296	A	G	3770000	3775000	3810000	3815000	rs938627	0.378308
chr17	3778447	3871370	rs938628	-0.4688	0.004998	3818443	G	A	3770000	3775000	3810000	3815000	rs938628	0.378358
chr17	3778447	3871370	rs10852862	-0.4688	0.004998	3818620	T	C	3770000	3775000	3810000	3815000	rs10852862	0.378408
chr17	3778447	3871370	rs2875751	-0.4688	0.004998	3818788	G	A	3770000	3775000	3810000	3815000	rs2875751	0.378475
chr17	3778447	3871370	rs2325788	-0.4688	0.004998	3818830	A	G	3770000	3775000	3810000	3815000	rs2325788	0.378475
chr17	38058230	38062934	rs11651596	-0.6271	2.816e-06	38056116	T	C	38020000	38025000	38060000	38065000	rs11651596	0.383339
chr17	38058230	38062934	rs12949100	-0.63	2.816e-06	38057189	G	A	38020000	38025000	38060000	38065000	rs12949100	0.364709
chr17	38058230	38062934	rs8069176	-0.63	2.816e-06	38057197	G	A	38020000	38025000	38060000	38065000	rs8069176	0.383339
chr17	38058230	38062934	rs2305479	-0.6126	2.816e-06	38062217	C	T	38020000	38025000	38060000	38065000	rs2305479	0.378784
chr17	38058230	38062934	rs11078926	-0.6271	2.816e-06	38062976	G	A	38020000	38025000	38060000	38065000	rs11078926	0.364709
chr17	38058230	38062934	rs883770	-0.6126	2.816e-06	38063381	C	T	38020000	38025000	38060000	38065000	rs883770	0.378573
chr17	38058230	38062934	rs62067034	-0.6126	2.816e-06	38063738	C	T	38020000	38025000	38060000	38065000	rs62067034	0.378678
chr17	38058230	38062934	rs11078927	-0.6271	2.816e-06	38064405	C	T	38020000	38025000	38060000	38065000	rs11078927	0.364709
chr17	38058230	38062934	rs11078928	-0.6271	2.816e-06	38064469	T	C	38020000	38025000	38060000	38065000	rs11078928	0.359351
chr17	38058230	38062934	rs12939832	-0.6032	6.134e-06	38064876	G	A	38020000	38025000	38060000	38065000	rs12939832	0.364721
chr17	38058230	38062934	rs2290400	-0.5942	4.433e-06	38066240	T	C	38020000	38025000	38060000	38065000	rs2290400	0.378723
chr17	38058230	38062934	rs1008723	-0.5942	4.433e-06	38066267	G	T	38020000	38025000	38060000	38065000	rs1008723	0.378723
chr17	38058230	38062934	rs56380902	-0.5834	7.421e-06	38066372	T	C	38020000	38025000	38060000	38065000	rs56380902	0.378723
chr17	38058230	38062934	rs4795400	-0.6029	6.197e-06	38067020	C	T	38020000	38025000	38060000	38065000	rs4795400	0.364723
chr17	38058230	38062934	rs869402	0.5802	1.445e-05	38068043	T	C	38020000	38025000	38060000	38065000	rs869402	0.621277
chr17	38058230	38062934	rs921650	0.5802	1.445e-05	38069076	G	A	38020000	38025000	38060000	38065000	rs921650	0.621277
chr17	38058230	38062934	rs921649	0.5802	1.445e-05	38069274	C	T	38020000	38025000	38060000	38065000	rs921649	0.621277
chr17	38058230	38062934	rs6503524	0.5802	1.445e-05	38069809	C	T	38020000	38025000	38060000	38065000	rs6503524	0.621277
chr17	38058230	38062934	rs7216389	0.5802	1.445e-05	38069949	C	T	38020000	38025000	38060000	38065000	rs7216389	0.621277
chr17	40417080	40449856	rs55883500	0.5089	0.01071	40395267	T	G	40400000	40405000	40420000	40425000	rs55883500	0.562775
chr17	40417080	40449856	rs55883500	0.5089	0.01071	40395267	T	G	40390000	40395000	40425000	40430000	rs55883500	0.587831
chr17	40417080	40449856	rs55883500	0.5089	0.01071	40395267	T	G	40400000	40405000	40435000	40440000	rs55883500	0.554688
chr17	40417080	40449856	rs60137456	0.4905	0.01071	40396155	A	G	40400000	40405000	40420000	40425000	rs60137456	0.562775
chr17	40417080	40449856	rs60137456	0.4905	0.01071	40396155	A	G	40390000	40395000	40425000	40430000	rs60137456	0.587831
chr17	40417080	40449856	rs60137456	0.4905	0.01071	40396155	A	G	40400000	40405000	40435000	40440000	rs60137456	0.554688
chr17	40417080	40449856	rs72820892	0.4905	0.01071	40396550	G	A	40400000	40405000	40420000	40425000	rs72820892	0.562775
chr17	40417080	40449856	rs72820892	0.4905	0.01071	40396550	G	A	40390000	40395000	40425000	40430000	rs72820892	0.587831
chr17	40417080	40449856	rs72820892	0.4905	0.01071	40396550	G	A	40400000	40405000	40435000	40440000	rs72820892	0.554688
chr17	40417080	40449856	rs28606005	0.4905	0.01071	40397776	G	A	40400000	40405000	40420000	40425000	rs28606005	0.562775
chr17	40417080	40449856	rs28606005	0.4905	0.01071	40397776	G	A	40390000	40395000	40425000	40430000	rs28606005	0.587831
chr17	40417080	40449856	rs28606005	0.4905	0.01071	40397776	G	A	40400000	40405000	40435000	40440000	rs28606005	0.554688
chr17	40417080	40449856	rs8082188	0.4905	0.01071	40398825	C	T	40400000	40405000	40420000	40425000	rs8082188	0.562775
chr17	40417080	40449856	rs8082188	0.4905	0.01071	40398825	C	T	40390000	40395000	40425000	40430000	rs8082188	0.587831
chr17	40417080	40449856	rs8082188	0.4905	0.01071	40398825	C	T	40400000	40405000	40435000	40440000	rs8082188	0.554688
chr17	40417080	40449856	rs8082391	0.4905	0.01071	40398973	C	A	40400000	40405000	40420000	40425000	rs8082391	0.562775
chr17	40417080	40449856	rs8082391	0.4905	0.01071	40398973	C	A	40390000	40395000	40425000	40430000	rs8082391	0.587831
chr17	40417080	40449856	rs8082391	0.4905	0.01071	40398973	C	A	40400000	40405000	40435000	40440000	rs8082391	0.554688
chr17	40417080	40449856	rs28552790	0.4905	0.01071	40399948	T	C	40400000	40405000	40420000	40425000	rs28552790	0.562775
chr17	40417080	40449856	rs28552790	0.4905	0.01071	40399948	T	C	40390000	40395000	40425000	40430000	rs28552790	0.587831
chr17	40417080	40449856	rs28552790	0.4905	0.01071	40399948	T	C	40400000	40405000	40435000	40440000	rs28552790	0.554688
chr17	40417080	40449856	rs16967609	0.4905	0.01071	40400412	C	T	40400000	40405000	40420000	40425000	rs16967609	0.562753
chr17	40417080	40449856	rs16967609	0.4905	0.01071	40400412	C	T	40400000	40405000	40435000	40440000	rs16967609	0.554631
chr17	40417080	40449856	rs16967611	0.4905	0.01071	40401567	A	G	40400000	40405000	40420000	40425000	rs16967611	0.562705
chr17	40417080	40449856	rs16967611	0.4905	0.01071	40401567	A	G	40400000	40405000	40435000	40440000	rs16967611	0.554427
chr17	40417080	40449856	rs12600584	0.4905	0.01071	40408057	C	G	40400000	40405000	40435000	40440000	rs12600584	0.554711
chr17	40417080	40449856	rs9893794	0.4905	0.01071	40408397	C	A	40400000	40405000	40435000	40440000	rs9893794	0.554699
chr17	40417080	40449856	rs62076928	0.5157	0.01071	40408741	G	A	40400000	40405000	40435000	40440000	rs62076928	0.559327
chr17	40417080	40449856	rs6503692	0.4905	0.01071	40421513	G	A	40380000	40385000	40425000	40430000	rs6503692	0.588479
chr17	40417080	40449856	rs6503692	0.4905	0.01071	40421513	G	A	40390000	40395000	40425000	40430000	rs6503692	0.576424
chr17	40417080	40449856	rs16967620	0.4905	0.01071	40422341	G	T	40380000	40385000	40425000	40430000	rs16967620	0.588479
chr17	40417080	40449856	rs16967620	0.4905	0.01071	40422341	G	T	40390000	40395000	40425000	40430000	rs16967620	0.576424
chr17	40417080	40449856	rs8064638	0.4905	0.01071	40424255	G	A	40380000	40385000	40425000	40430000	rs8064638	0.588508
chr17	40417080	40449856	rs8064638	0.4905	0.01071	40424255	G	A	40390000	40395000	40425000	40430000	rs8064638	0.576423
chr17	40417080	40449856	rs7218653	0.4905	0.01071	40425320	A	G	40380000	40385000	40425000	40430000	rs7218653	0.588471
chr17	40417080	40449856	rs7218653	0.4905	0.01071	40425320	A	G	40390000	40395000	40425000	40430000	rs7218653	0.576384
chr17	40417080	40449856	rs7223228	0.4905	0.01071	40425494	T	C	40380000	40385000	40425000	40430000	rs7223228	0.588508
chr17	40417080	40449856	rs7223228	0.4905	0.01071	40425494	T	C	40390000	40395000	40425000	40430000	rs7223228	0.576423
chr17	40417080	40449856	rs9907247	0.5157	0.01071	40425876	G	A	40380000	40385000	40425000	40430000	rs9907247	0.591095
chr17	40417080	40449856	rs9907247	0.5157	0.01071	40425876	G	A	40390000	40395000	40425000	40430000	rs9907247	0.573979
chr17	40417080	40449856	rs7219855	0.4905	0.01071	40426067	A	T	40380000	40385000	40425000	40430000	rs7219855	0.588508
chr17	40417080	40449856	rs7219855	0.4905	0.01071	40426067	A	T	40390000	40395000	40425000	40430000	rs7219855	0.576423
chr17	40417080	40449856	rs7209222	0.4905	0.01071	40426489	T	C	40380000	40385000	40425000	40430000	rs7209222	0.588749
chr17	40417080	40449856	rs7209222	0.4905	0.01071	40426489	T	C	40390000	40395000	40425000	40430000	rs7209222	0.576379
chr17	40417080	40449856	rs8080122	0.4905	0.01071	40427147	G	A	40380000	40385000	40425000	40430000	rs8080122	0.588583
chr17	40417080	40449856	rs8080122	0.4905	0.01071	40427147	G	A	40390000	40395000	40425000	40430000	rs8080122	0.576412
chr17	40417080	40449856	rs4029774	0.5059	0.01071	40428961	A	G	40380000	40385000	40425000	40430000	rs4029774	0.58616
chr17	40417080	40449856	rs4029774	0.5059	0.01071	40428961	A	G	40390000	40395000	40425000	40430000	rs4029774	0.576269
chr17	40417080	40449856	rs8079317	0.4905	0.01071	40431534	A	G	40380000	40385000	40425000	40430000	rs8079317	0.588622
chr17	40417080	40449856	rs8079317	0.4905	0.01071	40431534	A	G	40390000	40395000	40425000	40430000	rs8079317	0.576419
chr17	40417080	40449856	rs56938023	0.5157	0.01071	40434859	A	G	40380000	40385000	40425000	40430000	rs56938023	0.591124
chr17	40417080	40449856	rs56938023	0.5157	0.01071	40434859	A	G	40390000	40395000	40425000	40430000	rs56938023	0.573976
chr17	40417080	40449856	rs16967637	0.5157	0.01071	40446422	C	A	40370000	40375000	40440000	40445000	rs16967637	0.591374
chr17	40417080	40449856	rs7217728	0.4905	0.01071	40447401	T	C	40370000	40375000	40440000	40445000	rs7217728	0.597538
chr17	40417080	40449856	rs2293158	0.5157	0.01071	40447558	T	C	40370000	40375000	40440000	40445000	rs2293158	0.591381
chr17	40417080	40449856	rs9909244	0.5157	0.01071	40448812	C	T	40370000	40375000	40440000	40445000	rs9909244	0.591366
chr17	40417080	40449856	rs9907571	0.5157	0.01071	40448844	G	A	40370000	40375000	40440000	40445000	rs9907571	0.591368
chr17	40417080	40449856	rs9889323	0.4905	0.01071	40449246	T	C	40370000	40375000	40440000	40445000	rs9889323	0.597545
chr17	40699688	40701590	rs8073150	-0.364	0.03897	40692520	C	G	40540000	40545000	40695000	40700000	rs8073150	0.317373
chr17	40699688	40701590	rs12453490	-0.3652	0.03213	40698542	A	G	40540000	40545000	40695000	40700000	rs12453490	0.317376
chr17	40699688	40701590	rs62075854	-0.3652	0.03213	40703535	C	T	40540000	40545000	40695000	40700000	rs62075854	0.317388
chr17	40699688	40701590	rs2676531	0.5533	0.0002423	40704185	C	T	40540000	40545000	40695000	40700000	rs2676531	0.667526
chr17	40699688	40701590	rs2830	0.5533	0.0002423	40704563	G	A	40540000	40545000	40695000	40700000	rs2830	0.667526
chr17	41443449	41451311	rs1133320	-0.5326	1.858e-05	41375597	A	G	41380000	41385000	41445000	41450000	rs1133320	0.41816
chr17	41443449	41451311	rs3744244	-0.55	1.674e-05	41376104	C	T	41380000	41385000	41445000	41450000	rs3744244	0.41816
chr17	41443449	41451311	rs35960318	-0.55	1.674e-05	41377185	C	T	41380000	41385000	41445000	41450000	rs35960318	0.41816
chr17	41443449	41451311	rs34094168	-0.55	1.674e-05	41379112	A	G	41380000	41385000	41445000	41450000	rs34094168	0.418151
chr17	41443449	41451311	rs78845268	-0.55	1.674e-05	41383772	G	A	41380000	41385000	41445000	41450000	rs78845268	0.418305
chr17	41443449	41451311	rs35265669	-0.55	1.674e-05	41384405	C	T	41380000	41385000	41445000	41450000	rs35265669	0.41816
chr17	41443449	41451311	rs35253360	-0.5553	1.817e-05	41385976	C	T	41380000	41385000	41445000	41450000	rs35253360	0.41816
chr17	41443449	41451311	rs34093730	-0.55	1.674e-05	41387033	A	G	41380000	41385000	41445000	41450000	rs34093730	0.41816
chr17	41443449	41451311	rs4793224	-0.55	1.674e-05	41388568	C	G	41380000	41385000	41445000	41450000	rs4793224	0.41816
chr17	41443449	41451311	rs35332877	-0.55	1.674e-05	41389393	G	T	41380000	41385000	41445000	41450000	rs35332877	0.41816
chr17	41443449	41451311	rs9897425	-0.547	1.674e-05	41430179	C	G	41435000	41440000	41445000	41450000	rs9897425	0.40988
chr17	41443449	41451311	rs4534897	-0.55	1.674e-05	41431808	A	G	41435000	41440000	41445000	41450000	rs4534897	0.40997
chr17	41443449	41451311	rs1842145	-0.55	1.674e-05	41434990	G	T	41435000	41440000	41445000	41450000	rs1842145	0.4097
chr17	41443449	41451311	rs1842147	-0.55	1.674e-05	41435192	C	T	41435000	41440000	41445000	41450000	rs1842147	0.409916
chr17	41443449	41451311	rs4793233	-0.55	1.674e-05	41435437	G	C	41435000	41440000	41445000	41450000	rs4793233	0.409743
chr17	41443449	41451311	rs60309406	-0.55	1.674e-05	41435665	C	T	41435000	41440000	41445000	41450000	rs60309406	0.409903
chr17	41443449	41451311	rs4793234	-0.55	1.674e-05	41436183	A	G	41435000	41440000	41445000	41450000	rs4793234	0.409952
chr17	41443449	41451311	rs9891977	-0.5429	1.858e-05	41437398	A	G	41435000	41440000	41445000	41450000	rs9891977	0.406429
chr17	44282224	44299004	rs383241	0.8604	9.022e-13	43705356	G	A	43705000	43710000	44295000	44300000	rs383241	0.716865
chr17	44282224	44299004	rs365825	0.8472	1.969e-12	43705601	A	G	43705000	43710000	44295000	44300000	rs365825	0.716739
chr17	44282224	44299004	rs393838	0.8472	1.969e-12	43705756	G	C	43705000	43710000	44295000	44300000	rs393838	0.716885
chr17	44282224	44299004	rs444071	0.8669	9.022e-13	43707951	C	T	43705000	43710000	44295000	44300000	rs444071	0.716885
chr17	44282224	44299004	rs396593	0.8669	9.022e-13	43707955	C	A	43705000	43710000	44295000	44300000	rs396593	0.716885
chr17	44282224	44299004	rs16940633	0.8609	9.022e-13	43710371	G	A	43705000	43710000	44295000	44300000	rs16940633	0.716885
chr17	44282224	44299004	rs17686610	0.8609	9.022e-13	43710384	A	C	43705000	43710000	44295000	44300000	rs17686610	0.716885
chr17	44282224	44299004	rs2942170	0.8604	9.022e-13	43711312	C	T	43705000	43710000	44295000	44300000	rs2942170	0.716885
chr17	44282224	44299004	rs2942169	0.8604	9.022e-13	43711539	G	C	43705000	43710000	44295000	44300000	rs2942169	0.716885
chr17	44282224	44299004	rs241041	0.8604	9.022e-13	43713925	A	G	43705000	43710000	44295000	44300000	rs241041	0.716885
chr17	44282224	44299004	rs2942168	0.8604	9.022e-13	43714850	G	A	43705000	43710000	44295000	44300000	rs2942168	0.716885
chr17	44325280	44328840	rs413519	1.23	3.203e-30	43685826	A	G	43680000	43685000	44325000	44330000	rs413519	0.697451
chr17	44325280	44328840	rs378392	1.197	4.929e-31	43687542	C	G	43680000	43685000	44325000	44330000	rs378392	0.697451
chr17	44325280	44328840	rs62066086	1.229	1.074e-31	43688387	A	G	43680000	43685000	44325000	44330000	rs62066086	0.697451
chr17	44353491	44356199	rs2696532	1.141	1.386e-25	44355602	A	G	44340000	44345000	44350000	44355000	rs2696532	0.628662
chr17	46615549	46638404	rs1042815	0.8197	1.074e-11	46620288	G	A	46605000	46610000	46620000	46625000	rs1042815	0.6716
chr17	48579812	48587317	rs6504661	-0.9331	9.886e-13	48580126	T	A	48550000	48555000	48585000	48590000	rs6504661	0.336379
chr17	48579812	48587317	rs6504661	-0.9331	9.886e-13	48580126	T	A	48560000	48565000	48585000	48590000	rs6504661	0.359104
chr17	48579812	48587317	rs6504662	-1.232	4.684e-41	48580257	T	C	48555000	48560000	48575000	48580000	rs6504662	0.38287
chr17	48579812	48587317	rs6504662	-1.232	4.684e-41	48580257	T	C	48550000	48555000	48585000	48590000	rs6504662	0.302115
chr17	48579812	48587317	rs6504662	-1.232	4.684e-41	48580257	T	C	48560000	48565000	48585000	48590000	rs6504662	0.368662
chr17	48579812	48587317	rs8070491	-1.232	4.684e-41	48580446	T	C	48555000	48560000	48575000	48580000	rs8070491	0.382401
chr17	48579812	48587317	rs8070491	-1.232	4.684e-41	48580446	T	C	48470000	48475000	48585000	48590000	rs8070491	0.339117
chr17	48579812	48587317	rs8070491	-1.232	4.684e-41	48580446	T	C	48550000	48555000	48585000	48590000	rs8070491	0.304272
chr17	48579812	48587317	rs8070491	-1.232	4.684e-41	48580446	T	C	48560000	48565000	48585000	48590000	rs8070491	0.36923
chr17	48579812	48587317	rs11649849	-1.251	2.79e-43	48582276	G	A	48555000	48560000	48575000	48580000	rs11649849	0.382435
chr17	48579812	48587317	rs11649849	-1.251	2.79e-43	48582276	G	A	48470000	48475000	48585000	48590000	rs11649849	0.339122
chr17	48579812	48587317	rs11649849	-1.251	2.79e-43	48582276	G	A	48550000	48555000	48585000	48590000	rs11649849	0.305072
chr17	48579812	48587317	rs11649849	-1.251	2.79e-43	48582276	G	A	48560000	48565000	48585000	48590000	rs11649849	0.369384
chr17	48579812	48587317	rs8082389	-1.251	2.79e-43	48583652	A	G	48555000	48560000	48575000	48580000	rs8082389	0.382435
chr17	48579812	48587317	rs8082389	-1.251	2.79e-43	48583652	A	G	48470000	48475000	48585000	48590000	rs8082389	0.339122
chr17	48579812	48587317	rs8082389	-1.251	2.79e-43	48583652	A	G	48550000	48555000	48585000	48590000	rs8082389	0.305072
chr17	48579812	48587317	rs8082389	-1.251	2.79e-43	48583652	A	G	48560000	48565000	48585000	48590000	rs8082389	0.369384
chr17	48579812	48587317	rs8082389	-1.251	2.79e-43	48583652	A	G	48565000	48570000	48585000	48590000	rs8082389	0.349628
chr17	48579812	48587317	rs8066198	-1.251	2.79e-43	48583879	G	A	48555000	48560000	48575000	48580000	rs8066198	0.382435
chr17	48579812	48587317	rs8066198	-1.251	2.79e-43	48583879	G	A	48470000	48475000	48585000	48590000	rs8066198	0.339122
chr17	48579812	48587317	rs8066198	-1.251	2.79e-43	48583879	G	A	48550000	48555000	48585000	48590000	rs8066198	0.305072
chr17	48579812	48587317	rs8066198	-1.251	2.79e-43	48583879	G	A	48560000	48565000	48585000	48590000	rs8066198	0.369384
chr17	48579812	48587317	rs8066198	-1.251	2.79e-43	48583879	G	A	48565000	48570000	48585000	48590000	rs8066198	0.349628
chr17	48579812	48587317	rs73351675	-1.251	2.79e-43	48585554	T	C	48470000	48475000	48585000	48590000	rs73351675	0.339142
chr17	48579812	48587317	rs73351675	-1.251	2.79e-43	48585554	T	C	48550000	48555000	48585000	48590000	rs73351675	0.301532
chr17	48579812	48587317	rs73351675	-1.251	2.79e-43	48585554	T	C	48560000	48565000	48585000	48590000	rs73351675	0.369329
chr17	48579812	48587317	rs73351675	-1.251	2.79e-43	48585554	T	C	48565000	48570000	48585000	48590000	rs73351675	0.34948
chr17	48579812	48587317	rs11869714	-0.9078	7.524e-13	48587307	A	G	48550000	48555000	48585000	48590000	rs11869714	0.336065
chr17	48579812	48587317	rs11869714	-0.9078	7.524e-13	48587307	A	G	48560000	48565000	48585000	48590000	rs11869714	0.358736
chr17	48579812	48587317	rs11869714	-0.9078	7.524e-13	48587307	A	G	48565000	48570000	48585000	48590000	rs11869714	0.344285
chr17	48579812	48587317	rs2412320	-1.087	6.754e-26	48590177	C	G	48550000	48555000	48585000	48590000	rs2412320	0.301946
chr17	48579812	48587317	rs2412320	-1.087	6.754e-26	48590177	C	G	48560000	48565000	48585000	48590000	rs2412320	0.37895
chr17	48579812	48587317	rs2412320	-1.087	6.754e-26	48590177	C	G	48565000	48570000	48585000	48590000	rs2412320	0.356559
chr17	48579812	48587317	rs6504663	-0.8933	2.398e-12	48591209	A	G	48550000	48555000	48585000	48590000	rs6504663	0.338041
chr17	48579812	48587317	rs6504663	-0.8933	2.398e-12	48591209	A	G	48560000	48565000	48585000	48590000	rs6504663	0.359611
chr17	48579812	48587317	rs6504663	-0.8933	2.398e-12	48591209	A	G	48565000	48570000	48585000	48590000	rs6504663	0.343826
chr17	71187216	71214858	rs12449346	0.9618	6.46e-21	71181523	C	T	71150000	71155000	71185000	71190000	rs12449346	0.650728
chr17	71187216	71214858	rs12051607	0.9618	6.46e-21	71182555	C	G	71150000	71155000	71185000	71190000	rs12051607	0.640089
chr17	71187216	71214858	rs12051599	0.9618	6.46e-21	71182649	G	A	71150000	71155000	71185000	71190000	rs12051599	0.650705
chr17	71187216	71214858	rs7221533	0.9618	6.46e-21	71183992	A	T	71150000	71155000	71185000	71190000	rs7221533	0.650705
chr17	71187216	71214858	rs1551035	0.9618	6.46e-21	71186048	T	C	71150000	71155000	71185000	71190000	rs1551035	0.677838
chr17	71187216	71214858	rs7213515	0.9618	6.46e-21	71186638	C	G	71150000	71155000	71185000	71190000	rs7213515	0.677413
chr17	71187216	71214858	rs1972989	0.9618	6.46e-21	71187273	A	G	71150000	71155000	71185000	71190000	rs1972989	0.677468
chr17	71187216	71214858	rs7218979	0.9618	6.46e-21	71187630	C	T	71150000	71155000	71185000	71190000	rs7218979	0.677476
chr17	71187216	71214858	rs35101571	0.9638	2.446e-21	71190063	C	T	71150000	71155000	71185000	71190000	rs35101571	0.661569
chr17	71187216	71214858	rs1052705	0.9638	2.446e-21	71192468	C	T	71150000	71155000	71185000	71190000	rs1052705	0.672956
chr17	71187216	71214858	rs1052706	0.9552	3.414e-21	71192663	G	A	71150000	71155000	71185000	71190000	rs1052706	0.662949
chr17	71187216	71214858	rs1010442	0.9638	2.446e-21	71192955	C	T	71150000	71155000	71185000	71190000	rs1010442	0.672956
chr17	71187216	71214858	rs7221701	0.9638	2.446e-21	71193594	G	A	71150000	71155000	71185000	71190000	rs7221701	0.672956
chr17	79909275	79912157	rs35629763	-0.6613	9.375e-08	79906032	T	C	79885000	79890000	79905000	79910000	rs35629763	0.370424
chr17	79909275	79912157	rs35865358	-0.6613	9.375e-08	79906662	G	A	79885000	79890000	79905000	79910000	rs35865358	0.370499
chr17	79909275	79912157	rs35568625	-0.6768	3.131e-08	79906748	T	C	79885000	79890000	79905000	79910000	rs35568625	0.371687
chr17	79909275	79912157	rs35406919	-0.6768	3.131e-08	79908566	G	A	79885000	79890000	79905000	79910000	rs35406919	0.370695
chr17	79909275	79912157	rs34116321	-0.6613	9.375e-08	79911400	C	T	79885000	79890000	79905000	79910000	rs34116321	0.370894
chr17	79909275	79912157	rs4796851	-0.6768	3.131e-08	79912103	C	T	79885000	79890000	79905000	79910000	rs4796851	0.370863
chr17	79909275	79912157	rs34381102	-0.6768	3.131e-08	79914257	G	A	79885000	79890000	79905000	79910000	rs34381102	0.371111
chr17	79909275	79912157	rs35872546	-0.6768	3.131e-08	79914661	T	C	79885000	79890000	79905000	79910000	rs35872546	0.37108
chr18	12985878	12995160	rs12605081	-0.4076	0.03051	12999964	A	G	12975000	12980000	12990000	12995000	rs12605081	0.350135
chr19	12394007	12407000	rs2438520	0.7424	2.086e-09	12400264	G	A	12405000	12410000	12720000	12725000	rs2438520	0.408625
chr19	12394007	12407000	rs2458999	0.7424	2.086e-09	12402112	C	T	12405000	12410000	12720000	12725000	rs2458999	0.408912
chr19	12394007	12407000	rs438963	0.7424	2.086e-09	12404576	A	C	12405000	12410000	12720000	12725000	rs438963	0.408625
chr19	12394007	12407000	rs383725	0.7424	2.086e-09	12405026	A	G	12405000	12410000	12720000	12725000	rs383725	0.409
chr19	12394007	12407000	rs386901	0.7424	2.086e-09	12405552	T	C	12405000	12410000	12720000	12725000	rs386901	0.408834
chr19	12394007	12407000	rs430267	0.7424	2.086e-09	12407009	C	G	12405000	12410000	12720000	12725000	rs430267	0.408633
chr19	12394007	12407000	rs403386	0.7424	2.086e-09	12408459	T	C	12405000	12410000	12720000	12725000	rs403386	0.408594
chr19	17593655	17606078	rs1808532	1.258	1.596e-05	17590597	G	C	17595000	17600000	17620000	17625000	rs1808532	0.594368
chr19	17593655	17606078	rs6512197	1.258	1.596e-05	17592303	T	A	17595000	17600000	17620000	17625000	rs6512197	0.596791
chr19	17593655	17606078	rs11673532	1.258	1.596e-05	17593056	A	G	17595000	17600000	17620000	17625000	rs11673532	0.596881
chr19	17593655	17606078	rs9797546	1.258	1.596e-05	17593917	G	A	17595000	17600000	17620000	17625000	rs9797546	0.596755
chr19	17593655	17606078	rs11670276	1.258	1.596e-05	17594066	G	A	17595000	17600000	17620000	17625000	rs11670276	0.59673
chr19	17593655	17606078	rs4808083	1.258	1.596e-05	17595340	A	G	17595000	17600000	17620000	17625000	rs4808083	0.596887
chr19	17593655	17606078	rs4808652	1.258	1.596e-05	17595700	A	G	17595000	17600000	17620000	17625000	rs4808652	0.596852
chr19	17593655	17606078	rs10418156	1.581	7.099e-18	17600057	T	C	17595000	17600000	17620000	17625000	rs10418156	0.604879
chr19	17593655	17606078	rs7251644	1.581	7.099e-18	17600140	C	G	17595000	17600000	17620000	17625000	rs7251644	0.605035
chr19	17593655	17606078	rs7255307	1.581	7.099e-18	17600244	A	G	17595000	17600000	17620000	17625000	rs7255307	0.604879
chr19	17593655	17606078	rs7254296	1.581	7.099e-18	17600547	G	A	17595000	17600000	17620000	17625000	rs7254296	0.604931
chr19	17593655	17606078	rs7254408	1.581	7.099e-18	17600601	G	A	17595000	17600000	17620000	17625000	rs7254408	0.604879
chr19	17593655	17606078	rs7256027	1.581	7.099e-18	17601120	C	T	17595000	17600000	17620000	17625000	rs7256027	0.604949
chr19	17593655	17606078	rs11880680	1.581	7.099e-18	17601462	A	G	17595000	17600000	17620000	17625000	rs11880680	0.604949
chr19	17593655	17606078	rs4302158	1.581	7.099e-18	17602480	A	G	17595000	17600000	17620000	17625000	rs4302158	0.604983
chr19	17593655	17606078	rs4808655	1.581	7.099e-18	17602808	A	C	17595000	17600000	17620000	17625000	rs4808655	0.604949
chr19	17593655	17606078	rs4808656	1.581	7.099e-18	17604731	G	A	17595000	17600000	17620000	17625000	rs4808656	0.604983
chr19	21686740	21693691	rs12327638	-0.536	0.000222	21753035	C	G	21685000	21690000	21750000	21755000	rs12327638	0.256671
chr19	21686740	21693691	rs67876192	-0.5659	8.8e-05	21753089	A	C	21685000	21690000	21750000	21755000	rs67876192	0.264431
chr19	21686740	21693691	rs6511268	-0.5498	0.0001894	21754767	T	C	21685000	21690000	21750000	21755000	rs6511268	0.261269
chr19	21745233	21754596	rs4809140	-1.112	3.014e-29	21765434	C	A	21750000	21755000	21765000	21770000	rs4809140	0.325585
chr19	21745233	21754596	rs55778393	-1.112	3.014e-29	21770143	C	A	21750000	21755000	21765000	21770000	rs55778393	0.328336
chr19	21745233	21754596	rs35998933	-1.091	2.023e-28	21772288	C	T	21750000	21755000	21765000	21770000	rs35998933	0.327585
chr19	37287228	37289415	rs531870	0.4863	0.001211	37344502	A	G	37285000	37290000	37335000	37340000	rs531870	0.618797
chr19	39910291	39929549	rs31727	0.7392	1.806e-10	39915637	G	A	39920000	39925000	39935000	39940000	rs31727	0.397964
chr19	39910291	39929549	rs31728	0.7535	1.32e-10	39915758	C	G	39920000	39925000	39935000	39940000	rs31728	0.405789
chr19	39910291	39929549	rs251860	0.7355	1.647e-10	39917761	G	A	39920000	39925000	39935000	39940000	rs251860	0.397764
chr19	39910291	39929549	rs251859	0.7355	1.647e-10	39918729	A	G	39920000	39925000	39935000	39940000	rs251859	0.397964
chr19	39910291	39929549	rs251858	0.7355	1.647e-10	39918825	G	A	39920000	39925000	39935000	39940000	rs251858	0.397964
chr19	39910291	39929549	rs251857	0.7355	1.647e-10	39919538	T	C	39920000	39925000	39935000	39940000	rs251857	0.397964
chr19	39910291	39929549	rs251856	0.7355	1.647e-10	39920696	A	G	39920000	39925000	39935000	39940000	rs251856	0.397818
chr19	39910291	39929549	rs251855	0.7355	1.647e-10	39921479	G	C	39920000	39925000	39935000	39940000	rs251855	0.408213
chr19	39910291	39929549	rs686956	0.7346	1.859e-10	39922188	C	T	39920000	39925000	39935000	39940000	rs686956	0.407823
chr19	39910291	39929549	rs566130	0.7346	1.859e-10	39924129	T	C	39920000	39925000	39935000	39940000	rs566130	0.408254
chr19	21745233	21754596	rs12327638	-1.063	2.616e-26	21753035	C	G	21685000	21690000	21750000	21755000	rs12327638	0.256671
chr19	21745233	21754596	rs67876192	-1.112	3.014e-29	21753089	A	C	21685000	21690000	21750000	21755000	rs67876192	0.264431
chr19	21745233	21754596	rs6511268	-1.084	8.943e-27	21754767	T	C	21685000	21690000	21750000	21755000	rs6511268	0.261269
chr19	21759053	21771690	rs4809140	-1.171	4.562e-35	21765434	C	A	21750000	21755000	21765000	21770000	rs4809140	0.325585
chr19	21759053	21771690	rs55778393	-1.171	4.562e-35	21770143	C	A	21750000	21755000	21765000	21770000	rs55778393	0.328336
chr19	21759053	21771690	rs35998933	-1.135	1.346e-32	21772288	C	T	21750000	21755000	21765000	21770000	rs35998933	0.327585
chr2	1782855	1790731	rs7577301	-0.9287	1.258e-16	1803057	T	C	1785000	1790000	1800000	1805000	rs7577301	0.321043
chr2	1782855	1790731	rs7560311	-0.7822	1.475e-10	1803605	G	A	1785000	1790000	1800000	1805000	rs7560311	0.302058
chr2	1782855	1790731	rs11127318	-0.7992	1.638e-10	1804461	C	G	1785000	1790000	1800000	1805000	rs11127318	0.302507
chr2	1782855	1790731	rs2288180	-0.9349	1.336e-16	1805748	C	T	1785000	1790000	1800000	1805000	rs2288180	0.320656
chr2	1782855	1790731	rs13006826	-0.8422	1.038e-11	1806879	T	C	1785000	1790000	1800000	1805000	rs13006826	0.320759
chr2	1782855	1790731	rs7577940	-0.9287	1.258e-16	1808494	T	C	1785000	1790000	1800000	1805000	rs7577940	0.320613
chr2	1782855	1790731	rs4853833	-0.6424	3.681e-06	1808948	A	G	1785000	1790000	1800000	1805000	rs4853833	0.306986
chr2	1782855	1790731	rs11685947	-0.8422	1.038e-11	1809393	T	C	1785000	1790000	1800000	1805000	rs11685947	0.320526
chr2	1782855	1790731	rs12467139	-0.8332	2.763e-14	1809822	G	A	1785000	1790000	1800000	1805000	rs12467139	0.300906
chr2	106351288	106434212	rs6719896	0.5611	0.0001313	106428404	C	G	106405000	106410000	106425000	106430000	rs6719896	0.627775
chr2	106351288	106434212	rs12053259	0.5611	0.0001313	106428720	G	A	106405000	106410000	106425000	106430000	rs12053259	0.627775
chr2	106351288	106434212	rs11901644	0.5556	0.0001313	106432113	T	G	106405000	106410000	106425000	106430000	rs11901644	0.627775
chr2	106351288	106434212	rs35812588	0.602	2.933e-05	106432201	C	T	106405000	106410000	106425000	106430000	rs35812588	0.627775
chr2	106351288	106434212	rs11895235	0.602	2.933e-05	106432355	C	G	106405000	106410000	106425000	106430000	rs11895235	0.627775
chr2	106351288	106434212	rs7589342	0.5685	0.0001117	106433478	C	T	106405000	106410000	106425000	106430000	rs7589342	0.627775
chr2	106351288	106434212	rs7562054	0.5685	0.0001117	106433513	G	C	106405000	106410000	106425000	106430000	rs7562054	0.627775
chr2	106351288	106434212	rs7589790	0.6149	2.933e-05	106433909	C	G	106405000	106410000	106425000	106430000	rs7589790	0.627775
chr2	106351288	106434212	rs13024715	0.5685	0.0001117	106433950	A	G	106405000	106410000	106425000	106430000	rs13024715	0.627775
chr2	106351288	106434212	rs7557976	0.5685	0.0001117	106435061	C	A	106360000	106365000	106440000	106445000	rs7557976	0.599225
chr2	106351288	106434212	rs2060036	0.5685	0.0001117	106436101	G	A	106360000	106365000	106440000	106445000	rs2060036	0.599326
chr2	106351288	106434212	rs12997003	0.6149	2.933e-05	106436413	C	T	106360000	106365000	106440000	106445000	rs12997003	0.600078
chr2	106351288	106434212	rs1465641	0.602	2.933e-05	106438936	C	T	106360000	106365000	106440000	106445000	rs1465641	0.600235
chr2	106351288	106434212	rs1465640	0.5556	0.0001313	106439103	C	T	106360000	106365000	106440000	106445000	rs1465640	0.600235
chr2	106351288	106434212	rs1465639	0.602	2.933e-05	106439181	T	C	106360000	106365000	106440000	106445000	rs1465639	0.600235
chr2	106351288	106434212	rs10192144	0.602	2.933e-05	106439854	A	G	106360000	106365000	106440000	106445000	rs10192144	0.600183
chr2	106351288	106434212	rs7590652	0.5556	0.0001313	106440306	A	G	106360000	106365000	106440000	106445000	rs7590652	0.600057
chr2	106351288	106434212	rs6736932	0.5685	0.0001117	106444854	A	G	106360000	106365000	106440000	106445000	rs6736932	0.599724
chr2	106351288	106434212	rs6725519	0.5685	0.0001117	106445209	C	T	106360000	106365000	106440000	106445000	rs6725519	0.600025
chr2	106351288	106434212	rs34554853	0.5525	0.0001313	106448931	G	A	106360000	106365000	106440000	106445000	rs34554853	0.600131
chr2	111603255	111606964	rs1969233	-1.013	2.229e-20	111597700	C	T	111600000	111605000	111615000	111620000	rs1969233	0.394735
chr2	111603255	111606964	rs1533295	1.013	2.229e-20	111597991	A	G	111600000	111605000	111615000	111620000	rs1533295	0.607043
chr2	111603255	111606964	rs999643	-1.017	2.229e-20	111598365	T	C	111600000	111605000	111615000	111620000	rs999643	0.394763
chr2	111603255	111606964	rs999642	-1.017	2.229e-20	111598366	G	A	111600000	111605000	111615000	111620000	rs999642	0.394763
chr2	111603255	111606964	rs10180446	-1.02	2.265e-20	111601942	C	G	111600000	111605000	111615000	111620000	rs10180446	0.394928
chr2	111603255	111606964	rs12476878	-1.02	2.265e-20	111602974	G	A	111600000	111605000	111615000	111620000	rs12476878	0.394763
chr2	111603255	111606964	rs1554006	-1.004	1.38e-18	111604113	A	G	111600000	111605000	111615000	111620000	rs1554006	0.39485
chr2	111603255	111606964	rs13019266	-1.02	2.265e-20	111604642	T	C	111600000	111605000	111615000	111620000	rs13019266	0.394811
chr2	112810080	112817889	rs13001162	0.7836	1.716e-08	112805997	C	T	112810000	112815000	112825000	112830000	rs13001162	0.660579
chr2	112810080	112817889	rs13001162	0.7836	1.716e-08	112805997	C	T	112810000	112815000	112945000	112950000	rs13001162	0.626498
chr2	112810080	112817889	rs13006228	0.8087	4.769e-09	112806738	G	A	112810000	112815000	112825000	112830000	rs13006228	0.660579
chr2	112810080	112817889	rs13006228	0.8087	4.769e-09	112806738	G	A	112810000	112815000	112945000	112950000	rs13006228	0.626498
chr2	112810080	112817889	rs28366950	0.9026	5.965e-12	112808278	G	A	112810000	112815000	112945000	112950000	rs9308664	0.632809
chr2	112810080	112817889	rs34240639	0.7836	1.716e-08	112809951	T	A	112810000	112815000	112825000	112830000	rs34240639	0.660579
chr2	112810080	112817889	rs34240639	0.7836	1.716e-08	112809951	T	A	112810000	112815000	112945000	112950000	rs34240639	0.626498
chr2	112810080	112817889	rs6704665	0.9026	5.965e-12	112811022	C	A	112810000	112815000	112945000	112950000	rs6704665	0.632808
chr2	112810080	112817889	rs6722814	0.9026	5.965e-12	112811082	T	C	112810000	112815000	112945000	112950000	rs6722814	0.632809
chr2	112810080	112817889	rs10176660	0.9026	5.965e-12	112813066	G	C	112810000	112815000	112945000	112950000	rs10176660	0.633488
chr2	112810080	112817889	rs13024271	0.8087	4.769e-09	112814326	G	A	112810000	112815000	112825000	112830000	rs13024271	0.660579
chr2	112810080	112817889	rs13024271	0.8087	4.769e-09	112814326	G	A	112810000	112815000	112945000	112950000	rs13024271	0.626504
chr2	112810080	112817889	rs4848979	0.9026	5.965e-12	112816236	G	T	112810000	112815000	112945000	112950000	rs4848979	0.632809
chr2	112810080	112817889	rs4848980	0.8087	4.769e-09	112816348	A	G	112810000	112815000	112945000	112950000	rs4848980	0.626498
chr2	135413295	135415607	rs11898084	-1.175	7.475e-32	135428054	T	C	135415000	135420000	135425000	135430000	rs11898084	0.346243
chr2	135413295	135415607	rs7575742	-1.175	7.475e-32	135429002	A	G	135415000	135420000	135425000	135430000	rs7575742	0.346001
chr2	135413295	135415607	rs1467194	-1.175	7.475e-32	135430621	A	G	135415000	135420000	135425000	135430000	rs1467194	0.346179
chr2	135413295	135415607	rs6745983	-1.061	1.272e-23	135430709	G	A	135415000	135420000	135425000	135430000	rs6745983	0.31852
chr2	135413295	135415607	rs1123184	-1.061	1.272e-23	135431057	C	G	135415000	135420000	135425000	135430000	rs1123184	0.319827
chr2	135413295	135415607	rs11898465	-1.061	1.272e-23	135431449	G	T	135415000	135420000	135425000	135430000	rs11898465	0.319827
chr2	135413295	135415607	rs4954160	-1.061	1.272e-23	135431692	A	C	135415000	135420000	135425000	135430000	rs4954160	0.319827
chr2	135413295	135415607	rs35570087	-1.061	1.272e-23	135432180	G	A	135415000	135420000	135425000	135430000	rs35570087	0.31843
chr2	135413295	135415607	rs6430529	-1.142	1.502e-29	135433023	G	T	135415000	135420000	135425000	135430000	rs6430529	0.355696
chr2	135413295	135415607	rs6713239	-1.142	1.502e-29	135434849	C	T	135415000	135420000	135425000	135430000	rs6713239	0.356792
chr2	135416884	135418861	rs11898084	-0.7449	3.109e-09	135428054	T	C	135415000	135420000	135425000	135430000	rs11898084	0.346243
chr2	135416884	135418861	rs7575742	-0.7449	3.109e-09	135429002	A	G	135415000	135420000	135425000	135430000	rs7575742	0.346001
chr2	135416884	135418861	rs1467194	-0.7449	3.109e-09	135430621	A	G	135415000	135420000	135425000	135430000	rs1467194	0.346179
chr2	135416884	135418861	rs6745983	-0.9098	1.574e-14	135430709	G	A	135415000	135420000	135425000	135430000	rs6745983	0.31852
chr2	135416884	135418861	rs1123184	-0.9098	1.574e-14	135431057	C	G	135415000	135420000	135425000	135430000	rs1123184	0.319827
chr2	135416884	135418861	rs11898465	-0.9098	1.574e-14	135431449	G	T	135415000	135420000	135425000	135430000	rs11898465	0.319827
chr2	135416884	135418861	rs4954160	-0.9098	1.574e-14	135431692	A	C	135415000	135420000	135425000	135430000	rs4954160	0.319827
chr2	135416884	135418861	rs35570087	-0.9098	1.574e-14	135432180	G	A	135415000	135420000	135425000	135430000	rs35570087	0.31843
chr2	135416884	135418861	rs6430529	-0.712	1.578e-08	135433023	G	T	135415000	135420000	135425000	135430000	rs6430529	0.355696
chr2	135416884	135418861	rs6713239	-0.712	1.578e-08	135434849	C	T	135415000	135420000	135425000	135430000	rs6713239	0.356792
chr2	202643577	202647966	rs10178881	-0.8283	8.645e-07	202652583	A	G	202645000	202650000	203130000	203135000	rs10178881	0.380242
chr2	202643577	202647966	rs10181903	-0.8283	8.645e-07	202653274	A	T	202645000	202650000	203130000	203135000	rs10181903	0.380233
chr2	202643577	202647966	rs10205641	-0.8283	8.645e-07	202653338	C	T	202645000	202650000	203130000	203135000	rs10205641	0.380233
chr2	202643577	202647966	rs7570835	-0.8283	8.645e-07	202653636	T	C	202645000	202650000	203130000	203135000	rs7570835	0.380227
chr2	202643577	202647966	rs7586342	-0.8283	8.645e-07	202653964	A	G	202645000	202650000	203130000	203135000	rs7586342	0.380222
chr2	225770209	225881290	rs13425978	0.7803	8.055e-10	225806042	T	C	225810000	225815000	225905000	225910000	rs13425978	0.614883
chr2	225770209	225881290	rs13386987	0.7803	8.055e-10	225806067	A	G	225810000	225815000	225905000	225910000	rs13386987	0.621772
chr2	225770209	225881290	rs2135875	0.7803	8.055e-10	225807675	G	T	225810000	225815000	225905000	225910000	rs2135875	0.621738
chr2	225770209	225881290	rs2135874	0.7803	8.055e-10	225807707	T	G	225810000	225815000	225905000	225910000	rs2135874	0.621755
chr2	225770209	225881290	rs1354924	0.7803	8.055e-10	225807932	C	T	225810000	225815000	225905000	225910000	rs1354924	0.614902
chr2	225770209	225881290	rs10165002	0.7803	8.055e-10	225808557	T	C	225810000	225815000	225905000	225910000	rs10165002	0.621772
chr2	225770209	225881290	rs6750683	0.7803	8.055e-10	225809036	G	A	225810000	225815000	225905000	225910000	rs6750683	0.621805
chr2	225770209	225881290	rs4674951	0.7803	8.055e-10	225809998	A	G	225810000	225815000	225905000	225910000	rs4674951	0.621871
chr2	225770209	225881290	rs1072581	0.7803	8.055e-10	225810786	A	G	225810000	225815000	225905000	225910000	rs1072581	0.621996
chr2	225770209	225881290	rs869062	0.7803	8.055e-10	225811990	G	A	225810000	225815000	225905000	225910000	rs869062	0.621822
chr2	225770209	225881290	rs869063	0.7645	1.65e-09	225812041	C	T	225810000	225815000	225905000	225910000	rs869063	0.621822
chr2	225770209	225881290	rs386618125	0.7565	8.708e-09	225812560	A	G	225810000	225815000	225905000	225910000	rs869836	0.646555
chr2	225770209	225881290	rs11678589	0.7803	8.055e-10	225813188	A	C	225810000	225815000	225905000	225910000	rs11678589	0.615041
chr2	225770209	225881290	rs6711462	0.7565	8.708e-09	225815079	T	C	225810000	225815000	225905000	225910000	rs6711462	0.64649
chr2	225770209	225881290	rs4673126	0.7803	8.055e-10	225815090	C	T	225810000	225815000	225905000	225910000	rs4673126	0.615013
chr2	225770209	225881290	rs6707711	0.7803	8.055e-10	225817668	C	T	225810000	225815000	225905000	225910000	rs6707711	0.621904
chr2	231177275	231202734	rs17330963	0.6562	4.733e-07	231190446	T	C	231190000	231195000	231280000	231285000	rs17330963	0.691797
chr2	231177275	231202734	rs2007304	0.6562	4.733e-07	231191756	C	T	231190000	231195000	231280000	231285000	rs2007304	0.691929
chr2	242001260	242059016	rs2240538	-0.8876	6.111e-08	242035146	G	T	242035000	242040000	242045000	242050000	rs2240538	0.38305
chr2	242001260	242059016	rs1966368	-0.8876	6.111e-08	242048582	T	C	242035000	242040000	242045000	242050000	rs1966368	0.383346
chr2	242001260	242059016	rs7566357	-0.8876	6.111e-08	242048615	T	C	242035000	242040000	242045000	242050000	rs7566357	0.383414
chr2	242001260	242059016	rs7603083	-1.134	5.922e-08	242048846	C	T	242035000	242040000	242045000	242050000	rs7603083	0.364023
chr2	242001260	242059016	rs7579351	-1.134	5.922e-08	242049522	G	A	242035000	242040000	242045000	242050000	rs7579351	0.363943
chr2	242001260	242059016	rs7579568	-1.134	5.922e-08	242049722	G	T	242035000	242040000	242045000	242050000	rs7579568	0.363943
chr2	242001260	242059016	rs3815293	-1.134	5.922e-08	242049902	C	T	242035000	242040000	242045000	242050000	rs3815293	0.363943
chr2	242001260	242059016	rs3815294	-1.134	5.922e-08	242049917	T	C	242035000	242040000	242045000	242050000	rs3815294	0.363943
chr2	242001260	242059016	rs13417547	-1.134	5.922e-08	242050289	G	A	242035000	242040000	242045000	242050000	rs13417547	0.363943
chr2	242001260	242059016	rs3815295	-1.134	5.922e-08	242050525	A	G	242035000	242040000	242045000	242050000	rs3815295	0.363943
chr2	242001260	242059016	rs3815296	-0.8876	6.111e-08	242050546	A	G	242035000	242040000	242045000	242050000	rs3815296	0.383289
chr2	242001260	242059016	rs2871622	-1.174	8.491e-08	242050574	G	A	242035000	242040000	242045000	242050000	rs2871622	0.363943
chr2	242001260	242059016	rs3815298	-1.174	8.491e-08	242050591	T	C	242035000	242040000	242045000	242050000	rs3815298	0.363943
chr2	242001260	242059016	rs3815299	-1.174	8.491e-08	242050626	A	G	242035000	242040000	242045000	242050000	rs3815299	0.363943
chr2	242001260	242059016	rs3815300	-1.174	8.491e-08	242050671	C	T	242035000	242040000	242045000	242050000	rs3815300	0.363943
chr2	242001260	242059016	rs2310873	-1.174	8.491e-08	242050870	C	T	242035000	242040000	242045000	242050000	rs2310873	0.363943
chr2	242001260	242059016	rs2871621	-1.174	8.491e-08	242050876	A	G	242035000	242040000	242045000	242050000	rs2871621	0.363943
chr2	242001260	242059016	rs2310872	-1.174	8.491e-08	242050909	T	C	242035000	242040000	242045000	242050000	rs2310872	0.363943
chr2	242001260	242059016	rs2310871	-1.134	5.922e-08	242050991	C	A	242035000	242040000	242045000	242050000	rs2310871	0.363943
chr2	242001260	242059016	rs2871620	-1.134	5.922e-08	242051063	G	A	242035000	242040000	242045000	242050000	rs2871620	0.363943
chr2	242001260	242059016	rs4993875	-1.134	5.922e-08	242051128	C	T	242035000	242040000	242045000	242050000	rs4993875	0.363943
chr2	242001260	242059016	rs10200555	-1.134	5.922e-08	242051225	G	A	242035000	242040000	242045000	242050000	rs10200555	0.363943
chr2	242001260	242059016	rs2074824	-1.134	5.922e-08	242051777	G	A	242035000	242040000	242045000	242050000	rs2074824	0.363943
chr2	242001260	242059016	rs733997	-0.8773	5.922e-08	242052632	C	T	242035000	242040000	242045000	242050000	rs733997	0.383289
chr2	242001260	242059016	rs10187363	-0.8734	6.258e-06	242053823	C	T	242035000	242040000	242045000	242050000	rs10187363	0.382754
chr2	242001260	242059016	rs2871579	-0.8496	9.039e-07	242054129	G	A	242035000	242040000	242045000	242050000	rs2871579	0.383272
chr2	242001260	242059016	rs3815305	-0.9738	2.272e-05	242054403	G	A	242035000	242040000	242045000	242050000	rs3815305	0.363943
chr2	1790925	1805170	rs7577301	-0.9315	8.698e-17	1803057	T	C	1785000	1790000	1800000	1805000	rs7577301	0.321043
chr2	1790925	1805170	rs7560311	-0.7877	8.59e-11	1803605	G	A	1785000	1790000	1800000	1805000	rs7560311	0.302058
chr2	1790925	1805170	rs11127318	-0.8086	8.59e-11	1804461	C	G	1785000	1790000	1800000	1805000	rs11127318	0.302507
chr2	1790925	1805170	rs2288180	-0.9423	8.698e-17	1805748	C	T	1785000	1790000	1800000	1805000	rs2288180	0.320656
chr2	1790925	1805170	rs13006826	-0.8721	6.79e-13	1806879	T	C	1785000	1790000	1800000	1805000	rs13006826	0.320759
chr2	1790925	1805170	rs7577940	-0.9315	8.698e-17	1808494	T	C	1785000	1790000	1800000	1805000	rs7577940	0.320613
chr2	1790925	1805170	rs4853833	-0.6995	1.422e-07	1808948	A	G	1785000	1790000	1800000	1805000	rs4853833	0.306986
chr2	1790925	1805170	rs11685947	-0.8721	6.79e-13	1809393	T	C	1785000	1790000	1800000	1805000	rs11685947	0.320526
chr2	1790925	1805170	rs12467139	-0.8418	1.005e-14	1809822	G	A	1785000	1790000	1800000	1805000	rs12467139	0.300906
chr2	106434802	106515466	rs7557976	0.3865	0.02481	106435061	C	A	106360000	106365000	106440000	106445000	rs7557976	0.599225
chr2	106434802	106515466	rs2060036	0.3865	0.02481	106436101	G	A	106360000	106365000	106440000	106445000	rs2060036	0.599326
chr2	106434802	106515466	rs12997003	0.4272	0.01136	106436413	C	T	106360000	106365000	106440000	106445000	rs12997003	0.600078
chr2	106434802	106515466	rs1465641	0.4296	0.009721	106438936	C	T	106360000	106365000	106440000	106445000	rs1465641	0.600235
chr2	106434802	106515466	rs1465640	0.3891	0.02466	106439103	C	T	106360000	106365000	106440000	106445000	rs1465640	0.600235
chr2	106434802	106515466	rs1465639	0.4296	0.009721	106439181	T	C	106360000	106365000	106440000	106445000	rs1465639	0.600235
chr2	106434802	106515466	rs10192144	0.4296	0.009721	106439854	A	G	106360000	106365000	106440000	106445000	rs10192144	0.600183
chr2	106434802	106515466	rs7590652	0.3891	0.02466	106440306	A	G	106360000	106365000	106440000	106445000	rs7590652	0.600057
chr2	106434802	106515466	rs6736932	0.3865	0.02481	106444854	A	G	106360000	106365000	106440000	106445000	rs6736932	0.599724
chr2	106434802	106515466	rs6725519	0.3865	0.02481	106445209	C	T	106360000	106365000	106440000	106445000	rs6725519	0.600025
chr2	106434802	106515466	rs34554853	0.3892	0.02466	106448931	G	A	106360000	106365000	106440000	106445000	rs34554853	0.600131
chr2	111608554	111620599	rs1969233	-0.9835	1.907e-19	111597700	C	T	111600000	111605000	111615000	111620000	rs1969233	0.394735
chr2	111608554	111620599	rs1533295	0.9835	1.907e-19	111597991	A	G	111600000	111605000	111615000	111620000	rs1533295	0.607043
chr2	111608554	111620599	rs999643	-0.9872	1.906e-19	111598365	T	C	111600000	111605000	111615000	111620000	rs999643	0.394763
chr2	111608554	111620599	rs999642	-0.9872	1.906e-19	111598366	G	A	111600000	111605000	111615000	111620000	rs999642	0.394763
chr2	111608554	111620599	rs10180446	-1.005	1.001e-19	111601942	C	G	111600000	111605000	111615000	111620000	rs10180446	0.394928
chr2	111608554	111620599	rs12476878	-1.005	1.001e-19	111602974	G	A	111600000	111605000	111615000	111620000	rs12476878	0.394763
chr2	111608554	111620599	rs1554006	-0.987	4.061e-18	111604113	A	G	111600000	111605000	111615000	111620000	rs1554006	0.39485
chr2	111608554	111620599	rs13019266	-1.005	1.001e-19	111604642	T	C	111600000	111605000	111615000	111620000	rs13019266	0.394811
chr2	113379714	113395498	rs6724434	-0.5074	0.0001393	113375893	C	T	113340000	113345000	113380000	113385000	rs6724434	0.357038
chr2	113379714	113395498	rs13023016	-0.5586	1.276e-05	113378875	T	C	113340000	113345000	113380000	113385000	rs13023016	0.357087
chr2	113379714	113395498	rs4849084	-0.7302	4.551e-09	113384747	A	C	113340000	113345000	113380000	113385000	rs4849084	0.351937
chr2	113379714	113395498	rs11677284	-0.7302	4.551e-09	113385833	G	A	113340000	113345000	113380000	113385000	rs11677284	0.351735
chr2	113379714	113395498	rs11678996	-0.5475	1.953e-05	113387133	G	T	113340000	113345000	113380000	113385000	rs11678996	0.357084
chr2	113379714	113395498	rs386620440	-0.4944	0.0001871	113389232	G	A	113340000	113345000	113380000	113385000	rs908545	0.357087
chr2	113379714	113395498	rs4368335	-0.5145	0.0001136	113389864	C	A	113340000	113345000	113380000	113385000	rs4368335	0.36192
chr2	135422759	135431506	rs11898084	-1.034	4.472e-21	135428054	T	C	135415000	135420000	135425000	135430000	rs11898084	0.346243
chr2	135422759	135431506	rs7575742	-1.034	4.472e-21	135429002	A	G	135415000	135420000	135425000	135430000	rs7575742	0.346001
chr2	135422759	135431506	rs1467194	-1.034	4.472e-21	135430621	A	G	135415000	135420000	135425000	135430000	rs1467194	0.346179
chr2	135422759	135431506	rs6745983	-0.9912	2.391e-19	135430709	G	A	135415000	135420000	135425000	135430000	rs6745983	0.31852
chr2	135422759	135431506	rs1123184	-0.9912	2.391e-19	135431057	C	G	135415000	135420000	135425000	135430000	rs1123184	0.319827
chr2	135422759	135431506	rs11898465	-0.9912	2.391e-19	135431449	G	T	135415000	135420000	135425000	135430000	rs11898465	0.319827
chr2	135422759	135431506	rs4954160	-0.9912	2.391e-19	135431692	A	C	135415000	135420000	135425000	135430000	rs4954160	0.319827
chr2	135422759	135431506	rs35570087	-0.9912	2.391e-19	135432180	G	A	135415000	135420000	135425000	135430000	rs35570087	0.31843
chr2	135422759	135431506	rs6430529	-0.9956	2.239e-19	135433023	G	T	135415000	135420000	135425000	135430000	rs6430529	0.355696
chr2	135422759	135431506	rs6713239	-0.9956	2.239e-19	135434849	C	T	135415000	135420000	135425000	135430000	rs6713239	0.356792
chr2	61990074	61992949	rs1186858	-0.3533	0.01298	61985184	A	G	61765000	61770000	61990000	61995000	rs1186858	0.413002
chr2	61990074	61992949	rs1186859	-0.3533	0.01298	61985827	G	A	61765000	61770000	61990000	61995000	rs1186859	0.413002
chr2	61990074	61992949	rs1186861	-0.3533	0.01298	61986104	A	G	61765000	61770000	61990000	61995000	rs1186861	0.413002
chr2	61990074	61992949	rs1186864	-0.3533	0.01298	61988520	T	C	61765000	61770000	61990000	61995000	rs1186864	0.414019
chr2	61990074	61992949	rs1186865	-0.3533	0.01298	61989211	G	T	61765000	61770000	61990000	61995000	rs1186865	0.413002
chr2	61990074	61992949	rs1186866	-0.3533	0.01298	61989838	G	A	61765000	61770000	61990000	61995000	rs1186866	0.413002
chr2	61990074	61992949	rs1186867	-0.3533	0.01298	61990520	G	A	61765000	61770000	61990000	61995000	rs1186867	0.413002
chr2	61990074	61992949	rs1186870	-0.3533	0.01298	61991690	T	C	61765000	61770000	61990000	61995000	rs1186870	0.406747
chr2	61990074	61992949	rs1186877	-0.3533	0.01298	61994425	A	G	61765000	61770000	61990000	61995000	rs1186877	0.413936
chr20	1242425	1282353	rs6041107	1.435	5.28e-25	1264026	C	G	1245000	1250000	1260000	1265000	rs6041107	0.648675
chr20	1242425	1282353	rs6033309	1.357	2.825e-23	1264662	G	A	1245000	1250000	1260000	1265000	rs6033309	0.648382
chr20	1242425	1282353	rs59163041	-1.485	8.49e-28	1267479	T	G	1245000	1250000	1260000	1265000	rs59163041	0.348327
chr20	1242425	1282353	rs6033330	1.404	7.421e-26	1269588	C	T	1245000	1250000	1260000	1265000	rs6033330	0.648602
chr20	13199626	13205860	rs6109763	-0.5995	0.0001053	13207187	C	T	13200000	13205000	13225000	13230000	rs6109763	0.283607
chr20	13199626	13205860	rs1322120	-0.5995	0.0001053	13207570	C	G	13200000	13205000	13225000	13230000	rs1322120	0.283607
chr20	13199626	13205860	rs4813119	-0.964	1.242e-07	13208450	C	T	13200000	13205000	13225000	13230000	rs4813119	0.267474
chr20	13199626	13205860	rs12625749	-0.5952	4.853e-05	13208808	T	C	13200000	13205000	13225000	13230000	rs12625749	0.272091
chr20	13199626	13205860	rs6109764	-0.5782	0.0001043	13209058	G	A	13200000	13205000	13225000	13230000	rs6109764	0.272183
chr20	13199626	13205860	rs1407336	-0.6401	2.018e-05	13220007	G	T	13200000	13205000	13225000	13230000	rs1407336	0.331365
chr20	13199626	13205860	rs6105055	-1.008	2.168e-08	13220348	G	A	13200000	13205000	13225000	13230000	rs6105055	0.274235
chr20	13199626	13205860	rs721243	-0.6301	2.018e-05	13220601	T	C	13200000	13205000	13225000	13230000	rs721243	0.331365
chr20	13199626	13205860	rs6134827	-0.6301	2.018e-05	13220723	A	C	13200000	13205000	13225000	13230000	rs6134827	0.331365
chr20	13199626	13205860	rs1923347	-0.6301	2.018e-05	13221330	T	G	13200000	13205000	13225000	13230000	rs1923347	0.331365
chr20	13199626	13205860	rs1923348	-0.6401	2.018e-05	13221387	G	A	13200000	13205000	13225000	13230000	rs1923348	0.331365
chr20	13199626	13205860	rs12625420	-0.6401	2.018e-05	13221617	G	C	13200000	13205000	13225000	13230000	rs12625420	0.331365
chr20	13199626	13205860	rs1407334	-0.6301	2.018e-05	13223065	C	T	13200000	13205000	13225000	13230000	rs1407334	0.331365
chr20	13199626	13205860	rs1407333	-0.6301	2.018e-05	13223070	A	G	13200000	13205000	13225000	13230000	rs1407333	0.331365
chr20	13199626	13205860	rs6131456	-0.6401	2.018e-05	13223261	G	A	13200000	13205000	13225000	13230000	rs6131456	0.331365
chr20	13199626	13205860	rs4814207	-0.6401	2.018e-05	13223527	A	G	13200000	13205000	13225000	13230000	rs4814207	0.331365
chr20	13199626	13205860	rs111189426	-0.6401	2.018e-05	13224083	G	C	13200000	13205000	13225000	13230000	rs4814208	0.331365
chr20	13199626	13205860	rs6105056	-0.6288	3.318e-05	13224359	A	G	13200000	13205000	13225000	13230000	rs6105056	0.331365
chr20	13199626	13205860	rs6134829	-0.6288	3.318e-05	13224360	T	A	13200000	13205000	13225000	13230000	rs6134829	0.331365
chr20	13199626	13205860	rs6134830	-0.6401	2.018e-05	13225350	A	G	13200000	13205000	13225000	13230000	rs6134830	0.331365
chr20	13199626	13205860	rs6134831	-0.6301	2.018e-05	13225412	C	A	13200000	13205000	13225000	13230000	rs6134831	0.33135
chr20	13199626	13205860	rs6109773	-1.008	2.168e-08	13226547	C	G	13200000	13205000	13225000	13230000	rs6109773	0.274199
chr20	13199626	13205860	rs6109774	-0.6401	2.018e-05	13226743	G	A	13200000	13205000	13225000	13230000	rs6109774	0.33427
chr20	13199626	13205860	rs6109775	-0.6401	2.018e-05	13226746	T	C	13200000	13205000	13225000	13230000	rs6109775	0.33434
chr20	13199626	13205860	rs1073377	-0.6401	2.018e-05	13227837	C	T	13200000	13205000	13225000	13230000	rs1073377	0.331655
chr20	13199626	13205860	rs1073378	-0.6178	2.018e-05	13228071	C	T	13200000	13205000	13225000	13230000	rs1073378	0.333826
chr20	13199626	13205860	rs4814209	-0.6401	2.018e-05	13228657	G	A	13200000	13205000	13225000	13230000	rs4814209	0.331373
chr20	13199626	13205860	rs4814210	-1.008	2.168e-08	13229000	G	C	13200000	13205000	13225000	13230000	rs4814210	0.27433
chr20	13199626	13205860	rs12624775	-0.6178	2.018e-05	13229175	T	C	13200000	13205000	13225000	13230000	rs12624775	0.333817
chr20	13199626	13205860	rs386601565	-0.6301	2.018e-05	13229326	A	G	13200000	13205000	13225000	13230000	rs6105057	0.331069
chr20	13199626	13205860	rs6109776	-0.6401	2.018e-05	13229609	G	T	13200000	13205000	13225000	13230000	rs6109776	0.33147
chr20	13199626	13205860	rs6134834	-0.6401	2.018e-05	13229734	A	G	13200000	13205000	13225000	13230000	rs6134834	0.331505
chr20	13199626	13205860	rs6109777	-0.6178	2.018e-05	13230659	C	T	13200000	13205000	13225000	13230000	rs6109777	0.333705
chr20	13199626	13205860	rs6109778	-0.8797	9.089e-08	13230720	T	A	13200000	13205000	13225000	13230000	rs6109778	0.281256
chr20	13199626	13205860	rs34656017	-0.6178	2.018e-05	13230855	A	G	13200000	13205000	13225000	13230000	rs34656017	0.333705
chr20	13199626	13205860	rs6134835	-0.8797	9.089e-08	13231060	G	A	13200000	13205000	13225000	13230000	rs6134835	0.281256
chr20	13199626	13205860	rs6109780	-0.6401	2.018e-05	13232565	A	G	13200000	13205000	13225000	13230000	rs6109780	0.331314
chr20	13199626	13205860	rs6109781	-0.8797	9.089e-08	13233011	A	C	13200000	13205000	13225000	13230000	rs6109781	0.251605
chr20	13199626	13205860	rs6105058	-0.8797	9.089e-08	13234028	G	T	13200000	13205000	13225000	13230000	rs6105058	0.281118
chr20	13199626	13205860	rs6109782	-0.8797	9.089e-08	13234085	T	C	13200000	13205000	13225000	13230000	rs6109782	0.281103
chr20	13206581	13214592	rs6109763	-0.7276	1.609e-07	13207187	C	T	13210000	13215000	13225000	13230000	rs6109763	0.348136
chr20	13206581	13214592	rs1322120	-0.7276	1.609e-07	13207570	C	G	13210000	13215000	13225000	13230000	rs1322120	0.348136
chr20	13206581	13214592	rs4813119	-1	3.086e-08	13208450	C	T	13210000	13215000	13225000	13230000	rs4813119	0.320969
chr20	13206581	13214592	rs12625749	-0.6829	4.292e-07	13208808	T	C	13210000	13215000	13225000	13230000	rs12625749	0.3441
chr20	13206581	13214592	rs6109764	-0.6698	8.761e-07	13209058	G	A	13210000	13215000	13225000	13230000	rs6109764	0.344112
chr20	13206581	13214592	rs35637805	-0.7607	3.089e-08	13210187	A	G	13210000	13215000	13225000	13230000	rs35637805	0.375693
chr20	13206581	13214592	rs1407338	-0.7511	5.294e-08	13210894	G	A	13210000	13215000	13225000	13230000	rs1407338	0.375693
chr20	13206581	13214592	rs1407337	-0.7398	5.129e-08	13210911	C	T	13210000	13215000	13225000	13230000	rs1407337	0.375693
chr20	13206581	13214592	rs6131455	-0.7607	3.089e-08	13211358	G	A	13210000	13215000	13225000	13230000	rs6131455	0.375693
chr20	13206581	13214592	rs57877502	-0.7493	3.089e-08	13211522	G	C	13210000	13215000	13225000	13230000	rs57877502	0.375693
chr20	13206581	13214592	rs6134830	-0.7607	3.089e-08	13225350	A	G	13210000	13215000	13225000	13230000	rs6134830	0.334403
chr20	13206581	13214592	rs6134831	-0.7493	3.089e-08	13225412	C	A	13210000	13215000	13225000	13230000	rs6134831	0.334389
chr20	13206581	13214592	rs6109774	-0.7607	3.089e-08	13226743	G	A	13210000	13215000	13225000	13230000	rs6109774	0.351368
chr20	13206581	13214592	rs6109775	-0.7607	3.089e-08	13226746	T	C	13210000	13215000	13225000	13230000	rs6109775	0.350983
chr20	13206581	13214592	rs1073377	-0.7607	3.089e-08	13227837	C	T	13210000	13215000	13225000	13230000	rs1073377	0.334689
chr20	13206581	13214592	rs1073378	-0.7029	1.393e-07	13228071	C	T	13210000	13215000	13225000	13230000	rs1073378	0.33134
chr20	13206581	13214592	rs4814209	-0.7607	3.089e-08	13228657	G	A	13210000	13215000	13225000	13230000	rs4814209	0.334436
chr20	13206581	13214592	rs12624775	-0.7029	1.393e-07	13229175	T	C	13210000	13215000	13225000	13230000	rs12624775	0.331334
chr20	13206581	13214592	rs386601565	-0.7493	3.089e-08	13229326	A	G	13210000	13215000	13225000	13230000	rs6105057	0.334389
chr20	13206581	13214592	rs6109776	-0.7607	3.089e-08	13229609	G	T	13210000	13215000	13225000	13230000	rs6109776	0.334403
chr20	13206581	13214592	rs6134834	-0.7607	3.089e-08	13229734	A	G	13210000	13215000	13225000	13230000	rs6134834	0.334364
chr20	13206581	13214592	rs6109777	-0.7029	1.393e-07	13230659	C	T	13210000	13215000	13225000	13230000	rs6109777	0.331334
chr20	13206581	13214592	rs6109778	-0.8617	5.294e-08	13230720	T	A	13210000	13215000	13225000	13230000	rs6109778	0.367428
chr20	13206581	13214592	rs34656017	-0.7029	1.393e-07	13230855	A	G	13210000	13215000	13225000	13230000	rs34656017	0.331334
chr20	13206581	13214592	rs6134835	-0.8617	5.294e-08	13231060	G	A	13210000	13215000	13225000	13230000	rs6134835	0.367428
chr20	13206581	13214592	rs6109780	-0.7607	3.089e-08	13232565	A	G	13210000	13215000	13225000	13230000	rs6109780	0.334356
chr20	13206581	13214592	rs6109781	-0.8617	5.294e-08	13233011	A	C	13210000	13215000	13225000	13230000	rs6109781	0.33751
chr20	13206581	13214592	rs6105058	-0.8617	5.294e-08	13234028	G	T	13210000	13215000	13225000	13230000	rs6105058	0.367168
chr20	13206581	13214592	rs6109782	-0.8617	5.294e-08	13234085	T	C	13210000	13215000	13225000	13230000	rs6109782	0.367139
chr20	61513729	61592361	rs6011445	-0.4637	0.02241	61515349	C	T	61520000	61525000	61550000	61555000	rs6011445	0.372769
chr20	61513729	61592361	rs6011445	-0.4637	0.02241	61515349	C	T	61520000	61525000	61555000	61560000	rs6011445	0.383957
chr20	61513729	61592361	rs6011445	-0.4637	0.02241	61515349	C	T	61520000	61525000	61560000	61565000	rs6011445	0.334376
chr20	61513729	61592361	rs6011445	-0.4637	0.02241	61515349	C	T	61520000	61525000	61585000	61590000	rs6011445	0.330406
chr20	61513729	61592361	rs6512322	-0.4415	0.02241	61517947	A	G	61520000	61525000	61550000	61555000	rs6512322	0.391133
chr20	61513729	61592361	rs6512322	-0.4415	0.02241	61517947	A	G	61520000	61525000	61555000	61560000	rs6512322	0.403835
chr20	61513729	61592361	rs6512322	-0.4415	0.02241	61517947	A	G	61520000	61525000	61560000	61565000	rs6512322	0.342325
chr20	61513729	61592361	rs6512322	-0.4415	0.02241	61517947	A	G	61520000	61525000	61585000	61590000	rs6512322	0.322432
chr20	61513729	61592361	rs1056984	-0.4536	0.02241	61519042	T	C	61520000	61525000	61550000	61555000	rs1056984	0.378096
chr20	61513729	61592361	rs1056984	-0.4536	0.02241	61519042	T	C	61520000	61525000	61555000	61560000	rs1056984	0.388861
chr20	61513729	61592361	rs1056984	-0.4536	0.02241	61519042	T	C	61520000	61525000	61560000	61565000	rs1056984	0.339565
chr20	61513729	61592361	rs1056984	-0.4536	0.02241	61519042	T	C	61520000	61525000	61585000	61590000	rs1056984	0.327381
chr20	61513729	61592361	rs6011447	-0.4536	0.02241	61519232	C	T	61520000	61525000	61555000	61560000	rs6011447	0.394162
chr20	61513729	61592361	rs6011447	-0.4536	0.02241	61519232	C	T	61520000	61525000	61560000	61565000	rs6011447	0.358863
chr20	61513729	61592361	rs6011447	-0.4536	0.02241	61519232	C	T	61520000	61525000	61585000	61590000	rs6011447	0.352595
chr20	61513729	61592361	rs3746766	-0.4536	0.02241	61519988	A	G	61520000	61525000	61550000	61555000	rs3746766	0.378348
chr20	61513729	61592361	rs3746766	-0.4536	0.02241	61519988	A	G	61520000	61525000	61555000	61560000	rs3746766	0.388921
chr20	61513729	61592361	rs3746766	-0.4536	0.02241	61519988	A	G	61520000	61525000	61560000	61565000	rs3746766	0.339643
chr20	61513729	61592361	rs3746766	-0.4536	0.02241	61519988	A	G	61520000	61525000	61585000	61590000	rs3746766	0.327402
chr20	61513729	61592361	rs3746765	-0.4536	0.02241	61520794	C	T	61520000	61525000	61550000	61555000	rs3746765	0.378222
chr20	61513729	61592361	rs3746765	-0.4536	0.02241	61520794	C	T	61520000	61525000	61555000	61560000	rs3746765	0.388891
chr20	61513729	61592361	rs3746765	-0.4536	0.02241	61520794	C	T	61520000	61525000	61560000	61565000	rs3746765	0.339604
chr20	61513729	61592361	rs3746765	-0.4536	0.02241	61520794	C	T	61520000	61525000	61585000	61590000	rs3746765	0.327391
chr20	61513729	61592361	rs2273083	-0.4536	0.02241	61521515	C	T	61520000	61525000	61550000	61555000	rs2273083	0.374666
chr20	61513729	61592361	rs2273083	-0.4536	0.02241	61521515	C	T	61520000	61525000	61555000	61560000	rs2273083	0.384299
chr20	61513729	61592361	rs2273083	-0.4536	0.02241	61521515	C	T	61520000	61525000	61560000	61565000	rs2273083	0.334139
chr20	61513729	61592361	rs2273083	-0.4536	0.02241	61521515	C	T	61520000	61525000	61585000	61590000	rs2273083	0.330474
chr20	61513729	61592361	rs6010778	-0.4675	0.02241	61522019	T	C	61520000	61525000	61550000	61555000	rs6010778	0.379788
chr20	61513729	61592361	rs6010778	-0.4675	0.02241	61522019	T	C	61520000	61525000	61555000	61560000	rs6010778	0.389567
chr20	61513729	61592361	rs6010778	-0.4675	0.02241	61522019	T	C	61520000	61525000	61560000	61565000	rs6010778	0.339568
chr20	61513729	61592361	rs6010778	-0.4675	0.02241	61522019	T	C	61520000	61525000	61585000	61590000	rs6010778	0.327397
chr20	61513729	61592361	rs7265084	-0.4349	0.0269	61522825	G	A	61520000	61525000	61550000	61555000	rs7265084	0.364725
chr20	61513729	61592361	rs7265084	-0.4349	0.0269	61522825	G	A	61520000	61525000	61555000	61560000	rs7265084	0.385697
chr20	61513729	61592361	rs7265084	-0.4349	0.0269	61522825	G	A	61520000	61525000	61560000	61565000	rs7265084	0.344422
chr20	61513729	61592361	rs7265084	-0.4349	0.0269	61522825	G	A	61520000	61525000	61585000	61590000	rs7265084	0.36295
chr20	61513729	61592361	rs2294998	-0.4349	0.0269	61524133	C	T	61520000	61525000	61550000	61555000	rs2294998	0.382167
chr20	61513729	61592361	rs2294998	-0.4349	0.0269	61524133	C	T	61520000	61525000	61555000	61560000	rs2294998	0.389426
chr20	61513729	61592361	rs2294998	-0.4349	0.0269	61524133	C	T	61520000	61525000	61560000	61565000	rs2294998	0.353384
chr20	61513729	61592361	rs2294998	-0.4349	0.0269	61524133	C	T	61520000	61525000	61585000	61590000	rs2294998	0.355891
[truncated: 2,100 more rows]

## Sheet: SupplFig3D
Concordance of effect size between iQTL and DICE Naïve CD4 eQTL
chr	SNP_position	rsID_eQTL	beta_eQTL	eGene	eGene_TSS	iQTL_Loop_Bin1_Start	iQTL_Loop_Bin1_End	iQTL_Loop_Bin2_Start	iQTL_Loop_Bin2_End	rsID_IQTL	beta_IQTL
chr1	40151910	rs2871617	0.908207	HPCAL4	40157361	40155000	40160000	40170000	40175000	rs2871617	0.677364
chr1	40156555	rs3754351	-0.827192	HPCAL4	40157361	40155000	40160000	40170000	40175000	rs3754351	0.314926
chr1	40156476	rs482326	-0.805375	HPCAL4	40157361	40155000	40160000	40170000	40175000	rs482326	0.314926
chr1	40155188	rs538758	-0.841907	HPCAL4	40157361	40155000	40160000	40170000	40175000	rs538758	0.31479
chr1	40155623	rs564249	-0.827094	HPCAL4	40157361	40155000	40160000	40170000	40175000	rs564249	0.314806
chr1	40156092	rs568072	-0.827094	HPCAL4	40157361	40155000	40160000	40170000	40175000	rs568072	0.314821
chr1	40156767	rs59796683	-0.827192	HPCAL4	40157361	40155000	40160000	40170000	40175000	rs59796683	0.314971
chr1	40157143	rs60297197	-0.82905	HPCAL4	40157361	40155000	40160000	40170000	40175000	rs60297197	0.315044
chr1	40156778	rs61310802	-0.827192	HPCAL4	40157361	40155000	40160000	40170000	40175000	rs61310802	0.314971
chr1	40151793	rs6675787	-0.890394	HPCAL4	40157361	40155000	40160000	40170000	40175000	rs6675787	0.314714
chr1	40151726	rs6699240	-0.890394	HPCAL4	40157361	40155000	40160000	40170000	40175000	rs6699240	0.314702
chr1	40152676	rs785108	0.908207	HPCAL4	40157361	40155000	40160000	40170000	40175000	rs785108	0.677364
chr1	28212272	rs11247705	-1.05026	THEMIS2	28225489	28215000	28220000	28240000	28245000	rs11247705	0.388621
chr1	28213983	rs11247706	-1.05026	THEMIS2	28228911	28215000	28220000	28240000	28245000	rs11247706	0.388607
chr1	28211650	rs1467464	-1.05026	THEMIS2	28224245	28215000	28220000	28240000	28245000	rs1467464	0.388672
chr1	28213213	rs1474908	-1.05026	THEMIS2	28227371	28215000	28220000	28240000	28245000	rs1474908	0.388607
chr1	28212975	rs6564	-1.05026	THEMIS2	28226895	28215000	28220000	28240000	28245000	rs6564	0.388607
chr1	28213157	rs6565	-1.05026	THEMIS2	28227259	28215000	28220000	28240000	28245000	rs6565	0.388607
chr1	28214281	rs6660899	-1.06656	THEMIS2	28229507	28215000	28220000	28240000	28245000	rs6660899	0.388626
chr1	28214455	rs6698563	-1.05026	THEMIS2	28229855	28215000	28220000	28240000	28245000	rs6698563	0.388607
chr1	15852034	rs4645978	0.693499	CASP9	15853029	15850000	15855000	17220000	17225000	rs4645978	0.649614
chr1	15859200	rs57551109	0.693499	CASP9	15853029	15850000	15855000	17220000	17225000	rs57551109	0.649609
chr1	15850613	rs1052571	0.693499	CASP9	15853029	15850000	15855000	17220000	17225000	rs1052571	0.649573
chr1	15845527	rs10927793	0.693499	CASP9	15853029	15850000	15855000	17220000	17225000	rs10927793	0.649609
chr1	15857134	rs10927796	0.693499	CASP9	15853029	15850000	15855000	17220000	17225000	rs10927796	0.649609
chr1	15857285	rs12562522	0.693499	CASP9	15853029	15850000	15855000	17220000	17225000	rs12562522	0.649609
chr1	15857302	rs12564508	0.693499	CASP9	15853029	15850000	15855000	17220000	17225000	rs12564508	0.649609
chr1	15857716	rs2042371	0.693499	CASP9	15853029	15850000	15855000	17220000	17225000	rs2042371	0.649609
chr1	15853289	rs35718454	0.693499	CASP9	15853029	15850000	15855000	17220000	17225000	rs35718454	0.649981
chr1	15853650	rs3795760	0.693499	CASP9	15853029	15850000	15855000	17220000	17225000	rs3795760	0.649449
chr1	15849644	rs4233536	0.693499	CASP9	15853029	15850000	15855000	17220000	17225000	rs4233536	0.649609
chr1	15852704	rs4263990	0.693499	CASP9	15853029	15850000	15855000	17220000	17225000	rs4263990	0.649609
chr1	15852739	rs4593819	0.693499	CASP9	15853029	15850000	15855000	17220000	17225000	rs4593819	0.649609
chr1	15851676	rs4645980	0.692489	CASP9	15853029	15850000	15855000	17220000	17225000	rs4645980	0.649529
chr1	15845867	rs4646004	0.693499	CASP9	15853029	15850000	15855000	17220000	17225000	rs4646004	0.649609
chr1	15845866	rs4646005	0.693499	CASP9	15853029	15850000	15855000	17220000	17225000	rs4646005	0.649609
chr1	15858557	rs4661641	0.693499	CASP9	15853029	15850000	15855000	17220000	17225000	rs4661641	0.649609
chr1	15847746	rs7528524	0.693499	CASP9	15853029	15850000	15855000	17220000	17225000	rs7528524	0.649609
chr1	15855339	rs7536810	0.693499	CASP9	15853029	15850000	15855000	17220000	17225000	rs7536810	0.649609
chr1	15855344	rs7546951	0.693499	CASP9	15853029	15850000	15855000	17220000	17225000	rs7546951	0.649609
chr1	15848696	rs933704	0.693499	CASP9	15853029	15850000	15855000	17220000	17225000	rs933704	0.649609
chr1	205789282	rs823080	0.75901	SLC41A1	205782876	205780000	205785000	205815000	205820000	rs823080	0.347008
chr1	205782718	rs9438393	0.75901	SLC41A1	205782876	205780000	205785000	205815000	205820000	rs9438393	0.348919
chr1	38456106	rs4072980	0.814814	FHL3	38471278	38460000	38465000	38475000	38480000	rs4072980	0.599631
chr1	38455891	rs4360494	-0.897839	FHL3	38471278	38460000	38465000	38475000	38480000	rs4360494	0.398904
chr1	70823238	rs12140479	-0.69241	HHLA3	70825988	70820000	70825000	70890000	70895000	rs12140479	0.375652
chr1	70823816	rs12732737	-0.69241	HHLA3	70827144	70820000	70825000	70890000	70895000	rs12732737	0.375612
chr1	70821757	rs7536099	-0.70964	HHLA3	70823026	70820000	70825000	70890000	70895000	rs7536099	0.375126
chr1	28216191	rs10751725	-1.05026	THEMIS2	28233327	28215000	28220000	28240000	28245000	rs10751725	0.388607
chr1	28218100	rs7356	-1.05026	THEMIS2	28237145	28215000	28220000	28240000	28245000	rs7356	0.388607
chr1	28215631	rs10751724	-1.05026	THEMIS2	28232207	28215000	28220000	28240000	28245000	rs10751724	0.388649
chr1	28216072	rs10794507	-1.05026	THEMIS2	28233089	28215000	28220000	28240000	28245000	rs10794507	0.388607
chr1	28215229	rs11247707	-1.05026	THEMIS2	28231403	28215000	28220000	28240000	28245000	rs11247707	0.388655
chr1	28224312	rs2295367	-1.05026	THEMIS2	28249569	28215000	28220000	28240000	28245000	rs2295367	0.388616
chr1	28221554	rs3766396	-1.05026	THEMIS2	28244053	28215000	28220000	28240000	28245000	rs3766396	0.388607
chr1	28219873	rs6662916	-1.05026	THEMIS2	28240691	28215000	28220000	28240000	28245000	rs6662916	0.388615
chr1	28221130	rs6691656	-1.05026	THEMIS2	28243205	28215000	28220000	28240000	28245000	rs6691656	0.388607
chr1	28221950	rs7413323	-1.04978	THEMIS2	28244845	28215000	28220000	28240000	28245000	rs7413323	0.388607
chr1	28216623	rs9700058	-1.0218	THEMIS2	28234191	28215000	28220000	28240000	28245000	rs9700058	0.400785
chr1	28216736	rs9701457	-1.04922	THEMIS2	28234417	28215000	28220000	28240000	28245000	rs9701457	0.388648
chr1	155203060	rs11264344	-0.602425	GBAP1	155197214	155145000	155150000	155200000	155205000	rs56310840	0.355385
chr1	247455370	rs1192830	1.05718	ZNF496	247495148	247460000	247465000	247495000	247500000	rs1192830	0.686731
chr1	247455896	rs1192832	1.05718	ZNF496	247495148	247460000	247465000	247495000	247500000	rs1192832	0.686725
chr1	247471121	rs12023326	-1.04383	ZNF496	247495148	247475000	247480000	247490000	247495000	rs12023326	0.342551
chr1	247458735	rs12026978	-1.04383	ZNF496	247495148	247460000	247465000	247495000	247500000	rs12026978	0.302667
chr1	247472575	rs12034916	-1.01696	ZNF496	247495148	247475000	247480000	247490000	247495000	rs12034916	0.342551
chr1	247472605	rs12034919	-1.02136	ZNF496	247495148	247475000	247480000	247490000	247495000	rs12034919	0.342551
chr1	247457134	rs1204493	1.05718	ZNF496	247495148	247460000	247465000	247495000	247500000	rs1204493	0.686725
chr1	247477068	rs12048553	-1.01696	ZNF496	247495148	247475000	247480000	247490000	247495000	rs12048553	0.34261
chr1	247468924	rs12404914	-1.01696	ZNF496	247495148	247460000	247465000	247495000	247500000	rs12404914	0.302667
chr1	247462701	rs1616299	1.08135	ZNF496	247495148	247460000	247465000	247495000	247500000	rs1616299	0.686675
chr1	247459157	rs17664745	-1.01696	ZNF496	247495148	247460000	247465000	247495000	247500000	rs17664745	0.302667
chr1	247462048	rs2153631	-1.15954	ZNF496	247495148	247460000	247465000	247495000	247500000	rs2153631	0.310149
chr1	247460660	rs3850824	-1.15954	ZNF496	247495148	247460000	247465000	247495000	247500000	rs3850824	0.310143
chr1	247457537	rs56013900	-1.01696	ZNF496	247495148	247460000	247465000	247495000	247500000	rs56013900	0.302667
chr1	247466744	rs56037169	-1.16055	ZNF496	247495148	247460000	247465000	247495000	247500000	rs56037169	0.310171
chr1	247474249	rs56322048	-1.04383	ZNF496	247495148	247475000	247480000	247490000	247495000	rs56322048	0.342551
chr1	247468696	rs56396334	-1.01696	ZNF496	247495148	247460000	247465000	247495000	247500000	rs56396334	0.302667
chr1	247466538	rs56399534	-1.15954	ZNF496	247495148	247460000	247465000	247495000	247500000	rs56399534	0.310149
chr1	247468429	rs7522071	-1.01696	ZNF496	247495148	247460000	247465000	247495000	247500000	rs7522071	0.302667
chr1	247460356	rs875883	1.06517	ZNF496	247495148	247460000	247465000	247495000	247500000	rs875883	0.6867
chr1	247468146	rs9426180	1.08135	ZNF496	247495148	247460000	247465000	247495000	247500000	rs9426180	0.686719
chr1	247468572	rs9426181	1.08135	ZNF496	247495148	247460000	247465000	247495000	247500000	rs9426181	0.686719
chr1	247462273	rs9725334	-1.15954	ZNF496	247495148	247460000	247465000	247495000	247500000	rs9725334	0.310149
chr1	205789282	rs823080	-1.04785	PM20D1	205819260	205780000	205785000	205815000	205820000	rs823080	0.347008
chr1	205782718	rs9438393	-1.04785	PM20D1	205819260	205780000	205785000	205815000	205820000	rs9438393	0.348919
chr1	110191384	rs12130690	-0.971882	GSTM4	110184065	110090000	110095000	110185000	110190000	rs12130690	0.395174
chr1	110192766	rs542338	-0.971882	GSTM4	110186829	110090000	110095000	110185000	110190000	rs542338	0.395172
chr1	110193390	rs592586	-0.947628	GSTM4	110188077	110090000	110095000	110185000	110190000	rs592586	0.389017
chr1	110194995	rs660970	0.95368	GSTM4	110191287	110090000	110095000	110185000	110190000	rs660970	0.60485
chr1	110194909	rs661417	0.95368	GSTM4	110191115	110090000	110095000	110185000	110190000	rs661417	0.60485
chr1	110194255	rs686163	-0.971882	GSTM4	110189807	110090000	110095000	110185000	110190000	rs686163	0.395161
chr1	110191392	rs841106	-0.957962	GSTM4	110184081	110090000	110095000	110185000	110190000	rs841106	0.395342
chr1	93763166	rs2391252	1.32433	RP4-717I23.3	93811582	93755000	93760000	93810000	93815000	rs2391252	0.633017
chr1	93763973	rs10782958	1.32433	RP4-717I23.3	93811582	93755000	93760000	93810000	93815000	rs10782958	0.633017
chr1	93753282	rs11164890	-1.18695	RP4-717I23.3	93811582	93755000	93760000	93810000	93815000	rs11164890	0.366983
chr1	93759634	rs11164891	-1.19712	RP4-717I23.3	93811582	93755000	93760000	93810000	93815000	rs11164891	0.366983
chr1	93757254	rs11584466	-1.19712	RP4-717I23.3	93811582	93755000	93760000	93810000	93815000	rs11584466	0.367039
chr1	93754826	rs12090723	-1.32433	RP4-717I23.3	93811582	93755000	93760000	93810000	93815000	rs12090723	0.366983
chr1	93754255	rs12731675	-1.32433	RP4-717I23.3	93811582	93755000	93760000	93810000	93815000	rs12731675	0.366983
chr1	93754302	rs12731809	-1.32433	RP4-717I23.3	93811582	93755000	93760000	93810000	93815000	rs12731809	0.366983
chr1	93757480	rs56303209	-1.32433	RP4-717I23.3	93811582	93755000	93760000	93810000	93815000	rs56303209	0.366952
chr1	93759927	rs6687359	-1.19712	RP4-717I23.3	93811582	93755000	93760000	93810000	93815000	rs6687359	0.366983
chr1	93761393	rs9432680	-1.19712	RP4-717I23.3	93811582	93755000	93760000	93810000	93815000	rs9432680	0.366983
chr10	82204696	rs11202929	0.65471	RP11-137H2.6	82214627	82205000	82210000	82295000	82300000	rs11202929	0.367112
chr10	82205193	rs11202936	0.65471	RP11-137H2.6	82215621	82205000	82210000	82295000	82300000	rs11202936	0.367187
chr10	82201978	rs10788625	0.642424	RP11-137H2.6	82209191	82205000	82210000	82295000	82300000	rs10788625	0.384712
chr10	82206348	rs1870145	0.65471	RP11-137H2.6	82217931	82205000	82210000	82295000	82300000	rs1870145	0.366762
chr10	82206757	rs2125039	0.65471	RP11-137H2.6	82218749	82205000	82210000	82295000	82300000	rs2125039	0.366727
chr10	82201303	rs7087356	0.718036	RP11-137H2.6	82207841	82205000	82210000	82295000	82300000	rs7087356	0.37553
chr10	86090369	rs10082518	-0.747604	CCSER2	86092396	86065000	86070000	86085000	86090000	rs10082518	0.393263
chr10	86093113	rs11200995	-0.727972	CCSER2	86097884	86065000	86070000	86085000	86090000	rs11200995	0.393263
chr10	86086860	rs12255083	-0.747604	CCSER2	86085378	86065000	86070000	86085000	86090000	rs12255083	0.393454
chr10	86089573	rs12267782	-0.747604	CCSER2	86090804	86065000	86070000	86085000	86090000	rs12267782	0.393263
chr10	86088331	rs4553313	-0.747604	CCSER2	86088320	86065000	86070000	86085000	86090000	rs4553313	0.3936
chr10	86084284	rs4933322	-0.747604	CCSER2	86080226	86065000	86070000	86085000	86090000	rs4933322	0.393263
chr10	86087334	rs7906260	-0.747604	CCSER2	86086326	86065000	86070000	86085000	86090000	rs7906260	0.393185
chr11	67351004	rs36211089	-0.711993	GSTP1	67350942	67355000	67360000	67415000	67420000	rs36211089	0.674393
chr11	67351531	rs1079719	-0.695668	GSTP1	67351996	67355000	67360000	67415000	67420000	rs1079719	0.674332
chr11	67350932	rs17593068	-0.711993	GSTP1	67350798	67355000	67360000	67415000	67420000	rs17593068	0.674393
chr11	67351774	rs2370143	-0.66682	GSTP1	67352482	67355000	67360000	67415000	67420000	rs2370143	0.674179
chr11	67350999	rs36211088	-0.711993	GSTP1	67350932	67355000	67360000	67415000	67420000	rs36211088	0.674393
chr11	67351585	rs4147581	0.607434	GSTP1	67352104	67355000	67360000	67415000	67420000	rs4147581	0.334857
chr11	67350720	rs694746	0.611047	GSTP1	67350374	67355000	67360000	67415000	67420000	rs694746	0.334838
chr11	67352256	rs762803	-0.692243	GSTP1	67353446	67355000	67360000	67415000	67420000	rs762803	0.647409
chr11	204228	rs1045454	0.886526	RIC8A	200945	205000	210000	215000	220000	rs1045454	0.577934
chr11	204228	rs1045454	0.886526	RIC8A	200945	205000	210000	220000	225000	rs1045454	0.566894
chr11	204228	rs1045454	0.886526	RIC8A	200945	205000	210000	290000	295000	rs1045454	0.590127
chr11	214169	rs1533824	0.865177	RIC8A	220827	210000	215000	235000	240000	rs1533824	0.574378
chr11	214169	rs1533824	0.865177	RIC8A	220827	215000	220000	235000	240000	rs1533824	0.609489
chr11	214163	rs1533825	0.953711	RIC8A	220815	210000	215000	235000	240000	rs1533825	0.588651
chr11	214163	rs1533825	0.953711	RIC8A	220815	215000	220000	235000	240000	rs1533825	0.61785
chr11	211644	rs2293167	0.953711	RIC8A	215777	205000	210000	290000	295000	rs2293167	0.590156
chr11	211644	rs2293167	0.953711	RIC8A	215777	210000	215000	235000	240000	rs2293167	0.587361
chr11	211644	rs2293167	0.953711	RIC8A	215777	215000	220000	235000	240000	rs2293167	0.617883
chr11	206089	rs3782120	0.882538	RIC8A	204667	190000	195000	205000	210000	rs3782120	0.570875
chr11	206089	rs3782120	0.882538	RIC8A	204667	205000	210000	215000	220000	rs3782120	0.57794
chr11	206089	rs3782120	0.882538	RIC8A	204667	205000	210000	220000	225000	rs3782120	0.566883
chr11	206089	rs3782120	0.882538	RIC8A	204667	205000	210000	290000	295000	rs3782120	0.590135
chr11	206089	rs3782120	0.882538	RIC8A	204667	210000	215000	235000	240000	rs3782120	0.588732
chr11	202072	rs56232710	0.857342	RIC8A	196633	205000	210000	215000	220000	rs56232710	0.577995
chr11	202072	rs56232710	0.857342	RIC8A	196633	205000	210000	220000	225000	rs56232710	0.567004
chr11	202072	rs56232710	0.857342	RIC8A	196633	205000	210000	290000	295000	rs56232710	0.590369
chr11	204715	rs56357554	0.886526	RIC8A	201919	205000	210000	215000	220000	rs56357554	0.577934
chr11	204715	rs56357554	0.886526	RIC8A	201919	205000	210000	220000	225000	rs56357554	0.566894
chr11	204715	rs56357554	0.886526	RIC8A	201919	205000	210000	290000	295000	rs56357554	0.590127
chr11	207410	rs58692051	0.823554	RIC8A	207309	205000	210000	215000	220000	rs58692051	0.577907
chr11	207410	rs58692051	0.823554	RIC8A	207309	205000	210000	220000	225000	rs58692051	0.56641
chr11	207410	rs58692051	0.823554	RIC8A	207309	205000	210000	290000	295000	rs58692051	0.590068
chr11	207410	rs58692051	0.823554	RIC8A	207309	210000	215000	235000	240000	rs58692051	0.588732
chr11	207275	rs6598075	0.823554	RIC8A	207039	205000	210000	215000	220000	rs6598075	0.577705
chr11	207275	rs6598075	0.823554	RIC8A	207039	205000	210000	220000	225000	rs6598075	0.566198
chr11	207275	rs6598075	0.823554	RIC8A	207039	205000	210000	290000	295000	rs6598075	0.590084
chr11	207275	rs6598075	0.823554	RIC8A	207039	210000	215000	235000	240000	rs6598075	0.588732
chr11	212015	rs76552490	0.953711	RIC8A	216519	205000	210000	290000	295000	rs76552490	0.590138
chr11	212015	rs76552490	0.953711	RIC8A	216519	210000	215000	235000	240000	rs76552490	0.588744
chr11	212015	rs76552490	0.953711	RIC8A	216519	215000	220000	235000	240000	rs76552490	0.617863
chr11	206767	rs7930823	0.695957	RIC8A	206023	205000	210000	215000	220000	rs7930823	0.584757
chr11	206767	rs7930823	0.695957	RIC8A	206023	205000	210000	220000	225000	rs7930823	0.574469
chr11	206767	rs7930823	0.695957	RIC8A	206023	205000	210000	290000	295000	rs7930823	0.595551
chr11	206767	rs7930823	0.695957	RIC8A	206023	210000	215000	235000	240000	rs7930823	0.588114
chr11	222620	rs3782118	-0.870845	PSMD13	208694	205000	210000	225000	230000	rs3782118	0.419137
chr11	237087	rs1045288	-1.01689	PSMD13	237628	235000	240000	305000	310000	rs1045288	0.395855
chr11	237087	rs1045288	-1.01689	PSMD13	237628	235000	240000	450000	455000	rs1045288	0.406316
chr11	237087	rs1045288	-1.01689	PSMD13	237628	235000	240000	455000	460000	rs1045288	0.39108
chr11	237087	rs1045288	-1.01689	PSMD13	237628	240000	245000	310000	315000	rs1045288	0.393928
chr11	244106	rs10902112	-1.01689	PSMD13	251666	240000	245000	310000	315000	rs10902112	0.393942
chr11	244108	rs7107362	-1.01689	PSMD13	251670	240000	245000	310000	315000	rs7107362	0.393942
chr11	244115	rs7128044	-1.01689	PSMD13	251684	240000	245000	310000	315000	rs7128044	0.393928
chr11	244129	rs7116130	-1.01689	PSMD13	251712	240000	245000	310000	315000	rs7116130	0.393928
chr11	244141	rs7128029	-1.01689	PSMD13	251736	240000	245000	310000	315000	rs7128029	0.393928
chr11	234102	rs10794302	-1.02341	PSMD13	231658	235000	240000	305000	310000	rs10794302	0.403849
chr11	234102	rs10794302	-1.02341	PSMD13	231658	235000	240000	450000	455000	rs10794302	0.405394
chr11	234102	rs10794302	-1.02341	PSMD13	231658	235000	240000	455000	460000	rs10794302	0.370754
chr11	230862	rs10902109	-1.03516	PSMD13	225178	235000	240000	305000	310000	rs10902109	0.403849
chr11	230862	rs10902109	-1.03516	PSMD13	225178	235000	240000	450000	455000	rs10902109	0.405394
chr11	230862	rs10902109	-1.03516	PSMD13	225178	235000	240000	455000	460000	rs10902109	0.370754
chr11	237648	rs10902110	-1.01689	PSMD13	238750	235000	240000	305000	310000	rs10902110	0.401464
chr11	237648	rs10902110	-1.01689	PSMD13	238750	235000	240000	450000	455000	rs10902110	0.40546
chr11	237648	rs10902110	-1.01689	PSMD13	238750	235000	240000	455000	460000	rs10902110	0.370794
chr11	237648	rs10902110	-1.01689	PSMD13	238750	240000	245000	310000	315000	rs10902110	0.393928
chr11	245523	rs10902113	-1.01689	PSMD13	254500	240000	245000	310000	315000	rs10902113	0.393928
chr11	244167	rs1128320	-1.01689	PSMD13	251788	240000	245000	310000	315000	rs1128320	0.393947
chr11	244171	rs1128321	-0.961558	PSMD13	251796	240000	245000	310000	315000	rs1128321	0.393947
chr11	244197	rs1128322	-1.01689	PSMD13	251848	240000	245000	310000	315000	rs1128322	0.393971
chr11	214163	rs1533825	1.01036	PSMD13	191780	190000	195000	205000	210000	rs1533825	0.570875
chr11	236871	rs2272563	-1.01689	PSMD13	237196	235000	240000	305000	310000	rs2272563	0.410796
chr11	236871	rs2272563	-1.01689	PSMD13	237196	235000	240000	450000	455000	rs2272563	0.39097
chr11	236871	rs2272563	-1.01689	PSMD13	237196	235000	240000	455000	460000	rs2272563	0.370476
chr11	236871	rs2272563	-1.01689	PSMD13	237196	240000	245000	310000	315000	rs2272563	0.393928
chr11	244414	rs2272565	-1.01689	PSMD13	252282	240000	245000	310000	315000	rs2272565	0.390056
chr11	211644	rs2293167	1.01036	PSMD13	186742	190000	195000	205000	210000	rs2293167	0.570883
chr11	223119	rs3782116	-0.875189	PSMD13	209692	205000	210000	225000	230000	rs3782116	0.419137
chr11	237312	rs3817629	-1.01689	PSMD13	238078	235000	240000	305000	310000	rs3817629	0.403509
chr11	237312	rs3817629	-1.01689	PSMD13	238078	235000	240000	450000	455000	rs3817629	0.405392
chr11	237312	rs3817629	-1.01689	PSMD13	238078	235000	240000	455000	460000	rs3817629	0.370729
chr11	237312	rs3817629	-1.01689	PSMD13	238078	240000	245000	310000	315000	rs3817629	0.393928
chr11	230751	rs3829998	-1.03516	PSMD13	224956	210000	215000	235000	240000	rs3829998	0.406758
chr11	236811	rs519592	-1.01763	PSMD13	237076	235000	240000	305000	310000	rs519592	0.405388
chr11	236811	rs519592	-1.01763	PSMD13	237076	235000	240000	450000	455000	rs519592	0.401767
chr11	236811	rs519592	-1.01763	PSMD13	237076	235000	240000	455000	460000	rs519592	0.370848
chr11	236811	rs519592	-1.01763	PSMD13	237076	240000	245000	310000	315000	rs519592	0.393203
chr11	221659	rs6421986	-1.03516	PSMD13	206772	215000	220000	235000	240000	rs6421986	0.391887
chr11	243987	rs6598060	-1.01689	PSMD13	251428	240000	245000	310000	315000	rs6598060	0.391631
chr11	243853	rs6598061	-1.01689	PSMD13	251160	240000	245000	310000	315000	rs6598061	0.391652
chr11	243712	rs6598062	-1.01689	PSMD13	250878	240000	245000	310000	315000	rs6598062	0.391639
chr11	243672	rs6598063	-1.01689	PSMD13	250798	240000	245000	310000	315000	rs6598063	0.393963
chr11	243557	rs6598064	-1.01689	PSMD13	250568	240000	245000	310000	315000	rs6598064	0.394618
chr11	243211	rs6598065	-1.01689	PSMD13	249876	235000	240000	305000	310000	rs6598065	0.403849
chr11	243211	rs6598065	-1.01689	PSMD13	249876	235000	240000	450000	455000	rs6598065	0.405394
chr11	243211	rs6598065	-1.01689	PSMD13	249876	235000	240000	455000	460000	rs6598065	0.370754
chr11	243211	rs6598065	-1.01689	PSMD13	249876	240000	245000	310000	315000	rs6598065	0.39394
chr11	243185	rs6598066	-1.01689	PSMD13	249824	235000	240000	305000	310000	rs6598066	0.403849
chr11	243185	rs6598066	-1.01689	PSMD13	249824	235000	240000	450000	455000	rs6598066	0.405394
chr11	243185	rs6598066	-1.01689	PSMD13	249824	235000	240000	455000	460000	rs6598066	0.370754
chr11	243185	rs6598066	-1.01689	PSMD13	249824	240000	245000	310000	315000	rs6598066	0.393939
chr11	243093	rs6598067	-1.01689	PSMD13	249640	235000	240000	305000	310000	rs6598067	0.403849
chr11	243093	rs6598067	-1.01689	PSMD13	249640	235000	240000	450000	455000	rs6598067	0.405394
chr11	243093	rs6598067	-1.01689	PSMD13	249640	235000	240000	455000	460000	rs6598067	0.370754
chr11	243093	rs6598067	-1.01689	PSMD13	249640	240000	245000	310000	315000	rs6598067	0.394785
chr11	243092	rs6598068	-1.01689	PSMD13	249638	235000	240000	305000	310000	rs6598068	0.403849
chr11	243092	rs6598068	-1.01689	PSMD13	249638	235000	240000	450000	455000	rs6598068	0.405394
chr11	243092	rs6598068	-1.01689	PSMD13	249638	235000	240000	455000	460000	rs6598068	0.370754
chr11	243092	rs6598068	-1.01689	PSMD13	249638	240000	245000	310000	315000	rs6598068	0.394785
chr11	240664	rs6598069	-1.01689	PSMD13	244782	235000	240000	305000	310000	rs6598069	0.403849
chr11	240664	rs6598069	-1.01689	PSMD13	244782	235000	240000	450000	455000	rs6598069	0.405394
chr11	240664	rs6598069	-1.01689	PSMD13	244782	235000	240000	455000	460000	rs6598069	0.370754
chr11	240664	rs6598069	-1.01689	PSMD13	244782	240000	245000	310000	315000	rs6598069	0.387886
chr11	225466	rs6598070	-1.03516	PSMD13	214386	205000	210000	225000	230000	rs6598070	0.421336
chr11	219800	rs6598071	-1.03617	PSMD13	203054	210000	215000	235000	240000	rs6598071	0.41529
chr11	219793	rs6598072	-1.03617	PSMD13	203040	210000	215000	235000	240000	rs6598072	0.41529
chr11	219398	rs6598074	-1.03965	PSMD13	202250	210000	215000	235000	240000	rs6598074	0.415311
chr11	244964	rs7124022	-1.01689	PSMD13	253382	240000	245000	310000	315000	rs7124022	0.393244
chr11	242624	rs7395328	-1.02243	PSMD13	248702	235000	240000	305000	310000	rs7395328	0.403849
chr11	242624	rs7395328	-1.02243	PSMD13	248702	235000	240000	450000	455000	rs7395328	0.405394
chr11	242624	rs7395328	-1.02243	PSMD13	248702	235000	240000	455000	460000	rs7395328	0.370754
chr11	242624	rs7395328	-1.02243	PSMD13	248702	240000	245000	310000	315000	rs7395328	0.393943
chr11	245686	rs7478850	-1.01689	PSMD13	254826	240000	245000	310000	315000	rs7478850	0.39265
chr11	240867	rs7481518	-1.01689	PSMD13	245188	235000	240000	305000	310000	rs7481518	0.403849
chr11	240867	rs7481518	-1.01689	PSMD13	245188	235000	240000	450000	455000	rs7481518	0.405394
chr11	240867	rs7481518	-1.01689	PSMD13	245188	235000	240000	455000	460000	rs7481518	0.370754
chr11	240867	rs7481518	-1.01689	PSMD13	245188	240000	245000	310000	315000	rs7481518	0.393484
chr11	237875	rs7481993	-1.01689	PSMD13	239204	235000	240000	305000	310000	rs7481993	0.404192
chr11	237875	rs7481993	-1.01689	PSMD13	239204	235000	240000	450000	455000	rs7481993	0.405663
chr11	237875	rs7481993	-1.01689	PSMD13	239204	235000	240000	455000	460000	rs7481993	0.370697
chr11	237875	rs7481993	-1.01689	PSMD13	239204	240000	245000	310000	315000	rs7481993	0.393928
chr11	240868	rs7482209	-1.01689	PSMD13	245190	235000	240000	305000	310000	rs7482209	0.403849
chr11	240868	rs7482209	-1.01689	PSMD13	245190	235000	240000	450000	455000	rs7482209	0.405394
chr11	240868	rs7482209	-1.01689	PSMD13	245190	235000	240000	455000	460000	rs7482209	0.370754
chr11	240868	rs7482209	-1.01689	PSMD13	245190	240000	245000	310000	315000	rs7482209	0.393484
chr11	231758	rs7483951	-1.02341	PSMD13	226970	235000	240000	305000	310000	rs7483951	0.403849
chr11	231758	rs7483951	-1.02341	PSMD13	226970	235000	240000	450000	455000	rs7483951	0.405394
chr11	231758	rs7483951	-1.02341	PSMD13	226970	235000	240000	455000	460000	rs7483951	0.370754
chr11	212015	rs76552490	1.01036	PSMD13	187484	190000	195000	205000	210000	rs76552490	0.570878
chr11	225171	rs7943246	-1.03516	PSMD13	213796	205000	210000	225000	230000	rs7943246	0.420445
chr11	235894	rs9795476	-1.02341	PSMD13	235242	235000	240000	305000	310000	rs9795476	0.403684
chr11	235894	rs9795476	-1.02341	PSMD13	235242	235000	240000	450000	455000	rs9795476	0.405346
chr11	235894	rs9795476	-1.02341	PSMD13	235242	235000	240000	455000	460000	rs9795476	0.370685
chr11	235894	rs9795476	-1.02341	PSMD13	235242	240000	245000	310000	315000	rs9795476	0.393762
chr11	60707243	rs515587	-0.66374	RP11-881M11.1	60681524	60680000	60685000	60700000	60705000	rs515587	0.383284
chr11	222620	rs3782118	-0.860344	RIC8A	237729	205000	210000	225000	230000	rs3782118	0.419137
chr11	220401	rs10794301	-0.943382	RIC8A	233291	215000	220000	235000	240000	rs10794301	0.391887
chr11	220315	rs10902107	-0.943382	RIC8A	233119	215000	220000	235000	240000	rs10902107	0.391887
chr11	211644	rs2293167	0.953711	RIC8A	215777	190000	195000	205000	210000	rs2293167	0.570883
chr11	223119	rs3782116	-0.881678	RIC8A	238727	205000	210000	225000	230000	rs3782116	0.419137
chr11	207410	rs58692051	0.823554	RIC8A	207309	190000	195000	205000	210000	rs58692051	0.570759
chr11	221659	rs6421986	-0.945279	RIC8A	235807	215000	220000	235000	240000	rs6421986	0.391887
chr11	219800	rs6598071	-0.932803	RIC8A	232089	210000	215000	235000	240000	rs6598071	0.41529
chr11	219800	rs6598071	-0.932803	RIC8A	232089	215000	220000	235000	240000	rs6598071	0.391911
chr11	219793	rs6598072	-0.932803	RIC8A	232075	210000	215000	235000	240000	rs6598072	0.41529
chr11	219793	rs6598072	-0.932803	RIC8A	232075	215000	220000	235000	240000	rs6598072	0.391914
chr11	219398	rs6598074	-0.943382	RIC8A	231285	210000	215000	235000	240000	rs6598074	0.415311
chr11	219398	rs6598074	-0.943382	RIC8A	231285	215000	220000	235000	240000	rs6598074	0.391684
chr11	207275	rs6598075	0.823554	RIC8A	207039	190000	195000	205000	210000	rs6598075	0.570657
chr11	212015	rs76552490	0.953711	RIC8A	216519	190000	195000	205000	210000	rs76552490	0.570878
chr11	206767	rs7930823	0.695957	RIC8A	206023	190000	195000	205000	210000	rs7930823	0.575811
chr11	237087	rs1045288	-1.01689	PSMD13	237628	190000	195000	235000	240000	rs1045288	0.421048
chr11	237087	rs1045288	-1.01689	PSMD13	237628	205000	210000	235000	240000	rs1045288	0.402089
chr11	237087	rs1045288	-1.01689	PSMD13	237628	210000	215000	235000	240000	rs1045288	0.401913
chr11	237087	rs1045288	-1.01689	PSMD13	237628	215000	220000	235000	240000	rs1045288	0.369591
chr11	234102	rs10794302	-1.02341	PSMD13	231658	205000	210000	225000	230000	rs10794302	0.42363
chr11	234102	rs10794302	-1.02341	PSMD13	231658	190000	195000	235000	240000	rs10794302	0.421216
chr11	234102	rs10794302	-1.02341	PSMD13	231658	205000	210000	235000	240000	rs10794302	0.403178
chr11	234102	rs10794302	-1.02341	PSMD13	231658	210000	215000	235000	240000	rs10794302	0.406758
chr11	234102	rs10794302	-1.02341	PSMD13	231658	215000	220000	235000	240000	rs10794302	0.381866
chr11	230862	rs10902109	-1.03516	PSMD13	225178	205000	210000	225000	230000	rs10902109	0.42363
chr11	230862	rs10902109	-1.03516	PSMD13	225178	190000	195000	235000	240000	rs10902109	0.421216
chr11	230862	rs10902109	-1.03516	PSMD13	225178	205000	210000	235000	240000	rs10902109	0.403178
chr11	230862	rs10902109	-1.03516	PSMD13	225178	210000	215000	235000	240000	rs10902109	0.406758
chr11	237648	rs10902110	-1.01689	PSMD13	238750	190000	195000	235000	240000	rs10902110	0.4212
chr11	237648	rs10902110	-1.01689	PSMD13	238750	205000	210000	235000	240000	rs10902110	0.394784
chr11	237648	rs10902110	-1.01689	PSMD13	238750	210000	215000	235000	240000	rs10902110	0.403045
chr11	237648	rs10902110	-1.01689	PSMD13	238750	215000	220000	235000	240000	rs10902110	0.381874
chr11	236871	rs2272563	-1.01689	PSMD13	237196	190000	195000	235000	240000	rs2272563	0.41396
chr11	236871	rs2272563	-1.01689	PSMD13	237196	205000	210000	235000	240000	rs2272563	0.408268
chr11	236871	rs2272563	-1.01689	PSMD13	237196	210000	215000	235000	240000	rs2272563	0.412215
chr11	236871	rs2272563	-1.01689	PSMD13	237196	215000	220000	235000	240000	rs2272563	0.385702
chr11	237312	rs3817629	-1.01689	PSMD13	238078	190000	195000	235000	240000	rs3817629	0.421203
chr11	237312	rs3817629	-1.01689	PSMD13	238078	205000	210000	235000	240000	rs3817629	0.399885
chr11	237312	rs3817629	-1.01689	PSMD13	238078	210000	215000	235000	240000	rs3817629	0.403262
chr11	237312	rs3817629	-1.01689	PSMD13	238078	215000	220000	235000	240000	rs3817629	0.382537
chr11	230751	rs3829998	-1.03516	PSMD13	224956	205000	210000	225000	230000	rs3829998	0.42363
chr11	236811	rs519592	-1.01763	PSMD13	237076	190000	195000	235000	240000	rs519592	0.413566
chr11	236811	rs519592	-1.01763	PSMD13	237076	205000	210000	235000	240000	rs519592	0.408949
chr11	236811	rs519592	-1.01763	PSMD13	237076	210000	215000	235000	240000	rs519592	0.412629
chr11	236811	rs519592	-1.01763	PSMD13	237076	215000	220000	235000	240000	rs519592	0.386255
chr11	243211	rs6598065	-1.01689	PSMD13	249876	190000	195000	235000	240000	rs6598065	0.421216
chr11	243211	rs6598065	-1.01689	PSMD13	249876	205000	210000	235000	240000	rs6598065	0.403178
chr11	243211	rs6598065	-1.01689	PSMD13	249876	210000	215000	235000	240000	rs6598065	0.406758
chr11	243211	rs6598065	-1.01689	PSMD13	249876	215000	220000	235000	240000	rs6598065	0.381866
chr11	243185	rs6598066	-1.01689	PSMD13	249824	190000	195000	235000	240000	rs6598066	0.421216
chr11	243185	rs6598066	-1.01689	PSMD13	249824	205000	210000	235000	240000	rs6598066	0.403178
chr11	243185	rs6598066	-1.01689	PSMD13	249824	210000	215000	235000	240000	rs6598066	0.406758
chr11	243185	rs6598066	-1.01689	PSMD13	249824	215000	220000	235000	240000	rs6598066	0.381866
chr11	243093	rs6598067	-1.01689	PSMD13	249640	190000	195000	235000	240000	rs6598067	0.421216
chr11	243093	rs6598067	-1.01689	PSMD13	249640	205000	210000	235000	240000	rs6598067	0.403178
chr11	243093	rs6598067	-1.01689	PSMD13	249640	210000	215000	235000	240000	rs6598067	0.406758
chr11	243093	rs6598067	-1.01689	PSMD13	249640	215000	220000	235000	240000	rs6598067	0.381866
chr11	243092	rs6598068	-1.01689	PSMD13	249638	190000	195000	235000	240000	rs6598068	0.421216
chr11	243092	rs6598068	-1.01689	PSMD13	249638	205000	210000	235000	240000	rs6598068	0.403178
chr11	243092	rs6598068	-1.01689	PSMD13	249638	210000	215000	235000	240000	rs6598068	0.406758
chr11	243092	rs6598068	-1.01689	PSMD13	249638	215000	220000	235000	240000	rs6598068	0.381866
chr11	240664	rs6598069	-1.01689	PSMD13	244782	190000	195000	235000	240000	rs6598069	0.421216
chr11	240664	rs6598069	-1.01689	PSMD13	244782	205000	210000	235000	240000	rs6598069	0.403178
chr11	240664	rs6598069	-1.01689	PSMD13	244782	210000	215000	235000	240000	rs6598069	0.406758
chr11	240664	rs6598069	-1.01689	PSMD13	244782	215000	220000	235000	240000	rs6598069	0.381866
chr11	229977	rs7104764	-1.03516	PSMD13	223408	205000	210000	225000	230000	rs7104764	0.423648
chr11	242624	rs7395328	-1.02243	PSMD13	248702	190000	195000	235000	240000	rs7395328	0.421216
chr11	242624	rs7395328	-1.02243	PSMD13	248702	205000	210000	235000	240000	rs7395328	0.403178
chr11	242624	rs7395328	-1.02243	PSMD13	248702	210000	215000	235000	240000	rs7395328	0.406758
chr11	242624	rs7395328	-1.02243	PSMD13	248702	215000	220000	235000	240000	rs7395328	0.381866
chr11	240867	rs7481518	-1.01689	PSMD13	245188	190000	195000	235000	240000	rs7481518	0.421216
chr11	240867	rs7481518	-1.01689	PSMD13	245188	205000	210000	235000	240000	rs7481518	0.403178
chr11	240867	rs7481518	-1.01689	PSMD13	245188	210000	215000	235000	240000	rs7481518	0.406758
chr11	240867	rs7481518	-1.01689	PSMD13	245188	215000	220000	235000	240000	rs7481518	0.381866
chr11	237875	rs7481993	-1.01689	PSMD13	239204	190000	195000	235000	240000	rs7481993	0.421212
chr11	237875	rs7481993	-1.01689	PSMD13	239204	205000	210000	235000	240000	rs7481993	0.400128
chr11	237875	rs7481993	-1.01689	PSMD13	239204	210000	215000	235000	240000	rs7481993	0.405218
chr11	237875	rs7481993	-1.01689	PSMD13	239204	215000	220000	235000	240000	rs7481993	0.382509
chr11	240868	rs7482209	-1.01689	PSMD13	245190	190000	195000	235000	240000	rs7482209	0.421216
chr11	240868	rs7482209	-1.01689	PSMD13	245190	205000	210000	235000	240000	rs7482209	0.403178
chr11	240868	rs7482209	-1.01689	PSMD13	245190	210000	215000	235000	240000	rs7482209	0.406758
chr11	240868	rs7482209	-1.01689	PSMD13	245190	215000	220000	235000	240000	rs7482209	0.381866
chr11	231758	rs7483951	-1.02341	PSMD13	226970	205000	210000	225000	230000	rs7483951	0.42363
chr11	231758	rs7483951	-1.02341	PSMD13	226970	190000	195000	235000	240000	rs7483951	0.421216
chr11	231758	rs7483951	-1.02341	PSMD13	226970	205000	210000	235000	240000	rs7483951	0.403178
chr11	231758	rs7483951	-1.02341	PSMD13	226970	210000	215000	235000	240000	rs7483951	0.406758
chr11	235894	rs9795476	-1.02341	PSMD13	235242	190000	195000	235000	240000	rs9795476	0.421211
chr11	235894	rs9795476	-1.02341	PSMD13	235242	205000	210000	235000	240000	rs9795476	0.407586
chr11	235894	rs9795476	-1.02341	PSMD13	235242	210000	215000	235000	240000	rs9795476	0.411723
chr11	235894	rs9795476	-1.02341	PSMD13	235242	215000	220000	235000	240000	rs9795476	0.382257
chr11	64094075	rs11231748	-0.870335	AP003774.1	64096976	63950000	63955000	64095000	64100000	rs11231748	0.337982
chr11	64090948	rs201354020	-0.870335	AP003774.1	64096976	63950000	63955000	64095000	64100000	rs201354020	0.337961
chr11	64101691	rs3903175	0.801784	AP003774.1	64096976	63950000	63955000	64095000	64100000	rs3903175	0.646116
chr11	64103634	rs7107446	-0.876283	AP003774.1	64096976	63950000	63955000	64095000	64100000	rs7107446	0.351001
chr11	64100401	rs73502335	-0.815379	AP003774.1	64096976	63950000	63955000	64095000	64100000	rs73502335	0.357636
chr11	117055781	rs10892085	-1.03478	RP11-109L13.1	117105318	117060000	117065000	117100000	117105000	rs10892085	0.629886
chr11	117059552	rs474339	-1.03478	RP11-109L13.1	117112860	117060000	117065000	117100000	117105000	rs474339	0.629886
chr11	117056080	rs7107152	-1.03478	RP11-109L13.1	117105916	117060000	117065000	117100000	117105000	rs7107152	0.629886
chr11	74205004	rs7121457	1.00668	RP11-702H23.2	74197096	74105000	74110000	74200000	74205000	rs7121457	0.619829
chr11	74208592	rs657339	1.04996	RP11-702H23.2	74197096	74105000	74110000	74200000	74205000	rs657339	0.609896
chr11	74203308	rs586088	1.04996	RP11-702H23.2	74197096	74105000	74110000	74200000	74205000	rs586088	0.609911
chr11	74207027	rs1280211	1.04996	RP11-702H23.2	74197096	74105000	74110000	74200000	74205000	rs1280211	0.609896
chr11	74207300	rs1280212	1.04996	RP11-702H23.2	74197096	74105000	74110000	74200000	74205000	rs1280212	0.609896
chr11	74209709	rs1280217	1.04996	RP11-702H23.2	74197096	74105000	74110000	74200000	74205000	rs1280217	0.609896
chr11	74197902	rs1280220	1.04996	RP11-702H23.2	74197096	74105000	74110000	74200000	74205000	rs1280220	0.610034
chr11	74205497	rs1783201	1.06093	RP11-702H23.2	74197096	74105000	74110000	74200000	74205000	rs1783201	0.619823
chr11	74205516	rs1783202	1.04996	RP11-702H23.2	74197096	74105000	74110000	74200000	74205000	rs1783202	0.609896
chr11	74206406	rs1787102	1.03932	RP11-702H23.2	74197096	74105000	74110000	74200000	74205000	rs1787102	0.609896
chr11	74203004	rs3741128	1.00668	RP11-702H23.2	74197096	74105000	74110000	74200000	74205000	rs3741128	0.619829
chr11	74202919	rs3741129	1.06093	RP11-702H23.2	74197096	74105000	74110000	74200000	74205000	rs3741129	0.619823
chr11	74201436	rs589970	1.04996	RP11-702H23.2	74197096	74105000	74110000	74200000	74205000	rs589970	0.609896
chr11	74200739	rs601904	1.03439	RP11-702H23.2	74197096	74105000	74110000	74200000	74205000	rs601904	0.619829
chr11	74198301	rs645269	1.11408	RP11-702H23.2	74197096	74105000	74110000	74200000	74205000	rs645269	0.608793
chr11	74197326	rs649460	1.04996	RP11-702H23.2	74197096	74105000	74110000	74200000	74205000	rs649460	0.610085
chr11	74208029	rs655025	1.04996	RP11-702H23.2	74197096	74105000	74110000	74200000	74205000	rs655025	0.609896
chr11	74208214	rs656506	1.06093	RP11-702H23.2	74197096	74105000	74110000	74200000	74205000	rs656506	0.619823
chr12	131306314	rs17564	0.928309	STX2	131323811	131310000	131315000	131320000	131325000	rs17564	0.398467
chr12	131311272	rs10848209	0.914868	STX2	131323811	131310000	131315000	131320000	131325000	rs10848209	0.39848
chr12	131312020	rs10848210	0.91649	STX2	131323811	131310000	131315000	131320000	131325000	rs10848210	0.398508
chr12	131311629	rs112850087	0.91649	STX2	131323811	131310000	131315000	131320000	131325000	rs112850087	0.398485
chr12	131309972	rs12829294	-0.903728	STX2	131323811	131310000	131315000	131320000	131325000	rs12829294	0.601574
chr12	131311541	rs28659959	0.91649	STX2	131323811	131310000	131315000	131320000	131325000	rs28659959	0.398478
chr12	131312482	rs4325342	0.91649	STX2	131323811	131310000	131315000	131320000	131325000	rs4325342	0.398659
chr12	58165085	rs10877013	0.94033	METTL21B	58164895	58165000	58170000	58255000	58260000	rs10877013	0.346938
chr12	58162739	rs703842	0.923958	METTL21B	58160203	58165000	58170000	58255000	58260000	rs703842	0.346938
chr12	58162085	rs10877012	0.950324	METTL21B	58158895	58165000	58170000	58255000	58260000	rs10877012	0.346922
chr12	58167661	rs10877014	0.94033	METTL21B	58170047	58165000	58170000	58255000	58260000	rs10877014	0.346938
chr12	58167788	rs10877015	0.950324	METTL21B	58170301	58165000	58170000	58255000	58260000	rs10877015	0.34692
chr12	58167992	rs10877016	0.966921	METTL21B	58170709	58165000	58170000	58255000	58260000	rs10877016	0.346928
chr12	58169361	rs10877017	0.94033	METTL21B	58173447	58165000	58170000	58255000	58260000	rs10877017	0.346978
chr12	58171726	rs10877018	0.94033	METTL21B	58178177	58165000	58170000	58255000	58260000	rs10877018	0.346938
chr12	58170335	rs11172333	0.950324	METTL21B	58175395	58165000	58170000	58255000	58260000	rs11172333	0.346928
chr12	58166403	rs2291617	0.966921	METTL21B	58167531	58165000	58170000	58255000	58260000	rs2291617	0.346983
chr12	58161898	rs3782130	0.950324	METTL21B	58158521	58165000	58170000	58255000	58260000	rs3782130	0.346915
chr12	58170556	rs9652011	0.94033	METTL21B	58175837	58165000	58170000	58255000	58260000	rs9652011	0.346938
chr12	122112216	rs112111290	0.970946	MORN3	122110537	122110000	122115000	122120000	122125000	rs112111290	0.575624
chr12	122105908	rs11829285	0.9172	MORN3	122110537	122110000	122115000	122120000	122125000	rs11829285	0.57578
chr12	122110770	rs1877484	1.00833	MORN3	122110537	122110000	122115000	122120000	122125000	rs1877484	0.554881
chr12	122110011	rs2720022	1.00833	MORN3	122110537	122110000	122115000	122120000	122125000	rs2720022	0.556279
chr12	122105450	rs7297028	0.97777	MORN3	122110537	122110000	122115000	122120000	122125000	rs7297028	0.553326
chr12	131306314	rs17564	-0.645345	RP11-989F5.1	131317477	131310000	131315000	131320000	131325000	rs17564	0.398467
chr12	49319484	rs3825182	-1.00797	FKBP11	49320257	49295000	49300000	49315000	49320000	rs3825182	0.430094
chr12	49314994	rs4760600	-1.00797	FKBP11	49320257	49295000	49300000	49315000	49320000	rs4760600	0.429829
chr12	49312951	rs10783295	-1.00797	FKBP11	49320257	49295000	49300000	49315000	49320000	rs10783295	0.429829
chr12	49312593	rs10875893	-1.00797	FKBP11	49320257	49295000	49300000	49315000	49320000	rs10875893	0.429829
chr12	49314862	rs10875894	-1.00797	FKBP11	49320257	49295000	49300000	49315000	49320000	rs10875894	0.429829
chr12	49316742	rs10875895	-1.00797	FKBP11	49320257	49295000	49300000	49315000	49320000	rs10875895	0.42989
chr12	49321935	rs10875896	-1.00797	FKBP11	49320257	49295000	49300000	49315000	49320000	rs10875896	0.429829
chr12	49320728	rs11168792	-1.00797	FKBP11	49320257	49295000	49300000	49315000	49320000	rs11168792	0.429829
chr12	49323238	rs12423542	-1.00797	FKBP11	49320257	49295000	49300000	49315000	49320000	rs12423542	0.429829
chr12	49319270	rs2272312	-1.00797	FKBP11	49320257	49295000	49300000	49315000	49320000	rs2272312	0.414725
chr12	49319699	rs3759146	-1.00797	FKBP11	49320257	49295000	49300000	49315000	49320000	rs3759146	0.41351
chr12	49324179	rs4237854	-1.00797	FKBP11	49320257	49295000	49300000	49315000	49320000	rs4237854	0.429829
chr12	49320326	rs7134686	-0.999995	FKBP11	49320257	49295000	49300000	49315000	49320000	rs7134686	0.429835
chr12	49313549	rs7298330	-1.00797	FKBP11	49320257	49295000	49300000	49315000	49320000	rs7298330	0.429829
chr12	49314023	rs9795742	-1.00797	FKBP11	49320257	49295000	49300000	49315000	49320000	rs9795742	0.429829
chr12	49313963	rs9796008	-1.00797	FKBP11	49320257	49295000	49300000	49315000	49320000	rs9796008	0.429829
chr12	122119875	rs10840652	1.00859	MORN3	122110537	120635000	120640000	122110000	122115000	rs10840652	0.705267
chr12	122119875	rs10840652	1.00859	MORN3	122110537	122010000	122015000	122110000	122115000	rs10840652	0.574567
chr12	122119875	rs10840652	1.00859	MORN3	122110537	122020000	122025000	122110000	122115000	rs10840652	0.591324
chr12	122112216	rs112111290	0.970946	MORN3	122110537	122010000	122015000	122110000	122115000	rs112111290	0.59564
chr12	122110566	rs116201316	0.898245	MORN3	122110537	122010000	122015000	122110000	122115000	rs116201316	0.597286
chr12	122110566	rs116201316	0.898245	MORN3	122110537	122020000	122025000	122110000	122115000	rs116201316	0.583847
chr12	122105908	rs11829285	0.9172	MORN3	122110537	122010000	122015000	122110000	122115000	rs11829285	0.595654
chr12	122110770	rs1877484	1.00833	MORN3	122110537	120635000	120640000	122110000	122115000	rs1877484	0.705355
chr12	122110770	rs1877484	1.00833	MORN3	122110537	122010000	122015000	122110000	122115000	rs1877484	0.572976
chr12	122110770	rs1877484	1.00833	MORN3	122110537	122020000	122025000	122110000	122115000	rs1877484	0.596018
chr12	122113494	rs2309142	1.00833	MORN3	122110537	120635000	120640000	122110000	122115000	rs2309142	0.705391
chr12	122113494	rs2309142	1.00833	MORN3	122110537	122010000	122015000	122110000	122115000	rs2309142	0.574663
chr12	122113494	rs2309142	1.00833	MORN3	122110537	122020000	122025000	122110000	122115000	rs2309142	0.591342
chr12	122110080	rs2720021	1.00833	MORN3	122110537	120635000	120640000	122110000	122115000	rs2720021	0.705094
chr12	122110080	rs2720021	1.00833	MORN3	122110537	122010000	122015000	122110000	122115000	rs2720021	0.570802
chr12	122110080	rs2720021	1.00833	MORN3	122110537	122020000	122025000	122110000	122115000	rs2720021	0.58419
chr12	122110011	rs2720022	1.00833	MORN3	122110537	120635000	120640000	122110000	122115000	rs2720022	0.705122
chr12	122110011	rs2720022	1.00833	MORN3	122110537	122020000	122025000	122110000	122115000	rs2720022	0.588057
chr12	122116393	rs2720041	0.866724	MORN3	122110537	122020000	122025000	122110000	122115000	rs2720041	0.582181
chr12	122116794	rs2942368	1.00859	MORN3	122110537	120635000	120640000	122110000	122115000	rs2942368	0.705267
chr12	122116794	rs2942368	1.00859	MORN3	122110537	122010000	122015000	122110000	122115000	rs2942368	0.574567
chr12	122116794	rs2942368	1.00859	MORN3	122110537	122020000	122025000	122110000	122115000	rs2942368	0.591324
chr12	122105450	rs7297028	0.97777	MORN3	122110537	120635000	120640000	122110000	122115000	rs7297028	0.703697
chr12	122105450	rs7297028	0.97777	MORN3	122110537	122010000	122015000	122110000	122115000	rs7297028	0.583069
chr12	122105450	rs7297028	0.97777	MORN3	122110537	122020000	122025000	122110000	122115000	rs7297028	0.591167
chr12	8329676	rs10743252	0.772862	FAM66C	8326547	8175000	8180000	8320000	8325000	rs10743252	0.67956
chr12	8329700	rs10743253	0.798856	FAM66C	8326595	8175000	8180000	8320000	8325000	rs10743253	0.689016
chr12	8329574	rs10770295	0.772862	FAM66C	8326343	8175000	8180000	8320000	8325000	rs10770295	0.679552
chr12	8326425	rs10840924	0.782932	FAM66C	8320045	8175000	8180000	8320000	8325000	rs10840924	0.679527
chr12	8327369	rs10840926	0.772862	FAM66C	8321933	8175000	8180000	8320000	8325000	rs10840926	0.679535
chr12	8327516	rs10840927	0.789976	FAM66C	8322227	8175000	8180000	8320000	8325000	rs10840927	0.679519
chr12	8327676	rs4453311	0.772862	FAM66C	8322547	8175000	8180000	8320000	8325000	rs4453311	0.679535
chr12	8326567	rs4523766	0.798421	FAM66C	8320329	8175000	8180000	8320000	8325000	rs4523766	0.679661
chr12	8328874	rs7965442	0.798421	FAM66C	8324943	8175000	8180000	8320000	8325000	rs7965442	0.689081
chr12	8329240	rs7968628	0.798421	FAM66C	8325675	8175000	8180000	8320000	8325000	rs7968628	0.689027
chr12	131311272	rs10848209	-0.652765	RP11-989F5.1	131327393	131310000	131315000	131320000	131325000	rs10848209	0.39848
chr12	131312020	rs10848210	-0.630039	RP11-989F5.1	131328889	131310000	131315000	131320000	131325000	rs10848210	0.398508
chr12	131311629	rs112850087	-0.630039	RP11-989F5.1	131328107	131310000	131315000	131320000	131325000	rs112850087	0.398485
chr12	131311541	rs28659959	-0.630039	RP11-989F5.1	131327931	131310000	131315000	131320000	131325000	rs28659959	0.398478
chr12	131312482	rs4325342	-0.630039	RP11-989F5.1	131329813	131310000	131315000	131320000	131325000	rs4325342	0.398659
chr13	111358488	rs3818496	0.685225	CARS2	111365950	111355000	111360000	111565000	111570000	rs3818496	0.58966
chr13	111361693	rs6492306	0.685225	CARS2	111365950	111355000	111360000	111565000	111570000	rs6492306	0.589453
chr13	111354110	rs9555724	0.685225	CARS2	111365950	111355000	111360000	111565000	111570000	rs9555724	0.589453
chr13	114999636	rs10870597	1.05545	CDC16	114998910	114830000	114835000	114995000	115000000	rs10870597	0.641979
chr13	115000465	rs61973461	1.05545	CDC16	115000568	114830000	114835000	114995000	115000000	rs61973461	0.641946
chr13	115003468	rs6560947	1.05545	CDC16	115006574	114830000	114835000	114995000	115000000	rs6560947	0.641904
chr13	115000719	rs7331882	1.05545	CDC16	115001076	114830000	114835000	114995000	115000000	rs7331882	0.641963
chr13	115000317	rs7336692	1.05545	CDC16	115000272	114830000	114835000	114995000	115000000	rs7336692	0.641946
chr13	115002305	rs8002514	1.06861	CDC16	115004248	114830000	114835000	114995000	115000000	rs8002514	0.64193
chr13	114999059	rs9590404	1.05545	CDC16	114997756	114830000	114835000	114995000	115000000	rs9590404	0.641971
chr13	114999838	rs9590405	1.05545	CDC16	114999314	114830000	114835000	114995000	115000000	rs9590405	0.641966
chr13	115002759	rs9590492	1.05545	CDC16	115005156	114830000	114835000	114995000	115000000	rs9590492	0.641921
chr15	77212403	rs71405231	0.860992	SCAPER	77197785	77195000	77200000	77210000	77215000	rs71405231	0.37553
chr15	90775397	rs2073703	0.710965	CIB1	90777279	90770000	90775000	90790000	90795000	rs2073703	0.379758
chr15	90774987	rs2073704	0.710965	CIB1	90777279	90770000	90775000	90790000	90795000	rs2073704	0.381605
chr15	90773782	rs2073706	0.686864	CIB1	90777279	90770000	90775000	90790000	90795000	rs2073706	0.380266
chr15	90771060	rs2271553	0.734881	CIB1	90777279	90770000	90775000	90790000	90795000	rs2271553	0.376158
chr15	90769596	rs2352220	0.729402	CIB1	90777279	90770000	90775000	90790000	90795000	rs2352220	0.379879
chr15	90775700	rs4628940	0.710965	CIB1	90777279	90770000	90775000	90790000	90795000	rs4628940	0.379879
chr15	90772831	rs7024	0.735909	CIB1	90777279	90770000	90775000	90790000	90795000	rs7024	0.380128
chr15	90775919	rs8025875	0.667963	CIB1	90777279	90770000	90775000	90790000	90795000	rs8025875	0.379597
chr15	90773142	rs8033436	0.735909	CIB1	90777279	90770000	90775000	90790000	90795000	rs8033436	0.380162
chr15	90775913	rs8041338	0.667963	CIB1	90777279	90770000	90775000	90790000	90795000	rs8041338	0.379557
chr15	90776375	rs9744242	0.761803	CIB1	90777279	90770000	90775000	90790000	90795000	rs9744242	0.379678
chr15	90776154	rs9745131	0.734359	CIB1	90777279	90770000	90775000	90790000	90795000	rs9745131	0.379758
chr16	75651674	rs8048944	0.887146	ADAT1	75657198	75655000	75660000	75670000	75675000	rs8048944	0.379123
chr16	69474116	rs246133	-0.56712	CYB5B	69489804	69455000	69460000	69475000	69480000	rs246133	0.399415
chr16	31721493	rs2008774	-1.13687	CLUHP3	31731075	31470000	31475000	31720000	31725000	rs2008774	0.375264
chr16	31729205	rs11642525	-0.863333	ZNF720	31733860	31470000	31475000	31720000	31725000	rs11642525	0.375317
chr16	31721493	rs2008774	-0.863333	ZNF720	31718436	31470000	31475000	31720000	31725000	rs2008774	0.375264
chr16	31729552	rs2141349	-0.877025	ZNF720	31734554	31470000	31475000	31720000	31725000	rs2141349	0.375317
chr16	31728543	rs8054649	-0.860213	ZNF720	31732536	31470000	31475000	31720000	31725000	rs8054649	0.375317
chr16	31729205	rs11642525	-0.985323	CTD-2358C21.4	31723305	31470000	31475000	31720000	31725000	rs11642525	0.375317
chr16	31721493	rs2008774	-0.985323	CTD-2358C21.4	31723305	31470000	31475000	31720000	31725000	rs2008774	0.375264
chr16	31729552	rs2141349	-0.971337	CTD-2358C21.4	31723305	31470000	31475000	31720000	31725000	rs2141349	0.375317
chr16	31728543	rs8054649	-0.984426	CTD-2358C21.4	31723305	31470000	31475000	31720000	31725000	rs8054649	0.375317
chr17	48582276	rs11649849	-1.12032	MYCBPAP	48578807	48585000	48590000	48605000	48610000	rs11649849	0.377148
chr17	48582276	rs11649849	-1.12032	MYCBPAP	48578807	48585000	48590000	48635000	48640000	rs11649849	0.335814
chr17	48582276	rs11649849	-1.12032	MYCBPAP	48578807	48585000	48590000	48785000	48790000	rs11649849	0.341631
chr17	48587307	rs11869714	-1.16781	MYCBPAP	48588869	48585000	48590000	48635000	48640000	rs11869714	0.327695
chr17	48580126	rs6504661	-1.17602	MYCBPAP	48574507	48560000	48565000	48585000	48590000	rs6504661	0.359104
chr17	48580257	rs6504662	-1.03393	MYCBPAP	48574769	48560000	48565000	48585000	48590000	rs6504662	0.368662
chr17	48591209	rs6504663	-1.25115	MYCBPAP	48596673	48585000	48590000	48635000	48640000	rs6504663	0.329238
chr17	48585554	rs73351675	-1.17355	MYCBPAP	48585363	48585000	48590000	48605000	48610000	rs73351675	0.377953
chr17	48585554	rs73351675	-1.17355	MYCBPAP	48585363	48585000	48590000	48635000	48640000	rs73351675	0.335325
chr17	48585554	rs73351675	-1.17355	MYCBPAP	48585363	48585000	48590000	48785000	48790000	rs73351675	0.341317
chr17	48585734	rs75639658	-1.16781	MYCBPAP	48585723	48585000	48590000	48635000	48640000	rs75639658	0.328108
chr17	48583879	rs8066198	-1.14671	MYCBPAP	48582013	48585000	48590000	48605000	48610000	rs8066198	0.377148
chr17	48583879	rs8066198	-1.14671	MYCBPAP	48582013	48585000	48590000	48635000	48640000	rs8066198	0.335814
chr17	48583879	rs8066198	-1.14671	MYCBPAP	48582013	48585000	48590000	48785000	48790000	rs8066198	0.341631
chr17	48580446	rs8070491	-1.063	MYCBPAP	48575147	48585000	48590000	48605000	48610000	rs8070491	0.377111
chr17	48580446	rs8070491	-1.063	MYCBPAP	48575147	48585000	48590000	48635000	48640000	rs8070491	0.335593
chr17	48580446	rs8070491	-1.063	MYCBPAP	48575147	48585000	48590000	48785000	48790000	rs8070491	0.341481
chr17	48583652	rs8082389	-1.14671	MYCBPAP	48581559	48585000	48590000	48605000	48610000	rs8082389	0.377148
chr17	48583652	rs8082389	-1.14671	MYCBPAP	48581559	48585000	48590000	48635000	48640000	rs8082389	0.335814
chr17	48583652	rs8082389	-1.14671	MYCBPAP	48581559	48585000	48590000	48785000	48790000	rs8082389	0.341631
chr17	13930364	rs62054061	-1.00548	CDRT15P1	13932897	13925000	13930000	14135000	14140000	rs62054061	0.67879
chr17	13923440	rs11078217	-0.952571	CDRT15P1	13919049	13925000	13930000	14135000	14140000	rs11078217	0.678841
chr17	13933598	rs62054069	-1.00565	CDRT15P1	13939365	13925000	13930000	14135000	14140000	rs151141030	0.67879
chr17	13929953	rs62052359	-1.00548	CDRT15P1	13932075	13925000	13930000	14135000	14140000	rs200669131	0.67879
chr17	13932073	rs62054065	-0.964295	CDRT15P1	13936315	13925000	13930000	14135000	14140000	rs200723719	0.678841
chr17	13930025	rs62054060	-1.00548	CDRT15P1	13932219	13925000	13930000	14135000	14140000	rs201276025	0.67879
chr17	13930263	rs202227044	-1.00548	CDRT15P1	13932695	13925000	13930000	14135000	14140000	rs202227044	0.67879
chr17	13930507	rs2529916	-1.00548	CDRT15P1	13933183	13925000	13930000	14135000	14140000	rs2529916	0.678814
chr17	13930863	rs55877979	-1.00548	CDRT15P1	13933895	13925000	13930000	14135000	14140000	rs55877979	0.67879
chr17	13930843	rs56354007	-1.00548	CDRT15P1	13933855	13925000	13930000	14135000	14140000	rs56354007	0.67879
chr17	38069949	rs7216389	0.617413	GSDMA	38020672	38020000	38025000	38060000	38065000	rs7216389	0.621277
chr17	38066267	rs1008723	-0.607691	GSDMA	38013308	38020000	38025000	38060000	38065000	rs1008723	0.378723
chr17	38064876	rs12939832	-0.686865	GSDMA	38010526	38020000	38025000	38060000	38065000	rs12939832	0.364721
chr17	38067020	rs4795400	-0.662099	GSDMA	38014814	38020000	38025000	38060000	38065000	rs4795400	0.364723
chr17	38069809	rs6503524	0.617413	GSDMA	38020392	38020000	38025000	38060000	38065000	rs6503524	0.621277
chr17	38068043	rs869402	0.617413	GSDMA	38016860	38020000	38025000	38060000	38065000	rs869402	0.621277
chr17	38069274	rs921649	0.617413	GSDMA	38019322	38020000	38025000	38060000	38065000	rs921649	0.621277
chr17	38069076	rs921650	0.617413	GSDMA	38018926	38020000	38025000	38060000	38065000	rs921650	0.621277
chr17	41375509	rs111274735	-0.705151	TMEM106A	41387164	41380000	41385000	41445000	41450000	rs111274735	0.418037
chr17	41377741	rs112666191	-0.698728	TMEM106A	41391628	41380000	41385000	41445000	41450000	rs112666191	0.424582
chr17	41375597	rs1133320	-0.692838	TMEM106A	41387340	41380000	41385000	41445000	41450000	rs1133320	0.41816
chr17	41377739	rs113488312	-0.698728	TMEM106A	41391624	41380000	41385000	41445000	41450000	rs113488312	0.424582
chr17	41375555	rs17600371	-0.692838	TMEM106A	41387256	41380000	41385000	41445000	41450000	rs17600371	0.41816
chr17	41379112	rs34094168	-0.688245	TMEM106A	41394370	41380000	41385000	41445000	41450000	rs34094168	0.418151
chr17	41377185	rs35960318	-0.692838	TMEM106A	41390516	41380000	41385000	41445000	41450000	rs35960318	0.41816
chr17	41376104	rs3744244	-0.692838	TMEM106A	41388354	41380000	41385000	41445000	41450000	rs3744244	0.41816
chr17	41377871	rs7406399	-0.692838	TMEM106A	41391888	41380000	41385000	41445000	41450000	rs7406399	0.41816
chr17	41377969	rs7406411	-0.692838	TMEM106A	41392084	41380000	41385000	41445000	41450000	rs7406411	0.41816
chr17	43664978	rs111390638	0.949076	CRHR1-IT1	43632262	43640000	43645000	43660000	43665000	rs111390638	0.335025
chr17	43665322	rs2462833	0.947356	CRHR1-IT1	43632950	43640000	43645000	43660000	43665000	rs2462833	0.334626
chr17	43665343	rs62064393	0.949076	CRHR1-IT1	43632992	43640000	43645000	43660000	43665000	rs62064393	0.334802
chr17	43665379	rs62064394	0.949076	CRHR1-IT1	43633064	43640000	43645000	43660000	43665000	rs62064394	0.334802
chr17	43665468	rs2458198	0.969856	CRHR1-IT1	43633242	43640000	43645000	43660000	43665000	rs2458198	0.334626
chr17	43665809	rs1724397	0.949076	CRHR1-IT1	43633924	43640000	43645000	43660000	43665000	rs1724397	0.335025
chr17	43665838	rs1724398	0.949076	CRHR1-IT1	43633982	43640000	43645000	43660000	43665000	rs1724398	0.335025
chr17	43665906	rs1724399	0.949076	CRHR1-IT1	43634118	43640000	43645000	43660000	43665000	rs1724399	0.335025
chr17	43666244	rs2950009	0.949076	CRHR1-IT1	43634794	43640000	43645000	43660000	43665000	rs2950009	0.335025
chr17	43666251	rs2950010	0.978752	CRHR1-IT1	43634808	43640000	43645000	43660000	43665000	rs2950010	0.335355
chr17	43666385	rs2950011	0.963513	CRHR1-IT1	43635076	43640000	43645000	43660000	43665000	rs2950011	0.33445
chr17	43666385	rs2950011	0.963513	CRHR1-IT1	43635076	43645000	43650000	43660000	43665000	rs2950011	0.274723
chr17	43666431	rs62064409	0.949076	CRHR1-IT1	43635168	43640000	43645000	43660000	43665000	rs62064409	0.335025
chr17	43666431	rs62064409	0.949076	CRHR1-IT1	43635168	43645000	43650000	43660000	43665000	rs62064409	0.276393
chr17	43666511	rs2693349	0.949076	CRHR1-IT1	43635328	43640000	43645000	43660000	43665000	rs2693349	0.335025
chr17	43666511	rs2693349	0.949076	CRHR1-IT1	43635328	43645000	43650000	43660000	43665000	rs2693349	0.276393
chr17	43666906	rs2696425	0.949076	CRHR1-IT1	43636118	43640000	43645000	43660000	43665000	rs2696425	0.335025
chr17	43666906	rs2696425	0.949076	CRHR1-IT1	43636118	43645000	43650000	43660000	43665000	rs2696425	0.276393
chr17	43667365	rs2950012	0.949076	CRHR1-IT1	43637036	43640000	43645000	43660000	43665000	rs2950012	0.33498
chr17	43667365	rs2950012	0.949076	CRHR1-IT1	43637036	43645000	43650000	43660000	43665000	rs2950012	0.276262
chr17	43667792	rs62064417	0.95841	CRHR1-IT1	43637890	43640000	43645000	43660000	43665000	rs62064417	0.33445
chr17	43667792	rs62064417	0.95841	CRHR1-IT1	43637890	43645000	43650000	43660000	43665000	rs62064417	0.274723
chr17	43667836	rs62064418	0.949076	CRHR1-IT1	43637978	43640000	43645000	43660000	43665000	rs62064418	0.334802
chr17	43667836	rs62064418	0.949076	CRHR1-IT1	43637978	43645000	43650000	43660000	43665000	rs62064418	0.27574
chr17	43667915	rs62064419	0.949076	CRHR1-IT1	43638136	43640000	43645000	43660000	43665000	rs62064419	0.33498
chr17	43667915	rs62064419	0.949076	CRHR1-IT1	43638136	43645000	43650000	43660000	43665000	rs62064419	0.276262
chr17	43667922	rs62064420	0.978752	CRHR1-IT1	43638150	43640000	43645000	43660000	43665000	rs62064420	0.335355
chr17	43667922	rs62064420	0.978752	CRHR1-IT1	43638150	43645000	43650000	43660000	43665000	rs62064420	0.27738
chr17	43667934	rs62064421	0.949076	CRHR1-IT1	43638174	43640000	43645000	43660000	43665000	rs62064421	0.33498
chr17	43667934	rs62064421	0.949076	CRHR1-IT1	43638174	43645000	43650000	43660000	43665000	rs62064421	0.276262
chr17	43668017	rs62064422	0.949076	CRHR1-IT1	43638340	43640000	43645000	43660000	43665000	rs62064422	0.334935
chr17	43668017	rs62064422	0.949076	CRHR1-IT1	43638340	43645000	43650000	43660000	43665000	rs62064422	0.27613
chr17	43668187	rs62064423	0.949076	CRHR1-IT1	43638680	43640000	43645000	43660000	43665000	rs62064423	0.335025
chr17	43668187	rs62064423	0.949076	CRHR1-IT1	43638680	43645000	43650000	43660000	43665000	rs62064423	0.276393
chr17	43668239	rs62064424	0.949076	CRHR1-IT1	43638784	43640000	43645000	43660000	43665000	rs62064424	0.335025
chr17	43668239	rs62064424	0.949076	CRHR1-IT1	43638784	43645000	43650000	43660000	43665000	rs62064424	0.276393
chr17	43668455	rs2950013	0.967182	CRHR1-IT1	43639216	43640000	43645000	43660000	43665000	rs2950013	0.334582
chr17	43668455	rs2950013	0.967182	CRHR1-IT1	43639216	43645000	43650000	43660000	43665000	rs2950013	0.2751
chr17	43669250	rs55711776	0.949076	CRHR1-IT1	43640806	43640000	43645000	43660000	43665000	rs55711776	0.335025
chr17	43669250	rs55711776	0.949076	CRHR1-IT1	43640806	43645000	43650000	43660000	43665000	rs55711776	0.276393
chr17	43684094	rs1706722	0.978752	CRHR1-IT1	43670494	43680000	43685000	44325000	44330000	rs1706722	0.697408
chr17	43688042	rs62066084	0.996297	CRHR1-IT1	43678390	43680000	43685000	44325000	44330000	rs62066084	0.697341
chr17	43688317	rs28768976	0.894902	CRHR1-IT1	43678940	43680000	43685000	44325000	44330000	rs28768976	0.697451
chr17	43688579	rs62066087	0.978752	CRHR1-IT1	43679464	43680000	43685000	44325000	44330000	rs62066087	0.697451
chr17	43689684	rs1619965	0.856329	CRHR1-IT1	43681674	43680000	43685000	44325000	44330000	rs1619965	0.697377
chr17	43704310	rs393208	0.978752	CRHR1-IT1	43710926	43705000	43710000	44295000	44300000	rs393208	0.716885
chr17	43666492	rs112010353	0.949076	CRHR1-IT1	43635290	43640000	43645000	43660000	43665000	rs112010353	0.33498
chr17	43666492	rs112010353	0.949076	CRHR1-IT1	43635290	43645000	43650000	43660000	43665000	rs112010353	0.276262
chr17	43669491	rs112327620	0.944085	CRHR1-IT1	43641288	43640000	43645000	43660000	43665000	rs112327620	0.334233
chr17	43669491	rs112327620	0.944085	CRHR1-IT1	43641288	43645000	43650000	43660000	43665000	rs112327620	0.274106
chr17	43684209	rs1635285	0.894902	CRHR1-IT1	43670724	43680000	43685000	44325000	44330000	rs1635285	0.697449
chr17	43702296	rs192252295	0.978752	CRHR1-IT1	43706898	43705000	43710000	44295000	44300000	rs192252295	0.716885
chr17	43688905	rs28795799	0.894902	CRHR1-IT1	43680116	43680000	43685000	44325000	44330000	rs28795799	0.697451
chr17	43685021	rs2906006	0.969062	CRHR1-IT1	43672348	43680000	43685000	44325000	44330000	rs2906006	0.697408
chr17	43684920	rs2906007	0.978752	CRHR1-IT1	43672146	43680000	43685000	44325000	44330000	rs2906007	0.697451
chr17	43684563	rs2906009	0.978752	CRHR1-IT1	43671432	43680000	43685000	44325000	44330000	rs2906009	0.697451
chr17	43687072	rs2949997	0.943568	CRHR1-IT1	43676450	43680000	43685000	44325000	44330000	rs2949997	0.697431
chr17	43705601	rs365825	0.873735	CRHR1-IT1	43713508	43705000	43710000	44295000	44300000	rs365825	0.716739
chr17	43708418	rs368673667	0.978752	CRHR1-IT1	43719142	43705000	43710000	44295000	44300000	rs368673667	0.716885
chr17	43704419	rs2469934	0.978752	CRHR1-IT1	43711144	43705000	43710000	44295000	44300000	rs372526058	0.716885
chr17	43704491	rs373853	0.978752	CRHR1-IT1	43711288	43705000	43710000	44295000	44300000	rs375424530	0.716885
chr17	43705518	rs376120	0.978752	CRHR1-IT1	43713342	43705000	43710000	44295000	44300000	rs376120	0.716841
chr17	43687542	rs378392	0.978752	CRHR1-IT1	43677390	43680000	43685000	44325000	44330000	rs378392	0.697451
chr17	43705356	rs383241	0.978752	CRHR1-IT1	43713018	43705000	43710000	44295000	44300000	rs383241	0.716865
chr17	43686419	rs385199	0.978752	CRHR1-IT1	43675144	43680000	43685000	44325000	44330000	rs385199	0.697451
chr17	43704031	rs385383	0.978752	CRHR1-IT1	43710368	43705000	43710000	44295000	44300000	rs385383	0.716885
chr17	43703555	rs392116	0.978752	CRHR1-IT1	43709416	43705000	43710000	44295000	44300000	rs392116	0.716885
chr17	43705756	rs393838	0.873735	CRHR1-IT1	43713818	43705000	43710000	44295000	44300000	rs393838	0.716885
chr17	43707955	rs396593	0.978752	CRHR1-IT1	43718216	43705000	43710000	44295000	44300000	rs396593	0.716885
chr17	43685826	rs413519	0.978752	CRHR1-IT1	43673958	43680000	43685000	44325000	44330000	rs413519	0.697451
chr17	43685707	rs430688	0.996297	CRHR1-IT1	43673720	43680000	43685000	44325000	44330000	rs430688	0.697408
chr17	43686420	rs440778	0.978752	CRHR1-IT1	43675146	43680000	43685000	44325000	44330000	rs440778	0.697451
chr17	43707951	rs444071	0.978752	CRHR1-IT1	43718208	43705000	43710000	44295000	44300000	rs444071	0.716885
chr17	43685698	rs444967	0.950129	CRHR1-IT1	43673702	43680000	43685000	44325000	44330000	rs444967	0.697451
chr17	43689090	rs56340658	0.956748	CRHR1-IT1	43680486	43680000	43685000	44325000	44330000	rs56340658	0.697451
chr17	43707848	rs593720	0.978752	CRHR1-IT1	43718002	43705000	43710000	44295000	44300000	rs593720	0.716885
chr17	43707620	rs594591	0.978752	CRHR1-IT1	43717546	43705000	43710000	44295000	44300000	rs594591	0.716885
chr17	43688249	rs62066085	0.978752	CRHR1-IT1	43678804	43680000	43685000	44325000	44330000	rs62066085	0.697451
chr17	43688387	rs62066086	0.978752	CRHR1-IT1	43679080	43680000	43685000	44325000	44330000	rs62066086	0.697451
chr17	43702701	rs62066125	0.873735	CRHR1-IT1	43707708	43705000	43710000	44295000	44300000	rs62066125	0.716885
chr17	43707619	rs681485	0.978752	CRHR1-IT1	43717544	43705000	43710000	44295000	44300000	rs681485	0.716885
chr17	41377741	rs112666191	-0.501708	LINC00854	41383338	41380000	41385000	41445000	41450000	rs112666191	0.424582
chr17	41377739	rs113488312	-0.501708	LINC00854	41383338	41380000	41385000	41445000	41450000	rs113488312	0.424582
chr17	80854409	rs12951357	0.569131	RP11-497H17.1	80832660	80820000	80825000	80850000	80855000	rs12951357	0.62735
chr17	80854409	rs12951357	0.569131	RP11-497H17.1	80832660	80840000	80845000	80850000	80855000	rs12951357	0.651706
chr17	80855349	rs1809252	-0.585703	RP11-497H17.1	80834540	80820000	80825000	80850000	80855000	rs1809252	0.37265
chr17	80855349	rs1809252	-0.585703	RP11-497H17.1	80834540	80840000	80845000	80850000	80855000	rs1809252	0.348294
chr17	80853678	rs4986130	0.585703	RP11-497H17.1	80831198	80820000	80825000	80850000	80855000	rs4986130	0.62735
chr17	80853678	rs4986130	0.585703	RP11-497H17.1	80831198	80840000	80845000	80850000	80855000	rs4986130	0.651706
chr17	80853796	rs4986131	0.577447	RP11-497H17.1	80831434	80820000	80825000	80850000	80855000	rs4986131	0.62755
chr17	80853796	rs4986131	0.577447	RP11-497H17.1	80831434	80840000	80845000	80850000	80855000	rs4986131	0.651809
chr17	80848948	rs59103510	-0.585703	RP11-497H17.1	80821738	80820000	80825000	80850000	80855000	rs59103510	0.37265
chr17	80853177	rs6502011	0.584314	RP11-497H17.1	80830196	80820000	80825000	80850000	80855000	rs6502011	0.62775
chr17	80853177	rs6502011	0.584314	RP11-497H17.1	80830196	80840000	80845000	80850000	80855000	rs6502011	0.651913
chr17	80855532	rs939262	-0.585703	RP11-497H17.1	80834906	80820000	80825000	80850000	80855000	rs939262	0.37265
chr17	80855532	rs939262	-0.585703	RP11-497H17.1	80834906	80840000	80845000	80850000	80855000	rs939262	0.348294
chr17	80096655	rs9675196	-0.609557	RP11-1376P16.1	80075378	80075000	80080000	80090000	80095000	rs9675196	0.407794
chr17	80093657	rs9892469	-0.588048	RP11-1376P16.1	80069382	80075000	80080000	80090000	80095000	rs9892469	0.403153
chr17	80093701	rs9902485	-0.588048	RP11-1376P16.1	80069470	80075000	80080000	80090000	80095000	rs9902485	0.403167
chr17	73224639	rs1005714	-1.14041	NUP85	73247524	73220000	73225000	73255000	73260000	rs1005714	0.597156
chr17	73229564	rs8076030	-1.16309	NUP85	73257374	73220000	73225000	73255000	73260000	rs8076030	0.59688
chr17	73229525	rs8076568	-1.14235	NUP85	73257296	73220000	73225000	73255000	73260000	rs8076568	0.596361
chr17	48582276	rs11649849	-1.12032	MYCBPAP	48578807	48555000	48560000	48575000	48580000	rs11649849	0.382435
chr17	48582276	rs11649849	-1.12032	MYCBPAP	48578807	48470000	48475000	48585000	48590000	rs11649849	0.339122
chr17	48582276	rs11649849	-1.12032	MYCBPAP	48578807	48550000	48555000	48585000	48590000	rs11649849	0.305072
chr17	48582276	rs11649849	-1.12032	MYCBPAP	48578807	48560000	48565000	48585000	48590000	rs11649849	0.369384
chr17	48587307	rs11869714	-1.16781	MYCBPAP	48588869	48550000	48555000	48585000	48590000	rs11869714	0.336065
chr17	48587307	rs11869714	-1.16781	MYCBPAP	48588869	48560000	48565000	48585000	48590000	rs11869714	0.358736
chr17	48587307	rs11869714	-1.16781	MYCBPAP	48588869	48565000	48570000	48585000	48590000	rs11869714	0.344285
chr17	48580257	rs6504662	-1.03393	MYCBPAP	48574769	48555000	48560000	48575000	48580000	rs6504662	0.38287
chr17	48591209	rs6504663	-1.25115	MYCBPAP	48596673	48550000	48555000	48585000	48590000	rs6504663	0.338041
chr17	48591209	rs6504663	-1.25115	MYCBPAP	48596673	48560000	48565000	48585000	48590000	rs6504663	0.359611
chr17	48591209	rs6504663	-1.25115	MYCBPAP	48596673	48565000	48570000	48585000	48590000	rs6504663	0.343826
chr17	48585554	rs73351675	-1.17355	MYCBPAP	48585363	48470000	48475000	48585000	48590000	rs73351675	0.339142
chr17	48585554	rs73351675	-1.17355	MYCBPAP	48585363	48550000	48555000	48585000	48590000	rs73351675	0.301532
chr17	48585554	rs73351675	-1.17355	MYCBPAP	48585363	48560000	48565000	48585000	48590000	rs73351675	0.369329
chr17	48585554	rs73351675	-1.17355	MYCBPAP	48585363	48565000	48570000	48585000	48590000	rs73351675	0.34948
chr17	48585734	rs75639658	-1.16781	MYCBPAP	48585723	48550000	48555000	48585000	48590000	rs75639658	0.327269
chr17	48585734	rs75639658	-1.16781	MYCBPAP	48585723	48560000	48565000	48585000	48590000	rs75639658	0.358586
chr17	48585734	rs75639658	-1.16781	MYCBPAP	48585723	48565000	48570000	48585000	48590000	rs75639658	0.343105
chr17	48583879	rs8066198	-1.14671	MYCBPAP	48582013	48555000	48560000	48575000	48580000	rs8066198	0.382435
chr17	48583879	rs8066198	-1.14671	MYCBPAP	48582013	48470000	48475000	48585000	48590000	rs8066198	0.339122
chr17	48583879	rs8066198	-1.14671	MYCBPAP	48582013	48550000	48555000	48585000	48590000	rs8066198	0.305072
chr17	48583879	rs8066198	-1.14671	MYCBPAP	48582013	48560000	48565000	48585000	48590000	rs8066198	0.369384
chr17	48583879	rs8066198	-1.14671	MYCBPAP	48582013	48565000	48570000	48585000	48590000	rs8066198	0.349628
chr17	48580446	rs8070491	-1.063	MYCBPAP	48575147	48555000	48560000	48575000	48580000	rs8070491	0.382401
chr17	48580446	rs8070491	-1.063	MYCBPAP	48575147	48470000	48475000	48585000	48590000	rs8070491	0.339117
chr17	48580446	rs8070491	-1.063	MYCBPAP	48575147	48550000	48555000	48585000	48590000	rs8070491	0.304272
chr17	48580446	rs8070491	-1.063	MYCBPAP	48575147	48560000	48565000	48585000	48590000	rs8070491	0.36923
chr17	48583652	rs8082389	-1.14671	MYCBPAP	48581559	48555000	48560000	48575000	48580000	rs8082389	0.382435
chr17	48583652	rs8082389	-1.14671	MYCBPAP	48581559	48470000	48475000	48585000	48590000	rs8082389	0.339122
chr17	48583652	rs8082389	-1.14671	MYCBPAP	48581559	48550000	48555000	48585000	48590000	rs8082389	0.305072
chr17	48583652	rs8082389	-1.14671	MYCBPAP	48581559	48560000	48565000	48585000	48590000	rs8082389	0.369384
chr17	48583652	rs8082389	-1.14671	MYCBPAP	48581559	48565000	48570000	48585000	48590000	rs8082389	0.349628
chr17	77007553	rs56213896	-0.7725	CANT1	77005949	76990000	76995000	77005000	77010000	rs56213896	0.400215
chr17	77006412	rs12452980	-0.652024	CANT1	77005949	76990000	76995000	77005000	77010000	rs12452980	0.373732
chr17	77008062	rs7212032	-0.646819	CANT1	77005949	76990000	76995000	77005000	77010000	rs7212032	0.373537
chr17	41380756	rs71274038	-0.692838	TMEM106A	41397658	41320000	41325000	41385000	41390000	rs71274038	0.356954
chr17	41417113	rs71379220	-0.692838	TMEM106A	41470372	41415000	41420000	41465000	41470000	rs71379220	0.388898
chr17	41326508	rs11650272	-0.995505	NBR2	41375389	41320000	41325000	41385000	41390000	rs11650272	0.354446
chr17	41329847	rs11651623	-0.995505	NBR2	41382067	41320000	41325000	41385000	41390000	rs11651623	0.354446
chr17	41326898	rs11654700	-0.995505	NBR2	41376169	41320000	41325000	41385000	41390000	rs11654700	0.354446
chr17	41326940	rs11654731	-0.995505	NBR2	41376253	41320000	41325000	41385000	41390000	rs11654731	0.354446
chr17	41327621	rs2271573	-0.998703	NBR2	41377615	41320000	41325000	41385000	41390000	rs2271573	0.354446
chr17	41327648	rs2271574	-0.995505	NBR2	41377669	41320000	41325000	41385000	41390000	rs2271574	0.354446
chr17	41329172	rs33918839	-0.995505	NBR2	41380717	41320000	41325000	41385000	41390000	rs33918839	0.354446
chr17	41329010	rs33920795	-0.995505	NBR2	41380393	41320000	41325000	41385000	41390000	rs33920795	0.354446
chr17	41328818	rs33994002	-0.995505	NBR2	41380009	41320000	41325000	41385000	41390000	rs33994002	0.354446
chr17	41328095	rs4239149	0.99827	NBR2	41378563	41320000	41325000	41385000	41390000	rs4239149	0.649364
chr17	41326087	rs11650132	-0.495155	LINC00854	41383338	41320000	41325000	41385000	41390000	rs11650132	0.354448
chr17	41321387	rs12952012	-0.554767	LINC00854	41383338	41320000	41325000	41385000	41390000	rs12952012	0.354325
chr17	41393438	rs1386749	-0.547431	LINC00854	41383338	41320000	41325000	41385000	41390000	rs1386749	0.353379
chr17	41317896	rs2137990	0.562524	LINC00854	41383338	41320000	41325000	41385000	41390000	rs2137990	0.645554
chr17	41393275	rs2171462	-0.547431	LINC00854	41383338	41320000	41325000	41385000	41390000	rs2171462	0.353379
chr17	41316747	rs35070007	0.532352	LINC00854	41383338	41320000	41325000	41385000	41390000	rs35070007	0.645554
chr17	41393260	rs35312672	-0.495155	LINC00854	41383338	41320000	41325000	41385000	41390000	rs35312672	0.356954
chr17	41328095	rs4239149	0.547431	LINC00854	41383338	41320000	41325000	41385000	41390000	rs4239149	0.649364
chr17	41393265	rs75467880	-0.513302	LINC00854	41383338	41320000	41325000	41385000	41390000	rs75467880	0.356424
chr17	41394075	rs77940339	-0.532352	LINC00854	41383338	41320000	41325000	41385000	41390000	rs77940339	0.356954
chr17	41377741	rs112666191	-0.524367	CTD-3199J23.6	41458509	41380000	41385000	41445000	41450000	rs112666191	0.424582
chr17	41377739	rs113488312	-0.524367	CTD-3199J23.6	41458505	41380000	41385000	41445000	41450000	rs113488312	0.424582
chr18	12995185	rs9948139	-0.885132	CEP192	12999009	12975000	12980000	12990000	12995000	rs9948139	0.374758
chr19	12439519	rs10408097	0.730523	ZNF44	12405702	12415000	12420000	12440000	12445000	rs10408097	0.396849
chr19	12411332	rs111509972	0.641498	ZNF44	12405702	12415000	12420000	12440000	12445000	rs111509972	0.394549
chr19	12424739	rs111725760	0.710289	ZNF44	12405702	12415000	12420000	12440000	12445000	rs111725760	0.377086
chr19	12423385	rs111960435	0.654894	ZNF44	12405702	12415000	12420000	12440000	12445000	rs111960435	0.382832
chr19	12411439	rs112361818	0.641498	ZNF44	12405702	12415000	12420000	12440000	12445000	rs112361818	0.394549
chr19	12410620	rs113840858	0.641498	ZNF44	12405702	12415000	12420000	12440000	12445000	rs113840858	0.394549
chr19	12419477	rs115658986	0.681891	ZNF44	12405702	12415000	12420000	12440000	12445000	rs115658986	0.39449
chr19	12410494	rs118110078	0.641498	ZNF44	12405702	12415000	12420000	12440000	12445000	rs118110078	0.394549
chr19	12413377	rs11878402	0.681891	ZNF44	12405702	12415000	12420000	12440000	12445000	rs11878402	0.394549
chr19	12419823	rs11878462	0.681891	ZNF44	12405702	12415000	12420000	12440000	12445000	rs11878462	0.390498
chr19	12418795	rs11880217	0.681891	ZNF44	12405702	12415000	12420000	12440000	12445000	rs11880217	0.394517
chr19	12436331	rs12608855	0.710406	ZNF44	12405702	12415000	12420000	12440000	12445000	rs12608855	0.407926
chr19	12415344	rs12609084	0.681891	ZNF44	12405702	12415000	12420000	12440000	12445000	rs12609084	0.394644
chr19	12415462	rs12609098	0.681891	ZNF44	12405702	12415000	12420000	12440000	12445000	rs12609098	0.394544
chr19	12415458	rs12610464	0.681891	ZNF44	12405702	12415000	12420000	12440000	12445000	rs12610464	0.394544
chr19	12436410	rs12610507	0.709946	ZNF44	12405702	12415000	12420000	12440000	12445000	rs12610507	0.407926
chr19	12436208	rs12610823	0.709946	ZNF44	12405702	12415000	12420000	12440000	12445000	rs12610823	0.407926
chr19	12419620	rs12973345	0.681891	ZNF44	12405702	12415000	12420000	12440000	12445000	rs12973345	0.390486
chr19	12414687	rs142702116	0.681891	ZNF44	12405702	12415000	12420000	12440000	12445000	rs142702116	0.394544
chr19	12414695	rs147519279	0.681891	ZNF44	12405702	12415000	12420000	12440000	12445000	rs147519279	0.394544
chr19	12440090	rs1592998	0.698732	ZNF44	12405702	12415000	12420000	12440000	12445000	rs1592998	0.407886
chr19	12440088	rs1592999	0.703097	ZNF44	12405702	12415000	12420000	12440000	12445000	rs1592999	0.407886
chr19	12439868	rs1593000	0.730523	ZNF44	12405702	12415000	12420000	12440000	12445000	rs1593000	0.396849
chr19	12436574	rs1862507	0.709946	ZNF44	12405702	12415000	12420000	12440000	12445000	rs1862507	0.407926
chr19	12400264	rs2438520	0.62467	ZNF44	12405702	12405000	12410000	12720000	12725000	rs2438520	0.408625
chr19	12402112	rs2458999	0.593212	ZNF44	12405702	12405000	12410000	12720000	12725000	rs2458999	0.408912
chr19	12423818	rs35869572	0.683125	ZNF44	12405702	12415000	12420000	12440000	12445000	rs35869572	0.382832
chr19	12416471	rs35969881	0.681891	ZNF44	12405702	12415000	12420000	12440000	12445000	rs35969881	0.394544
chr19	12405026	rs383725	0.593212	ZNF44	12405702	12405000	12410000	12720000	12725000	rs383725	0.409
chr19	12405552	rs386901	0.62467	ZNF44	12405702	12405000	12410000	12720000	12725000	rs386901	0.408834
chr19	12412981	rs388772	0.685625	ZNF44	12405702	12405000	12410000	12720000	12725000	rs388772	0.408528
chr19	12414143	rs3914471	0.681891	ZNF44	12405702	12415000	12420000	12440000	12445000	rs3914471	0.394549
chr19	12411448	rs395210	0.637118	ZNF44	12405702	12405000	12410000	12720000	12725000	rs395210	0.408851
chr19	12408459	rs403386	0.669631	ZNF44	12405702	12405000	12410000	12720000	12725000	rs403386	0.408594
chr19	12407009	rs430267	0.62467	ZNF44	12405702	12405000	12410000	12720000	12725000	rs430267	0.408633
chr19	12404576	rs438963	0.62467	ZNF44	12405702	12405000	12410000	12720000	12725000	rs438963	0.408625
chr19	12411363	rs445705	0.637118	ZNF44	12405702	12405000	12410000	12720000	12725000	rs445705	0.408851
chr19	12403740	rs533121	0.62467	ZNF44	12405702	12405000	12410000	12720000	12725000	rs533121	0.408625
chr19	12418718	rs60822896	0.715651	ZNF44	12405702	12415000	12420000	12440000	12445000	rs60822896	0.383208
chr19	12412618	rs61115730	0.681891	ZNF44	12405702	12415000	12420000	12440000	12445000	rs61115730	0.394549
chr19	12435065	rs6511779	0.7421	ZNF44	12405702	12415000	12420000	12440000	12445000	rs6511779	0.396849
chr19	12435297	rs6511780	0.7421	ZNF44	12405702	12415000	12420000	12440000	12445000	rs6511780	0.396849
chr19	12435351	rs6511781	0.7421	ZNF44	12405702	12415000	12420000	12440000	12445000	rs6511781	0.396849
chr19	12435357	rs6511782	0.7421	ZNF44	12405702	12415000	12420000	12440000	12445000	rs6511782	0.396849
chr19	12440377	rs6511783	0.698732	ZNF44	12405702	12415000	12420000	12440000	12445000	rs6511783	0.407904
chr19	12410509	rs7246081	0.641498	ZNF44	12405702	12415000	12420000	12440000	12445000	rs7246081	0.394549
chr19	12410344	rs7259689	0.641498	ZNF44	12405702	12415000	12420000	12440000	12445000	rs7259689	0.394549
chr19	12410512	rs7259946	0.641498	ZNF44	12405702	12415000	12420000	12440000	12445000	rs7259946	0.394549
chr19	12412407	rs72989944	0.681891	ZNF44	12405702	12415000	12420000	12440000	12445000	rs72989944	0.394549
chr19	12415606	rs72989952	0.681891	ZNF44	12405702	12415000	12420000	12440000	12445000	rs72989952	0.39453
chr19	12418116	rs72989954	0.681891	ZNF44	12405702	12415000	12420000	12440000	12445000	rs72989954	0.394454
chr19	12423347	rs72989958	0.654894	ZNF44	12405702	12415000	12420000	12440000	12445000	rs72989958	0.382832
chr19	12411523	rs73004297	0.641498	ZNF44	12405702	12415000	12420000	12440000	12445000	rs73004297	0.394549
chr19	12412060	rs73004299	0.681891	ZNF44	12405702	12415000	12420000	12440000	12445000	rs73004299	0.394549
chr19	12415793	rs76040471	0.681891	ZNF44	12405702	12415000	12420000	12440000	12445000	rs76040471	0.394544
chr19	12435307	rs8099972	0.741275	ZNF44	12405702	12415000	12420000	12440000	12445000	rs8099972	0.396849
chr19	12440960	rs8108122	0.730523	ZNF44	12405702	12415000	12420000	12440000	12445000	rs8108122	0.396831
chr19	12440891	rs8109236	0.730523	ZNF44	12405702	12415000	12420000	12440000	12445000	rs8109236	0.396954
chr19	12420853	rs8182513	0.653525	ZNF44	12405702	12415000	12420000	12440000	12445000	rs8182513	0.394376
chr19	12412777	rs9676694	0.681891	ZNF44	12405702	12415000	12420000	12440000	12445000	rs9676694	0.394549
chr19	12412928	rs9676757	0.681891	ZNF44	12405702	12415000	12420000	12440000	12445000	rs9676757	0.394549
chr19	12416832	rs9676838	0.681891	ZNF44	12405702	12415000	12420000	12440000	12445000	rs9676838	0.394484
chr19	12441244	rs9676962	0.73373	ZNF44	12405702	12415000	12420000	12440000	12445000	rs9676962	0.396849
chr19	54956254	rs10401901	-0.861835	AC008746.12	54950362	54700000	54705000	54950000	54955000	rs10401901	0.67428
chr19	54956415	rs10402502	-0.830517	AC008746.12	54950362	54700000	54705000	54950000	54955000	rs10402502	0.67556
chr19	54953202	rs10406319	-0.824273	AC008746.12	54950362	54700000	54705000	54950000	54955000	rs10406319	0.675523
chr19	54952513	rs10425451	-0.843486	AC008746.12	54950362	54700000	54705000	54950000	54955000	rs10425451	0.675507
chr19	54952540	rs10427005	-0.824273	AC008746.12	54950362	54700000	54705000	54950000	54955000	rs10427005	0.675507
chr19	54948808	rs111257921	-0.844657	AC008746.12	54950362	54700000	54705000	54950000	54955000	rs111257921	0.674261
chr19	54946784	rs3745420	-0.844657	AC008746.12	54950362	54700000	54705000	54950000	54955000	rs3745420	0.67429
chr19	54954710	rs4330032	-0.843486	AC008746.12	54950362	54700000	54705000	54950000	54955000	rs4330032	0.675524
chr19	54953828	rs4806755	-0.824248	AC008746.12	54950362	54700000	54705000	54950000	54955000	rs4806755	0.675566
chr19	54953872	rs4806756	-0.824273	AC008746.12	54950362	54700000	54705000	54950000	54955000	rs4806756	0.675534
chr19	54953917	rs4806758	-0.855635	AC008746.12	54950362	54700000	54705000	54950000	54955000	rs4806758	0.674271
chr19	54951408	rs6509874	-0.845485	AC008746.12	54950362	54700000	54705000	54950000	54955000	rs6509874	0.675422
chr19	54950932	rs7246821	-0.886722	AC008746.12	54950362	54700000	54705000	54950000	54955000	rs7246821	0.674202
chr19	54955017	rs74482035	-0.855635	AC008746.12	54950362	54700000	54705000	54950000	54955000	rs74482035	0.67428
chr19	54951134	rs8101423	-0.826477	AC008746.12	54950362	54700000	54705000	54950000	54955000	rs8101423	0.675503
chr19	54954429	rs8106697	-0.843486	AC008746.12	54950362	54700000	54705000	54950000	54955000	rs8106697	0.675544
chr19	54949726	rs8108542	-0.844657	AC008746.12	54950362	54700000	54705000	54950000	54955000	rs8108542	0.674241
chr2	202652583	rs10178881	-1.10018	ALS2	202645912	202645000	202650000	203130000	203135000	rs10178881	0.380242
chr2	202652972	rs10181568	-1.10018	ALS2	202645912	202645000	202650000	203130000	203135000	rs10181568	0.380238
chr2	202653274	rs10181903	-1.10018	ALS2	202645912	202645000	202650000	203130000	203135000	rs10181903	0.380233
chr2	202653338	rs10205641	-1.10018	ALS2	202645912	202645000	202650000	203130000	203135000	rs10205641	0.380233
chr2	202654843	rs6712316	-1.10018	ALS2	202645912	202645000	202650000	203130000	203135000	rs6712316	0.380207
chr2	202654841	rs6740627	-1.21893	ALS2	202645912	202645000	202650000	203130000	203135000	rs6740627	0.380178
chr2	202653636	rs7570835	-1.10018	ALS2	202645912	202645000	202650000	203130000	203135000	rs7570835	0.380227
chr2	202653964	rs7586342	-1.10018	ALS2	202645912	202645000	202650000	203130000	203135000	rs7586342	0.380222
chr2	242055382	rs531719802	-0.762186	MTERFD2	242041747	242035000	242040000	242050000	242055000	rs149821814	0.323645
chr2	242048582	rs1966368	-0.817406	MTERFD2	242041747	242035000	242040000	242045000	242050000	rs1966368	0.383346
chr2	242035146	rs2240538	-0.761059	MTERFD2	242041747	242035000	242040000	242045000	242050000	rs2240538	0.38305
chr2	242054129	rs2871579	-0.692414	MTERFD2	242041747	242035000	242040000	242045000	242050000	rs2871579	0.383272
chr2	242050546	rs3815296	-0.817406	MTERFD2	242041747	242035000	242040000	242045000	242050000	rs3815296	0.383289
chr2	242047750	rs6708265	-0.817406	MTERFD2	242041747	242035000	242040000	242045000	242050000	rs6708265	0.383289
chr2	242034149	rs6719155	-0.761059	MTERFD2	242041747	242035000	242040000	242045000	242050000	rs6719155	0.382553
chr2	242052632	rs733997	-0.819113	MTERFD2	242041747	242035000	242040000	242045000	242050000	rs733997	0.383289
chr2	242048615	rs7566357	-0.817406	MTERFD2	242041747	242035000	242040000	242045000	242050000	rs7566357	0.383414
chr2	113378875	rs13023016	-0.717848	SLC20A1	113354316	113340000	113345000	113380000	113385000	rs13023016	0.357087
chr2	113375893	rs6724434	-0.722822	SLC20A1	113348352	113340000	113345000	113380000	113385000	rs6724434	0.357038
chr2	112808278	rs9308664	0.826491	TMEM87B	112803756	112810000	112815000	112945000	112950000	rs9308664	0.632809
chr2	112813066	rs10176660	0.840966	TMEM87B	112813332	112810000	112815000	112945000	112950000	rs10176660	0.633488
chr2	112813163	rs10176769	0.826491	TMEM87B	112813526	112810000	112815000	112945000	112950000	rs10176769	0.632813
chr2	112807464	rs11679593	0.750882	TMEM87B	112802128	112810000	112815000	112825000	112830000	rs11679593	0.660579
chr2	112807464	rs11679593	0.750882	TMEM87B	112802128	112810000	112815000	112945000	112950000	rs11679593	0.626498
chr2	112806738	rs13006228	0.750882	TMEM87B	112800676	112810000	112815000	112825000	112830000	rs13006228	0.660579
chr2	112806738	rs13006228	0.750882	TMEM87B	112800676	112810000	112815000	112945000	112950000	rs13006228	0.626498
chr2	112814326	rs13024271	0.750882	TMEM87B	112815852	112810000	112815000	112825000	112830000	rs13024271	0.660579
chr2	112814326	rs13024271	0.750882	TMEM87B	112815852	112810000	112815000	112945000	112950000	rs13024271	0.626504
chr2	112812856	rs34128716	0.750882	TMEM87B	112812912	112810000	112815000	112825000	112830000	rs34128716	0.689153
chr2	112812856	rs34128716	0.750882	TMEM87B	112812912	112810000	112815000	112850000	112855000	rs34128716	0.674443
chr2	112812856	rs34128716	0.750882	TMEM87B	112812912	112810000	112815000	112945000	112950000	rs34128716	0.627165
chr2	112809951	rs34240639	0.786616	TMEM87B	112807102	112810000	112815000	112825000	112830000	rs34240639	0.660579
chr2	112809951	rs34240639	0.786616	TMEM87B	112807102	112810000	112815000	112945000	112950000	rs34240639	0.626498
chr2	112810011	rs34974772	0.750882	TMEM87B	112807222	112810000	112815000	112825000	112830000	rs34974772	0.660579
chr2	112810011	rs34974772	0.750882	TMEM87B	112807222	112810000	112815000	112945000	112950000	rs34974772	0.626518
chr2	112816236	rs4848979	0.826491	TMEM87B	112819672	112810000	112815000	112945000	112950000	rs4848979	0.632809
chr2	112816348	rs4848980	0.750882	TMEM87B	112819896	112810000	112815000	112945000	112950000	rs4848980	0.626498
chr2	112811022	rs6704665	0.826491	TMEM87B	112809244	112810000	112815000	112945000	112950000	rs6704665	0.632808
chr2	112811082	rs6722814	0.826491	TMEM87B	112809364	112810000	112815000	112945000	112950000	rs6722814	0.632809
chr2	113389232	rs908545	-0.701824	SLC20A1	113375030	113340000	113345000	113380000	113385000	rs908545	0.357087
chr2	113388397	rs11676691	-0.736656	SLC20A1	113373360	113340000	113345000	113380000	113385000	rs11676691	0.351715
chr2	113387133	rs11678996	-0.717848	SLC20A1	113370832	113340000	113345000	113380000	113385000	rs11678996	0.357084
chr2	98286235	rs11123849	-0.574223	AC017099.3	98291790	96730000	96735000	98280000	98285000	rs11123849	0.687617
chr2	98286235	rs11123849	-0.574223	AC017099.3	98291790	97300000	97305000	98280000	98285000	rs11123849	0.647735
chr2	98282784	rs13000505	-0.667501	AC017099.3	98284888	96730000	96735000	98280000	98285000	rs13000505	0.705337
chr2	98282784	rs13000505	-0.667501	AC017099.3	98284888	97300000	97305000	98280000	98285000	rs13000505	0.676984
chr2	98287483	rs13003963	-0.588067	AC017099.3	98294286	96730000	96735000	98280000	98285000	rs13003963	0.682506
chr2	98287483	rs13003963	-0.588067	AC017099.3	98294286	97300000	97305000	98280000	98285000	rs13003963	0.664724
chr2	98265491	rs1470625	-0.569647	AC017099.3	98250302	96730000	96735000	98260000	98265000	rs1470625	0.69786
chr2	98264857	rs1800649	-0.66784	AC017099.3	98249034	96730000	96735000	98255000	98260000	rs1800649	0.695349
chr2	98281634	rs2053824	-0.569647	AC017099.3	98282588	96730000	96735000	98280000	98285000	rs2053824	0.675965
chr2	98281634	rs2053824	-0.569647	AC017099.3	98282588	97300000	97305000	98280000	98285000	rs2053824	0.650671
chr2	98266614	rs2309078	-0.569647	AC017099.3	98252548	96730000	96735000	98260000	98265000	rs2309078	0.69786
chr2	98276519	rs35211079	-0.66784	AC017099.3	98272358	96730000	96735000	98280000	98285000	rs35211079	0.705327
chr2	98276519	rs35211079	-0.66784	AC017099.3	98272358	97300000	97305000	98280000	98285000	rs35211079	0.676936
chr2	98280055	rs55772322	-0.661459	AC017099.3	98279430	96730000	96735000	98280000	98285000	rs55772322	0.705218
chr2	98280055	rs55772322	-0.661459	AC017099.3	98279430	97300000	97305000	98280000	98285000	rs55772322	0.676936
chr2	98268280	rs6542980	-0.569647	AC017099.3	98255880	96730000	96735000	98260000	98265000	rs6542980	0.69786
chr2	98277804	rs873886	-0.581586	AC017099.3	98274928	96730000	96735000	98280000	98285000	rs873886	0.675577
chr2	98277804	rs873886	-0.581586	AC017099.3	98274928	97300000	97305000	98280000	98285000	rs873886	0.695392
chr21	37507769	rs881712	0.590322	DOPEY2	37486458	37485000	37490000	37505000	37510000	rs881712	0.626035
chr21	37511627	rs11910763	0.604159	DOPEY2	37494174	37485000	37490000	37505000	37510000	rs11910763	0.612429
chr21	37509952	rs12626189	0.613923	DOPEY2	37490824	37485000	37490000	37505000	37510000	rs12626189	0.626072
chr21	37509995	rs12626192	0.577768	DOPEY2	37490910	37485000	37490000	37505000	37510000	rs12626192	0.602038
chr21	37505138	rs13047406	0.618096	DOPEY2	37481196	37485000	37490000	37505000	37510000	rs13047406	0.626194
chr21	37509014	rs2105749	0.604159	DOPEY2	37488948	37485000	37490000	37505000	37510000	rs2105749	0.612429
chr21	37506102	rs67013231	0.618096	DOPEY2	37483124	37485000	37490000	37505000	37510000	rs67013231	0.62612
chr21	37507501	rs8133052	0.604159	DOPEY2	37485922	37485000	37490000	37505000	37510000	rs8133052	0.611693
chr21	37508878	rs879892	0.614304	DOPEY2	37488676	37485000	37490000	37505000	37510000	rs879892	0.626076
chr21	37511112	rs9305577	0.604159	DOPEY2	37493144	37485000	37490000	37505000	37510000	rs9305577	0.612429
chr21	37514155	rs9305578	0.614304	DOPEY2	37499230	37485000	37490000	37505000	37510000	rs9305578	0.626076
chr21	37511338	rs9977612	0.577768	DOPEY2	37493596	37485000	37490000	37505000	37510000	rs9977612	0.602018
chr21	37511829	rs45496500	-0.935704	CBR3	37516448	37515000	37520000	37525000	37530000	rs45496500	0.389417
chr21	37510738	rs4816521	-0.935704	CBR3	37514266	37515000	37520000	37525000	37530000	rs4816521	0.389417
chr21	37513596	rs4817781	-0.935704	CBR3	37519982	37515000	37520000	37525000	37530000	rs4817781	0.389417
chr21	37513747	rs4817782	-0.935704	CBR3	37520284	37515000	37520000	37525000	37530000	rs4817782	0.389417
chr21	37513392	rs60409141	-0.935704	CBR3	37519574	37515000	37520000	37525000	37530000	rs60409141	0.389417
chr21	37491560	rs7282480	-0.913442	CBR3	37475910	37485000	37490000	37505000	37510000	rs7282480	0.389473
chr21	37512947	rs8126939	-0.935704	CBR3	37518684	37515000	37520000	37525000	37530000	rs8126939	0.389417
chr21	37513262	rs8127356	-0.935704	CBR3	37519314	37515000	37520000	37525000	37530000	rs8127356	0.389417
chr21	37513183	rs8127449	-0.935704	CBR3	37519156	37515000	37520000	37525000	37530000	rs8127449	0.389417
chr21	37513285	rs8127606	-0.935704	CBR3	37519360	37515000	37520000	37525000	37530000	rs8127606	0.389417
chr21	37517349	rs8129801	-0.909608	CBR3	37527488	37515000	37520000	37525000	37530000	rs8129801	0.389636
chr21	37508438	rs12483755	-0.935704	CBR3	37509666	37485000	37490000	37505000	37510000	rs12483755	0.397944
chr21	37509952	rs12626189	0.577912	CBR3	37512694	37485000	37490000	37505000	37510000	rs12626189	0.626072
chr21	37505138	rs13047406	0.56726	CBR3	37503066	37485000	37490000	37505000	37510000	rs13047406	0.626194
chr21	37511829	rs45496500	-0.935704	CBR3	37516448	37485000	37490000	37505000	37510000	rs45496500	0.406449
chr21	37509602	rs45598234	-0.935704	CBR3	37511994	37485000	37490000	37505000	37510000	rs45598234	0.406476
chr21	37510738	rs4816521	-0.935704	CBR3	37514266	37485000	37490000	37505000	37510000	rs4816521	0.406449
chr21	37513596	rs4817781	-0.935704	CBR3	37519982	37485000	37490000	37505000	37510000	rs4817781	0.406449
chr21	37505827	rs60043102	-0.938568	CBR3	37504444	37485000	37490000	37505000	37510000	rs60043102	0.406268
chr21	37505704	rs60376898	-0.938447	CBR3	37504198	37485000	37490000	37505000	37510000	rs60376898	0.406138
chr21	37513392	rs60409141	-0.935704	CBR3	37519574	37485000	37490000	37505000	37510000	rs60409141	0.406449
chr21	37506102	rs67013231	0.56726	CBR3	37504994	37485000	37490000	37505000	37510000	rs67013231	0.62612
chr21	37503608	rs7283498	-0.94498	CBR3	37500006	37485000	37490000	37505000	37510000	rs7283498	0.406109
chr21	37512947	rs8126939	-0.935704	CBR3	37518684	37485000	37490000	37505000	37510000	rs8126939	0.406449
chr21	37513262	rs8127356	-0.935704	CBR3	37519314	37485000	37490000	37505000	37510000	rs8127356	0.406449
chr21	37513183	rs8127449	-0.935704	CBR3	37519156	37485000	37490000	37505000	37510000	rs8127449	0.406449
chr21	37513285	rs8127606	-0.935704	CBR3	37519360	37485000	37490000	37505000	37510000	rs8127606	0.406449
chr21	37508878	rs879892	0.574519	CBR3	37510546	37485000	37490000	37505000	37510000	rs879892	0.626076
chr21	37508787	rs879893	-0.935704	CBR3	37510364	37485000	37490000	37505000	37510000	rs879893	0.406449
chr21	37508643	rs879894	-0.935704	CBR3	37510076	37485000	37490000	37505000	37510000	rs879894	0.406449
chr21	48047621	rs59272843	0.613128	PRMT2	48040163	48020000	48025000	48040000	48045000	rs59272843	0.624862
chr21	48046967	rs9983312	0.613128	PRMT2	48038855	48020000	48025000	48040000	48045000	rs9983312	0.624862
chr21	46892546	rs8128040	-0.741498	SLC19A1	46964325	46895000	46900000	46960000	46965000	rs8128040	0.353805
chr21	46892546	rs8128040	-0.647415	COL18A1	46960040	46895000	46900000	46960000	46965000	rs8128040	0.353805
chr21	46864362	rs914229	-0.595256	COL18A1	46903672	46865000	46870000	46895000	46900000	rs914229	0.332706
chr22	24400869	rs28674083	0.699284	GSTT1	24384680	24370000	24375000	24395000	24400000	rs28674083	0.668169
chr22	39781585	rs1007337	1.22288	SYNGR1	39817240	39780000	39785000	39805000	39810000	rs1007337	0.632585
chr22	39781585	rs1007337	1.22288	SYNGR1	39817240	39780000	39785000	39810000	39815000	rs1007337	0.660322
chr22	39778167	rs1010169	1.22566	SYNGR1	39810404	39780000	39785000	39800000	39805000	rs1010169	0.606077
chr22	39778167	rs1010169	1.22566	SYNGR1	39810404	39780000	39785000	39805000	39810000	rs1010169	0.632167
chr22	39778167	rs1010169	1.22566	SYNGR1	39810404	39780000	39785000	39810000	39815000	rs1010169	0.660165
chr22	39778327	rs1010170	1.22566	SYNGR1	39810724	39780000	39785000	39800000	39805000	rs1010170	0.606077
chr22	39778327	rs1010170	1.22566	SYNGR1	39810724	39780000	39785000	39805000	39810000	rs1010170	0.632167
chr22	39778327	rs1010170	1.22566	SYNGR1	39810724	39780000	39785000	39810000	39815000	rs1010170	0.660165
chr22	39785242	rs2142848	1.14214	SYNGR1	39824554	39780000	39785000	39810000	39815000	rs2142848	0.660983
chr22	39777254	rs4821889	1.15495	SYNGR1	39808578	39780000	39785000	39795000	39800000	rs4821889	0.594234
chr22	39777254	rs4821889	1.15495	SYNGR1	39808578	39780000	39785000	39800000	39805000	rs4821889	0.606433
chr22	39777254	rs4821889	1.15495	SYNGR1	39808578	39780000	39785000	39805000	39810000	rs4821889	0.632378
chr22	39777254	rs4821889	1.15495	SYNGR1	39808578	39780000	39785000	39810000	39815000	rs4821889	0.661669
chr22	39777523	rs4821890	1.15495	SYNGR1	39809116	39780000	39785000	39795000	39800000	rs4821890	0.594234
chr22	39777523	rs4821890	1.15495	SYNGR1	39809116	39780000	39785000	39800000	39805000	rs4821890	0.606433
chr22	39777523	rs4821890	1.15495	SYNGR1	39809116	39780000	39785000	39805000	39810000	rs4821890	0.632378
chr22	39777523	rs4821890	1.15495	SYNGR1	39809116	39780000	39785000	39810000	39815000	rs4821890	0.661669
chr22	39785381	rs4821891	1.14214	SYNGR1	39824832	39780000	39785000	39810000	39815000	rs4821891	0.660983
chr22	39775047	rs5757647	1.16753	SYNGR1	39804164	39780000	39785000	39795000	39800000	rs5757647	0.598641
chr22	39775047	rs5757647	1.16753	SYNGR1	39804164	39780000	39785000	39800000	39805000	rs5757647	0.619751
chr22	39775047	rs5757647	1.16753	SYNGR1	39804164	39780000	39785000	39805000	39810000	rs5757647	0.632538
chr22	39775047	rs5757647	1.16753	SYNGR1	39804164	39780000	39785000	39810000	39815000	rs5757647	0.666294
chr22	39775156	rs5757648	1.16753	SYNGR1	39804382	39780000	39785000	39795000	39800000	rs5757648	0.598641
chr22	39775156	rs5757648	1.16753	SYNGR1	39804382	39780000	39785000	39800000	39805000	rs5757648	0.619751
chr22	39775156	rs5757648	1.16753	SYNGR1	39804382	39780000	39785000	39805000	39810000	rs5757648	0.632538
chr22	39775156	rs5757648	1.16753	SYNGR1	39804382	39780000	39785000	39810000	39815000	rs5757648	0.666294
chr22	39778419	rs5757650	1.23476	SYNGR1	39810908	39780000	39785000	39800000	39805000	rs5757650	0.606371
chr22	39778419	rs5757650	1.23476	SYNGR1	39810908	39780000	39785000	39805000	39810000	rs5757650	0.632441
chr22	39778419	rs5757650	1.23476	SYNGR1	39810908	39780000	39785000	39810000	39815000	rs5757650	0.661269
chr22	39781855	rs5757652	1.22288	SYNGR1	39817780	39780000	39785000	39805000	39810000	rs5757652	0.632604
chr22	39781855	rs5757652	1.22288	SYNGR1	39817780	39780000	39785000	39810000	39815000	rs5757652	0.660235
chr22	39775400	rs6001567	1.16753	SYNGR1	39804870	39780000	39785000	39795000	39800000	rs6001567	0.598633
chr22	39775400	rs6001567	1.16753	SYNGR1	39804870	39780000	39785000	39800000	39805000	rs6001567	0.619756
chr22	39775400	rs6001567	1.16753	SYNGR1	39804870	39780000	39785000	39805000	39810000	rs6001567	0.632523
chr22	39775400	rs6001567	1.16753	SYNGR1	39804870	39780000	39785000	39810000	39815000	rs6001567	0.66635
chr22	39775786	rs6001568	1.1652	SYNGR1	39805642	39780000	39785000	39795000	39800000	rs6001568	0.598149
chr22	39775786	rs6001568	1.1652	SYNGR1	39805642	39780000	39785000	39800000	39805000	rs6001568	0.606057
chr22	39775786	rs6001568	1.1652	SYNGR1	39805642	39780000	39785000	39805000	39810000	rs6001568	0.632182
chr22	39775786	rs6001568	1.1652	SYNGR1	39805642	39780000	39785000	39810000	39815000	rs6001568	0.660056
chr22	39781429	rs7423	1.1473	SYNGR1	39816928	39780000	39785000	39805000	39810000	rs7423	0.632495
chr22	39781429	rs7423	1.1473	SYNGR1	39816928	39780000	39785000	39810000	39815000	rs7423	0.660926
chr22	39779300	rs756640	1.18046	SYNGR1	39812670	39780000	39785000	39800000	39805000	rs756640	0.606416
chr22	39779300	rs756640	1.18046	SYNGR1	39812670	39780000	39785000	39805000	39810000	rs756640	0.632396
chr22	39779300	rs756640	1.18046	SYNGR1	39812670	39780000	39785000	39810000	39815000	rs756640	0.661555
chr22	39775250	rs9611165	1.16753	SYNGR1	39804570	39780000	39785000	39795000	39800000	rs9611165	0.598633
chr22	39775250	rs9611165	1.16753	SYNGR1	39804570	39780000	39785000	39800000	39805000	rs9611165	0.619756
chr22	39775250	rs9611165	1.16753	SYNGR1	39804570	39780000	39785000	39805000	39810000	rs9611165	0.632523
chr22	39775250	rs9611165	1.16753	SYNGR1	39804570	39780000	39785000	39810000	39815000	rs9611165	0.66635
chr22	39775268	rs9611166	1.16753	SYNGR1	39804606	39780000	39785000	39795000	39800000	rs9611166	0.598633
chr22	39775268	rs9611166	1.16753	SYNGR1	39804606	39780000	39785000	39800000	39805000	rs9611166	0.619756
chr22	39775268	rs9611166	1.16753	SYNGR1	39804606	39780000	39785000	39805000	39810000	rs9611166	0.632523
chr22	39775268	rs9611166	1.16753	SYNGR1	39804606	39780000	39785000	39810000	39815000	rs9611166	0.66635
chr22	39775583	rs9611167	1.09867	SYNGR1	39805236	39780000	39785000	39795000	39800000	rs9611167	0.594234
chr22	39775583	rs9611167	1.09867	SYNGR1	39805236	39780000	39785000	39800000	39805000	rs9611167	0.606433
chr22	39775583	rs9611167	1.09867	SYNGR1	39805236	39780000	39785000	39805000	39810000	rs9611167	0.632378
chr22	39775583	rs9611167	1.09867	SYNGR1	39805236	39780000	39785000	39810000	39815000	rs9611167	0.661669
chr22	39783027	rs9611169	1.1855	SYNGR1	39820124	39780000	39785000	39810000	39815000	rs9611169	0.659229
chr22	39784845	rs9611170	1.21131	SYNGR1	39823760	39780000	39785000	39810000	39815000	rs9611170	0.66248
chr3	48138082	rs9825114	0.638094	MAP4	48130769	48130000	48135000	48225000	48230000	rs9825114	0.648898
chr4	187125524	rs4997685	-1.11886	CYP4V2	187138374	187110000	187115000	187125000	187130000	rs4997685	0.335702
chr4	187125460	rs4997688	-1.11886	CYP4V2	187138246	187110000	187115000	187125000	187130000	rs4997688	0.335756
chr4	187125428	rs4997689	-1.11886	CYP4V2	187138182	187110000	187115000	187125000	187130000	rs4997689	0.335864
chr4	187125426	rs4997690	-1.11886	CYP4V2	187138178	187110000	187115000	187125000	187130000	rs4997690	0.335864
chr4	187123784	rs6552962	-1.11886	CYP4V2	187134894	187110000	187115000	187120000	187125000	rs6552962	0.326028
chr5	16629727	rs612835	-0.901542	FAM134B	16617167	16615000	16620000	16625000	16630000	rs612835	0.375179
chr5	16628396	rs168901	-0.88955	FAM134B	16617167	16615000	16620000	16625000	16630000	rs168901	0.375421
chr5	16629232	rs173975	-0.88955	FAM134B	16617167	16615000	16620000	16625000	16630000	rs173975	0.376027
chr5	16632463	rs257167	-0.88955	FAM134B	16617167	16615000	16620000	16625000	16630000	rs257167	0.375898
chr5	16632463	rs257167	-0.88955	FAM134B	16617167	16615000	16620000	16630000	16635000	rs257167	0.399302
chr5	16632407	rs257169	-0.88955	FAM134B	16617167	16615000	16620000	16625000	16630000	rs257169	0.375898
chr5	16632407	rs257169	-0.88955	FAM134B	16617167	16615000	16620000	16630000	16635000	rs257169	0.399351
chr5	16631043	rs257173	-0.88955	FAM134B	16617167	16615000	16620000	16625000	16630000	rs257173	0.375921
chr5	16631043	rs257173	-0.88955	FAM134B	16617167	16615000	16620000	16630000	16635000	rs257173	0.399329
chr5	16628511	rs257174	-0.88955	FAM134B	16617167	16615000	16620000	16625000	16630000	rs257174	0.375921
chr5	16629540	rs382288	-0.88955	FAM134B	16617167	16615000	16620000	16625000	16630000	rs382288	0.377067
chr5	16632931	rs3993827	-0.883747	FAM134B	16617167	16615000	16620000	16625000	16630000	rs3993827	0.375887
chr5	16632931	rs3993827	-0.883747	FAM134B	16617167	16615000	16620000	16630000	16635000	rs3993827	0.399392
chr5	16633411	rs6894669	-0.90328	FAM134B	16617167	16615000	16620000	16625000	16630000	rs6894669	0.375825
chr5	16633411	rs6894669	-0.90328	FAM134B	16617167	16615000	16620000	16630000	16635000	rs6894669	0.399517
chr5	16633207	rs9312924	-0.899365	FAM134B	16617167	16615000	16620000	16625000	16630000	rs9312924	0.37586
chr5	16633207	rs9312924	-0.899365	FAM134B	16617167	16615000	16620000	16630000	16635000	rs9312924	0.399444
chr5	177219939	rs2382184	-0.818405	FAM153A	177210399	175465000	175470000	177210000	177215000	rs150329941	0.292402
chr5	177087484	rs2650301	0.68322	RP11-1277A3.2	177099210	175665000	175670000	177090000	177095000	rs138366275	0.748259
chr5	177088747	rs10061516	0.749142	RP11-1277A3.2	177099210	175665000	175670000	177090000	177095000	rs144037938	0.748043
chr5	177085295	rs2560136	0.68322	RP11-1277A3.2	177099210	175665000	175670000	177090000	177095000	rs199536064	0.748528
chr5	177087633	rs200928689	0.68322	RP11-1277A3.2	177099210	175665000	175670000	177090000	177095000	rs200928689	0.748205
chr6	17708815	rs6899967	0.535728	NUP153	17706656	17705000	17710000	18150000	18155000	rs6899967	0.653981
chr6	149966128	rs11155670	-0.630135	KATNA1	149970108	149970000	149975000	150035000	150040000	rs11155670	0.401053
chr6	149972132	rs11155671	-0.573443	KATNA1	149970108	149970000	149975000	150035000	150040000	rs11155671	0.401053
chr6	150032247	rs11155674	-0.573443	KATNA1	149970108	149970000	149975000	150035000	150040000	rs11155674	0.390429
chr6	150039148	rs12174349	-0.573443	KATNA1	149970108	149970000	149975000	150035000	150040000	rs12174349	0.390523
chr6	149965623	rs12174716	-0.598334	KATNA1	149970108	149970000	149975000	150035000	150040000	rs12174716	0.401053
chr6	149977802	rs12183664	-0.573443	KATNA1	149970108	149970000	149975000	150035000	150040000	rs12183664	0.401053
chr6	150035055	rs12200670	-0.596064	KATNA1	149970108	149970000	149975000	150035000	150040000	rs12200670	0.390438
chr6	150041445	rs12203703	-0.596064	KATNA1	149970108	149970000	149975000	150035000	150040000	rs12203703	0.390429
chr6	149972087	rs12529698	-0.593538	KATNA1	149970108	149970000	149975000	150035000	150040000	rs12529698	0.401053
chr6	150042215	rs17745062	-0.573443	KATNA1	149970108	149970000	149975000	150035000	150040000	rs17745062	0.390429
chr6	150033032	rs1934534	-0.573443	KATNA1	149970108	149970000	149975000	150035000	150040000	rs1934534	0.390429
chr6	150035776	rs2185352	-0.573443	KATNA1	149970108	149970000	149975000	150035000	150040000	rs2185352	0.390423
chr6	150039720	rs2297928	-0.573443	KATNA1	149970108	149970000	149975000	150035000	150040000	rs2297928	0.390929
chr6	150039496	rs2297930	-0.573443	KATNA1	149970108	149970000	149975000	150035000	150040000	rs2297930	0.390597
chr6	150039361	rs2297932	-0.573443	KATNA1	149970108	149970000	149975000	150035000	150040000	rs2297932	0.390605
chr6	150037572	rs4870529	-0.573443	KATNA1	149970108	149970000	149975000	150035000	150040000	rs4870529	0.390421
chr6	150042330	rs62441279	-0.573443	KATNA1	149970108	149970000	149975000	150035000	150040000	rs62441279	0.390429
chr6	149978321	rs9322207	-0.573443	KATNA1	149970108	149970000	149975000	150035000	150040000	rs9322207	0.401053
chr6	149979683	rs9322208	-0.573443	KATNA1	149970108	149970000	149975000	150035000	150040000	rs9322208	0.401053
chr6	150033491	rs9383812	-0.596064	KATNA1	149970108	149970000	149975000	150035000	150040000	rs9383812	0.390429
chr6	150037404	rs9383844	-0.596064	KATNA1	149970108	149970000	149975000	150035000	150040000	rs9383844	0.390322
chr6	149979900	rs9688452	-0.592904	KATNA1	149970108	149970000	149975000	150035000	150040000	rs9688452	0.400977
chr6	149978769	rs9688750	-0.662425	KATNA1	149970108	149970000	149975000	150035000	150040000	rs9688750	0.399511
chr6	149976798	rs9689716	-0.573443	KATNA1	149970108	149970000	149975000	150035000	150040000	rs9689716	0.401053
chr6	149977071	rs9689723	-0.573443	KATNA1	149970108	149970000	149975000	150035000	150040000	rs9689723	0.401053
chr6	150039293	rs9767113	-0.663935	KATNA1	149970108	149970000	149975000	150035000	150040000	rs9767113	0.39058
chr6	150037943	rs9767309	-0.573443	KATNA1	149970108	149970000	149975000	150035000	150040000	rs9767309	0.390429
chr6	149968158	rs9767555	-0.621293	KATNA1	149970108	149970000	149975000	150035000	150040000	rs9767555	0.401016
chr6	149965740	rs9800614	-0.573443	KATNA1	149970108	149970000	149975000	150035000	150040000	rs9800614	0.401053
chr6	149965676	rs9800871	-0.573443	KATNA1	149970108	149970000	149975000	150035000	150040000	rs9800871	0.401053
chr6	149978555	rs9968911	-0.573443	KATNA1	149970108	149970000	149975000	150035000	150040000	rs9968911	0.401053
chr6	37477000	rs2254710	0.79469	CCDC167	37467698	37470000	37475000	37505000	37510000	rs2254710	0.354758
chr6	37469317	rs2776918	0.756113	CCDC167	37467698	37470000	37475000	37505000	37510000	rs2776918	0.3549
chr6	37466079	rs931649	0.756357	CCDC167	37467698	37470000	37475000	37505000	37510000	rs931649	0.354942
chr6	37477000	rs2254710	-1.05335	RP1-153P14.8	37478876	37470000	37475000	37505000	37510000	rs2254710	0.354758
chr6	37469317	rs2776918	-0.992286	RP1-153P14.8	37463510	37470000	37475000	37505000	37510000	rs2776918	0.3549
chr6	29915170	rs7763052	1.06517	HLA-J	29855980	29855000	29860000	29920000	29925000	rs7763052	0.300747
chr6	29915826	rs9260260	0.955461	HLA-J	29857292	29855000	29860000	29920000	29925000	rs9260260	0.296922
chr6	29915469	rs7745413	1.00013	HLA-J	29856578	29855000	29860000	29920000	29925000	rs7745413	0.300747
chr6	29915188	rs7763173	1.00013	HLA-J	29856016	29855000	29860000	29920000	29925000	rs7763173	0.300747
chr6	29915763	rs9260257	0.9865	HLA-J	29857166	29855000	29860000	29920000	29925000	rs9260257	0.284293
chr6	29852322	rs9259145	0.729321	HLA-H	29849294	29855000	29860000	29905000	29910000	rs9259145	0.689947
chr6	29852322	rs9259145	0.729321	HLA-H	29849294	29855000	29860000	29910000	29915000	rs9259145	0.691526
chr6	167369897	rs1044059	1.204	RNASET2	167370679	167345000	167350000	167370000	167375000	rs1044059	0.363223
chr6	167376812	rs1187530	1.18822	RNASET2	167370679	167345000	167350000	167370000	167375000	rs1187530	0.363223
chr6	167377782	rs1590257	1.18822	RNASET2	167370679	167345000	167350000	167370000	167375000	rs1590257	0.363223
chr6	167373547	rs1819333	1.18822	RNASET2	167370679	167345000	167350000	167370000	167375000	rs1819333	0.363049
chr6	167373812	rs2013815	1.18822	RNASET2	167370679	167345000	167350000	167370000	167375000	rs2013815	0.363458
chr6	167370971	rs2149083	1.18989	RNASET2	167370679	167345000	167350000	167370000	167375000	rs2149083	0.363124
chr6	167370988	rs2149084	1.18989	RNASET2	167370679	167345000	167350000	167370000	167375000	rs2149084	0.363432
chr6	167371110	rs2149085	1.18822	RNASET2	167370679	167345000	167350000	167370000	167375000	rs2149085	0.363215
chr6	167372764	rs2149090	1.18822	RNASET2	167370679	167345000	167350000	167370000	167375000	rs2149090	0.363337
chr6	167372786	rs2149091	1.18822	RNASET2	167370679	167345000	167350000	167370000	167375000	rs2149091	0.362964
chr6	167372978	rs2149092	1.18822	RNASET2	167370679	167345000	167350000	167370000	167375000	rs2149092	0.362995
chr6	167373045	rs2149093	1.20618	RNASET2	167370679	167345000	167350000	167370000	167375000	rs2149093	0.362998
chr6	167369992	rs2247325	1.11965	RNASET2	167370679	167345000	167350000	167370000	167375000	rs2247325	0.360264
chr6	167371234	rs2757042	1.204	RNASET2	167370679	167345000	167350000	167370000	167375000	rs2757042	0.363287
chr6	167371846	rs2757044	1.18822	RNASET2	167370679	167345000	167350000	167370000	167375000	rs2757044	0.363244
chr6	167374353	rs2757046	1.18822	RNASET2	167370679	167345000	167350000	167370000	167375000	rs2757046	0.363223
chr6	167374489	rs2757047	1.18822	RNASET2	167370679	167345000	167350000	167370000	167375000	rs2757047	0.363262
chr6	167377165	rs2757050	1.18822	RNASET2	167370679	167345000	167350000	167370000	167375000	rs2757050	0.363223
chr6	167370999	rs2769346	1.18822	RNASET2	167370679	167345000	167350000	167370000	167375000	rs2769346	0.363433
chr6	167371737	rs2769347	1.18822	RNASET2	167370679	167345000	167350000	167370000	167375000	rs2769347	0.363223
chr6	167372186	rs2769348	1.18822	RNASET2	167370679	167345000	167350000	167370000	167375000	rs2769348	0.363295
chr6	167374119	rs2769349	1.18822	RNASET2	167370679	167345000	167350000	167370000	167375000	rs2769349	0.363225
chr6	167378568	rs2769351	1.18822	RNASET2	167370679	167345000	167350000	167370000	167375000	rs2769351	0.363223
chr6	167378619	rs2769352	1.20618	RNASET2	167370679	167345000	167350000	167370000	167375000	rs2769352	0.363482
chr6	167379771	rs2769354	1.18822	RNASET2	167370679	167345000	167350000	167370000	167375000	rs2769354	0.363223
chr6	167374239	rs4710147	1.18822	RNASET2	167370679	167345000	167350000	167370000	167375000	rs4710147	0.363223
chr6	167376466	rs6920364	1.20618	RNASET2	167370679	167345000	167350000	167370000	167375000	rs6920364	0.363482
chr6	167378988	rs6939196	1.18822	RNASET2	167370679	167345000	167350000	167370000	167375000	rs6939196	0.363223
chr6	167375173	rs9348211	1.20618	RNASET2	167370679	167345000	167350000	167370000	167375000	rs9348211	0.363482
chr6	149966128	rs11155670	-0.796179	GINM1	150044826	149970000	149975000	150035000	150040000	rs11155670	0.401053
chr6	149965623	rs12174716	-0.789602	GINM1	150043816	149970000	149975000	150035000	150040000	rs12174716	0.401053
chr6	149967083	rs9718079	-0.736951	GINM1	150046736	149970000	149975000	150035000	150040000	rs9718079	0.401016
chr6	149968158	rs9767555	-0.819777	GINM1	150048886	149970000	149975000	150035000	150040000	rs9767555	0.401016
chr6	149965740	rs9800614	-0.757846	GINM1	150044050	149970000	149975000	150035000	150040000	rs9800614	0.401053
chr6	149965676	rs9800871	-0.757846	GINM1	150043922	149970000	149975000	150035000	150040000	rs9800871	0.401053
chr6	109416586	rs1106853	1.24303	SESN1	109416022	109195000	109200000	109415000	109420000	rs1106853	0.644053
chr6	116777238	rs4946167	-0.595915	FAM26F	116771943	116600000	116605000	116780000	116785000	rs4946167	0.358319
chr6	116783330	rs1057192	-0.749768	FAM26F	116784127	116600000	116605000	116780000	116785000	rs1057192	0.31367
chr6	116781993	rs11153612	-0.658837	FAM26F	116781453	116600000	116605000	116780000	116785000	rs11153612	0.349514
chr6	116781993	rs11153612	-0.658837	FAM26F	116781453	116600000	116605000	116785000	116790000	rs11153612	0.310558
chr6	116785619	rs12174723	-0.718871	FAM26F	116788705	116600000	116605000	116780000	116785000	rs12174723	0.360367
chr6	116777841	rs12209930	-0.660583	FAM26F	116773149	116600000	116605000	116780000	116785000	rs12209930	0.343373
chr6	116783877	rs2269567	-0.690641	FAM26F	116785221	116600000	116605000	116780000	116785000	rs2269567	0.348102
chr6	116783877	rs2269567	-0.690641	FAM26F	116785221	116600000	116605000	116785000	116790000	rs2269567	0.310873
chr6	116786284	rs9372461	-0.718871	FAM26F	116790035	116600000	116605000	116780000	116785000	rs9372461	0.360418
chr6	167369897	rs1044059	1.13526	AL133458.1	167360151	167345000	167350000	167370000	167375000	rs1044059	0.363223
chr6	167376812	rs1187530	1.11869	AL133458.1	167360151	167345000	167350000	167370000	167375000	rs1187530	0.363223
chr6	167377782	rs1590257	1.11869	AL133458.1	167360151	167345000	167350000	167370000	167375000	rs1590257	0.363223
chr6	167373547	rs1819333	1.11869	AL133458.1	167360151	167345000	167350000	167370000	167375000	rs1819333	0.363049
chr6	167373812	rs2013815	1.11869	AL133458.1	167360151	167345000	167350000	167370000	167375000	rs2013815	0.363458
chr6	167370971	rs2149083	1.1206	AL133458.1	167360151	167345000	167350000	167370000	167375000	rs2149083	0.363124
chr6	167370988	rs2149084	1.1206	AL133458.1	167360151	167345000	167350000	167370000	167375000	rs2149084	0.363432
chr6	167371110	rs2149085	1.11869	AL133458.1	167360151	167345000	167350000	167370000	167375000	rs2149085	0.363215
chr6	167372764	rs2149090	1.11869	AL133458.1	167360151	167345000	167350000	167370000	167375000	rs2149090	0.363337
chr6	167372786	rs2149091	1.11869	AL133458.1	167360151	167345000	167350000	167370000	167375000	rs2149091	0.362964
chr6	167372978	rs2149092	1.11869	AL133458.1	167360151	167345000	167350000	167370000	167375000	rs2149092	0.362995
chr6	167373045	rs2149093	1.13709	AL133458.1	167360151	167345000	167350000	167370000	167375000	rs2149093	0.362998
chr6	167369992	rs2247325	1.0293	AL133458.1	167360151	167345000	167350000	167370000	167375000	rs2247325	0.360264
chr6	167371234	rs2757042	1.13526	AL133458.1	167360151	167345000	167350000	167370000	167375000	rs2757042	0.363287
chr6	167371846	rs2757044	1.11869	AL133458.1	167360151	167345000	167350000	167370000	167375000	rs2757044	0.363244
chr6	167374353	rs2757046	1.11869	AL133458.1	167360151	167345000	167350000	167370000	167375000	rs2757046	0.363223
chr6	167374489	rs2757047	1.11869	AL133458.1	167360151	167345000	167350000	167370000	167375000	rs2757047	0.363262
chr6	167377165	rs2757050	1.11869	AL133458.1	167360151	167345000	167350000	167370000	167375000	rs2757050	0.363223
chr6	167370999	rs2769346	1.11869	AL133458.1	167360151	167345000	167350000	167370000	167375000	rs2769346	0.363433
chr6	167371737	rs2769347	1.11869	AL133458.1	167360151	167345000	167350000	167370000	167375000	rs2769347	0.363223
chr6	167372186	rs2769348	1.11869	AL133458.1	167360151	167345000	167350000	167370000	167375000	rs2769348	0.363295
chr6	167374119	rs2769349	1.11869	AL133458.1	167360151	167345000	167350000	167370000	167375000	rs2769349	0.363225
chr6	167378568	rs2769351	1.11869	AL133458.1	167360151	167345000	167350000	167370000	167375000	rs2769351	0.363223
chr6	167378619	rs2769352	1.13709	AL133458.1	167360151	167345000	167350000	167370000	167375000	rs2769352	0.363482
chr6	167379771	rs2769354	1.11869	AL133458.1	167360151	167345000	167350000	167370000	167375000	rs2769354	0.363223
chr6	167374239	rs4710147	1.11869	AL133458.1	167360151	167345000	167350000	167370000	167375000	rs4710147	0.363223
chr6	167376466	rs6920364	1.13709	AL133458.1	167360151	167345000	167350000	167370000	167375000	rs6920364	0.363482
chr6	167378988	rs6939196	1.11869	AL133458.1	167360151	167345000	167350000	167370000	167375000	rs6939196	0.363223
chr6	167375173	rs9348211	1.13709	AL133458.1	167360151	167345000	167350000	167370000	167375000	rs9348211	0.363482
chr6	31233258	rs9264511	-0.815277	HLA-C	31239907	30690000	30695000	31235000	31240000	rs9264511	0.269569
chr6	31233529	rs2394958	-0.815277	HLA-C	31239907	30690000	30695000	31235000	31240000	rs2394958	0.269555
chr6	31233643	rs9264522	-0.756161	HLA-C	31239907	30690000	30695000	31235000	31240000	rs9264522	0.269569
chr6	31230136	rs2394949	-0.680266	HLA-C	31239907	30690000	30695000	31235000	31240000	rs2394949	0.30492
chr6	31232147	rs3130543	-0.756161	HLA-C	31239907	30690000	30695000	31235000	31240000	rs3130543	0.269569
chr6	31233232	rs2894201	-0.815277	HLA-C	31239907	30690000	30695000	31235000	31240000	rs2894201	0.269569
chr6	31234507	rs9264534	-0.815277	HLA-C	31239907	30690000	30695000	31235000	31240000	rs9264534	0.269569
chr6	31234556	rs9264537	-0.815277	HLA-C	31239907	30690000	30695000	31235000	31240000	rs9264537	0.269569
chr6	31234771	rs9264548	-0.815277	HLA-C	31239907	30690000	30695000	31235000	31240000	rs9264548	0.269569
chr6	31234855	rs9264554	-0.815277	HLA-C	31239907	30690000	30695000	31235000	31240000	rs9264554	0.269569
chr6	31244021	rs2524074	-0.795979	HLA-C	31239907	30690000	30695000	31235000	31240000	rs2524074	0.267297
chr6	31232111	rs3130542	-0.815277	HLA-C	31239907	30690000	30695000	31235000	31240000	rs3130542	0.269569
chr6	31237124	rs1130838	-0.830676	HLA-C	31239907	30690000	30695000	31235000	31240000	rs1130838	0.267297
chr6	31236567	rs1049281	-0.779237	HLA-C	31239907	30690000	30695000	31235000	31240000	rs1049281	0.267297
chr6	31237769	rs1050105	-0.78671	HLA-C	31239907	30690000	30695000	31235000	31240000	rs1050105	0.267233
chr6	31237771	rs1050106	-0.827221	HLA-C	31239907	30690000	30695000	31235000	31240000	rs1050106	0.263886
chr6	31238135	rs1050317	-0.729194	HLA-C	31239907	30690000	30695000	31235000	31240000	rs1050317	0.24521
chr6	31238138	rs1050320	-0.729194	HLA-C	31239907	30690000	30695000	31235000	31240000	rs1050320	0.24521
chr6	31238234	rs1050344	-0.830676	HLA-C	31239907	30690000	30695000	31235000	31240000	rs1050344	0.267297
chr6	31239802	rs1050451	-0.846273	HLA-C	31239907	30690000	30695000	31235000	31240000	rs1050451	0.266389
chr6	31238230	rs1050716	-0.830676	HLA-C	31239907	30690000	30695000	31235000	31240000	rs1050716	0.267297
chr6	31236722	rs1094	-0.779237	HLA-C	31239907	30690000	30695000	31235000	31240000	rs1094	0.267297
chr6	31234566	rs9264538	-0.815277	HLA-C	31239907	30690000	30695000	31235000	31240000	rs112140126	0.269569
chr6	31236690	rs1130592	-0.821847	HLA-C	31239907	30690000	30695000	31235000	31240000	rs1130592	0.267297
chr6	31237767	rs1130935	-0.827221	HLA-C	31239907	30690000	30695000	31235000	31240000	rs1130935	0.263886
chr6	31237773	rs1130947	-0.827221	HLA-C	31239907	30690000	30695000	31235000	31240000	rs1130947	0.263886
chr6	31237727	rs2074497	-0.830676	HLA-C	31239907	30690000	30695000	31235000	31240000	rs2074497	0.267297
chr6	31239827	rs2308525	-0.793623	HLA-C	31239907	30690000	30695000	31235000	31240000	rs2308525	0.266389
chr6	31238029	rs2308622	-0.81022	HLA-C	31239907	30690000	30695000	31235000	31240000	rs2308622	0.267042
chr6	31230759	rs2394951	-0.815277	HLA-C	31239907	30690000	30695000	31235000	31240000	rs2394951	0.269569
chr6	31230882	rs2394952	-0.815277	HLA-C	31239907	30690000	30695000	31235000	31240000	rs2394952	0.269569
chr6	31233395	rs2394954	-0.756161	HLA-C	31239907	30690000	30695000	31235000	31240000	rs2394954	0.269569
chr6	31233456	rs2394956	-0.815277	HLA-C	31239907	30690000	30695000	31235000	31240000	rs2394956	0.269569
chr6	31233521	rs2394957	-0.815277	HLA-C	31239907	30690000	30695000	31235000	31240000	rs2394957	0.269555
chr6	31237017	rs2394960	-0.779237	HLA-C	31239907	30690000	30695000	31235000	31240000	rs2394960	0.267297
chr6	31237027	rs2394961	-0.779237	HLA-C	31239907	30690000	30695000	31235000	31240000	rs2394961	0.267297
chr6	31240293	rs2524091	-0.846273	HLA-C	31239907	30690000	30695000	31235000	31240000	rs2524091	0.266389
chr6	31240216	rs2524092	-0.846273	HLA-C	31239907	30690000	30695000	31235000	31240000	rs2524092	0.266389
chr6	31240180	rs2524093	-0.846273	HLA-C	31239907	30690000	30695000	31235000	31240000	rs2524093	0.266389
chr6	31236339	rs2524097	-0.834369	HLA-C	31239907	30690000	30695000	31235000	31240000	rs2524097	0.267297
chr6	31236316	rs2524098	-0.834369	HLA-C	31239907	30690000	30695000	31235000	31240000	rs2524098	0.267297
chr6	31243979	rs2844611	-0.795979	HLA-C	31239907	30690000	30695000	31235000	31240000	rs2844611	0.267297
chr6	31243971	rs2844612	-0.795979	HLA-C	31239907	30690000	30695000	31235000	31240000	rs2844612	0.267297
chr6	31242223	rs2844619	-0.728971	HLA-C	31239907	30690000	30695000	31235000	31240000	rs2844619	0.302342
chr6	31240060	rs2844622	-0.759889	HLA-C	31239907	30690000	30695000	31235000	31240000	rs2844622	0.266389
chr6	31236115	rs2853951	-0.706277	HLA-C	31239907	30690000	30695000	31235000	31240000	rs2853951	0.247283
chr6	31230990	rs2894198	-0.756161	HLA-C	31239907	30690000	30695000	31235000	31240000	rs2894198	0.269569
chr6	31233270	rs2894202	-0.815277	HLA-C	31239907	30690000	30695000	31235000	31240000	rs2894202	0.269569
chr6	31233532	rs2894203	-0.64642	HLA-C	31239907	30690000	30695000	31235000	31240000	rs2894203	0.269569
chr6	31237061	rs2894204	-0.699817	HLA-C	31239907	30690000	30695000	31235000	31240000	rs2894204	0.261583
chr6	31231809	rs3130445	-0.815277	HLA-C	31239907	30690000	30695000	31235000	31240000	rs3130445	0.269569
chr6	31237162	rs35708511	-0.830676	HLA-C	31239907	30690000	30695000	31235000	31240000	rs35708511	0.267297
chr6	31237563	rs3819287	-0.830676	HLA-C	31239907	30690000	30695000	31235000	31240000	rs3819287	0.267297
chr6	31237014	rs3998381	-0.830676	HLA-C	31239907	30690000	30695000	31235000	31240000	rs3998381	0.267297
chr6	31237774	rs41540512	-0.777092	HLA-C	31239907	30690000	30695000	31235000	31240000	rs41540512	0.263807
chr6	31231718	rs4365966	-0.815277	HLA-C	31239907	30690000	30695000	31235000	31240000	rs4365966	0.269569
chr6	31230651	rs4995901	-0.815277	HLA-C	31239907	30690000	30695000	31235000	31240000	rs4995901	0.269569
chr6	31230645	rs4995902	-0.756161	HLA-C	31239907	30690000	30695000	31235000	31240000	rs4995902	0.269569
chr6	31230605	rs4995903	-0.756161	HLA-C	31239907	30690000	30695000	31235000	31240000	rs4995903	0.269569
chr6	31237405	rs56010430	-0.830676	HLA-C	31239907	30690000	30695000	31235000	31240000	rs56010430	0.267297
chr6	31231968	rs61233306	-0.815277	HLA-C	31239907	30690000	30695000	31235000	31240000	rs61233306	0.269569
chr6	31237437	rs66459704	-0.830676	HLA-C	31239907	30690000	30695000	31235000	31240000	rs66459704	0.267297
chr6	31237463	rs66620546	-0.830676	HLA-C	31239907	30690000	30695000	31235000	31240000	rs66620546	0.267297
chr6	31232343	rs66624704	-0.756161	HLA-C	31239907	30690000	30695000	31235000	31240000	rs66624704	0.269569
chr6	31237333	rs66772001	-0.830676	HLA-C	31239907	30690000	30695000	31235000	31240000	rs66772001	0.267297
chr6	31237353	rs67827555	-0.830676	HLA-C	31239907	30690000	30695000	31235000	31240000	rs67827555	0.267297
chr6	31237449	rs68037221	-0.795979	HLA-C	31239907	30690000	30695000	31235000	31240000	rs68037221	0.267297
chr6	31237323	rs68094471	-0.830676	HLA-C	31239907	30690000	30695000	31235000	31240000	rs68094471	0.267297
chr6	31235254	rs6906908	-0.756161	HLA-C	31239907	30690000	30695000	31235000	31240000	rs6906908	0.269569
chr6	31235610	rs6907622	-0.756161	HLA-C	31239907	30690000	30695000	31235000	31240000	rs6907622	0.269569
chr6	31235558	rs6907910	-0.815277	HLA-C	31239907	30690000	30695000	31235000	31240000	rs6907910	0.269569
chr6	31235276	rs6929779	-0.815277	HLA-C	31239907	30690000	30695000	31235000	31240000	rs6929779	0.269569
chr6	31234642	rs9264541	-0.815277	HLA-C	31239907	30690000	30695000	31235000	31240000	rs74445895	0.269569
chr6	31239855	rs7767581	-0.846273	HLA-C	31239907	30690000	30695000	31235000	31240000	rs7767581	0.266377
chr6	31234541	rs9264536	-0.756161	HLA-C	31239907	30690000	30695000	31235000	31240000	rs77994113	0.269569
chr6	31230078	rs9264417	-0.815277	HLA-C	31239907	30690000	30695000	31235000	31240000	rs9264417	0.269569
chr6	31230174	rs9264420	-0.815277	HLA-C	31239907	30690000	30695000	31235000	31240000	rs9264420	0.269418
chr6	31230180	rs9264421	-0.756161	HLA-C	31239907	30690000	30695000	31235000	31240000	rs9264421	0.269452
chr6	31230183	rs9264422	-0.756161	HLA-C	31239907	30690000	30695000	31235000	31240000	rs9264422	0.269452
chr6	31230318	rs9264425	-0.756161	HLA-C	31239907	30690000	30695000	31235000	31240000	rs9264425	0.269452
chr6	31230319	rs9264426	-0.756161	HLA-C	31239907	30690000	30695000	31235000	31240000	rs9264426	0.269452
chr6	31230356	rs9264427	-0.815277	HLA-C	31239907	30690000	30695000	31235000	31240000	rs9264427	0.269569
chr6	31230452	rs9264428	-0.815277	HLA-C	31239907	30690000	30695000	31235000	31240000	rs9264428	0.269569
chr6	31230498	rs9264429	-0.756161	HLA-C	31239907	30690000	30695000	31235000	31240000	rs9264429	0.269569
chr6	31231019	rs9264440	-0.815277	HLA-C	31239907	30690000	30695000	31235000	31240000	rs9264440	0.269569
chr6	31231068	rs9264441	-0.80413	HLA-C	31239907	30690000	30695000	31235000	31240000	rs9264441	0.269555
chr6	31231105	rs9264443	-0.767067	HLA-C	31239907	30690000	30695000	31235000	31240000	rs9264443	0.268316
chr6	31231114	rs9264445	-0.744221	HLA-C	31239907	30690000	30695000	31235000	31240000	rs9264445	0.268523
chr6	31231117	rs9264446	-0.80413	HLA-C	31239907	30690000	30695000	31235000	31240000	rs9264446	0.268385
chr6	31231130	rs9264447	-0.815277	HLA-C	31239907	30690000	30695000	31235000	31240000	rs9264447	0.269569
chr6	31231142	rs9264448	-0.815277	HLA-C	31239907	30690000	30695000	31235000	31240000	rs9264448	0.269569
chr6	31231193	rs9264450	-0.756161	HLA-C	31239907	30690000	30695000	31235000	31240000	rs9264450	0.269569
chr6	31231199	rs9264451	-0.815277	HLA-C	31239907	30690000	30695000	31235000	31240000	rs9264451	0.269569
chr6	31231232	rs9264452	-0.815277	HLA-C	31239907	30690000	30695000	31235000	31240000	rs9264452	0.269569
chr6	31231234	rs9264453	-0.756161	HLA-C	31239907	30690000	30695000	31235000	31240000	rs9264453	0.269569
chr6	31231332	rs9264454	-0.855689	HLA-C	31239907	30690000	30695000	31235000	31240000	rs9264454	0.269569
chr6	31231382	rs9264455	-0.756161	HLA-C	31239907	30690000	30695000	31235000	31240000	rs9264455	0.269569
chr6	31231501	rs9264458	-0.750157	HLA-C	31239907	30690000	30695000	31235000	31240000	rs9264458	0.269569
chr6	31231534	rs9264459	-0.750157	HLA-C	31239907	30690000	30695000	31235000	31240000	rs9264459	0.269569
chr6	31231538	rs9264460	-0.697335	HLA-C	31239907	30690000	30695000	31235000	31240000	rs9264460	0.269569
chr6	31231575	rs9264462	-0.750157	HLA-C	31239907	30690000	30695000	31235000	31240000	rs9264462	0.269569
chr6	31231591	rs9264463	-0.697335	HLA-C	31239907	30690000	30695000	31235000	31240000	rs9264463	0.269569
chr6	31231688	rs9264466	-0.815277	HLA-C	31239907	30690000	30695000	31235000	31240000	rs9264466	0.269569
chr6	31231972	rs9264474	-0.815277	HLA-C	31239907	30690000	30695000	31235000	31240000	rs9264474	0.269569
chr6	31232318	rs9264481	-0.756161	HLA-C	31239907	30690000	30695000	31235000	31240000	rs9264481	0.269569
chr6	31232412	rs9264482	-0.819304	HLA-C	31239907	30690000	30695000	31235000	31240000	rs9264482	0.269569
chr6	31232446	rs9264483	-0.7597	HLA-C	31239907	30690000	30695000	31235000	31240000	rs9264483	0.269569
chr6	31232563	rs9264489	-0.815277	HLA-C	31239907	30690000	30695000	31235000	31240000	rs9264489	0.269569
chr6	31232697	rs9264493	-0.756161	HLA-C	31239907	30690000	30695000	31235000	31240000	rs9264493	0.269569
chr6	31232703	rs9264494	-0.815277	HLA-C	31239907	30690000	30695000	31235000	31240000	rs9264494	0.269569
chr6	31232722	rs9264495	-0.756161	HLA-C	31239907	30690000	30695000	31235000	31240000	rs9264495	0.269569
chr6	31232723	rs9264496	-0.756161	HLA-C	31239907	30690000	30695000	31235000	31240000	rs9264496	0.269569
chr6	31232769	rs9264497	-0.815277	HLA-C	31239907	30690000	30695000	31235000	31240000	rs9264497	0.269521
chr6	31232789	rs9264498	-0.815277	HLA-C	31239907	30690000	30695000	31235000	31240000	rs9264498	0.269569
chr6	31232825	rs9264500	-0.756161	HLA-C	31239907	30690000	30695000	31235000	31240000	rs9264500	0.269569
chr6	31232913	rs9264502	-0.815277	HLA-C	31239907	30690000	30695000	31235000	31240000	rs9264502	0.269569
chr6	31233121	rs9264505	-0.815277	HLA-C	31239907	30690000	30695000	31235000	31240000	rs9264505	0.269569
chr6	31233143	rs9264506	-0.756161	HLA-C	31239907	30690000	30695000	31235000	31240000	rs9264506	0.269569
chr6	31233152	rs9264507	-0.815277	HLA-C	31239907	30690000	30695000	31235000	31240000	rs9264507	0.269569
chr6	31233214	rs9264508	-0.815277	HLA-C	31239907	30690000	30695000	31235000	31240000	rs9264508	0.269569
chr6	31233758	rs9264523	-0.815277	HLA-C	31239907	30690000	30695000	31235000	31240000	rs9264523	0.269569
chr6	31233845	rs9264524	-0.756161	HLA-C	31239907	30690000	30695000	31235000	31240000	rs9264524	0.269569
chr6	31233988	rs9264526	-0.756161	HLA-C	31239907	30690000	30695000	31235000	31240000	rs9264526	0.269569
chr6	31233992	rs9264527	-0.756161	HLA-C	31239907	30690000	30695000	31235000	31240000	rs9264527	0.269569
chr6	31234058	rs9264528	-0.756161	HLA-C	31239907	30690000	30695000	31235000	31240000	rs9264528	0.269569
chr6	31234074	rs9264529	-0.756161	HLA-C	31239907	30690000	30695000	31235000	31240000	rs9264529	0.269569
chr6	31234239	rs9264531	-0.6608	HLA-C	31239907	30690000	30695000	31235000	31240000	rs9264531	0.276006
chr6	31234494	rs9264533	-0.778439	HLA-C	31239907	30690000	30695000	31235000	31240000	rs9264533	0.269569
chr6	31234742	rs9264547	-0.798661	HLA-C	31239907	30690000	30695000	31235000	31240000	rs9264547	0.269569
chr6	31234774	rs9264549	-0.740892	HLA-C	31239907	30690000	30695000	31235000	31240000	rs9264549	0.269569
chr6	31234786	rs9264550	-0.740892	HLA-C	31239907	30690000	30695000	31235000	31240000	rs9264550	0.269569
chr6	31234836	rs9264552	-0.815277	HLA-C	31239907	30690000	30695000	31235000	31240000	rs9264552	0.269569
chr6	31234851	rs9264553	-0.815277	HLA-C	31239907	30690000	30695000	31235000	31240000	rs9264553	0.269569
chr6	31234911	rs9264555	-0.756161	HLA-C	31239907	30690000	30695000	31235000	31240000	rs9264555	0.269569
chr6	31234948	rs9264556	-0.815277	HLA-C	31239907	30690000	30695000	31235000	31240000	rs9264556	0.269569
chr6	31234952	rs9264557	-0.815277	HLA-C	31239907	30690000	30695000	31235000	31240000	rs9264557	0.269569
chr6	31234990	rs9264558	-0.72115	HLA-C	31239907	30690000	30695000	31235000	31240000	rs9264558	0.269569
chr6	31235127	rs9264559	-0.815277	HLA-C	31239907	30690000	30695000	31235000	31240000	rs9264559	0.269569
chr6	31235139	rs9264560	-0.815277	HLA-C	31239907	30690000	30695000	31235000	31240000	rs9264560	0.269569
chr6	31235412	rs9264569	-0.821493	HLA-C	31239907	30690000	30695000	31235000	31240000	rs9264569	0.268936
chr6	31235421	rs9264570	-0.794927	HLA-C	31239907	30690000	30695000	31235000	31240000	rs9264570	0.26928
chr6	31235500	rs9264571	-0.815277	HLA-C	31239907	30690000	30695000	31235000	31240000	rs9264571	0.269569
chr6	31235576	rs9264575	-0.815277	HLA-C	31239907	30690000	30695000	31235000	31240000	rs9264575	0.269569
chr6	31235708	rs9264578	-0.756161	HLA-C	31239907	30690000	30695000	31235000	31240000	rs9264578	0.269569
chr6	31235786	rs9264581	-0.756161	HLA-C	31239907	30690000	30695000	31235000	31240000	rs9264581	0.269569
chr6	31235816	rs9264582	-0.815277	HLA-C	31239907	30690000	30695000	31235000	31240000	rs9264582	0.269569
chr6	31236523	rs9264586	-0.830676	HLA-C	31239907	30690000	30695000	31235000	31240000	rs9264586	0.267297
chr6	31236524	rs9264587	-0.830676	HLA-C	31239907	30690000	30695000	31235000	31240000	rs9264587	0.267297
chr6	31237048	rs9264594	-0.830676	HLA-C	31239907	30690000	30695000	31235000	31240000	rs9264594	0.267297
chr6	31237230	rs9264596	-0.830676	HLA-C	31239907	30690000	30695000	31235000	31240000	rs9264596	0.267309
chr6	31237233	rs9264597	-0.779237	HLA-C	31239907	30690000	30695000	31235000	31240000	rs9264597	0.267309
chr6	31237592	rs9264606	-0.830676	HLA-C	31239907	30690000	30695000	31235000	31240000	rs9264606	0.267297
chr6	31237660	rs9264608	-0.830676	HLA-C	31239907	30690000	30695000	31235000	31240000	rs9264608	0.267297
chr6	31237664	rs9264609	-0.830676	HLA-C	31239907	30690000	30695000	31235000	31240000	rs9264609	0.267297
chr6	31237723	rs9264610	-0.830676	HLA-C	31239907	30690000	30695000	31235000	31240000	rs9264610	0.267297
chr6	31237876	rs9264622	-0.830676	HLA-C	31239907	30690000	30695000	31235000	31240000	rs9264622	0.267297
chr6	31237950	rs9264623	-0.811395	HLA-C	31239907	30690000	30695000	31235000	31240000	rs9264623	0.267372
chr6	31237955	rs9264624	-0.811395	HLA-C	31239907	30690000	30695000	31235000	31240000	rs9264624	0.267332
chr6	31238297	rs9264636	-0.830676	HLA-C	31239907	30690000	30695000	31235000	31240000	rs9264636	0.267297
chr6	31238308	rs9264637	-0.830676	HLA-C	31239907	30690000	30695000	31235000	31240000	rs9264637	0.267297
chr6	31238318	rs9264638	-0.779237	HLA-C	31239907	30690000	30695000	31235000	31240000	rs9264638	0.267297
chr6	31238372	rs9264640	-0.830676	HLA-C	31239907	30690000	30695000	31235000	31240000	rs9264640	0.267297
chr6	31238490	rs9264642	-0.552972	HLA-C	31239907	30690000	30695000	31235000	31240000	rs9264642	0.239054
chr6	31238492	rs9264643	-0.830676	HLA-C	31239907	30690000	30695000	31235000	31240000	rs9264643	0.267297
chr6	31238535	rs9264646	-0.779237	HLA-C	31239907	30690000	30695000	31235000	31240000	rs9264646	0.267297
chr6	31238613	rs9264647	-0.830676	HLA-C	31239907	30690000	30695000	31235000	31240000	rs9264647	0.267315
chr6	31238762	rs9264652	-0.830676	HLA-C	31239907	30690000	30695000	31235000	31240000	rs9264652	0.267297
chr6	31239205	rs9264663	-0.830676	HLA-C	31239907	30690000	30695000	31235000	31240000	rs9264663	0.267297
chr6	31239227	rs9264664	-0.779237	HLA-C	31239907	30690000	30695000	31235000	31240000	rs9264664	0.267297
chr6	31239279	rs9264665	-0.830676	HLA-C	31239907	30690000	30695000	31235000	31240000	rs9264665	0.267297
chr6	31239868	rs9264674	-0.846273	HLA-C	31239907	30690000	30695000	31235000	31240000	rs9264674	0.266377
chr6	29851799	rs3128885	0.786498	HLA-G	29908854	29855000	29860000	29905000	29910000	rs3128885	0.671974
chr6	29851799	rs3128885	0.786498	HLA-G	29908854	29855000	29860000	29910000	29915000	rs3128885	0.683078
chr6	29854983	rs3734826	0.700378	HLA-G	29915222	29855000	29860000	29905000	29910000	rs3734826	0.666073
chr6	29854983	rs3734826	0.700378	HLA-G	29915222	29855000	29860000	29910000	29915000	rs3734826	0.679826
chr6	29853570	rs2394229	0.786498	HLA-G	29912396	29855000	29860000	29905000	29910000	rs2394229	0.671974
chr6	29853570	rs2394229	0.786498	HLA-G	29912396	29855000	29860000	29910000	29915000	rs2394229	0.683078
chr6	29853591	rs2394230	0.786498	HLA-G	29912438	29855000	29860000	29905000	29910000	rs2394230	0.669578
chr6	29853591	rs2394230	0.786498	HLA-G	29912438	29855000	29860000	29910000	29915000	rs2394230	0.681784
chr6	29853641	rs2394231	0.786498	HLA-G	29912538	29855000	29860000	29905000	29910000	rs2394231	0.669578
chr6	29853641	rs2394231	0.786498	HLA-G	29912538	29855000	29860000	29910000	29915000	rs2394231	0.681784
chr6	29854208	rs2394236	0.786498	HLA-G	29913672	29855000	29860000	29905000	29910000	rs2394236	0.671974
chr6	29854208	rs2394236	0.786498	HLA-G	29913672	29855000	29860000	29910000	29915000	rs2394236	0.683078
chr6	29854428	rs2394240	0.786498	HLA-G	29914112	29855000	29860000	29905000	29910000	rs2394240	0.671974
chr6	29854428	rs2394240	0.786498	HLA-G	29914112	29855000	29860000	29910000	29915000	rs2394240	0.683078
chr6	29855063	rs28540017	0.795991	HLA-G	29915382	29855000	29860000	29905000	29910000	rs28540017	0.675966
chr6	29855063	rs28540017	0.795991	HLA-G	29915382	29855000	29860000	29910000	29915000	rs28540017	0.685527
chr6	29853494	rs2893992	0.786498	HLA-G	29912244	29855000	29860000	29905000	29910000	rs2893992	0.672803
chr6	29853494	rs2893992	0.786498	HLA-G	29912244	29855000	29860000	29910000	29915000	rs2893992	0.683516
chr6	29853557	rs2893993	0.723979	HLA-G	29912370	29855000	29860000	29905000	29910000	rs2893993	0.671974
chr6	29853557	rs2893993	0.723979	HLA-G	29912370	29855000	29860000	29910000	29915000	rs2893993	0.683078
chr6	29851752	rs3115610	0.786498	HLA-G	29908760	29855000	29860000	29905000	29910000	rs3115610	0.670362
chr6	29851752	rs3115610	0.786498	HLA-G	29908760	29855000	29860000	29910000	29915000	rs3115610	0.682213
chr6	29851418	rs3115613	0.984755	HLA-G	29908092	29855000	29860000	29905000	29910000	rs3115613	0.677206
chr6	29851418	rs3115613	0.984755	HLA-G	29908092	29855000	29860000	29910000	29915000	rs3115613	0.685758
chr6	29859015	rs3128873	0.834472	HLA-G	29923286	29855000	29860000	29910000	29915000	rs3128873	0.688091
chr6	29855320	rs3128882	0.915874	HLA-G	29915896	29855000	29860000	29905000	29910000	rs3128882	0.671161
chr6	29855320	rs3128882	0.915874	HLA-G	29915896	29855000	29860000	29910000	29915000	rs3128882	0.682644
chr6	29853270	rs3129006	0.786498	HLA-G	29911796	29855000	29860000	29905000	29910000	rs3129006	0.669578
chr6	29853270	rs3129006	0.786498	HLA-G	29911796	29855000	29860000	29910000	29915000	rs3129006	0.681784
chr6	29853923	rs3132698	0.786498	HLA-G	29913102	29855000	29860000	29905000	29910000	rs3132698	0.669578
chr6	29853923	rs3132698	0.786498	HLA-G	29913102	29855000	29860000	29910000	29915000	rs3132698	0.681784
chr6	29852679	rs3132701	0.786498	HLA-G	29910614	29855000	29860000	29905000	29910000	rs3132701	0.669578
chr6	29852679	rs3132701	0.786498	HLA-G	29910614	29855000	29860000	29910000	29915000	rs3132701	0.681784
chr6	29853342	rs4260767	0.786498	HLA-G	29911940	29855000	29860000	29905000	29910000	rs4260767	0.671974
chr6	29853342	rs4260767	0.786498	HLA-G	29911940	29855000	29860000	29910000	29915000	rs4260767	0.683078
chr6	29853376	rs4395742	0.786498	HLA-G	29912008	29855000	29860000	29905000	29910000	rs4395742	0.669578
chr6	29853376	rs4395742	0.786498	HLA-G	29912008	29855000	29860000	29910000	29915000	rs4395742	0.681784
chr6	29853293	rs4441973	0.786498	HLA-G	29911842	29855000	29860000	29905000	29910000	rs4441973	0.669578
chr6	29853293	rs4441973	0.786498	HLA-G	29911842	29855000	29860000	29910000	29915000	rs4441973	0.681784
chr6	29853325	rs4509151	0.786498	HLA-G	29911906	29855000	29860000	29905000	29910000	rs4509151	0.671974
chr6	29853325	rs4509151	0.786498	HLA-G	29911906	29855000	29860000	29910000	29915000	rs4509151	0.683078
chr6	29853924	rs1611197	0.786498	HLA-G	29913104	29855000	29860000	29905000	29910000	rs77273697	0.669578
chr6	29853924	rs1611197	0.786498	HLA-G	29913104	29855000	29860000	29910000	29915000	rs77273697	0.681784
chr6	29856633	rs7769342	0.828595	HLA-G	29918522	29855000	29860000	29905000	29910000	rs7769342	0.692216
chr6	29856633	rs7769342	0.828595	HLA-G	29918522	29855000	29860000	29910000	29915000	rs7769342	0.684844
chr6	29856718	rs7769501	0.828595	HLA-G	29918692	29855000	29860000	29905000	29910000	rs7769501	0.691099
chr6	29856718	rs7769501	0.828595	HLA-G	29918692	29855000	29860000	29910000	29915000	rs7769501	0.691975
chr6	29856686	rs7769640	0.852406	HLA-G	29918628	29855000	29860000	29905000	29910000	rs7769640	0.731902
chr6	29856686	rs7769640	0.852406	HLA-G	29918628	29855000	29860000	29910000	29915000	rs7769640	0.705486
chr6	29851800	rs9259131	0.786498	HLA-G	29908856	29855000	29860000	29905000	29910000	rs9259131	0.671974
chr6	29851800	rs9259131	0.786498	HLA-G	29908856	29855000	29860000	29910000	29915000	rs9259131	0.683078
chr6	29851844	rs9259132	0.786498	HLA-G	29908944	29855000	29860000	29905000	29910000	rs9259132	0.670362
chr6	29851844	rs9259132	0.786498	HLA-G	29908944	29855000	29860000	29910000	29915000	rs9259132	0.682213
chr6	29852036	rs9259137	0.922134	HLA-G	29909328	29855000	29860000	29905000	29910000	rs9259137	0.686434
chr6	29852036	rs9259137	0.922134	HLA-G	29909328	29855000	29860000	29910000	29915000	rs9259137	0.690029
chr6	29852212	rs9259143	0.965746	HLA-G	29909680	29855000	29860000	29905000	29910000	rs9259143	0.666073
chr6	29852212	rs9259143	0.965746	HLA-G	29909680	29855000	29860000	29910000	29915000	rs9259143	0.679826
chr6	29852322	rs9259145	1.00072	HLA-G	29909900	29855000	29860000	29905000	29910000	rs9259145	0.689947
chr6	29852322	rs9259145	1.00072	HLA-G	29909900	29855000	29860000	29910000	29915000	rs9259145	0.691526
chr6	29853526	rs9259172	0.786498	HLA-G	29912308	29855000	29860000	29905000	29910000	rs9259172	0.671974
chr6	29853526	rs9259172	0.786498	HLA-G	29912308	29855000	29860000	29910000	29915000	rs9259172	0.683078
chr6	29857965	rs9259269	0.866248	HLA-G	29921186	29855000	29860000	29910000	29915000	rs9259269	0.685119
chr6	29859153	rs9259287	0.834472	HLA-G	29923562	29855000	29860000	29910000	29915000	rs9259287	0.687661
chr6	29859165	rs9259288	0.834472	HLA-G	29923586	29855000	29860000	29910000	29915000	rs9259288	0.687661
chr6	29859195	rs9259289	0.834472	HLA-G	29923646	29855000	29860000	29910000	29915000	rs9259289	0.687661
chr6	29859270	rs9259291	0.834472	HLA-G	29923796	29855000	29860000	29910000	29915000	rs9259291	0.68668
chr6	29859284	rs9259292	0.834472	HLA-G	29923824	29855000	29860000	29910000	29915000	rs9259292	0.68668
chr6	29859443	rs9259293	0.766981	HLA-G	29924142	29855000	29860000	29910000	29915000	rs9259293	0.683957
chr6	29859497	rs9259297	0.766981	HLA-G	29924250	29855000	29860000	29910000	29915000	rs9259297	0.682644
chr6	29859604	rs9259299	0.741406	HLA-G	29924464	29855000	29860000	29910000	29915000	rs9259299	0.680865
chr6	29859621	rs9259300	0.674371	HLA-G	29924498	29855000	29860000	29910000	29915000	rs9259300	0.68093
chr6	29859681	rs9259301	0.667764	HLA-G	29924618	29855000	29860000	29910000	29915000	rs9259301	0.682644
chr6	29859708	rs9259302	0.674371	HLA-G	29924672	29855000	29860000	29910000	29915000	rs9259302	0.680774
chr6	29859764	rs9259305	0.674371	HLA-G	29924784	29855000	29860000	29910000	29915000	rs9259305	0.680713
chr6	37477000	rs2254710	-1.00444	RP1-153P14.3	37515056	37470000	37475000	37505000	37510000	rs2254710	0.354758
chr6	37469317	rs2776918	-0.939428	RP1-153P14.3	37515056	37470000	37475000	37505000	37510000	rs2776918	0.3549
chr6	37466079	rs931649	-0.823537	RP1-153P14.3	37515056	37470000	37475000	37505000	37510000	rs931649	0.354942
chr7	5172115	rs73057805	0.939962	ZNF890P	5184177	5010000	5015000	5170000	5175000	rs73057805	0.685838
chr7	5172208	rs74491186	0.939962	ZNF890P	5184177	5010000	5015000	5170000	5175000	rs74491186	0.685849
chr7	5172223	rs77639783	0.939962	ZNF890P	5184177	5010000	5015000	5170000	5175000	rs77639783	0.685849
chr7	5173429	rs111348699	0.857763	ZNF890P	5184177	5010000	5015000	5170000	5175000	rs111348699	0.685812
chr7	5173212	rs111360182	0.926008	ZNF890P	5184177	5010000	5015000	5170000	5175000	rs111360182	0.685791
chr7	5171408	rs111526438	0.936543	ZNF890P	5184177	5010000	5015000	5170000	5175000	rs111526438	0.685748
chr7	5172419	rs111657371	0.932116	ZNF890P	5184177	5010000	5015000	5170000	5175000	rs111657371	0.68575
chr7	5172646	rs112059715	0.929004	ZNF890P	5184177	5010000	5015000	5170000	5175000	rs112059715	0.685662
chr7	5171371	rs112573971	0.936543	ZNF890P	5184177	5010000	5015000	5170000	5175000	rs112573971	0.685748
chr7	5173294	rs112844843	0.936885	ZNF890P	5184177	5010000	5015000	5170000	5175000	rs112844843	0.685812
chr7	5171348	rs113158860	0.926986	ZNF890P	5184177	5010000	5015000	5170000	5175000	rs113158860	0.685684
chr7	5173414	rs113286189	0.936885	ZNF890P	5184177	5010000	5015000	5170000	5175000	rs113286189	0.685822
chr7	5173202	rs113732347	0.926008	ZNF890P	5184177	5010000	5015000	5170000	5175000	rs113732347	0.685791
chr7	5172447	rs114530737	0.933403	ZNF890P	5184177	5010000	5015000	5170000	5175000	rs114530737	0.68578
chr7	5172438	rs116816371	0.932116	ZNF890P	5184177	5010000	5015000	5170000	5175000	rs116816371	0.685748
chr7	5172558	rs118174981	0.929004	ZNF890P	5184177	5010000	5015000	5170000	5175000	rs118174981	0.685641
chr7	5177293	rs13237331	0.682397	ZNF890P	5184177	5010000	5015000	5170000	5175000	rs13237331	0.68801
chr7	5172542	rs138090507	0.929004	ZNF890P	5184177	5010000	5015000	5170000	5175000	rs138090507	0.685641
chr7	5172611	rs144352210	0.929004	ZNF890P	5184177	5010000	5015000	5170000	5175000	rs144352210	0.685673
chr7	5171402	rs145677102	0.936543	ZNF890P	5184177	5010000	5015000	5170000	5175000	rs145677102	0.685748
chr7	5172541	rs184727617	0.929004	ZNF890P	5184177	5010000	5015000	5170000	5175000	rs184727617	0.685641
chr7	5171246	rs34680236	0.930696	ZNF890P	5184177	5010000	5015000	5170000	5175000	rs34680236	0.685646
chr7	5171194	rs34835461	0.930696	ZNF890P	5184177	5010000	5015000	5170000	5175000	rs34835461	0.685717
chr7	5171190	rs34907061	0.930696	ZNF890P	5184177	5010000	5015000	5170000	5175000	rs34907061	0.685717
chr7	5170594	rs4344005	0.847405	ZNF890P	5184177	5010000	5015000	5170000	5175000	rs4344005	0.685759
chr7	5170739	rs4380836	0.939962	ZNF890P	5184177	5010000	5015000	5170000	5175000	rs4380836	0.685812
chr7	5170444	rs4388351	0.939962	ZNF890P	5184177	5010000	5015000	5170000	5175000	rs4388351	0.685801
chr7	5170834	rs4395800	0.939962	ZNF890P	5184177	5010000	5015000	5170000	5175000	rs4395800	0.685812
chr7	5170413	rs4610644	0.939962	ZNF890P	5184177	5010000	5015000	5170000	5175000	rs4610644	0.685801
chr7	5170709	rs4610645	0.939962	ZNF890P	5184177	5010000	5015000	5170000	5175000	rs4610645	0.685812
chr7	5175972	rs4724393	0.682397	ZNF890P	5184177	5010000	5015000	5170000	5175000	rs4724393	0.68801
chr7	5170810	rs5004012	0.939962	ZNF890P	5184177	5010000	5015000	5170000	5175000	rs5004012	0.685812
chr7	5174785	rs55690004	0.921489	ZNF890P	5184177	5010000	5015000	5170000	5175000	rs55690004	0.702043
chr7	5174969	rs55731791	0.785786	ZNF890P	5184177	5010000	5015000	5170000	5175000	rs55731791	0.713724
chr7	5174739	rs56112327	0.838188	ZNF890P	5184177	5010000	5015000	5170000	5175000	rs56112327	0.702043
chr7	5169782	rs60582729	0.939962	ZNF890P	5184177	5010000	5015000	5170000	5175000	rs60582729	0.685791
chr7	5171476	rs62441990	0.939962	ZNF890P	5184177	5010000	5015000	5170000	5175000	rs62441990	0.685805
chr7	5171896	rs62441992	0.939962	ZNF890P	5184177	5010000	5015000	5170000	5175000	rs62441992	0.685815
chr7	5171898	rs62441993	0.939962	ZNF890P	5184177	5010000	5015000	5170000	5175000	rs62441993	0.685822
chr7	5171907	rs62441994	0.939962	ZNF890P	5184177	5010000	5015000	5170000	5175000	rs62441994	0.685822
chr7	5173045	rs62441995	0.936885	ZNF890P	5184177	5010000	5015000	5170000	5175000	rs62441995	0.685812
chr7	5173155	rs62441996	0.842338	ZNF890P	5184177	5010000	5015000	5170000	5175000	rs62441996	0.685748
chr7	5173310	rs62441997	0.936885	ZNF890P	5184177	5010000	5015000	5170000	5175000	rs62441997	0.685812
chr7	5173499	rs62441998	0.936885	ZNF890P	5184177	5010000	5015000	5170000	5175000	rs62441998	0.701989
chr7	5173931	rs62441999	0.838188	ZNF890P	5184177	5010000	5015000	5170000	5175000	rs62441999	0.702043
chr7	5174280	rs62442000	0.838188	ZNF890P	5184177	5010000	5015000	5170000	5175000	rs62442000	0.702038
chr7	5174452	rs62442001	0.838188	ZNF890P	5184177	5010000	5015000	5170000	5175000	rs62442001	0.702038
chr7	5174513	rs62442002	0.921489	ZNF890P	5184177	5010000	5015000	5170000	5175000	rs62442002	0.702043
chr7	5175003	rs62442006	0.868743	ZNF890P	5184177	5010000	5015000	5170000	5175000	rs62442006	0.713724
chr7	5175003	rs62442006	0.868743	ZNF890P	5184177	5010000	5015000	5180000	5185000	rs62442006	0.641564
chr7	5175003	rs62442006	0.868743	ZNF890P	5184177	5140000	5145000	5180000	5185000	rs62442006	0.687858
chr7	5175003	rs62442006	0.868743	ZNF890P	5184177	5145000	5150000	5180000	5185000	rs62442006	0.713855
[truncated: 309 more rows]

## Sheet: SupplFig4B
AME output for iQTLs which are eQTLs in naive CD4 T cells
[truncated: 156 more rows]

[truncated: 7 more sheets: SupplFig4C, SupplFig4D, SupplFig6A, SupplFig7A, SupplFig7B, SupplFig9, SupplFig10]
